# Supplementary material for: Structural host-virus interactome profiling of intact infected cells
Source: Nat Commun. 2025 Jul 21;16:6713. doi: 10.1038/s41467-025-61618-z (PMC12280212; doi:10.1038/s41467-025-61618-z)
Supplement: Supplementary file 4 — Supplementary Data 2 [file 41467_2025_61618_MOESM4_ESM.xlsx]

## Sheet: Cross-links
Supplementary Data 2. The structural interactome of HSV-1 with the cross-link data in sheet 1 and corresponding PPI data in sheet 2.
Peptide_A	Fasta_header_A	Gene_A	XL_residue_A	Peptide_B	Fasta_header_B	Gene_B	XL_residue_B	Protein_A_B	Gene_A_B	Species
VGADTTISKPSEAVRPPTIPR	>sp|P04487|RNB_HHV11 Accessory factor US11 OS=Human herpesvirus 1 (strain 17) OX=10299 GN=US11 PE=1 SV=1	US11	74	EEGVSSSTSTQVQILSNALTKAGQAAANAK	>sp|P10226|PAP_HHV11 DNA polymerase processivity factor OS=Human herpesvirus 1 (strain 17) OX=10299 GN=UL42 PE=1 SV=1	UL42	245	>sp|P04487|RNB_HHV11 Accessory factor US11 OS=Human herpesvirus 1 (strain 17) OX=10299 GN=US11 PE=1 SV=1->sp|P10226|PAP_HHV11 DNA polymerase processivity factor OS=Human herpesvirus 1 (strain 17) OX=10299 GN=UL42 PE=1 SV=1	US11->UL42	virus - virus
VGADTTISKPSEAVRPPTIPR	>sp|P04487|RNB_HHV11 Accessory factor US11 OS=Human herpesvirus 1 (strain 17) OX=10299 GN=US11 PE=1 SV=1	US11	74	AVAFMPKVSGDSGWAVGR	>sp|P10234|DUT_HHV11 Deoxyuridine 5'-triphosphate nucleotidohydrolase OS=Human herpesvirus 1 (strain 17) OX=10299 GN=DUT PE=3 SV=1	DUT	51	>sp|P04487|RNB_HHV11 Accessory factor US11 OS=Human herpesvirus 1 (strain 17) OX=10299 GN=US11 PE=1 SV=1->sp|P10234|DUT_HHV11 Deoxyuridine 5'-triphosphate nucleotidohydrolase OS=Human herpesvirus 1 (strain 17) OX=10299 GN=DUT PE=3 SV=1	US11->DUT	virus - virus
ETDSGLYTLSVGDIKDPAR	>sp|P04488|GE_HHV11 Envelope glycoprotein E OS=Human herpesvirus 1 (strain 17) OX=10299 GN=gE PE=1 SV=1	gE	148	FKQVDGFYAR	>sp|P10211|GB_HHV11 Envelope glycoprotein B OS=Human herpesvirus 1 (strain 17) OX=10299 GN=gB PE=1 SV=1	gB	320	>sp|P04488|GE_HHV11 Envelope glycoprotein E OS=Human herpesvirus 1 (strain 17) OX=10299 GN=gE PE=1 SV=1->sp|P10211|GB_HHV11 Envelope glycoprotein B OS=Human herpesvirus 1 (strain 17) OX=10299 GN=gB PE=1 SV=1	gE->gB	virus - virus
ETDSGLYTLSVGDIKDPAR	>sp|P04488|GE_HHV11 Envelope glycoprotein E OS=Human herpesvirus 1 (strain 17) OX=10299 GN=gE PE=1 SV=1	gE	148	IKTTSSIEFAR	>sp|P10211|GB_HHV11 Envelope glycoprotein B OS=Human herpesvirus 1 (strain 17) OX=10299 GN=gB PE=1 SV=1	gB	496	>sp|P04488|GE_HHV11 Envelope glycoprotein E OS=Human herpesvirus 1 (strain 17) OX=10299 GN=gE PE=1 SV=1->sp|P10211|GB_HHV11 Envelope glycoprotein B OS=Human herpesvirus 1 (strain 17) OX=10299 GN=gB PE=1 SV=1	gE->gB	virus - virus
GIGYKLTGVDVR	>sp|P06477|GH_HHV11 Envelope glycoprotein H OS=Human herpesvirus 1 (strain 17) OX=10299 GN=gH PE=1 SV=1	gH	687	GWHTTDLKYNPSR	>sp|P10211|GB_HHV11 Envelope glycoprotein B OS=Human herpesvirus 1 (strain 17) OX=10299 GN=gB PE=1 SV=1	gB	253	>sp|P06477|GH_HHV11 Envelope glycoprotein H OS=Human herpesvirus 1 (strain 17) OX=10299 GN=gH PE=1 SV=1->sp|P10211|GB_HHV11 Envelope glycoprotein B OS=Human herpesvirus 1 (strain 17) OX=10299 GN=gB PE=1 SV=1	gH->gB	virus - virus
LGAELKSHPSTPPK	>sp|P06487|GI_HHV11 Envelope glycoprotein I OS=Human herpesvirus 1 (strain 17) OX=10299 GN=gI PE=1 SV=1	gI	336	ALYPLTTKELK	>sp|P10211|GB_HHV11 Envelope glycoprotein B OS=Human herpesvirus 1 (strain 17) OX=10299 GN=gB PE=1 SV=1	gB	815	>sp|P06487|GI_HHV11 Envelope glycoprotein I OS=Human herpesvirus 1 (strain 17) OX=10299 GN=gI PE=1 SV=1->sp|P10211|GB_HHV11 Envelope glycoprotein B OS=Human herpesvirus 1 (strain 17) OX=10299 GN=gB PE=1 SV=1	gI->gB	virus - virus
TKNNYGSTIEGLLDLPDDDAPEEAGLAAPR	>sp|P06492|VP16_HHV11 Tegument protein VP16 OS=Human herpesvirus 1 (strain 17) OX=10299 GN=UL48 PE=1 SV=1	UL48	370	SPPKVEVLEGR	>sp|P10231|TEG5_HHV11 Tegument protein UL47 OS=Human herpesvirus 1 (strain 17) OX=10299 GN=UL47 PE=1 SV=1	UL47	176	>sp|P06492|VP16_HHV11 Tegument protein VP16 OS=Human herpesvirus 1 (strain 17) OX=10299 GN=UL48 PE=1 SV=1->sp|P10231|TEG5_HHV11 Tegument protein UL47 OS=Human herpesvirus 1 (strain 17) OX=10299 GN=UL47 PE=1 SV=1	UL48->UL47	virus - virus
TKNNYGSTIEGLLDLPDDDAPEEAGLAAPR	>sp|P06492|VP16_HHV11 Tegument protein VP16 OS=Human herpesvirus 1 (strain 17) OX=10299 GN=UL48 PE=1 SV=1	UL48	370	TTPAKFWADVR	>sp|P10231|TEG5_HHV11 Tegument protein UL47 OS=Human herpesvirus 1 (strain 17) OX=10299 GN=UL47 PE=1 SV=1	UL47	597	>sp|P06492|VP16_HHV11 Tegument protein VP16 OS=Human herpesvirus 1 (strain 17) OX=10299 GN=UL48 PE=1 SV=1->sp|P10231|TEG5_HHV11 Tegument protein UL47 OS=Human herpesvirus 1 (strain 17) OX=10299 GN=UL47 PE=1 SV=1	UL48->UL47	virus - virus
TKNNYGSTIEGLLDLPDDDAPEEAGLAAPR	>sp|P06492|VP16_HHV11 Tegument protein VP16 OS=Human herpesvirus 1 (strain 17) OX=10299 GN=UL48 PE=1 SV=1	UL48	370	KLLMoGDEGAAALR	>sp|P10231|TEG5_HHV11 Tegument protein UL47 OS=Human herpesvirus 1 (strain 17) OX=10299 GN=UL47 PE=1 SV=1	UL47	664	>sp|P06492|VP16_HHV11 Tegument protein VP16 OS=Human herpesvirus 1 (strain 17) OX=10299 GN=UL48 PE=1 SV=1->sp|P10231|TEG5_HHV11 Tegument protein UL47 OS=Human herpesvirus 1 (strain 17) OX=10299 GN=UL47 PE=1 SV=1	UL48->UL47	virus - virus
TKNNYGSTIEGLLDLPDDDAPEEAGLAAPR	>sp|P06492|VP16_HHV11 Tegument protein VP16 OS=Human herpesvirus 1 (strain 17) OX=10299 GN=UL48 PE=1 SV=1	UL48	370	VATKAPAAPAAETTR	>sp|P10233|VP22_HHV11 Tegument protein VP22 OS=Human herpesvirus 1 (strain 17) OX=10299 GN=UL49 PE=1 SV=1	UL49	130	>sp|P06492|VP16_HHV11 Tegument protein VP16 OS=Human herpesvirus 1 (strain 17) OX=10299 GN=UL48 PE=1 SV=1->sp|P10233|VP22_HHV11 Tegument protein VP22 OS=Human herpesvirus 1 (strain 17) OX=10299 GN=UL49 PE=1 SV=1	UL48->UL49	virus - virus
TKNNYGSTIEGLLDLPDDDAPEEAGLAAPR	>sp|P06492|VP16_HHV11 Tegument protein VP16 OS=Human herpesvirus 1 (strain 17) OX=10299 GN=UL48 PE=1 SV=1	UL48	370	SKTPAQGLAR	>sp|P10233|VP22_HHV11 Tegument protein VP22 OS=Human herpesvirus 1 (strain 17) OX=10299 GN=UL49 PE=1 SV=1	UL49	166	>sp|P06492|VP16_HHV11 Tegument protein VP16 OS=Human herpesvirus 1 (strain 17) OX=10299 GN=UL48 PE=1 SV=1->sp|P10233|VP22_HHV11 Tegument protein VP22 OS=Human herpesvirus 1 (strain 17) OX=10299 GN=UL49 PE=1 SV=1	UL48->UL49	virus - virus
GSGQENPSPQSTRPPLAPAGAKR	>sp|P08393|ICP0_HHV11 E3 ubiquitin-protein ligase ICP0 OS=Human herpesvirus 1 (strain 17) OX=10299 GN=ICP0 PE=1 SV=1	ICP0	528	KSAQPESAALPDAPASTAPTR	>sp|P10233|VP22_HHV11 Tegument protein VP22 OS=Human herpesvirus 1 (strain 17) OX=10299 GN=UL49 PE=1 SV=1	UL49	144	>sp|P08393|ICP0_HHV11 E3 ubiquitin-protein ligase ICP0 OS=Human herpesvirus 1 (strain 17) OX=10299 GN=ICP0 PE=1 SV=1->sp|P10233|VP22_HHV11 Tegument protein VP22 OS=Human herpesvirus 1 (strain 17) OX=10299 GN=UL49 PE=1 SV=1	ICP0->UL49	virus - virus
SRHPWSGEQGASTRDEGKQ	>sp|P08393|ICP0_HHV11 E3 ubiquitin-protein ligase ICP0 OS=Human herpesvirus 1 (strain 17) OX=10299 GN=ICP0 PE=1 SV=1	ICP0	774	VATKAPAAPAAETTR	>sp|P10233|VP22_HHV11 Tegument protein VP22 OS=Human herpesvirus 1 (strain 17) OX=10299 GN=UL49 PE=1 SV=1	UL49	130	>sp|P08393|ICP0_HHV11 E3 ubiquitin-protein ligase ICP0 OS=Human herpesvirus 1 (strain 17) OX=10299 GN=ICP0 PE=1 SV=1->sp|P10233|VP22_HHV11 Tegument protein VP22 OS=Human herpesvirus 1 (strain 17) OX=10299 GN=UL49 PE=1 SV=1	ICP0->UL49	virus - virus
KQAASHTPVK	>sp|P10185|GL_HHV11 Envelope glycoprotein L OS=Human herpesvirus 1 (strain 17) OX=10299 GN=gL PE=1 SV=1	gL	137	ENIAPYKFK	>sp|P10211|GB_HHV11 Envelope glycoprotein B OS=Human herpesvirus 1 (strain 17) OX=10299 GN=gB PE=1 SV=1	gB	158	>sp|P10185|GL_HHV11 Envelope glycoprotein L OS=Human herpesvirus 1 (strain 17) OX=10299 GN=gL PE=1 SV=1->sp|P10211|GB_HHV11 Envelope glycoprotein B OS=Human herpesvirus 1 (strain 17) OX=10299 GN=gB PE=1 SV=1	gL->gB	virus - virus
KQAASHTPVK	>sp|P10185|GL_HHV11 Envelope glycoprotein L OS=Human herpesvirus 1 (strain 17) OX=10299 GN=gL PE=1 SV=1	gL	137	INAKGVCR	>sp|P10211|GB_HHV11 Envelope glycoprotein B OS=Human herpesvirus 1 (strain 17) OX=10299 GN=gB PE=1 SV=1	gB	204	>sp|P10185|GL_HHV11 Envelope glycoprotein L OS=Human herpesvirus 1 (strain 17) OX=10299 GN=gL PE=1 SV=1->sp|P10211|GB_HHV11 Envelope glycoprotein B OS=Human herpesvirus 1 (strain 17) OX=10299 GN=gB PE=1 SV=1	gL->gB	virus - virus
DAATKSR	>sp|P10185|GL_HHV11 Envelope glycoprotein L OS=Human herpesvirus 1 (strain 17) OX=10299 GN=gL PE=1 SV=1	gL	213	INAKGVCR	>sp|P10211|GB_HHV11 Envelope glycoprotein B OS=Human herpesvirus 1 (strain 17) OX=10299 GN=gB PE=1 SV=1	gB	204	>sp|P10185|GL_HHV11 Envelope glycoprotein L OS=Human herpesvirus 1 (strain 17) OX=10299 GN=gL PE=1 SV=1->sp|P10211|GB_HHV11 Envelope glycoprotein B OS=Human herpesvirus 1 (strain 17) OX=10299 GN=gB PE=1 SV=1	gL->gB	virus - virus
ENIAPYKFK	>sp|P10211|GB_HHV11 Envelope glycoprotein B OS=Human herpesvirus 1 (strain 17) OX=10299 GN=gB PE=1 SV=1	gB	158	AAAKQLAAVAR	>sp|P10229|EV45_HHV11 Envelope protein UL45 OS=Human herpesvirus 1 (strain 17) OX=10299 GN=UL45 PE=3 SV=1	UL45	100	>sp|P10211|GB_HHV11 Envelope glycoprotein B OS=Human herpesvirus 1 (strain 17) OX=10299 GN=gB PE=1 SV=1->sp|P10229|EV45_HHV11 Envelope protein UL45 OS=Human herpesvirus 1 (strain 17) OX=10299 GN=UL45 PE=3 SV=1	gB->UL45	virus - virus
INAKGVCR	>sp|P10211|GB_HHV11 Envelope glycoprotein B OS=Human herpesvirus 1 (strain 17) OX=10299 GN=gB PE=1 SV=1	gB	204	TVAVYSLKIAGWHGPK	>sp|Q69091|GD_HHV11 Envelope glycoprotein D OS=Human herpesvirus 1 (strain 17) OX=10299 GN=gD PE=1 SV=1	gD	262	>sp|P10211|GB_HHV11 Envelope glycoprotein B OS=Human herpesvirus 1 (strain 17) OX=10299 GN=gB PE=1 SV=1->sp|Q69091|GD_HHV11 Envelope glycoprotein D OS=Human herpesvirus 1 (strain 17) OX=10299 GN=gD PE=1 SV=1	gB->gD	virus - virus
ALYPLTTKELK	>sp|P10211|GB_HHV11 Envelope glycoprotein B OS=Human herpesvirus 1 (strain 17) OX=10299 GN=gB PE=1 SV=1	gB	815	GLKHLR	>sp|P10218|NEC2_HHV11 Nuclear egress protein 2 OS=Human herpesvirus 1 (strain 17) OX=10299 GN=NEC2 PE=1 SV=1	NEC2	244	>sp|P10211|GB_HHV11 Envelope glycoprotein B OS=Human herpesvirus 1 (strain 17) OX=10299 GN=gB PE=1 SV=1->sp|P10218|NEC2_HHV11 Nuclear egress protein 2 OS=Human herpesvirus 1 (strain 17) OX=10299 GN=NEC2 PE=1 SV=1	gB->NEC2	virus - virus
ALYPLTTKELK	>sp|P10211|GB_HHV11 Envelope glycoprotein B OS=Human herpesvirus 1 (strain 17) OX=10299 GN=gB PE=1 SV=1	gB	815	AGLGKPYTGHPGDAFEGLVQR	>sp|P10218|NEC2_HHV11 Nuclear egress protein 2 OS=Human herpesvirus 1 (strain 17) OX=10299 GN=NEC2 PE=1 SV=1	NEC2	6	>sp|P10211|GB_HHV11 Envelope glycoprotein B OS=Human herpesvirus 1 (strain 17) OX=10299 GN=gB PE=1 SV=1->sp|P10218|NEC2_HHV11 Nuclear egress protein 2 OS=Human herpesvirus 1 (strain 17) OX=10299 GN=NEC2 PE=1 SV=1	gB->NEC2	virus - virus
ELKNPTNPDASGEGEEGGDFDEAK	>sp|P10211|GB_HHV11 Envelope glycoprotein B OS=Human herpesvirus 1 (strain 17) OX=10299 GN=gB PE=1 SV=1	gB	818	VATKAPAAPAAETTR	>sp|P10233|VP22_HHV11 Tegument protein VP22 OS=Human herpesvirus 1 (strain 17) OX=10299 GN=UL49 PE=1 SV=1	UL49	130	>sp|P10211|GB_HHV11 Envelope glycoprotein B OS=Human herpesvirus 1 (strain 17) OX=10299 GN=gB PE=1 SV=1->sp|P10233|VP22_HHV11 Tegument protein VP22 OS=Human herpesvirus 1 (strain 17) OX=10299 GN=UL49 PE=1 SV=1	gB->UL49	virus - virus
TEHKAK	>sp|P10211|GB_HHV11 Envelope glycoprotein B OS=Human herpesvirus 1 (strain 17) OX=10299 GN=gB PE=1 SV=1	gB	862	AGLGKPYTGHPGDAFEGLVQR	>sp|P10218|NEC2_HHV11 Nuclear egress protein 2 OS=Human herpesvirus 1 (strain 17) OX=10299 GN=NEC2 PE=1 SV=1	NEC2	6	>sp|P10211|GB_HHV11 Envelope glycoprotein B OS=Human herpesvirus 1 (strain 17) OX=10299 GN=gB PE=1 SV=1->sp|P10218|NEC2_HHV11 Nuclear egress protein 2 OS=Human herpesvirus 1 (strain 17) OX=10299 GN=NEC2 PE=1 SV=1	gB->NEC2	virus - virus
KGTSALLSAK	>sp|P10211|GB_HHV11 Envelope glycoprotein B OS=Human herpesvirus 1 (strain 17) OX=10299 GN=gB PE=1 SV=1	gB	866	AGLGKPYTGHPGDAFEGLVQR	>sp|P10218|NEC2_HHV11 Nuclear egress protein 2 OS=Human herpesvirus 1 (strain 17) OX=10299 GN=NEC2 PE=1 SV=1	NEC2	6	>sp|P10211|GB_HHV11 Envelope glycoprotein B OS=Human herpesvirus 1 (strain 17) OX=10299 GN=gB PE=1 SV=1->sp|P10218|NEC2_HHV11 Nuclear egress protein 2 OS=Human herpesvirus 1 (strain 17) OX=10299 GN=NEC2 PE=1 SV=1	gB->NEC2	virus - virus
AGLGKPYTGHPGDAFEGLVQR	>sp|P10218|NEC2_HHV11 Nuclear egress protein 2 OS=Human herpesvirus 1 (strain 17) OX=10299 GN=NEC2 PE=1 SV=1	NEC2	6	VATKAPAAPAAETTR	>sp|P10233|VP22_HHV11 Tegument protein VP22 OS=Human herpesvirus 1 (strain 17) OX=10299 GN=UL49 PE=1 SV=1	UL49	130	>sp|P10218|NEC2_HHV11 Nuclear egress protein 2 OS=Human herpesvirus 1 (strain 17) OX=10299 GN=NEC2 PE=1 SV=1->sp|P10233|VP22_HHV11 Tegument protein VP22 OS=Human herpesvirus 1 (strain 17) OX=10299 GN=UL49 PE=1 SV=1	NEC2->UL49	virus - virus
FLHKLQGVLRPLPDFVGLK	>sp|P10220|LTP_HHV11 Large tegument protein deneddylase OS=Human herpesvirus 1 (strain 17) OX=10299 GN=UL36 PE=1 SV=1	UL36	1056	VATKAPAAPAAETTR	>sp|P10233|VP22_HHV11 Tegument protein VP22 OS=Human herpesvirus 1 (strain 17) OX=10299 GN=UL49 PE=1 SV=1	UL49	130	>sp|P10220|LTP_HHV11 Large tegument protein deneddylase OS=Human herpesvirus 1 (strain 17) OX=10299 GN=UL36 PE=1 SV=1->sp|P10233|VP22_HHV11 Tegument protein VP22 OS=Human herpesvirus 1 (strain 17) OX=10299 GN=UL49 PE=1 SV=1	UL36->UL49	virus - virus
KRAEQALGTNAK	>sp|P10220|LTP_HHV11 Large tegument protein deneddylase OS=Human herpesvirus 1 (strain 17) OX=10299 GN=UL36 PE=1 SV=1	UL36	1400	SPPKVEVLEGR	>sp|P10231|TEG5_HHV11 Tegument protein UL47 OS=Human herpesvirus 1 (strain 17) OX=10299 GN=UL47 PE=1 SV=1	UL47	176	>sp|P10220|LTP_HHV11 Large tegument protein deneddylase OS=Human herpesvirus 1 (strain 17) OX=10299 GN=UL36 PE=1 SV=1->sp|P10231|TEG5_HHV11 Tegument protein UL47 OS=Human herpesvirus 1 (strain 17) OX=10299 GN=UL47 PE=1 SV=1	UL36->UL47	virus - virus
GAALGKLSPAQALAAVSVLGR	>sp|P10220|LTP_HHV11 Large tegument protein deneddylase OS=Human herpesvirus 1 (strain 17) OX=10299 GN=UL36 PE=1 SV=1	UL36	2243	VATKAPAAPAAETTR	>sp|P10233|VP22_HHV11 Tegument protein VP22 OS=Human herpesvirus 1 (strain 17) OX=10299 GN=UL49 PE=1 SV=1	UL49	130	>sp|P10220|LTP_HHV11 Large tegument protein deneddylase OS=Human herpesvirus 1 (strain 17) OX=10299 GN=UL36 PE=1 SV=1->sp|P10233|VP22_HHV11 Tegument protein VP22 OS=Human herpesvirus 1 (strain 17) OX=10299 GN=UL49 PE=1 SV=1	UL36->UL49	virus - virus
GAVYSAKALQASDNNDRR	>sp|P10220|LTP_HHV11 Large tegument protein deneddylase OS=Human herpesvirus 1 (strain 17) OX=10299 GN=UL36 PE=1 SV=1	UL36	834	VATKAPAAPAAETTR	>sp|P10233|VP22_HHV11 Tegument protein VP22 OS=Human herpesvirus 1 (strain 17) OX=10299 GN=UL49 PE=1 SV=1	UL49	130	>sp|P10220|LTP_HHV11 Large tegument protein deneddylase OS=Human herpesvirus 1 (strain 17) OX=10299 GN=UL36 PE=1 SV=1->sp|P10233|VP22_HHV11 Tegument protein VP22 OS=Human herpesvirus 1 (strain 17) OX=10299 GN=UL49 PE=1 SV=1	UL36->UL49	virus - virus
AAAGPEPVAEFVQELHDTWKGLQTER	>sp|P10221|ITP_HHV11 Inner tegument protein OS=Human herpesvirus 1 (strain 17) OX=10299 GN=UL37 PE=1 SV=1	UL37	938	VATKAPAAPAAETTR	>sp|P10233|VP22_HHV11 Tegument protein VP22 OS=Human herpesvirus 1 (strain 17) OX=10299 GN=UL49 PE=1 SV=1	UL49	130	>sp|P10221|ITP_HHV11 Inner tegument protein OS=Human herpesvirus 1 (strain 17) OX=10299 GN=UL37 PE=1 SV=1->sp|P10233|VP22_HHV11 Tegument protein VP22 OS=Human herpesvirus 1 (strain 17) OX=10299 GN=UL49 PE=1 SV=1	UL37->UL49	virus - virus
YIKYVISLIGPK	>sp|P10225|SHUT_HHV11 Virion host shutoff protein OS=Human herpesvirus 1 (strain 17) OX=10299 GN=UL41 PE=1 SV=1	UL41	416	SKTPAQGLAR	>sp|P10233|VP22_HHV11 Tegument protein VP22 OS=Human herpesvirus 1 (strain 17) OX=10299 GN=UL49 PE=1 SV=1	UL49	166	>sp|P10225|SHUT_HHV11 Virion host shutoff protein OS=Human herpesvirus 1 (strain 17) OX=10299 GN=UL41 PE=1 SV=1->sp|P10233|VP22_HHV11 Tegument protein VP22 OS=Human herpesvirus 1 (strain 17) OX=10299 GN=UL49 PE=1 SV=1	UL41->UL49	virus - virus
AGQAAANAKTVYGENTHR	>sp|P10226|PAP_HHV11 DNA polymerase processivity factor OS=Human herpesvirus 1 (strain 17) OX=10299 GN=UL42 PE=1 SV=1	UL42	254	KLHFSTAPPNPDAPWTPR	>sp|P10233|VP22_HHV11 Tegument protein VP22 OS=Human herpesvirus 1 (strain 17) OX=10299 GN=UL49 PE=1 SV=1	UL49	175	>sp|P10226|PAP_HHV11 DNA polymerase processivity factor OS=Human herpesvirus 1 (strain 17) OX=10299 GN=UL42 PE=1 SV=1->sp|P10233|VP22_HHV11 Tegument protein VP22 OS=Human herpesvirus 1 (strain 17) OX=10299 GN=UL49 PE=1 SV=1	UL42->UL49	virus - virus
TPFKSGAVAAK	>sp|P10230|TEG1_HHV11 Tegument protein UL46 OS=Human herpesvirus 1 (strain 17) OX=10299 GN=UL46 PE=1 SV=2	UL46	176	SKTPAQGLAR	>sp|P10233|VP22_HHV11 Tegument protein VP22 OS=Human herpesvirus 1 (strain 17) OX=10299 GN=UL49 PE=1 SV=1	UL49	166	>sp|P10230|TEG1_HHV11 Tegument protein UL46 OS=Human herpesvirus 1 (strain 17) OX=10299 GN=UL46 PE=1 SV=2->sp|P10233|VP22_HHV11 Tegument protein VP22 OS=Human herpesvirus 1 (strain 17) OX=10299 GN=UL49 PE=1 SV=1	UL46->UL49	virus - virus
KATHAASAR	>sp|P10230|TEG1_HHV11 Tegument protein UL46 OS=Human herpesvirus 1 (strain 17) OX=10299 GN=UL46 PE=1 SV=2	UL46	592	RSVKSGPR	>sp|P10233|VP22_HHV11 Tegument protein VP22 OS=Human herpesvirus 1 (strain 17) OX=10299 GN=UL49 PE=1 SV=1	UL49	8	>sp|P10230|TEG1_HHV11 Tegument protein UL46 OS=Human herpesvirus 1 (strain 17) OX=10299 GN=UL46 PE=1 SV=2->sp|P10233|VP22_HHV11 Tegument protein VP22 OS=Human herpesvirus 1 (strain 17) OX=10299 GN=UL49 PE=1 SV=1	UL46->UL49	virus - virus
SPPKVEVLEGRVPGPELR	>sp|P10231|TEG5_HHV11 Tegument protein UL47 OS=Human herpesvirus 1 (strain 17) OX=10299 GN=UL47 PE=1 SV=1	UL47	176	AVAFMPKVSGDSGWAVGR	>sp|P10234|DUT_HHV11 Deoxyuridine 5'-triphosphate nucleotidohydrolase OS=Human herpesvirus 1 (strain 17) OX=10299 GN=DUT PE=3 SV=1	DUT	51	>sp|P10231|TEG5_HHV11 Tegument protein UL47 OS=Human herpesvirus 1 (strain 17) OX=10299 GN=UL47 PE=1 SV=1->sp|P10234|DUT_HHV11 Deoxyuridine 5'-triphosphate nucleotidohydrolase OS=Human herpesvirus 1 (strain 17) OX=10299 GN=DUT PE=3 SV=1	UL47->DUT	virus - virus
TKTSPAQAMSFLADAVVR	>sp|P10231|TEG5_HHV11 Tegument protein UL47 OS=Human herpesvirus 1 (strain 17) OX=10299 GN=UL47 PE=1 SV=1	UL47	277	VATKAPAAPAAETTR	>sp|P10233|VP22_HHV11 Tegument protein VP22 OS=Human herpesvirus 1 (strain 17) OX=10299 GN=UL49 PE=1 SV=1	UL49	130	>sp|P10231|TEG5_HHV11 Tegument protein UL47 OS=Human herpesvirus 1 (strain 17) OX=10299 GN=UL47 PE=1 SV=1->sp|P10233|VP22_HHV11 Tegument protein VP22 OS=Human herpesvirus 1 (strain 17) OX=10299 GN=UL49 PE=1 SV=1	UL47->UL49	virus - virus
TKTSPAQAMSFLADAVVR	>sp|P10231|TEG5_HHV11 Tegument protein UL47 OS=Human herpesvirus 1 (strain 17) OX=10299 GN=UL47 PE=1 SV=1	UL47	277	KSAQPESAALPDAPASTAPTR	>sp|P10233|VP22_HHV11 Tegument protein VP22 OS=Human herpesvirus 1 (strain 17) OX=10299 GN=UL49 PE=1 SV=1	UL49	144	>sp|P10231|TEG5_HHV11 Tegument protein UL47 OS=Human herpesvirus 1 (strain 17) OX=10299 GN=UL47 PE=1 SV=1->sp|P10233|VP22_HHV11 Tegument protein VP22 OS=Human herpesvirus 1 (strain 17) OX=10299 GN=UL49 PE=1 SV=1	UL47->UL49	virus - virus
TTPAKFWADVR	>sp|P10231|TEG5_HHV11 Tegument protein UL47 OS=Human herpesvirus 1 (strain 17) OX=10299 GN=UL47 PE=1 SV=1	UL47	597	VATKAPAAPAAETTR	>sp|P10233|VP22_HHV11 Tegument protein VP22 OS=Human herpesvirus 1 (strain 17) OX=10299 GN=UL49 PE=1 SV=1	UL49	130	>sp|P10231|TEG5_HHV11 Tegument protein UL47 OS=Human herpesvirus 1 (strain 17) OX=10299 GN=UL47 PE=1 SV=1->sp|P10233|VP22_HHV11 Tegument protein VP22 OS=Human herpesvirus 1 (strain 17) OX=10299 GN=UL49 PE=1 SV=1	UL47->UL49	virus - virus
KLLMGDEGAAALR	>sp|P10231|TEG5_HHV11 Tegument protein UL47 OS=Human herpesvirus 1 (strain 17) OX=10299 GN=UL47 PE=1 SV=1	UL47	664	KLHFSTAPPNPDAPWTPR	>sp|P10233|VP22_HHV11 Tegument protein VP22 OS=Human herpesvirus 1 (strain 17) OX=10299 GN=UL49 PE=1 SV=1	UL49	175	>sp|P10231|TEG5_HHV11 Tegument protein UL47 OS=Human herpesvirus 1 (strain 17) OX=10299 GN=UL47 PE=1 SV=1->sp|P10233|VP22_HHV11 Tegument protein VP22 OS=Human herpesvirus 1 (strain 17) OX=10299 GN=UL49 PE=1 SV=1	UL47->UL49	virus - virus
KLLMGDEGAAALR	>sp|P10231|TEG5_HHV11 Tegument protein UL47 OS=Human herpesvirus 1 (strain 17) OX=10299 GN=UL47 PE=1 SV=1	UL47	664	AVAFMPKVSGDSGWAVGR	>sp|P10234|DUT_HHV11 Deoxyuridine 5'-triphosphate nucleotidohydrolase OS=Human herpesvirus 1 (strain 17) OX=10299 GN=DUT PE=3 SV=1	DUT	51	>sp|P10231|TEG5_HHV11 Tegument protein UL47 OS=Human herpesvirus 1 (strain 17) OX=10299 GN=UL47 PE=1 SV=1->sp|P10234|DUT_HHV11 Deoxyuridine 5'-triphosphate nucleotidohydrolase OS=Human herpesvirus 1 (strain 17) OX=10299 GN=DUT PE=3 SV=1	UL47->DUT	virus - virus
VATKAPAAPAAETTR	>sp|P10233|VP22_HHV11 Tegument protein VP22 OS=Human herpesvirus 1 (strain 17) OX=10299 GN=UL49 PE=1 SV=1	UL49	130	KAPAADTIDATTR	>sp|P10238|ICP27_HHV11 mRNA export factor OS=Human herpesvirus 1 (strain 17) OX=10299 GN=UL54 PE=1 SV=1	UL54	238	>sp|P10233|VP22_HHV11 Tegument protein VP22 OS=Human herpesvirus 1 (strain 17) OX=10299 GN=UL49 PE=1 SV=1->sp|P10238|ICP27_HHV11 mRNA export factor OS=Human herpesvirus 1 (strain 17) OX=10299 GN=UL54 PE=1 SV=1	UL49->UL54	virus - virus
AVAFMPKVSGDSGWAVGR	>sp|P10234|DUT_HHV11 Deoxyuridine 5'-triphosphate nucleotidohydrolase OS=Human herpesvirus 1 (strain 17) OX=10299 GN=DUT PE=3 SV=1	DUT	51	KAPAADTIDATTR	>sp|P10238|ICP27_HHV11 mRNA export factor OS=Human herpesvirus 1 (strain 17) OX=10299 GN=UL54 PE=1 SV=1	UL54	238	>sp|P10234|DUT_HHV11 Deoxyuridine 5'-triphosphate nucleotidohydrolase OS=Human herpesvirus 1 (strain 17) OX=10299 GN=DUT PE=3 SV=1->sp|P10238|ICP27_HHV11 mRNA export factor OS=Human herpesvirus 1 (strain 17) OX=10299 GN=UL54 PE=1 SV=1	DUT->UL54	virus - virus
TYADVRDEINKR	>sp|P03170|ICP47_HHV11 ICP47 protein OS=Human herpesvirus 1 (strain 17) OX=10299 GN=US12 PE=1 SV=2	US12	31	ASGKGPTYIR	>sp|P04488|GE_HHV11 Envelope glycoprotein E OS=Human herpesvirus 1 (strain 17) OX=10299 GN=gE PE=1 SV=1	gE	459	>sp|P03170|ICP47_HHV11 ICP47 protein OS=Human herpesvirus 1 (strain 17) OX=10299 GN=US12 PE=1 SV=2->sp|P04488|GE_HHV11 Envelope glycoprotein E OS=Human herpesvirus 1 (strain 17) OX=10299 GN=gE PE=1 SV=1	US12->gE	virus - virus
TYADVRDEINKR	>sp|P03170|ICP47_HHV11 ICP47 protein OS=Human herpesvirus 1 (strain 17) OX=10299 GN=US12 PE=1 SV=2	US12	31	VATKAPAAPAAETTR	>sp|P10233|VP22_HHV11 Tegument protein VP22 OS=Human herpesvirus 1 (strain 17) OX=10299 GN=UL49 PE=1 SV=1	UL49	130	>sp|P03170|ICP47_HHV11 ICP47 protein OS=Human herpesvirus 1 (strain 17) OX=10299 GN=US12 PE=1 SV=2->sp|P10233|VP22_HHV11 Tegument protein VP22 OS=Human herpesvirus 1 (strain 17) OX=10299 GN=UL49 PE=1 SV=1	US12->UL49	virus - virus
TYADVRDEINKR	>sp|P03170|ICP47_HHV11 ICP47 protein OS=Human herpesvirus 1 (strain 17) OX=10299 GN=US12 PE=1 SV=2	US12	31	SKTPAQGLAR	>sp|P10233|VP22_HHV11 Tegument protein VP22 OS=Human herpesvirus 1 (strain 17) OX=10299 GN=UL49 PE=1 SV=1	UL49	166	>sp|P03170|ICP47_HHV11 ICP47 protein OS=Human herpesvirus 1 (strain 17) OX=10299 GN=US12 PE=1 SV=2->sp|P10233|VP22_HHV11 Tegument protein VP22 OS=Human herpesvirus 1 (strain 17) OX=10299 GN=UL49 PE=1 SV=1	US12->UL49	virus - virus
TYADVRDEINKR	>sp|P03170|ICP47_HHV11 ICP47 protein OS=Human herpesvirus 1 (strain 17) OX=10299 GN=US12 PE=1 SV=2	US12	31	VTVCEGKNLLQR	>sp|P10233|VP22_HHV11 Tegument protein VP22 OS=Human herpesvirus 1 (strain 17) OX=10299 GN=UL49 PE=1 SV=1	UL49	249	>sp|P03170|ICP47_HHV11 ICP47 protein OS=Human herpesvirus 1 (strain 17) OX=10299 GN=US12 PE=1 SV=2->sp|P10233|VP22_HHV11 Tegument protein VP22 OS=Human herpesvirus 1 (strain 17) OX=10299 GN=UL49 PE=1 SV=1	US12->UL49	virus - virus
TYADVRDEINKR	>sp|P03170|ICP47_HHV11 ICP47 protein OS=Human herpesvirus 1 (strain 17) OX=10299 GN=US12 PE=1 SV=2	US12	31	SVKSGPR	>sp|P10233|VP22_HHV11 Tegument protein VP22 OS=Human herpesvirus 1 (strain 17) OX=10299 GN=UL49 PE=1 SV=1	UL49	8	>sp|P03170|ICP47_HHV11 ICP47 protein OS=Human herpesvirus 1 (strain 17) OX=10299 GN=US12 PE=1 SV=2->sp|P10233|VP22_HHV11 Tegument protein VP22 OS=Human herpesvirus 1 (strain 17) OX=10299 GN=UL49 PE=1 SV=1	US12->UL49	virus - virus
GSPDSAPPTKGMTGAR	>sp|P04288|GM_HHV11 Envelope glycoprotein M OS=Human herpesvirus 1 (strain 17) OX=10299 GN=gM PE=1 SV=1	gM	17	ASGKGPTYIR	>sp|P04488|GE_HHV11 Envelope glycoprotein E OS=Human herpesvirus 1 (strain 17) OX=10299 GN=gE PE=1 SV=1	gE	459	>sp|P04288|GM_HHV11 Envelope glycoprotein M OS=Human herpesvirus 1 (strain 17) OX=10299 GN=gM PE=1 SV=1->sp|P04488|GE_HHV11 Envelope glycoprotein E OS=Human herpesvirus 1 (strain 17) OX=10299 GN=gE PE=1 SV=1	gM->gE	virus - virus
GSPDSAPPTKGMoTGAR	>sp|P04288|GM_HHV11 Envelope glycoprotein M OS=Human herpesvirus 1 (strain 17) OX=10299 GN=gM PE=1 SV=1	gM	17	VATKAPAAPAAETTR	>sp|P10233|VP22_HHV11 Tegument protein VP22 OS=Human herpesvirus 1 (strain 17) OX=10299 GN=UL49 PE=1 SV=1	UL49	130	>sp|P04288|GM_HHV11 Envelope glycoprotein M OS=Human herpesvirus 1 (strain 17) OX=10299 GN=gM PE=1 SV=1->sp|P10233|VP22_HHV11 Tegument protein VP22 OS=Human herpesvirus 1 (strain 17) OX=10299 GN=UL49 PE=1 SV=1	gM->UL49	virus - virus
GSPDSAPPTKGMoTGAR	>sp|P04288|GM_HHV11 Envelope glycoprotein M OS=Human herpesvirus 1 (strain 17) OX=10299 GN=gM PE=1 SV=1	gM	17	SKTPAQGLAR	>sp|P10233|VP22_HHV11 Tegument protein VP22 OS=Human herpesvirus 1 (strain 17) OX=10299 GN=UL49 PE=1 SV=1	UL49	166	>sp|P04288|GM_HHV11 Envelope glycoprotein M OS=Human herpesvirus 1 (strain 17) OX=10299 GN=gM PE=1 SV=1->sp|P10233|VP22_HHV11 Tegument protein VP22 OS=Human herpesvirus 1 (strain 17) OX=10299 GN=UL49 PE=1 SV=1	gM->UL49	virus - virus
GSPDSAPPTKGMTGAR	>sp|P04288|GM_HHV11 Envelope glycoprotein M OS=Human herpesvirus 1 (strain 17) OX=10299 GN=gM PE=1 SV=1	gM	17	VAGFNKR	>sp|P10233|VP22_HHV11 Tegument protein VP22 OS=Human herpesvirus 1 (strain 17) OX=10299 GN=UL49 PE=1 SV=1	UL49	198	>sp|P04288|GM_HHV11 Envelope glycoprotein M OS=Human herpesvirus 1 (strain 17) OX=10299 GN=gM PE=1 SV=1->sp|P10233|VP22_HHV11 Tegument protein VP22 OS=Human herpesvirus 1 (strain 17) OX=10299 GN=UL49 PE=1 SV=1	gM->UL49	virus - virus
GSPDSAPPTKGMTGAR	>sp|P04288|GM_HHV11 Envelope glycoprotein M OS=Human herpesvirus 1 (strain 17) OX=10299 GN=gM PE=1 SV=1	gM	17	VTVCEGKNLLQR	>sp|P10233|VP22_HHV11 Tegument protein VP22 OS=Human herpesvirus 1 (strain 17) OX=10299 GN=UL49 PE=1 SV=1	UL49	249	>sp|P04288|GM_HHV11 Envelope glycoprotein M OS=Human herpesvirus 1 (strain 17) OX=10299 GN=gM PE=1 SV=1->sp|P10233|VP22_HHV11 Tegument protein VP22 OS=Human herpesvirus 1 (strain 17) OX=10299 GN=UL49 PE=1 SV=1	gM->UL49	virus - virus
GSPDSAPPTKGMTGAR	>sp|P04288|GM_HHV11 Envelope glycoprotein M OS=Human herpesvirus 1 (strain 17) OX=10299 GN=gM PE=1 SV=1	gM	17	SVKSGPR	>sp|P10233|VP22_HHV11 Tegument protein VP22 OS=Human herpesvirus 1 (strain 17) OX=10299 GN=UL49 PE=1 SV=1	UL49	8	>sp|P04288|GM_HHV11 Envelope glycoprotein M OS=Human herpesvirus 1 (strain 17) OX=10299 GN=gM PE=1 SV=1->sp|P10233|VP22_HHV11 Tegument protein VP22 OS=Human herpesvirus 1 (strain 17) OX=10299 GN=UL49 PE=1 SV=1	gM->UL49	virus - virus
AHSALKR	>sp|P04288|GM_HHV11 Envelope glycoprotein M OS=Human herpesvirus 1 (strain 17) OX=10299 GN=gM PE=1 SV=1	gM	371	ASGKGPTYIR	>sp|P04488|GE_HHV11 Envelope glycoprotein E OS=Human herpesvirus 1 (strain 17) OX=10299 GN=gE PE=1 SV=1	gE	459	>sp|P04288|GM_HHV11 Envelope glycoprotein M OS=Human herpesvirus 1 (strain 17) OX=10299 GN=gM PE=1 SV=1->sp|P04488|GE_HHV11 Envelope glycoprotein E OS=Human herpesvirus 1 (strain 17) OX=10299 GN=gE PE=1 SV=1	gM->gE	virus - virus
AHSALKR	>sp|P04288|GM_HHV11 Envelope glycoprotein M OS=Human herpesvirus 1 (strain 17) OX=10299 GN=gM PE=1 SV=1	gM	371	LGAELKSHPSTPPK	>sp|P06487|GI_HHV11 Envelope glycoprotein I OS=Human herpesvirus 1 (strain 17) OX=10299 GN=gI PE=1 SV=1	gI	336	>sp|P04288|GM_HHV11 Envelope glycoprotein M OS=Human herpesvirus 1 (strain 17) OX=10299 GN=gM PE=1 SV=1->sp|P06487|GI_HHV11 Envelope glycoprotein I OS=Human herpesvirus 1 (strain 17) OX=10299 GN=gI PE=1 SV=1	gM->gI	virus - virus
AHSALKR	>sp|P04288|GM_HHV11 Envelope glycoprotein M OS=Human herpesvirus 1 (strain 17) OX=10299 GN=gM PE=1 SV=1	gM	371	PIAGSGAGSGGAGAKR	>sp|P10205|TEG4_HHV11 Tegument protein UL21 OS=Human herpesvirus 1 (strain 17) OX=10299 GN=UL21 PE=1 SV=1	UL21	235	>sp|P04288|GM_HHV11 Envelope glycoprotein M OS=Human herpesvirus 1 (strain 17) OX=10299 GN=gM PE=1 SV=1->sp|P10205|TEG4_HHV11 Tegument protein UL21 OS=Human herpesvirus 1 (strain 17) OX=10299 GN=UL21 PE=1 SV=1	gM->UL21	virus - virus
AHSALKR	>sp|P04288|GM_HHV11 Envelope glycoprotein M OS=Human herpesvirus 1 (strain 17) OX=10299 GN=gM PE=1 SV=1	gM	371	KGTSALLSAK	>sp|P10211|GB_HHV11 Envelope glycoprotein B OS=Human herpesvirus 1 (strain 17) OX=10299 GN=gB PE=1 SV=1	gB	866	>sp|P04288|GM_HHV11 Envelope glycoprotein M OS=Human herpesvirus 1 (strain 17) OX=10299 GN=gM PE=1 SV=1->sp|P10211|GB_HHV11 Envelope glycoprotein B OS=Human herpesvirus 1 (strain 17) OX=10299 GN=gB PE=1 SV=1	gM->gB	virus - virus
AHSALKR	>sp|P04288|GM_HHV11 Envelope glycoprotein M OS=Human herpesvirus 1 (strain 17) OX=10299 GN=gM PE=1 SV=1	gM	371	AGLGKPYTGHPGDAFEGLVQR	>sp|P10218|NEC2_HHV11 Nuclear egress protein 2 OS=Human herpesvirus 1 (strain 17) OX=10299 GN=NEC2 PE=1 SV=1	NEC2	6	>sp|P04288|GM_HHV11 Envelope glycoprotein M OS=Human herpesvirus 1 (strain 17) OX=10299 GN=gM PE=1 SV=1->sp|P10218|NEC2_HHV11 Nuclear egress protein 2 OS=Human herpesvirus 1 (strain 17) OX=10299 GN=NEC2 PE=1 SV=1	gM->NEC2	virus - virus
AHSALKR	>sp|P04288|GM_HHV11 Envelope glycoprotein M OS=Human herpesvirus 1 (strain 17) OX=10299 GN=gM PE=1 SV=1	gM	371	LANLWQTGKR	>sp|P10230|TEG1_HHV11 Tegument protein UL46 OS=Human herpesvirus 1 (strain 17) OX=10299 GN=UL46 PE=1 SV=2	UL46	313	>sp|P04288|GM_HHV11 Envelope glycoprotein M OS=Human herpesvirus 1 (strain 17) OX=10299 GN=gM PE=1 SV=1->sp|P10230|TEG1_HHV11 Tegument protein UL46 OS=Human herpesvirus 1 (strain 17) OX=10299 GN=UL46 PE=1 SV=2	gM->UL46	virus - virus
AHSALKR	>sp|P04288|GM_HHV11 Envelope glycoprotein M OS=Human herpesvirus 1 (strain 17) OX=10299 GN=gM PE=1 SV=1	gM	371	SPPKVEVLEGR	>sp|P10231|TEG5_HHV11 Tegument protein UL47 OS=Human herpesvirus 1 (strain 17) OX=10299 GN=UL47 PE=1 SV=1	UL47	176	>sp|P04288|GM_HHV11 Envelope glycoprotein M OS=Human herpesvirus 1 (strain 17) OX=10299 GN=gM PE=1 SV=1->sp|P10231|TEG5_HHV11 Tegument protein UL47 OS=Human herpesvirus 1 (strain 17) OX=10299 GN=UL47 PE=1 SV=1	gM->UL47	virus - virus
AHSALKR	>sp|P04288|GM_HHV11 Envelope glycoprotein M OS=Human herpesvirus 1 (strain 17) OX=10299 GN=gM PE=1 SV=1	gM	371	APVSGTADPAFLLKDLEPFPPAPVSGGSVLGPR	>sp|P10231|TEG5_HHV11 Tegument protein UL47 OS=Human herpesvirus 1 (strain 17) OX=10299 GN=UL47 PE=1 SV=1	UL47	633	>sp|P04288|GM_HHV11 Envelope glycoprotein M OS=Human herpesvirus 1 (strain 17) OX=10299 GN=gM PE=1 SV=1->sp|P10231|TEG5_HHV11 Tegument protein UL47 OS=Human herpesvirus 1 (strain 17) OX=10299 GN=UL47 PE=1 SV=1	gM->UL47	virus - virus
AHSALKR	>sp|P04288|GM_HHV11 Envelope glycoprotein M OS=Human herpesvirus 1 (strain 17) OX=10299 GN=gM PE=1 SV=1	gM	371	KLLMoGDEGAAALR	>sp|P10231|TEG5_HHV11 Tegument protein UL47 OS=Human herpesvirus 1 (strain 17) OX=10299 GN=UL47 PE=1 SV=1	UL47	664	>sp|P04288|GM_HHV11 Envelope glycoprotein M OS=Human herpesvirus 1 (strain 17) OX=10299 GN=gM PE=1 SV=1->sp|P10231|TEG5_HHV11 Tegument protein UL47 OS=Human herpesvirus 1 (strain 17) OX=10299 GN=UL47 PE=1 SV=1	gM->UL47	virus - virus
AHSALKR	>sp|P04288|GM_HHV11 Envelope glycoprotein M OS=Human herpesvirus 1 (strain 17) OX=10299 GN=gM PE=1 SV=1	gM	371	VATKAPAAPAAETTR	>sp|P10233|VP22_HHV11 Tegument protein VP22 OS=Human herpesvirus 1 (strain 17) OX=10299 GN=UL49 PE=1 SV=1	UL49	130	>sp|P04288|GM_HHV11 Envelope glycoprotein M OS=Human herpesvirus 1 (strain 17) OX=10299 GN=gM PE=1 SV=1->sp|P10233|VP22_HHV11 Tegument protein VP22 OS=Human herpesvirus 1 (strain 17) OX=10299 GN=UL49 PE=1 SV=1	gM->UL49	virus - virus
AHSALKR	>sp|P04288|GM_HHV11 Envelope glycoprotein M OS=Human herpesvirus 1 (strain 17) OX=10299 GN=gM PE=1 SV=1	gM	371	KSAQPESAALPDAPASTAPTR	>sp|P10233|VP22_HHV11 Tegument protein VP22 OS=Human herpesvirus 1 (strain 17) OX=10299 GN=UL49 PE=1 SV=1	UL49	144	>sp|P04288|GM_HHV11 Envelope glycoprotein M OS=Human herpesvirus 1 (strain 17) OX=10299 GN=gM PE=1 SV=1->sp|P10233|VP22_HHV11 Tegument protein VP22 OS=Human herpesvirus 1 (strain 17) OX=10299 GN=UL49 PE=1 SV=1	gM->UL49	virus - virus
AHSALKR	>sp|P04288|GM_HHV11 Envelope glycoprotein M OS=Human herpesvirus 1 (strain 17) OX=10299 GN=gM PE=1 SV=1	gM	371	SKTPAQGLAR	>sp|P10233|VP22_HHV11 Tegument protein VP22 OS=Human herpesvirus 1 (strain 17) OX=10299 GN=UL49 PE=1 SV=1	UL49	166	>sp|P04288|GM_HHV11 Envelope glycoprotein M OS=Human herpesvirus 1 (strain 17) OX=10299 GN=gM PE=1 SV=1->sp|P10233|VP22_HHV11 Tegument protein VP22 OS=Human herpesvirus 1 (strain 17) OX=10299 GN=UL49 PE=1 SV=1	gM->UL49	virus - virus
AHSALKR	>sp|P04288|GM_HHV11 Envelope glycoprotein M OS=Human herpesvirus 1 (strain 17) OX=10299 GN=gM PE=1 SV=1	gM	371	VAGFNKR	>sp|P10233|VP22_HHV11 Tegument protein VP22 OS=Human herpesvirus 1 (strain 17) OX=10299 GN=UL49 PE=1 SV=1	UL49	198	>sp|P04288|GM_HHV11 Envelope glycoprotein M OS=Human herpesvirus 1 (strain 17) OX=10299 GN=gM PE=1 SV=1->sp|P10233|VP22_HHV11 Tegument protein VP22 OS=Human herpesvirus 1 (strain 17) OX=10299 GN=UL49 PE=1 SV=1	gM->UL49	virus - virus
AHSALKR	>sp|P04288|GM_HHV11 Envelope glycoprotein M OS=Human herpesvirus 1 (strain 17) OX=10299 GN=gM PE=1 SV=1	gM	371	VTVCEGKNLLQR	>sp|P10233|VP22_HHV11 Tegument protein VP22 OS=Human herpesvirus 1 (strain 17) OX=10299 GN=UL49 PE=1 SV=1	UL49	249	>sp|P04288|GM_HHV11 Envelope glycoprotein M OS=Human herpesvirus 1 (strain 17) OX=10299 GN=gM PE=1 SV=1->sp|P10233|VP22_HHV11 Tegument protein VP22 OS=Human herpesvirus 1 (strain 17) OX=10299 GN=UL49 PE=1 SV=1	gM->UL49	virus - virus
YGDSDGEPIYDEVADDQTDVLYAKIQHPR	>sp|P04288|GM_HHV11 Envelope glycoprotein M OS=Human herpesvirus 1 (strain 17) OX=10299 GN=gM PE=1 SV=1	gM	437	VATKAPAAPAAETTR	>sp|P10233|VP22_HHV11 Tegument protein VP22 OS=Human herpesvirus 1 (strain 17) OX=10299 GN=UL49 PE=1 SV=1	UL49	130	>sp|P04288|GM_HHV11 Envelope glycoprotein M OS=Human herpesvirus 1 (strain 17) OX=10299 GN=gM PE=1 SV=1->sp|P10233|VP22_HHV11 Tegument protein VP22 OS=Human herpesvirus 1 (strain 17) OX=10299 GN=UL49 PE=1 SV=1	gM->UL49	virus - virus
YGDSDGEPIYDEVADDQTDVLYAKIQHPR	>sp|P04288|GM_HHV11 Envelope glycoprotein M OS=Human herpesvirus 1 (strain 17) OX=10299 GN=gM PE=1 SV=1	gM	437	SKTPAQGLAR	>sp|P10233|VP22_HHV11 Tegument protein VP22 OS=Human herpesvirus 1 (strain 17) OX=10299 GN=UL49 PE=1 SV=1	UL49	166	>sp|P04288|GM_HHV11 Envelope glycoprotein M OS=Human herpesvirus 1 (strain 17) OX=10299 GN=gM PE=1 SV=1->sp|P10233|VP22_HHV11 Tegument protein VP22 OS=Human herpesvirus 1 (strain 17) OX=10299 GN=UL49 PE=1 SV=1	gM->UL49	virus - virus
ETPSPADPPGGASKPR	>sp|P04293|DPOL_HHV11 DNA polymerase catalytic subunit OS=Human herpesvirus 1 (strain 17) OX=10299 GN=UL30 PE=1 SV=2	UL30	1133	GPTAAFLSLVDQKR	>sp|P10226|PAP_HHV11 DNA polymerase processivity factor OS=Human herpesvirus 1 (strain 17) OX=10299 GN=UL42 PE=1 SV=1	UL42	105	>sp|P04293|DPOL_HHV11 DNA polymerase catalytic subunit OS=Human herpesvirus 1 (strain 17) OX=10299 GN=UL30 PE=1 SV=2->sp|P10226|PAP_HHV11 DNA polymerase processivity factor OS=Human herpesvirus 1 (strain 17) OX=10299 GN=UL42 PE=1 SV=1	UL30->UL42	virus - virus
ITESLLKR	>sp|P04293|DPOL_HHV11 DNA polymerase catalytic subunit OS=Human herpesvirus 1 (strain 17) OX=10299 GN=UL30 PE=1 SV=2	UL30	1189	GPTAAFLSLVDQKR	>sp|P10226|PAP_HHV11 DNA polymerase processivity factor OS=Human herpesvirus 1 (strain 17) OX=10299 GN=UL42 PE=1 SV=1	UL42	105	>sp|P04293|DPOL_HHV11 DNA polymerase catalytic subunit OS=Human herpesvirus 1 (strain 17) OX=10299 GN=UL30 PE=1 SV=2->sp|P10226|PAP_HHV11 DNA polymerase processivity factor OS=Human herpesvirus 1 (strain 17) OX=10299 GN=UL42 PE=1 SV=1	UL30->UL42	virus - virus
TVTKRPWALAEDTPR	>sp|P04294|AN_HHV11 Alkaline nuclease OS=Human herpesvirus 1 (strain 17) OX=10299 GN=UL12 PE=1 SV=1	UL12	17	VTPTTKR	>sp|P10226|PAP_HHV11 DNA polymerase processivity factor OS=Human herpesvirus 1 (strain 17) OX=10299 GN=UL42 PE=1 SV=1	UL42	394	>sp|P04294|AN_HHV11 Alkaline nuclease OS=Human herpesvirus 1 (strain 17) OX=10299 GN=UL12 PE=1 SV=1->sp|P10226|PAP_HHV11 DNA polymerase processivity factor OS=Human herpesvirus 1 (strain 17) OX=10299 GN=UL42 PE=1 SV=1	UL12->UL42	virus - virus
TVTKRPWALAEDTPR	>sp|P04294|AN_HHV11 Alkaline nuclease OS=Human herpesvirus 1 (strain 17) OX=10299 GN=UL12 PE=1 SV=1	UL12	17	SVKSGPR	>sp|P10233|VP22_HHV11 Tegument protein VP22 OS=Human herpesvirus 1 (strain 17) OX=10299 GN=UL49 PE=1 SV=1	UL49	8	>sp|P04294|AN_HHV11 Alkaline nuclease OS=Human herpesvirus 1 (strain 17) OX=10299 GN=UL12 PE=1 SV=1->sp|P10233|VP22_HHV11 Tegument protein VP22 OS=Human herpesvirus 1 (strain 17) OX=10299 GN=UL49 PE=1 SV=1	UL12->UL49	virus - virus
DGVIFPKMoGR	>sp|P04485|ICP22_HHV11 Transcriptional regulator ICP22 OS=Human herpesvirus 1 (strain 17) OX=10299 GN=ICP22 PE=1 SV=1	ICP22	146	AGLGKPYTGHPGDAFEGLVQR	>sp|P10218|NEC2_HHV11 Nuclear egress protein 2 OS=Human herpesvirus 1 (strain 17) OX=10299 GN=NEC2 PE=1 SV=1	NEC2	6	>sp|P04485|ICP22_HHV11 Transcriptional regulator ICP22 OS=Human herpesvirus 1 (strain 17) OX=10299 GN=ICP22 PE=1 SV=1->sp|P10218|NEC2_HHV11 Nuclear egress protein 2 OS=Human herpesvirus 1 (strain 17) OX=10299 GN=NEC2 PE=1 SV=1	ICP22->NEC2	virus - virus
DGVIFPKMGR	>sp|P04485|ICP22_HHV11 Transcriptional regulator ICP22 OS=Human herpesvirus 1 (strain 17) OX=10299 GN=ICP22 PE=1 SV=1	ICP22	146	SPPKVEVLEGR	>sp|P10231|TEG5_HHV11 Tegument protein UL47 OS=Human herpesvirus 1 (strain 17) OX=10299 GN=UL47 PE=1 SV=1	UL47	176	>sp|P04485|ICP22_HHV11 Transcriptional regulator ICP22 OS=Human herpesvirus 1 (strain 17) OX=10299 GN=ICP22 PE=1 SV=1->sp|P10231|TEG5_HHV11 Tegument protein UL47 OS=Human herpesvirus 1 (strain 17) OX=10299 GN=UL47 PE=1 SV=1	ICP22->UL47	virus - virus
DGVIFPKMoGR	>sp|P04485|ICP22_HHV11 Transcriptional regulator ICP22 OS=Human herpesvirus 1 (strain 17) OX=10299 GN=ICP22 PE=1 SV=1	ICP22	146	VATKAPAAPAAETTR	>sp|P10233|VP22_HHV11 Tegument protein VP22 OS=Human herpesvirus 1 (strain 17) OX=10299 GN=UL49 PE=1 SV=1	UL49	130	>sp|P04485|ICP22_HHV11 Transcriptional regulator ICP22 OS=Human herpesvirus 1 (strain 17) OX=10299 GN=ICP22 PE=1 SV=1->sp|P10233|VP22_HHV11 Tegument protein VP22 OS=Human herpesvirus 1 (strain 17) OX=10299 GN=UL49 PE=1 SV=1	ICP22->UL49	virus - virus
FDATAEPVCKLPCLETR	>sp|P04485|ICP22_HHV11 Transcriptional regulator ICP22 OS=Human herpesvirus 1 (strain 17) OX=10299 GN=ICP22 PE=1 SV=1	ICP22	275	ASGKGPTYIR	>sp|P04488|GE_HHV11 Envelope glycoprotein E OS=Human herpesvirus 1 (strain 17) OX=10299 GN=gE PE=1 SV=1	gE	459	>sp|P04485|ICP22_HHV11 Transcriptional regulator ICP22 OS=Human herpesvirus 1 (strain 17) OX=10299 GN=ICP22 PE=1 SV=1->sp|P04488|GE_HHV11 Envelope glycoprotein E OS=Human herpesvirus 1 (strain 17) OX=10299 GN=gE PE=1 SV=1	ICP22->gE	virus - virus
FDATAEPVCKLPCLETR	>sp|P04485|ICP22_HHV11 Transcriptional regulator ICP22 OS=Human herpesvirus 1 (strain 17) OX=10299 GN=ICP22 PE=1 SV=1	ICP22	275	VTVCEGKNLLQR	>sp|P10233|VP22_HHV11 Tegument protein VP22 OS=Human herpesvirus 1 (strain 17) OX=10299 GN=UL49 PE=1 SV=1	UL49	249	>sp|P04485|ICP22_HHV11 Transcriptional regulator ICP22 OS=Human herpesvirus 1 (strain 17) OX=10299 GN=ICP22 PE=1 SV=1->sp|P10233|VP22_HHV11 Tegument protein VP22 OS=Human herpesvirus 1 (strain 17) OX=10299 GN=UL49 PE=1 SV=1	ICP22->UL49	virus - virus
KCLDGCR	>sp|P04485|ICP22_HHV11 Transcriptional regulator ICP22 OS=Human herpesvirus 1 (strain 17) OX=10299 GN=ICP22 PE=1 SV=1	ICP22	395	PGPYHGKER	>sp|P10215|NEC1_HHV11 Nuclear egress protein 1 OS=Human herpesvirus 1 (strain 17) OX=10299 GN=NEC1 PE=1 SV=1	NEC1	19	>sp|P04485|ICP22_HHV11 Transcriptional regulator ICP22 OS=Human herpesvirus 1 (strain 17) OX=10299 GN=ICP22 PE=1 SV=1->sp|P10215|NEC1_HHV11 Nuclear egress protein 1 OS=Human herpesvirus 1 (strain 17) OX=10299 GN=NEC1 PE=1 SV=1	ICP22->NEC1	virus - virus
KCLDGCR	>sp|P04485|ICP22_HHV11 Transcriptional regulator ICP22 OS=Human herpesvirus 1 (strain 17) OX=10299 GN=ICP22 PE=1 SV=1	ICP22	395	GLKHLR	>sp|P10218|NEC2_HHV11 Nuclear egress protein 2 OS=Human herpesvirus 1 (strain 17) OX=10299 GN=NEC2 PE=1 SV=1	NEC2	244	>sp|P04485|ICP22_HHV11 Transcriptional regulator ICP22 OS=Human herpesvirus 1 (strain 17) OX=10299 GN=ICP22 PE=1 SV=1->sp|P10218|NEC2_HHV11 Nuclear egress protein 2 OS=Human herpesvirus 1 (strain 17) OX=10299 GN=NEC2 PE=1 SV=1	ICP22->NEC2	virus - virus
KCLDGCR	>sp|P04485|ICP22_HHV11 Transcriptional regulator ICP22 OS=Human herpesvirus 1 (strain 17) OX=10299 GN=ICP22 PE=1 SV=1	ICP22	395	AGLGKPYTGHPGDAFEGLVQR	>sp|P10218|NEC2_HHV11 Nuclear egress protein 2 OS=Human herpesvirus 1 (strain 17) OX=10299 GN=NEC2 PE=1 SV=1	NEC2	6	>sp|P04485|ICP22_HHV11 Transcriptional regulator ICP22 OS=Human herpesvirus 1 (strain 17) OX=10299 GN=ICP22 PE=1 SV=1->sp|P10218|NEC2_HHV11 Nuclear egress protein 2 OS=Human herpesvirus 1 (strain 17) OX=10299 GN=NEC2 PE=1 SV=1	ICP22->NEC2	virus - virus
KCLDGCR	>sp|P04485|ICP22_HHV11 Transcriptional regulator ICP22 OS=Human herpesvirus 1 (strain 17) OX=10299 GN=ICP22 PE=1 SV=1	ICP22	395	SPPKVEVLEGR	>sp|P10231|TEG5_HHV11 Tegument protein UL47 OS=Human herpesvirus 1 (strain 17) OX=10299 GN=UL47 PE=1 SV=1	UL47	176	>sp|P04485|ICP22_HHV11 Transcriptional regulator ICP22 OS=Human herpesvirus 1 (strain 17) OX=10299 GN=ICP22 PE=1 SV=1->sp|P10231|TEG5_HHV11 Tegument protein UL47 OS=Human herpesvirus 1 (strain 17) OX=10299 GN=UL47 PE=1 SV=1	ICP22->UL47	virus - virus
KCLDGCR	>sp|P04485|ICP22_HHV11 Transcriptional regulator ICP22 OS=Human herpesvirus 1 (strain 17) OX=10299 GN=ICP22 PE=1 SV=1	ICP22	395	TKTSPAQAMSFLADAVVR	>sp|P10231|TEG5_HHV11 Tegument protein UL47 OS=Human herpesvirus 1 (strain 17) OX=10299 GN=UL47 PE=1 SV=1	UL47	277	>sp|P04485|ICP22_HHV11 Transcriptional regulator ICP22 OS=Human herpesvirus 1 (strain 17) OX=10299 GN=ICP22 PE=1 SV=1->sp|P10231|TEG5_HHV11 Tegument protein UL47 OS=Human herpesvirus 1 (strain 17) OX=10299 GN=UL47 PE=1 SV=1	ICP22->UL47	virus - virus
KCLDGCR	>sp|P04485|ICP22_HHV11 Transcriptional regulator ICP22 OS=Human herpesvirus 1 (strain 17) OX=10299 GN=ICP22 PE=1 SV=1	ICP22	395	VATKAPAAPAAETTR	>sp|P10233|VP22_HHV11 Tegument protein VP22 OS=Human herpesvirus 1 (strain 17) OX=10299 GN=UL49 PE=1 SV=1	UL49	130	>sp|P04485|ICP22_HHV11 Transcriptional regulator ICP22 OS=Human herpesvirus 1 (strain 17) OX=10299 GN=ICP22 PE=1 SV=1->sp|P10233|VP22_HHV11 Tegument protein VP22 OS=Human herpesvirus 1 (strain 17) OX=10299 GN=UL49 PE=1 SV=1	ICP22->UL49	virus - virus
KCLDGCR	>sp|P04485|ICP22_HHV11 Transcriptional regulator ICP22 OS=Human herpesvirus 1 (strain 17) OX=10299 GN=ICP22 PE=1 SV=1	ICP22	395	SKTPAQGLAR	>sp|P10233|VP22_HHV11 Tegument protein VP22 OS=Human herpesvirus 1 (strain 17) OX=10299 GN=UL49 PE=1 SV=1	UL49	166	>sp|P04485|ICP22_HHV11 Transcriptional regulator ICP22 OS=Human herpesvirus 1 (strain 17) OX=10299 GN=ICP22 PE=1 SV=1->sp|P10233|VP22_HHV11 Tegument protein VP22 OS=Human herpesvirus 1 (strain 17) OX=10299 GN=UL49 PE=1 SV=1	ICP22->UL49	virus - virus
KCLDGCR	>sp|P04485|ICP22_HHV11 Transcriptional regulator ICP22 OS=Human herpesvirus 1 (strain 17) OX=10299 GN=ICP22 PE=1 SV=1	ICP22	395	VAGFNKR	>sp|P10233|VP22_HHV11 Tegument protein VP22 OS=Human herpesvirus 1 (strain 17) OX=10299 GN=UL49 PE=1 SV=1	UL49	198	>sp|P04485|ICP22_HHV11 Transcriptional regulator ICP22 OS=Human herpesvirus 1 (strain 17) OX=10299 GN=ICP22 PE=1 SV=1->sp|P10233|VP22_HHV11 Tegument protein VP22 OS=Human herpesvirus 1 (strain 17) OX=10299 GN=UL49 PE=1 SV=1	ICP22->UL49	virus - virus
KCLDGCR	>sp|P04485|ICP22_HHV11 Transcriptional regulator ICP22 OS=Human herpesvirus 1 (strain 17) OX=10299 GN=ICP22 PE=1 SV=1	ICP22	395	VTVCEGKNLLQR	>sp|P10233|VP22_HHV11 Tegument protein VP22 OS=Human herpesvirus 1 (strain 17) OX=10299 GN=UL49 PE=1 SV=1	UL49	249	>sp|P04485|ICP22_HHV11 Transcriptional regulator ICP22 OS=Human herpesvirus 1 (strain 17) OX=10299 GN=ICP22 PE=1 SV=1->sp|P10233|VP22_HHV11 Tegument protein VP22 OS=Human herpesvirus 1 (strain 17) OX=10299 GN=UL49 PE=1 SV=1	ICP22->UL49	virus - virus
KCLDGCR	>sp|P04485|ICP22_HHV11 Transcriptional regulator ICP22 OS=Human herpesvirus 1 (strain 17) OX=10299 GN=ICP22 PE=1 SV=1	ICP22	395	SVKSGPR	>sp|P10233|VP22_HHV11 Tegument protein VP22 OS=Human herpesvirus 1 (strain 17) OX=10299 GN=UL49 PE=1 SV=1	UL49	8	>sp|P04485|ICP22_HHV11 Transcriptional regulator ICP22 OS=Human herpesvirus 1 (strain 17) OX=10299 GN=ICP22 PE=1 SV=1->sp|P10233|VP22_HHV11 Tegument protein VP22 OS=Human herpesvirus 1 (strain 17) OX=10299 GN=UL49 PE=1 SV=1	ICP22->UL49	virus - virus
VGADTTISKPSEAVRPPTIPR	>sp|P04487|RNB_HHV11 Accessory factor US11 OS=Human herpesvirus 1 (strain 17) OX=10299 GN=US11 PE=1 SV=1	US11	74	ASGKGPTYIR	>sp|P04488|GE_HHV11 Envelope glycoprotein E OS=Human herpesvirus 1 (strain 17) OX=10299 GN=gE PE=1 SV=1	gE	459	>sp|P04487|RNB_HHV11 Accessory factor US11 OS=Human herpesvirus 1 (strain 17) OX=10299 GN=US11 PE=1 SV=1->sp|P04488|GE_HHV11 Envelope glycoprotein E OS=Human herpesvirus 1 (strain 17) OX=10299 GN=gE PE=1 SV=1	US11->gE	virus - virus
VGADTTISKPSEAVRPPTIPR	>sp|P04487|RNB_HHV11 Accessory factor US11 OS=Human herpesvirus 1 (strain 17) OX=10299 GN=US11 PE=1 SV=1	US11	74	AGLGKPYTGHPGDAFEGLVQR	>sp|P10218|NEC2_HHV11 Nuclear egress protein 2 OS=Human herpesvirus 1 (strain 17) OX=10299 GN=NEC2 PE=1 SV=1	NEC2	6	>sp|P04487|RNB_HHV11 Accessory factor US11 OS=Human herpesvirus 1 (strain 17) OX=10299 GN=US11 PE=1 SV=1->sp|P10218|NEC2_HHV11 Nuclear egress protein 2 OS=Human herpesvirus 1 (strain 17) OX=10299 GN=NEC2 PE=1 SV=1	US11->NEC2	virus - virus
VGADTTISKPSEAVRPPTIPR	>sp|P04487|RNB_HHV11 Accessory factor US11 OS=Human herpesvirus 1 (strain 17) OX=10299 GN=US11 PE=1 SV=1	US11	74	GPTAAFLSLVDQKR	>sp|P10226|PAP_HHV11 DNA polymerase processivity factor OS=Human herpesvirus 1 (strain 17) OX=10299 GN=UL42 PE=1 SV=1	UL42	105	>sp|P04487|RNB_HHV11 Accessory factor US11 OS=Human herpesvirus 1 (strain 17) OX=10299 GN=US11 PE=1 SV=1->sp|P10226|PAP_HHV11 DNA polymerase processivity factor OS=Human herpesvirus 1 (strain 17) OX=10299 GN=UL42 PE=1 SV=1	US11->UL42	virus - virus
VGADTTISKPSEAVRPPTIPR	>sp|P04487|RNB_HHV11 Accessory factor US11 OS=Human herpesvirus 1 (strain 17) OX=10299 GN=US11 PE=1 SV=1	US11	74	AGQAAANAKTVYGENTHR	>sp|P10226|PAP_HHV11 DNA polymerase processivity factor OS=Human herpesvirus 1 (strain 17) OX=10299 GN=UL42 PE=1 SV=1	UL42	254	>sp|P04487|RNB_HHV11 Accessory factor US11 OS=Human herpesvirus 1 (strain 17) OX=10299 GN=US11 PE=1 SV=1->sp|P10226|PAP_HHV11 DNA polymerase processivity factor OS=Human herpesvirus 1 (strain 17) OX=10299 GN=UL42 PE=1 SV=1	US11->UL42	virus - virus
VGADTTISKPSEAVRPPTIPR	>sp|P04487|RNB_HHV11 Accessory factor US11 OS=Human herpesvirus 1 (strain 17) OX=10299 GN=US11 PE=1 SV=1	US11	74	VTPTTKR	>sp|P10226|PAP_HHV11 DNA polymerase processivity factor OS=Human herpesvirus 1 (strain 17) OX=10299 GN=UL42 PE=1 SV=1	UL42	394	>sp|P04487|RNB_HHV11 Accessory factor US11 OS=Human herpesvirus 1 (strain 17) OX=10299 GN=US11 PE=1 SV=1->sp|P10226|PAP_HHV11 DNA polymerase processivity factor OS=Human herpesvirus 1 (strain 17) OX=10299 GN=UL42 PE=1 SV=1	US11->UL42	virus - virus
VGADTTISKPSEAVRPPTIPR	>sp|P04487|RNB_HHV11 Accessory factor US11 OS=Human herpesvirus 1 (strain 17) OX=10299 GN=US11 PE=1 SV=1	US11	74	KLLMoGDEGAAALR	>sp|P10231|TEG5_HHV11 Tegument protein UL47 OS=Human herpesvirus 1 (strain 17) OX=10299 GN=UL47 PE=1 SV=1	UL47	664	>sp|P04487|RNB_HHV11 Accessory factor US11 OS=Human herpesvirus 1 (strain 17) OX=10299 GN=US11 PE=1 SV=1->sp|P10231|TEG5_HHV11 Tegument protein UL47 OS=Human herpesvirus 1 (strain 17) OX=10299 GN=UL47 PE=1 SV=1	US11->UL47	virus - virus
VGADTTISKPSEAVRPPTIPR	>sp|P04487|RNB_HHV11 Accessory factor US11 OS=Human herpesvirus 1 (strain 17) OX=10299 GN=US11 PE=1 SV=1	US11	74	VATKAPAAPAAETTR	>sp|P10233|VP22_HHV11 Tegument protein VP22 OS=Human herpesvirus 1 (strain 17) OX=10299 GN=UL49 PE=1 SV=1	UL49	130	>sp|P04487|RNB_HHV11 Accessory factor US11 OS=Human herpesvirus 1 (strain 17) OX=10299 GN=US11 PE=1 SV=1->sp|P10233|VP22_HHV11 Tegument protein VP22 OS=Human herpesvirus 1 (strain 17) OX=10299 GN=UL49 PE=1 SV=1	US11->UL49	virus - virus
VGADTTISKPSEAVRPPTIPR	>sp|P04487|RNB_HHV11 Accessory factor US11 OS=Human herpesvirus 1 (strain 17) OX=10299 GN=US11 PE=1 SV=1	US11	74	SKTPAQGLAR	>sp|P10233|VP22_HHV11 Tegument protein VP22 OS=Human herpesvirus 1 (strain 17) OX=10299 GN=UL49 PE=1 SV=1	UL49	166	>sp|P04487|RNB_HHV11 Accessory factor US11 OS=Human herpesvirus 1 (strain 17) OX=10299 GN=US11 PE=1 SV=1->sp|P10233|VP22_HHV11 Tegument protein VP22 OS=Human herpesvirus 1 (strain 17) OX=10299 GN=UL49 PE=1 SV=1	US11->UL49	virus - virus
VGADTTISKPSEAVRPPTIPR	>sp|P04487|RNB_HHV11 Accessory factor US11 OS=Human herpesvirus 1 (strain 17) OX=10299 GN=US11 PE=1 SV=1	US11	74	VAGFNKR	>sp|P10233|VP22_HHV11 Tegument protein VP22 OS=Human herpesvirus 1 (strain 17) OX=10299 GN=UL49 PE=1 SV=1	UL49	198	>sp|P04487|RNB_HHV11 Accessory factor US11 OS=Human herpesvirus 1 (strain 17) OX=10299 GN=US11 PE=1 SV=1->sp|P10233|VP22_HHV11 Tegument protein VP22 OS=Human herpesvirus 1 (strain 17) OX=10299 GN=UL49 PE=1 SV=1	US11->UL49	virus - virus
VGADTTISKPSEAVRPPTIPR	>sp|P04487|RNB_HHV11 Accessory factor US11 OS=Human herpesvirus 1 (strain 17) OX=10299 GN=US11 PE=1 SV=1	US11	74	VTVCEGKNLLQR	>sp|P10233|VP22_HHV11 Tegument protein VP22 OS=Human herpesvirus 1 (strain 17) OX=10299 GN=UL49 PE=1 SV=1	UL49	249	>sp|P04487|RNB_HHV11 Accessory factor US11 OS=Human herpesvirus 1 (strain 17) OX=10299 GN=US11 PE=1 SV=1->sp|P10233|VP22_HHV11 Tegument protein VP22 OS=Human herpesvirus 1 (strain 17) OX=10299 GN=UL49 PE=1 SV=1	US11->UL49	virus - virus
VGADTTISKPSEAVRPPTIPR	>sp|P04487|RNB_HHV11 Accessory factor US11 OS=Human herpesvirus 1 (strain 17) OX=10299 GN=US11 PE=1 SV=1	US11	74	SVKSGPR	>sp|P10233|VP22_HHV11 Tegument protein VP22 OS=Human herpesvirus 1 (strain 17) OX=10299 GN=UL49 PE=1 SV=1	UL49	8	>sp|P04487|RNB_HHV11 Accessory factor US11 OS=Human herpesvirus 1 (strain 17) OX=10299 GN=US11 PE=1 SV=1->sp|P10233|VP22_HHV11 Tegument protein VP22 OS=Human herpesvirus 1 (strain 17) OX=10299 GN=UL49 PE=1 SV=1	US11->UL49	virus - virus
VGADTTISKPSEAVRPPTIPR	>sp|P04487|RNB_HHV11 Accessory factor US11 OS=Human herpesvirus 1 (strain 17) OX=10299 GN=US11 PE=1 SV=1	US11	74	KAPAADTIDATTR	>sp|P10238|ICP27_HHV11 mRNA export factor OS=Human herpesvirus 1 (strain 17) OX=10299 GN=UL54 PE=1 SV=1	UL54	238	>sp|P04487|RNB_HHV11 Accessory factor US11 OS=Human herpesvirus 1 (strain 17) OX=10299 GN=US11 PE=1 SV=1->sp|P10238|ICP27_HHV11 mRNA export factor OS=Human herpesvirus 1 (strain 17) OX=10299 GN=UL54 PE=1 SV=1	US11->UL54	virus - virus
ETDSGLYTLSVGDIKDPAR	>sp|P04488|GE_HHV11 Envelope glycoprotein E OS=Human herpesvirus 1 (strain 17) OX=10299 GN=gE PE=1 SV=1	gE	148	AAAKQLAAVAR	>sp|P10229|EV45_HHV11 Envelope protein UL45 OS=Human herpesvirus 1 (strain 17) OX=10299 GN=UL45 PE=3 SV=1	UL45	100	>sp|P04488|GE_HHV11 Envelope glycoprotein E OS=Human herpesvirus 1 (strain 17) OX=10299 GN=gE PE=1 SV=1->sp|P10229|EV45_HHV11 Envelope protein UL45 OS=Human herpesvirus 1 (strain 17) OX=10299 GN=UL45 PE=3 SV=1	gE->UL45	virus - virus
ETDSGLYTLSVGDIKDPAR	>sp|P04488|GE_HHV11 Envelope glycoprotein E OS=Human herpesvirus 1 (strain 17) OX=10299 GN=gE PE=1 SV=1	gE	148	GSCKYALPLR	>sp|Q69091|GD_HHV11 Envelope glycoprotein D OS=Human herpesvirus 1 (strain 17) OX=10299 GN=gD PE=1 SV=1	gD	215	>sp|P04488|GE_HHV11 Envelope glycoprotein E OS=Human herpesvirus 1 (strain 17) OX=10299 GN=gE PE=1 SV=1->sp|Q69091|GD_HHV11 Envelope glycoprotein D OS=Human herpesvirus 1 (strain 17) OX=10299 GN=gD PE=1 SV=1	gE->gD	virus - virus
ASGKGPTYIR	>sp|P04488|GE_HHV11 Envelope glycoprotein E OS=Human herpesvirus 1 (strain 17) OX=10299 GN=gE PE=1 SV=1	gE	459	LAEPLMoDLPKPTRPIVR	>sp|P06485|US02_HHV11 Protein US2 OS=Human herpesvirus 1 (strain 17) OX=10299 GN=US2 PE=1 SV=3	US2	68	>sp|P04488|GE_HHV11 Envelope glycoprotein E OS=Human herpesvirus 1 (strain 17) OX=10299 GN=gE PE=1 SV=1->sp|P06485|US02_HHV11 Protein US2 OS=Human herpesvirus 1 (strain 17) OX=10299 GN=US2 PE=1 SV=3	gE->US2	virus - virus
ASGKGPTYIR	>sp|P04488|GE_HHV11 Envelope glycoprotein E OS=Human herpesvirus 1 (strain 17) OX=10299 GN=gE PE=1 SV=1	gE	459	LGAELKSHPSTPPK	>sp|P06487|GI_HHV11 Envelope glycoprotein I OS=Human herpesvirus 1 (strain 17) OX=10299 GN=gI PE=1 SV=1	gI	336	>sp|P04488|GE_HHV11 Envelope glycoprotein E OS=Human herpesvirus 1 (strain 17) OX=10299 GN=gE PE=1 SV=1->sp|P06487|GI_HHV11 Envelope glycoprotein I OS=Human herpesvirus 1 (strain 17) OX=10299 GN=gI PE=1 SV=1	gE->gI	virus - virus
ASGKGPTYIR	>sp|P04488|GE_HHV11 Envelope glycoprotein E OS=Human herpesvirus 1 (strain 17) OX=10299 GN=gE PE=1 SV=1	gE	459	SHPSTPPKSR	>sp|P06487|GI_HHV11 Envelope glycoprotein I OS=Human herpesvirus 1 (strain 17) OX=10299 GN=gI PE=1 SV=1	gI	344	>sp|P04488|GE_HHV11 Envelope glycoprotein E OS=Human herpesvirus 1 (strain 17) OX=10299 GN=gE PE=1 SV=1->sp|P06487|GI_HHV11 Envelope glycoprotein I OS=Human herpesvirus 1 (strain 17) OX=10299 GN=gI PE=1 SV=1	gE->gI	virus - virus
ASGKGPTYIR	>sp|P04488|GE_HHV11 Envelope glycoprotein E OS=Human herpesvirus 1 (strain 17) OX=10299 GN=gE PE=1 SV=1	gE	459	FVLDGSPEDAYVTSEDYFKR	>sp|P10191|CEP1_HHV11 Cytoplasmic envelopment protein 1 OS=Human herpesvirus 1 (strain 17) OX=10299 GN=UL7 PE=1 SV=1	UL7	91	>sp|P04488|GE_HHV11 Envelope glycoprotein E OS=Human herpesvirus 1 (strain 17) OX=10299 GN=gE PE=1 SV=1->sp|P10191|CEP1_HHV11 Cytoplasmic envelopment protein 1 OS=Human herpesvirus 1 (strain 17) OX=10299 GN=UL7 PE=1 SV=1	gE->UL7	virus - virus
ASGKGPTYIR	>sp|P04488|GE_HHV11 Envelope glycoprotein E OS=Human herpesvirus 1 (strain 17) OX=10299 GN=gE PE=1 SV=1	gE	459	KVSSGNGR	>sp|P10201|CVC1_HHV11 Capsid vertex component 1 OS=Human herpesvirus 1 (strain 17) OX=10299 GN=CVC1 PE=1 SV=1	CVC1	694	>sp|P04488|GE_HHV11 Envelope glycoprotein E OS=Human herpesvirus 1 (strain 17) OX=10299 GN=gE PE=1 SV=1->sp|P10201|CVC1_HHV11 Capsid vertex component 1 OS=Human herpesvirus 1 (strain 17) OX=10299 GN=CVC1 PE=1 SV=1	gE->CVC1	virus - virus
ASGKGPTYIR	>sp|P04488|GE_HHV11 Envelope glycoprotein E OS=Human herpesvirus 1 (strain 17) OX=10299 GN=gE PE=1 SV=1	gE	459	PIAGSGAGSGGAGAKR	>sp|P10205|TEG4_HHV11 Tegument protein UL21 OS=Human herpesvirus 1 (strain 17) OX=10299 GN=UL21 PE=1 SV=1	UL21	235	>sp|P04488|GE_HHV11 Envelope glycoprotein E OS=Human herpesvirus 1 (strain 17) OX=10299 GN=gE PE=1 SV=1->sp|P10205|TEG4_HHV11 Tegument protein UL21 OS=Human herpesvirus 1 (strain 17) OX=10299 GN=UL21 PE=1 SV=1	gE->UL21	virus - virus
ASGKGPTYIR	>sp|P04488|GE_HHV11 Envelope glycoprotein E OS=Human herpesvirus 1 (strain 17) OX=10299 GN=gE PE=1 SV=1	gE	459	LVPQKVSGNITAVVR	>sp|P10208|UL24_HHV11 Protein UL24 OS=Human herpesvirus 1 (strain 17) OX=10299 GN=UL24 PE=1 SV=1	UL24	169	>sp|P04488|GE_HHV11 Envelope glycoprotein E OS=Human herpesvirus 1 (strain 17) OX=10299 GN=gE PE=1 SV=1->sp|P10208|UL24_HHV11 Protein UL24 OS=Human herpesvirus 1 (strain 17) OX=10299 GN=UL24 PE=1 SV=1	gE->UL24	virus - virus
ASGKGPTYIR	>sp|P04488|GE_HHV11 Envelope glycoprotein E OS=Human herpesvirus 1 (strain 17) OX=10299 GN=gE PE=1 SV=1	gE	459	LQSNPMKALYPLTTK	>sp|P10211|GB_HHV11 Envelope glycoprotein B OS=Human herpesvirus 1 (strain 17) OX=10299 GN=gB PE=1 SV=1	gB	807	>sp|P04488|GE_HHV11 Envelope glycoprotein E OS=Human herpesvirus 1 (strain 17) OX=10299 GN=gE PE=1 SV=1->sp|P10211|GB_HHV11 Envelope glycoprotein B OS=Human herpesvirus 1 (strain 17) OX=10299 GN=gB PE=1 SV=1	gE->gB	virus - virus
ASGKGPTYIR	>sp|P04488|GE_HHV11 Envelope glycoprotein E OS=Human herpesvirus 1 (strain 17) OX=10299 GN=gE PE=1 SV=1	gE	459	ALYPLTTKELK	>sp|P10211|GB_HHV11 Envelope glycoprotein B OS=Human herpesvirus 1 (strain 17) OX=10299 GN=gB PE=1 SV=1	gB	815	>sp|P04488|GE_HHV11 Envelope glycoprotein E OS=Human herpesvirus 1 (strain 17) OX=10299 GN=gE PE=1 SV=1->sp|P10211|GB_HHV11 Envelope glycoprotein B OS=Human herpesvirus 1 (strain 17) OX=10299 GN=gB PE=1 SV=1	gE->gB	virus - virus
ASGKGPTYIR	>sp|P04488|GE_HHV11 Envelope glycoprotein E OS=Human herpesvirus 1 (strain 17) OX=10299 GN=gE PE=1 SV=1	gE	459	ELKNPTNPDASGEGEEGGDFDEAK	>sp|P10211|GB_HHV11 Envelope glycoprotein B OS=Human herpesvirus 1 (strain 17) OX=10299 GN=gB PE=1 SV=1	gB	818	>sp|P04488|GE_HHV11 Envelope glycoprotein E OS=Human herpesvirus 1 (strain 17) OX=10299 GN=gE PE=1 SV=1->sp|P10211|GB_HHV11 Envelope glycoprotein B OS=Human herpesvirus 1 (strain 17) OX=10299 GN=gB PE=1 SV=1	gE->gB	virus - virus
ASGKGPTYIR	>sp|P04488|GE_HHV11 Envelope glycoprotein E OS=Human herpesvirus 1 (strain 17) OX=10299 GN=gE PE=1 SV=1	gE	459	TEHKAK	>sp|P10211|GB_HHV11 Envelope glycoprotein B OS=Human herpesvirus 1 (strain 17) OX=10299 GN=gB PE=1 SV=1	gB	862	>sp|P04488|GE_HHV11 Envelope glycoprotein E OS=Human herpesvirus 1 (strain 17) OX=10299 GN=gE PE=1 SV=1->sp|P10211|GB_HHV11 Envelope glycoprotein B OS=Human herpesvirus 1 (strain 17) OX=10299 GN=gB PE=1 SV=1	gE->gB	virus - virus
ASGKGPTYIR	>sp|P04488|GE_HHV11 Envelope glycoprotein E OS=Human herpesvirus 1 (strain 17) OX=10299 GN=gE PE=1 SV=1	gE	459	KKGTSALLSAK	>sp|P10211|GB_HHV11 Envelope glycoprotein B OS=Human herpesvirus 1 (strain 17) OX=10299 GN=gB PE=1 SV=1	gB	865	>sp|P04488|GE_HHV11 Envelope glycoprotein E OS=Human herpesvirus 1 (strain 17) OX=10299 GN=gE PE=1 SV=1->sp|P10211|GB_HHV11 Envelope glycoprotein B OS=Human herpesvirus 1 (strain 17) OX=10299 GN=gB PE=1 SV=1	gE->gB	virus - virus
ASGKGPTYIR	>sp|P04488|GE_HHV11 Envelope glycoprotein E OS=Human herpesvirus 1 (strain 17) OX=10299 GN=gE PE=1 SV=1	gE	459	KGTSALLSAK	>sp|P10211|GB_HHV11 Envelope glycoprotein B OS=Human herpesvirus 1 (strain 17) OX=10299 GN=gB PE=1 SV=1	gB	866	>sp|P04488|GE_HHV11 Envelope glycoprotein E OS=Human herpesvirus 1 (strain 17) OX=10299 GN=gE PE=1 SV=1->sp|P10211|GB_HHV11 Envelope glycoprotein B OS=Human herpesvirus 1 (strain 17) OX=10299 GN=gB PE=1 SV=1	gE->gB	virus - virus
ASGKGPTYIR	>sp|P04488|GE_HHV11 Envelope glycoprotein E OS=Human herpesvirus 1 (strain 17) OX=10299 GN=gE PE=1 SV=1	gE	459	GTSALLSAKVTDMVMR	>sp|P10211|GB_HHV11 Envelope glycoprotein B OS=Human herpesvirus 1 (strain 17) OX=10299 GN=gB PE=1 SV=1	gB	875	>sp|P04488|GE_HHV11 Envelope glycoprotein E OS=Human herpesvirus 1 (strain 17) OX=10299 GN=gE PE=1 SV=1->sp|P10211|GB_HHV11 Envelope glycoprotein B OS=Human herpesvirus 1 (strain 17) OX=10299 GN=gB PE=1 SV=1	gE->gB	virus - virus
ASGKGPTYIR	>sp|P04488|GE_HHV11 Envelope glycoprotein E OS=Human herpesvirus 1 (strain 17) OX=10299 GN=gE PE=1 SV=1	gE	459	GLKHLR	>sp|P10218|NEC2_HHV11 Nuclear egress protein 2 OS=Human herpesvirus 1 (strain 17) OX=10299 GN=NEC2 PE=1 SV=1	NEC2	244	>sp|P04488|GE_HHV11 Envelope glycoprotein E OS=Human herpesvirus 1 (strain 17) OX=10299 GN=gE PE=1 SV=1->sp|P10218|NEC2_HHV11 Nuclear egress protein 2 OS=Human herpesvirus 1 (strain 17) OX=10299 GN=NEC2 PE=1 SV=1	gE->NEC2	virus - virus
ASGKGPTYIR	>sp|P04488|GE_HHV11 Envelope glycoprotein E OS=Human herpesvirus 1 (strain 17) OX=10299 GN=gE PE=1 SV=1	gE	459	AGLGKPYTGHPGDAFEGLVQR	>sp|P10218|NEC2_HHV11 Nuclear egress protein 2 OS=Human herpesvirus 1 (strain 17) OX=10299 GN=NEC2 PE=1 SV=1	NEC2	6	>sp|P04488|GE_HHV11 Envelope glycoprotein E OS=Human herpesvirus 1 (strain 17) OX=10299 GN=gE PE=1 SV=1->sp|P10218|NEC2_HHV11 Nuclear egress protein 2 OS=Human herpesvirus 1 (strain 17) OX=10299 GN=NEC2 PE=1 SV=1	gE->NEC2	virus - virus
ASGKGPTYIR	>sp|P04488|GE_HHV11 Envelope glycoprotein E OS=Human herpesvirus 1 (strain 17) OX=10299 GN=gE PE=1 SV=1	gE	459	AAAKQLAAVAR	>sp|P10229|EV45_HHV11 Envelope protein UL45 OS=Human herpesvirus 1 (strain 17) OX=10299 GN=UL45 PE=3 SV=1	UL45	100	>sp|P04488|GE_HHV11 Envelope glycoprotein E OS=Human herpesvirus 1 (strain 17) OX=10299 GN=gE PE=1 SV=1->sp|P10229|EV45_HHV11 Envelope protein UL45 OS=Human herpesvirus 1 (strain 17) OX=10299 GN=UL45 PE=3 SV=1	gE->UL45	virus - virus
ASGKGPTYIR	>sp|P04488|GE_HHV11 Envelope glycoprotein E OS=Human herpesvirus 1 (strain 17) OX=10299 GN=gE PE=1 SV=1	gE	459	SPPKVEVLEGR	>sp|P10231|TEG5_HHV11 Tegument protein UL47 OS=Human herpesvirus 1 (strain 17) OX=10299 GN=UL47 PE=1 SV=1	UL47	176	>sp|P04488|GE_HHV11 Envelope glycoprotein E OS=Human herpesvirus 1 (strain 17) OX=10299 GN=gE PE=1 SV=1->sp|P10231|TEG5_HHV11 Tegument protein UL47 OS=Human herpesvirus 1 (strain 17) OX=10299 GN=UL47 PE=1 SV=1	gE->UL47	virus - virus
ASGKGPTYIR	>sp|P04488|GE_HHV11 Envelope glycoprotein E OS=Human herpesvirus 1 (strain 17) OX=10299 GN=gE PE=1 SV=1	gE	459	TTPAKFWADVR	>sp|P10231|TEG5_HHV11 Tegument protein UL47 OS=Human herpesvirus 1 (strain 17) OX=10299 GN=UL47 PE=1 SV=1	UL47	597	>sp|P04488|GE_HHV11 Envelope glycoprotein E OS=Human herpesvirus 1 (strain 17) OX=10299 GN=gE PE=1 SV=1->sp|P10231|TEG5_HHV11 Tegument protein UL47 OS=Human herpesvirus 1 (strain 17) OX=10299 GN=UL47 PE=1 SV=1	gE->UL47	virus - virus
ASGKGPTYIR	>sp|P04488|GE_HHV11 Envelope glycoprotein E OS=Human herpesvirus 1 (strain 17) OX=10299 GN=gE PE=1 SV=1	gE	459	KLLMGDEGAAALR	>sp|P10231|TEG5_HHV11 Tegument protein UL47 OS=Human herpesvirus 1 (strain 17) OX=10299 GN=UL47 PE=1 SV=1	UL47	664	>sp|P04488|GE_HHV11 Envelope glycoprotein E OS=Human herpesvirus 1 (strain 17) OX=10299 GN=gE PE=1 SV=1->sp|P10231|TEG5_HHV11 Tegument protein UL47 OS=Human herpesvirus 1 (strain 17) OX=10299 GN=UL47 PE=1 SV=1	gE->UL47	virus - virus
ASGKGPTYIR	>sp|P04488|GE_HHV11 Envelope glycoprotein E OS=Human herpesvirus 1 (strain 17) OX=10299 GN=gE PE=1 SV=1	gE	459	VATKAPAAPAAETTR	>sp|P10233|VP22_HHV11 Tegument protein VP22 OS=Human herpesvirus 1 (strain 17) OX=10299 GN=UL49 PE=1 SV=1	UL49	130	>sp|P04488|GE_HHV11 Envelope glycoprotein E OS=Human herpesvirus 1 (strain 17) OX=10299 GN=gE PE=1 SV=1->sp|P10233|VP22_HHV11 Tegument protein VP22 OS=Human herpesvirus 1 (strain 17) OX=10299 GN=UL49 PE=1 SV=1	gE->UL49	virus - virus
ASGKGPTYIR	>sp|P04488|GE_HHV11 Envelope glycoprotein E OS=Human herpesvirus 1 (strain 17) OX=10299 GN=gE PE=1 SV=1	gE	459	KSAQPESAALPDAPASTAPTR	>sp|P10233|VP22_HHV11 Tegument protein VP22 OS=Human herpesvirus 1 (strain 17) OX=10299 GN=UL49 PE=1 SV=1	UL49	144	>sp|P04488|GE_HHV11 Envelope glycoprotein E OS=Human herpesvirus 1 (strain 17) OX=10299 GN=gE PE=1 SV=1->sp|P10233|VP22_HHV11 Tegument protein VP22 OS=Human herpesvirus 1 (strain 17) OX=10299 GN=UL49 PE=1 SV=1	gE->UL49	virus - virus
ASGKGPTYIR	>sp|P04488|GE_HHV11 Envelope glycoprotein E OS=Human herpesvirus 1 (strain 17) OX=10299 GN=gE PE=1 SV=1	gE	459	SKTPAQGLAR	>sp|P10233|VP22_HHV11 Tegument protein VP22 OS=Human herpesvirus 1 (strain 17) OX=10299 GN=UL49 PE=1 SV=1	UL49	166	>sp|P04488|GE_HHV11 Envelope glycoprotein E OS=Human herpesvirus 1 (strain 17) OX=10299 GN=gE PE=1 SV=1->sp|P10233|VP22_HHV11 Tegument protein VP22 OS=Human herpesvirus 1 (strain 17) OX=10299 GN=UL49 PE=1 SV=1	gE->UL49	virus - virus
ASGKGPTYIR	>sp|P04488|GE_HHV11 Envelope glycoprotein E OS=Human herpesvirus 1 (strain 17) OX=10299 GN=gE PE=1 SV=1	gE	459	KLHFSTAPPNPDAPWTPR	>sp|P10233|VP22_HHV11 Tegument protein VP22 OS=Human herpesvirus 1 (strain 17) OX=10299 GN=UL49 PE=1 SV=1	UL49	175	>sp|P04488|GE_HHV11 Envelope glycoprotein E OS=Human herpesvirus 1 (strain 17) OX=10299 GN=gE PE=1 SV=1->sp|P10233|VP22_HHV11 Tegument protein VP22 OS=Human herpesvirus 1 (strain 17) OX=10299 GN=UL49 PE=1 SV=1	gE->UL49	virus - virus
ASGKGPTYIR	>sp|P04488|GE_HHV11 Envelope glycoprotein E OS=Human herpesvirus 1 (strain 17) OX=10299 GN=gE PE=1 SV=1	gE	459	VAGFNKR	>sp|P10233|VP22_HHV11 Tegument protein VP22 OS=Human herpesvirus 1 (strain 17) OX=10299 GN=UL49 PE=1 SV=1	UL49	198	>sp|P04488|GE_HHV11 Envelope glycoprotein E OS=Human herpesvirus 1 (strain 17) OX=10299 GN=gE PE=1 SV=1->sp|P10233|VP22_HHV11 Tegument protein VP22 OS=Human herpesvirus 1 (strain 17) OX=10299 GN=UL49 PE=1 SV=1	gE->UL49	virus - virus
ASGKGPTYIR	>sp|P04488|GE_HHV11 Envelope glycoprotein E OS=Human herpesvirus 1 (strain 17) OX=10299 GN=gE PE=1 SV=1	gE	459	VTVCEGKNLLQR	>sp|P10233|VP22_HHV11 Tegument protein VP22 OS=Human herpesvirus 1 (strain 17) OX=10299 GN=UL49 PE=1 SV=1	UL49	249	>sp|P04488|GE_HHV11 Envelope glycoprotein E OS=Human herpesvirus 1 (strain 17) OX=10299 GN=gE PE=1 SV=1->sp|P10233|VP22_HHV11 Tegument protein VP22 OS=Human herpesvirus 1 (strain 17) OX=10299 GN=UL49 PE=1 SV=1	gE->UL49	virus - virus
ASGKGPTYIR	>sp|P04488|GE_HHV11 Envelope glycoprotein E OS=Human herpesvirus 1 (strain 17) OX=10299 GN=gE PE=1 SV=1	gE	459	RSVKSGPR	>sp|P10233|VP22_HHV11 Tegument protein VP22 OS=Human herpesvirus 1 (strain 17) OX=10299 GN=UL49 PE=1 SV=1	UL49	8	>sp|P04488|GE_HHV11 Envelope glycoprotein E OS=Human herpesvirus 1 (strain 17) OX=10299 GN=gE PE=1 SV=1->sp|P10233|VP22_HHV11 Tegument protein VP22 OS=Human herpesvirus 1 (strain 17) OX=10299 GN=UL49 PE=1 SV=1	gE->UL49	virus - virus
ASGKGPTYIR	>sp|P04488|GE_HHV11 Envelope glycoprotein E OS=Human herpesvirus 1 (strain 17) OX=10299 GN=gE PE=1 SV=1	gE	459	IVSSVFLQYPYTKITR	>sp|P68331|GK_HHV11 Envelope glycoprotein K OS=Human herpesvirus 1 (strain 17) OX=10299 GN=gK PE=1 SV=1	gK	181	>sp|P04488|GE_HHV11 Envelope glycoprotein E OS=Human herpesvirus 1 (strain 17) OX=10299 GN=gE PE=1 SV=1->sp|P68331|GK_HHV11 Envelope glycoprotein K OS=Human herpesvirus 1 (strain 17) OX=10299 GN=gK PE=1 SV=1	gE->gK	virus - virus
ASGKGPTYIR	>sp|P04488|GE_HHV11 Envelope glycoprotein E OS=Human herpesvirus 1 (strain 17) OX=10299 GN=gE PE=1 SV=1	gE	459	RGPAPKNADK	>sp|P68331|GK_HHV11 Envelope glycoprotein K OS=Human herpesvirus 1 (strain 17) OX=10299 GN=gK PE=1 SV=1	gK	278	>sp|P04488|GE_HHV11 Envelope glycoprotein E OS=Human herpesvirus 1 (strain 17) OX=10299 GN=gE PE=1 SV=1->sp|P68331|GK_HHV11 Envelope glycoprotein K OS=Human herpesvirus 1 (strain 17) OX=10299 GN=gK PE=1 SV=1	gE->gK	virus - virus
ASGKGPTYIR	>sp|P04488|GE_HHV11 Envelope glycoprotein E OS=Human herpesvirus 1 (strain 17) OX=10299 GN=gE PE=1 SV=1	gE	459	NADKAAAPGR	>sp|P68331|GK_HHV11 Envelope glycoprotein K OS=Human herpesvirus 1 (strain 17) OX=10299 GN=gK PE=1 SV=1	gK	282	>sp|P04488|GE_HHV11 Envelope glycoprotein E OS=Human herpesvirus 1 (strain 17) OX=10299 GN=gE PE=1 SV=1->sp|P68331|GK_HHV11 Envelope glycoprotein K OS=Human herpesvirus 1 (strain 17) OX=10299 GN=gK PE=1 SV=1	gE->gK	virus - virus
ASGKGPTYIR	>sp|P04488|GE_HHV11 Envelope glycoprotein E OS=Human herpesvirus 1 (strain 17) OX=10299 GN=gE PE=1 SV=1	gE	459	HTQKAPK	>sp|Q69091|GD_HHV11 Envelope glycoprotein D OS=Human herpesvirus 1 (strain 17) OX=10299 GN=gD PE=1 SV=1	gD	370	>sp|P04488|GE_HHV11 Envelope glycoprotein E OS=Human herpesvirus 1 (strain 17) OX=10299 GN=gE PE=1 SV=1->sp|Q69091|GD_HHV11 Envelope glycoprotein D OS=Human herpesvirus 1 (strain 17) OX=10299 GN=gD PE=1 SV=1	gE->gD	virus - virus
LWLPNTPDPQKPPR	>sp|P06477|GH_HHV11 Envelope glycoprotein H OS=Human herpesvirus 1 (strain 17) OX=10299 GN=gH PE=1 SV=1	gH	60	LALYKEIR	>sp|P10185|GL_HHV11 Envelope glycoprotein L OS=Human herpesvirus 1 (strain 17) OX=10299 GN=gL PE=1 SV=1	gL	127	>sp|P06477|GH_HHV11 Envelope glycoprotein H OS=Human herpesvirus 1 (strain 17) OX=10299 GN=gH PE=1 SV=1->sp|P10185|GL_HHV11 Envelope glycoprotein L OS=Human herpesvirus 1 (strain 17) OX=10299 GN=gL PE=1 SV=1	gH->gL	virus - virus
GIGYKLTGVDVR	>sp|P06477|GH_HHV11 Envelope glycoprotein H OS=Human herpesvirus 1 (strain 17) OX=10299 GN=gH PE=1 SV=1	gH	687	RDAATKSR	>sp|P10185|GL_HHV11 Envelope glycoprotein L OS=Human herpesvirus 1 (strain 17) OX=10299 GN=gL PE=1 SV=1	gL	213	>sp|P06477|GH_HHV11 Envelope glycoprotein H OS=Human herpesvirus 1 (strain 17) OX=10299 GN=gH PE=1 SV=1->sp|P10185|GL_HHV11 Envelope glycoprotein L OS=Human herpesvirus 1 (strain 17) OX=10299 GN=gL PE=1 SV=1	gH->gL	virus - virus
GIGYKLTGVDVR	>sp|P06477|GH_HHV11 Envelope glycoprotein H OS=Human herpesvirus 1 (strain 17) OX=10299 GN=gH PE=1 SV=1	gH	687	INAKGVCR	>sp|P10211|GB_HHV11 Envelope glycoprotein B OS=Human herpesvirus 1 (strain 17) OX=10299 GN=gB PE=1 SV=1	gB	204	>sp|P06477|GH_HHV11 Envelope glycoprotein H OS=Human herpesvirus 1 (strain 17) OX=10299 GN=gH PE=1 SV=1->sp|P10211|GB_HHV11 Envelope glycoprotein B OS=Human herpesvirus 1 (strain 17) OX=10299 GN=gB PE=1 SV=1	gH->gB	virus - virus
GIGYKLTGVDVR	>sp|P06477|GH_HHV11 Envelope glycoprotein H OS=Human herpesvirus 1 (strain 17) OX=10299 GN=gH PE=1 SV=1	gH	687	STAKYVR	>sp|P10211|GB_HHV11 Envelope glycoprotein B OS=Human herpesvirus 1 (strain 17) OX=10299 GN=gB PE=1 SV=1	gB	212	>sp|P06477|GH_HHV11 Envelope glycoprotein H OS=Human herpesvirus 1 (strain 17) OX=10299 GN=gH PE=1 SV=1->sp|P10211|GB_HHV11 Envelope glycoprotein B OS=Human herpesvirus 1 (strain 17) OX=10299 GN=gB PE=1 SV=1	gH->gB	virus - virus
GIGYKLTGVDVR	>sp|P06477|GH_HHV11 Envelope glycoprotein H OS=Human herpesvirus 1 (strain 17) OX=10299 GN=gH PE=1 SV=1	gH	687	FKQVDGFYAR	>sp|P10211|GB_HHV11 Envelope glycoprotein B OS=Human herpesvirus 1 (strain 17) OX=10299 GN=gB PE=1 SV=1	gB	320	>sp|P06477|GH_HHV11 Envelope glycoprotein H OS=Human herpesvirus 1 (strain 17) OX=10299 GN=gH PE=1 SV=1->sp|P10211|GB_HHV11 Envelope glycoprotein B OS=Human herpesvirus 1 (strain 17) OX=10299 GN=gB PE=1 SV=1	gH->gB	virus - virus
GIGYKLTGVDVR	>sp|P06477|GH_HHV11 Envelope glycoprotein H OS=Human herpesvirus 1 (strain 17) OX=10299 GN=gH PE=1 SV=1	gH	687	AAAKQLAAVAR	>sp|P10229|EV45_HHV11 Envelope protein UL45 OS=Human herpesvirus 1 (strain 17) OX=10299 GN=UL45 PE=3 SV=1	UL45	100	>sp|P06477|GH_HHV11 Envelope glycoprotein H OS=Human herpesvirus 1 (strain 17) OX=10299 GN=gH PE=1 SV=1->sp|P10229|EV45_HHV11 Envelope protein UL45 OS=Human herpesvirus 1 (strain 17) OX=10299 GN=UL45 PE=3 SV=1	gH->UL45	virus - virus
LTSKGR	>sp|P06484|GG_HHV11 Envelope glycoprotein G OS=Human herpesvirus 1 (strain 17) OX=10299 GN=gG PE=3 SV=1	gG	165	AAAKQLAAVAR	>sp|P10229|EV45_HHV11 Envelope protein UL45 OS=Human herpesvirus 1 (strain 17) OX=10299 GN=UL45 PE=3 SV=1	UL45	100	>sp|P06484|GG_HHV11 Envelope glycoprotein G OS=Human herpesvirus 1 (strain 17) OX=10299 GN=gG PE=3 SV=1->sp|P10229|EV45_HHV11 Envelope protein UL45 OS=Human herpesvirus 1 (strain 17) OX=10299 GN=UL45 PE=3 SV=1	gG->UL45	virus - virus
LAEPLMoDLPKPTRPIVR	>sp|P06485|US02_HHV11 Protein US2 OS=Human herpesvirus 1 (strain 17) OX=10299 GN=US2 PE=1 SV=3	US2	68	SHPSTPPKSR	>sp|P06487|GI_HHV11 Envelope glycoprotein I OS=Human herpesvirus 1 (strain 17) OX=10299 GN=gI PE=1 SV=1	gI	344	>sp|P06485|US02_HHV11 Protein US2 OS=Human herpesvirus 1 (strain 17) OX=10299 GN=US2 PE=1 SV=3->sp|P06487|GI_HHV11 Envelope glycoprotein I OS=Human herpesvirus 1 (strain 17) OX=10299 GN=gI PE=1 SV=1	US2->gI	virus - virus
LAEPLMDLPKPTRPIVR	>sp|P06485|US02_HHV11 Protein US2 OS=Human herpesvirus 1 (strain 17) OX=10299 GN=US2 PE=1 SV=3	US2	68	SVKSGPR	>sp|P10233|VP22_HHV11 Tegument protein VP22 OS=Human herpesvirus 1 (strain 17) OX=10299 GN=UL49 PE=1 SV=1	UL49	8	>sp|P06485|US02_HHV11 Protein US2 OS=Human herpesvirus 1 (strain 17) OX=10299 GN=US2 PE=1 SV=3->sp|P10233|VP22_HHV11 Tegument protein VP22 OS=Human herpesvirus 1 (strain 17) OX=10299 GN=UL49 PE=1 SV=1	US2->UL49	virus - virus
LGAELKSHPSTPPK	>sp|P06487|GI_HHV11 Envelope glycoprotein I OS=Human herpesvirus 1 (strain 17) OX=10299 GN=gI PE=1 SV=1	gI	336	TEHKAK	>sp|P10211|GB_HHV11 Envelope glycoprotein B OS=Human herpesvirus 1 (strain 17) OX=10299 GN=gB PE=1 SV=1	gB	862	>sp|P06487|GI_HHV11 Envelope glycoprotein I OS=Human herpesvirus 1 (strain 17) OX=10299 GN=gI PE=1 SV=1->sp|P10211|GB_HHV11 Envelope glycoprotein B OS=Human herpesvirus 1 (strain 17) OX=10299 GN=gB PE=1 SV=1	gI->gB	virus - virus
LGAELKSHPSTPPK	>sp|P06487|GI_HHV11 Envelope glycoprotein I OS=Human herpesvirus 1 (strain 17) OX=10299 GN=gI PE=1 SV=1	gI	336	AGLGKPYTGHPGDAFEGLVQR	>sp|P10218|NEC2_HHV11 Nuclear egress protein 2 OS=Human herpesvirus 1 (strain 17) OX=10299 GN=NEC2 PE=1 SV=1	NEC2	6	>sp|P06487|GI_HHV11 Envelope glycoprotein I OS=Human herpesvirus 1 (strain 17) OX=10299 GN=gI PE=1 SV=1->sp|P10218|NEC2_HHV11 Nuclear egress protein 2 OS=Human herpesvirus 1 (strain 17) OX=10299 GN=NEC2 PE=1 SV=1	gI->NEC2	virus - virus
LGAELKSHPSTPPK	>sp|P06487|GI_HHV11 Envelope glycoprotein I OS=Human herpesvirus 1 (strain 17) OX=10299 GN=gI PE=1 SV=1	gI	336	SPPKVEVLEGR	>sp|P10231|TEG5_HHV11 Tegument protein UL47 OS=Human herpesvirus 1 (strain 17) OX=10299 GN=UL47 PE=1 SV=1	UL47	176	>sp|P06487|GI_HHV11 Envelope glycoprotein I OS=Human herpesvirus 1 (strain 17) OX=10299 GN=gI PE=1 SV=1->sp|P10231|TEG5_HHV11 Tegument protein UL47 OS=Human herpesvirus 1 (strain 17) OX=10299 GN=UL47 PE=1 SV=1	gI->UL47	virus - virus
LGAELKSHPSTPPK	>sp|P06487|GI_HHV11 Envelope glycoprotein I OS=Human herpesvirus 1 (strain 17) OX=10299 GN=gI PE=1 SV=1	gI	336	APVSGTADPAFLLKDLEPFPPAPVSGGSVLGPR	>sp|P10231|TEG5_HHV11 Tegument protein UL47 OS=Human herpesvirus 1 (strain 17) OX=10299 GN=UL47 PE=1 SV=1	UL47	633	>sp|P06487|GI_HHV11 Envelope glycoprotein I OS=Human herpesvirus 1 (strain 17) OX=10299 GN=gI PE=1 SV=1->sp|P10231|TEG5_HHV11 Tegument protein UL47 OS=Human herpesvirus 1 (strain 17) OX=10299 GN=UL47 PE=1 SV=1	gI->UL47	virus - virus
LGAELKSHPSTPPK	>sp|P06487|GI_HHV11 Envelope glycoprotein I OS=Human herpesvirus 1 (strain 17) OX=10299 GN=gI PE=1 SV=1	gI	336	VATKAPAAPAAETTR	>sp|P10233|VP22_HHV11 Tegument protein VP22 OS=Human herpesvirus 1 (strain 17) OX=10299 GN=UL49 PE=1 SV=1	UL49	130	>sp|P06487|GI_HHV11 Envelope glycoprotein I OS=Human herpesvirus 1 (strain 17) OX=10299 GN=gI PE=1 SV=1->sp|P10233|VP22_HHV11 Tegument protein VP22 OS=Human herpesvirus 1 (strain 17) OX=10299 GN=UL49 PE=1 SV=1	gI->UL49	virus - virus
LGAELKSHPSTPPK	>sp|P06487|GI_HHV11 Envelope glycoprotein I OS=Human herpesvirus 1 (strain 17) OX=10299 GN=gI PE=1 SV=1	gI	336	KSAQPESAALPDAPASTAPTR	>sp|P10233|VP22_HHV11 Tegument protein VP22 OS=Human herpesvirus 1 (strain 17) OX=10299 GN=UL49 PE=1 SV=1	UL49	144	>sp|P06487|GI_HHV11 Envelope glycoprotein I OS=Human herpesvirus 1 (strain 17) OX=10299 GN=gI PE=1 SV=1->sp|P10233|VP22_HHV11 Tegument protein VP22 OS=Human herpesvirus 1 (strain 17) OX=10299 GN=UL49 PE=1 SV=1	gI->UL49	virus - virus
LGAELKSHPSTPPK	>sp|P06487|GI_HHV11 Envelope glycoprotein I OS=Human herpesvirus 1 (strain 17) OX=10299 GN=gI PE=1 SV=1	gI	336	SKTPAQGLAR	>sp|P10233|VP22_HHV11 Tegument protein VP22 OS=Human herpesvirus 1 (strain 17) OX=10299 GN=UL49 PE=1 SV=1	UL49	166	>sp|P06487|GI_HHV11 Envelope glycoprotein I OS=Human herpesvirus 1 (strain 17) OX=10299 GN=gI PE=1 SV=1->sp|P10233|VP22_HHV11 Tegument protein VP22 OS=Human herpesvirus 1 (strain 17) OX=10299 GN=UL49 PE=1 SV=1	gI->UL49	virus - virus
LGAELKSHPSTPPK	>sp|P06487|GI_HHV11 Envelope glycoprotein I OS=Human herpesvirus 1 (strain 17) OX=10299 GN=gI PE=1 SV=1	gI	336	VAGFNKR	>sp|P10233|VP22_HHV11 Tegument protein VP22 OS=Human herpesvirus 1 (strain 17) OX=10299 GN=UL49 PE=1 SV=1	UL49	198	>sp|P06487|GI_HHV11 Envelope glycoprotein I OS=Human herpesvirus 1 (strain 17) OX=10299 GN=gI PE=1 SV=1->sp|P10233|VP22_HHV11 Tegument protein VP22 OS=Human herpesvirus 1 (strain 17) OX=10299 GN=UL49 PE=1 SV=1	gI->UL49	virus - virus
LGAELKSHPSTPPK	>sp|P06487|GI_HHV11 Envelope glycoprotein I OS=Human herpesvirus 1 (strain 17) OX=10299 GN=gI PE=1 SV=1	gI	336	VTVCEGKNLLQR	>sp|P10233|VP22_HHV11 Tegument protein VP22 OS=Human herpesvirus 1 (strain 17) OX=10299 GN=UL49 PE=1 SV=1	UL49	249	>sp|P06487|GI_HHV11 Envelope glycoprotein I OS=Human herpesvirus 1 (strain 17) OX=10299 GN=gI PE=1 SV=1->sp|P10233|VP22_HHV11 Tegument protein VP22 OS=Human herpesvirus 1 (strain 17) OX=10299 GN=UL49 PE=1 SV=1	gI->UL49	virus - virus
LGAELKSHPSTPPK	>sp|P06487|GI_HHV11 Envelope glycoprotein I OS=Human herpesvirus 1 (strain 17) OX=10299 GN=gI PE=1 SV=1	gI	336	SVKSGPR	>sp|P10233|VP22_HHV11 Tegument protein VP22 OS=Human herpesvirus 1 (strain 17) OX=10299 GN=UL49 PE=1 SV=1	UL49	8	>sp|P06487|GI_HHV11 Envelope glycoprotein I OS=Human herpesvirus 1 (strain 17) OX=10299 GN=gI PE=1 SV=1->sp|P10233|VP22_HHV11 Tegument protein VP22 OS=Human herpesvirus 1 (strain 17) OX=10299 GN=UL49 PE=1 SV=1	gI->UL49	virus - virus
LGAELKSHPSTPPK	>sp|P06487|GI_HHV11 Envelope glycoprotein I OS=Human herpesvirus 1 (strain 17) OX=10299 GN=gI PE=1 SV=1	gI	336	NGDALPDPKPESCPR	>sp|P10235|TEG7_HHV11 Tegument protein UL51 OS=Human herpesvirus 1 (strain 17) OX=10299 GN=UL51 PE=1 SV=1	UL51	211	>sp|P06487|GI_HHV11 Envelope glycoprotein I OS=Human herpesvirus 1 (strain 17) OX=10299 GN=gI PE=1 SV=1->sp|P10235|TEG7_HHV11 Tegument protein UL51 OS=Human herpesvirus 1 (strain 17) OX=10299 GN=UL51 PE=1 SV=1	gI->UL51	virus - virus
LGAELKSHPSTPPK	>sp|P06487|GI_HHV11 Envelope glycoprotein I OS=Human herpesvirus 1 (strain 17) OX=10299 GN=gI PE=1 SV=1	gI	336	RLVKAR	>sp|P10235|TEG7_HHV11 Tegument protein UL51 OS=Human herpesvirus 1 (strain 17) OX=10299 GN=UL51 PE=1 SV=1	UL51	67	>sp|P06487|GI_HHV11 Envelope glycoprotein I OS=Human herpesvirus 1 (strain 17) OX=10299 GN=gI PE=1 SV=1->sp|P10235|TEG7_HHV11 Tegument protein UL51 OS=Human herpesvirus 1 (strain 17) OX=10299 GN=UL51 PE=1 SV=1	gI->UL51	virus - virus
LGAELKSHPSTPPK	>sp|P06487|GI_HHV11 Envelope glycoprotein I OS=Human herpesvirus 1 (strain 17) OX=10299 GN=gI PE=1 SV=1	gI	336	HTQKAPK	>sp|Q69091|GD_HHV11 Envelope glycoprotein D OS=Human herpesvirus 1 (strain 17) OX=10299 GN=gD PE=1 SV=1	gD	370	>sp|P06487|GI_HHV11 Envelope glycoprotein I OS=Human herpesvirus 1 (strain 17) OX=10299 GN=gI PE=1 SV=1->sp|Q69091|GD_HHV11 Envelope glycoprotein D OS=Human herpesvirus 1 (strain 17) OX=10299 GN=gD PE=1 SV=1	gI->gD	virus - virus
SHPSTPPKSR	>sp|P06487|GI_HHV11 Envelope glycoprotein I OS=Human herpesvirus 1 (strain 17) OX=10299 GN=gI PE=1 SV=1	gI	344	AGLGKPYTGHPGDAFEGLVQR	>sp|P10218|NEC2_HHV11 Nuclear egress protein 2 OS=Human herpesvirus 1 (strain 17) OX=10299 GN=NEC2 PE=1 SV=1	NEC2	6	>sp|P06487|GI_HHV11 Envelope glycoprotein I OS=Human herpesvirus 1 (strain 17) OX=10299 GN=gI PE=1 SV=1->sp|P10218|NEC2_HHV11 Nuclear egress protein 2 OS=Human herpesvirus 1 (strain 17) OX=10299 GN=NEC2 PE=1 SV=1	gI->NEC2	virus - virus
SHPSTPPKSR	>sp|P06487|GI_HHV11 Envelope glycoprotein I OS=Human herpesvirus 1 (strain 17) OX=10299 GN=gI PE=1 SV=1	gI	344	VATKAPAAPAAETTR	>sp|P10233|VP22_HHV11 Tegument protein VP22 OS=Human herpesvirus 1 (strain 17) OX=10299 GN=UL49 PE=1 SV=1	UL49	130	>sp|P06487|GI_HHV11 Envelope glycoprotein I OS=Human herpesvirus 1 (strain 17) OX=10299 GN=gI PE=1 SV=1->sp|P10233|VP22_HHV11 Tegument protein VP22 OS=Human herpesvirus 1 (strain 17) OX=10299 GN=UL49 PE=1 SV=1	gI->UL49	virus - virus
SHPSTPPKSR	>sp|P06487|GI_HHV11 Envelope glycoprotein I OS=Human herpesvirus 1 (strain 17) OX=10299 GN=gI PE=1 SV=1	gI	344	KSAQPESAALPDAPASTAPTR	>sp|P10233|VP22_HHV11 Tegument protein VP22 OS=Human herpesvirus 1 (strain 17) OX=10299 GN=UL49 PE=1 SV=1	UL49	144	>sp|P06487|GI_HHV11 Envelope glycoprotein I OS=Human herpesvirus 1 (strain 17) OX=10299 GN=gI PE=1 SV=1->sp|P10233|VP22_HHV11 Tegument protein VP22 OS=Human herpesvirus 1 (strain 17) OX=10299 GN=UL49 PE=1 SV=1	gI->UL49	virus - virus
SHPSTPPKSR	>sp|P06487|GI_HHV11 Envelope glycoprotein I OS=Human herpesvirus 1 (strain 17) OX=10299 GN=gI PE=1 SV=1	gI	344	SKTPAQGLAR	>sp|P10233|VP22_HHV11 Tegument protein VP22 OS=Human herpesvirus 1 (strain 17) OX=10299 GN=UL49 PE=1 SV=1	UL49	166	>sp|P06487|GI_HHV11 Envelope glycoprotein I OS=Human herpesvirus 1 (strain 17) OX=10299 GN=gI PE=1 SV=1->sp|P10233|VP22_HHV11 Tegument protein VP22 OS=Human herpesvirus 1 (strain 17) OX=10299 GN=UL49 PE=1 SV=1	gI->UL49	virus - virus
SHPSTPPKSR	>sp|P06487|GI_HHV11 Envelope glycoprotein I OS=Human herpesvirus 1 (strain 17) OX=10299 GN=gI PE=1 SV=1	gI	344	VAGFNKR	>sp|P10233|VP22_HHV11 Tegument protein VP22 OS=Human herpesvirus 1 (strain 17) OX=10299 GN=UL49 PE=1 SV=1	UL49	198	>sp|P06487|GI_HHV11 Envelope glycoprotein I OS=Human herpesvirus 1 (strain 17) OX=10299 GN=gI PE=1 SV=1->sp|P10233|VP22_HHV11 Tegument protein VP22 OS=Human herpesvirus 1 (strain 17) OX=10299 GN=UL49 PE=1 SV=1	gI->UL49	virus - virus
SHPSTPPKSR	>sp|P06487|GI_HHV11 Envelope glycoprotein I OS=Human herpesvirus 1 (strain 17) OX=10299 GN=gI PE=1 SV=1	gI	344	VTVCEGKNLLQR	>sp|P10233|VP22_HHV11 Tegument protein VP22 OS=Human herpesvirus 1 (strain 17) OX=10299 GN=UL49 PE=1 SV=1	UL49	249	>sp|P06487|GI_HHV11 Envelope glycoprotein I OS=Human herpesvirus 1 (strain 17) OX=10299 GN=gI PE=1 SV=1->sp|P10233|VP22_HHV11 Tegument protein VP22 OS=Human herpesvirus 1 (strain 17) OX=10299 GN=UL49 PE=1 SV=1	gI->UL49	virus - virus
SHPSTPPKSR	>sp|P06487|GI_HHV11 Envelope glycoprotein I OS=Human herpesvirus 1 (strain 17) OX=10299 GN=gI PE=1 SV=1	gI	344	SVKSGPR	>sp|P10233|VP22_HHV11 Tegument protein VP22 OS=Human herpesvirus 1 (strain 17) OX=10299 GN=UL49 PE=1 SV=1	UL49	8	>sp|P06487|GI_HHV11 Envelope glycoprotein I OS=Human herpesvirus 1 (strain 17) OX=10299 GN=gI PE=1 SV=1->sp|P10233|VP22_HHV11 Tegument protein VP22 OS=Human herpesvirus 1 (strain 17) OX=10299 GN=UL49 PE=1 SV=1	gI->UL49	virus - virus
SHPSTPPKSR	>sp|P06487|GI_HHV11 Envelope glycoprotein I OS=Human herpesvirus 1 (strain 17) OX=10299 GN=gI PE=1 SV=1	gI	344	NGDALPDPKPESCPR	>sp|P10235|TEG7_HHV11 Tegument protein UL51 OS=Human herpesvirus 1 (strain 17) OX=10299 GN=UL51 PE=1 SV=1	UL51	211	>sp|P06487|GI_HHV11 Envelope glycoprotein I OS=Human herpesvirus 1 (strain 17) OX=10299 GN=gI PE=1 SV=1->sp|P10235|TEG7_HHV11 Tegument protein UL51 OS=Human herpesvirus 1 (strain 17) OX=10299 GN=UL51 PE=1 SV=1	gI->UL51	virus - virus
PAGGPKNTPAAPPLYATGR	>sp|P06492|VP16_HHV11 Tegument protein VP16 OS=Human herpesvirus 1 (strain 17) OX=10299 GN=UL48 PE=1 SV=1	UL48	29	SPPKVEVLEGR	>sp|P10231|TEG5_HHV11 Tegument protein UL47 OS=Human herpesvirus 1 (strain 17) OX=10299 GN=UL47 PE=1 SV=1	UL47	176	>sp|P06492|VP16_HHV11 Tegument protein VP16 OS=Human herpesvirus 1 (strain 17) OX=10299 GN=UL48 PE=1 SV=1->sp|P10231|TEG5_HHV11 Tegument protein UL47 OS=Human herpesvirus 1 (strain 17) OX=10299 GN=UL47 PE=1 SV=1	UL48->UL47	virus - virus
PAGGPKNTPAAPPLYATGR	>sp|P06492|VP16_HHV11 Tegument protein VP16 OS=Human herpesvirus 1 (strain 17) OX=10299 GN=UL48 PE=1 SV=1	UL48	29	TTPAKFWADVR	>sp|P10231|TEG5_HHV11 Tegument protein UL47 OS=Human herpesvirus 1 (strain 17) OX=10299 GN=UL47 PE=1 SV=1	UL47	597	>sp|P06492|VP16_HHV11 Tegument protein VP16 OS=Human herpesvirus 1 (strain 17) OX=10299 GN=UL48 PE=1 SV=1->sp|P10231|TEG5_HHV11 Tegument protein UL47 OS=Human herpesvirus 1 (strain 17) OX=10299 GN=UL47 PE=1 SV=1	UL48->UL47	virus - virus
PAGGPKNTPAAPPLYATGR	>sp|P06492|VP16_HHV11 Tegument protein VP16 OS=Human herpesvirus 1 (strain 17) OX=10299 GN=UL48 PE=1 SV=1	UL48	29	KLLMGDEGAAALR	>sp|P10231|TEG5_HHV11 Tegument protein UL47 OS=Human herpesvirus 1 (strain 17) OX=10299 GN=UL47 PE=1 SV=1	UL47	664	>sp|P06492|VP16_HHV11 Tegument protein VP16 OS=Human herpesvirus 1 (strain 17) OX=10299 GN=UL48 PE=1 SV=1->sp|P10231|TEG5_HHV11 Tegument protein UL47 OS=Human herpesvirus 1 (strain 17) OX=10299 GN=UL47 PE=1 SV=1	UL48->UL47	virus - virus
PAGGPKNTPAAPPLYATGR	>sp|P06492|VP16_HHV11 Tegument protein VP16 OS=Human herpesvirus 1 (strain 17) OX=10299 GN=UL48 PE=1 SV=1	UL48	29	SKTPAQGLAR	>sp|P10233|VP22_HHV11 Tegument protein VP22 OS=Human herpesvirus 1 (strain 17) OX=10299 GN=UL49 PE=1 SV=1	UL49	166	>sp|P06492|VP16_HHV11 Tegument protein VP16 OS=Human herpesvirus 1 (strain 17) OX=10299 GN=UL48 PE=1 SV=1->sp|P10233|VP22_HHV11 Tegument protein VP22 OS=Human herpesvirus 1 (strain 17) OX=10299 GN=UL49 PE=1 SV=1	UL48->UL49	virus - virus
PAGGPKNTPAAPPLYATGR	>sp|P06492|VP16_HHV11 Tegument protein VP16 OS=Human herpesvirus 1 (strain 17) OX=10299 GN=UL48 PE=1 SV=1	UL48	29	VTVCEGKNLLQR	>sp|P10233|VP22_HHV11 Tegument protein VP22 OS=Human herpesvirus 1 (strain 17) OX=10299 GN=UL49 PE=1 SV=1	UL49	249	>sp|P06492|VP16_HHV11 Tegument protein VP16 OS=Human herpesvirus 1 (strain 17) OX=10299 GN=UL48 PE=1 SV=1->sp|P10233|VP22_HHV11 Tegument protein VP22 OS=Human herpesvirus 1 (strain 17) OX=10299 GN=UL49 PE=1 SV=1	UL48->UL49	virus - virus
PAGGPKNTPAAPPLYATGR	>sp|P06492|VP16_HHV11 Tegument protein VP16 OS=Human herpesvirus 1 (strain 17) OX=10299 GN=UL48 PE=1 SV=1	UL48	29	SVKSGPR	>sp|P10233|VP22_HHV11 Tegument protein VP22 OS=Human herpesvirus 1 (strain 17) OX=10299 GN=UL49 PE=1 SV=1	UL49	8	>sp|P06492|VP16_HHV11 Tegument protein VP16 OS=Human herpesvirus 1 (strain 17) OX=10299 GN=UL48 PE=1 SV=1->sp|P10233|VP22_HHV11 Tegument protein VP22 OS=Human herpesvirus 1 (strain 17) OX=10299 GN=UL49 PE=1 SV=1	UL48->UL49	virus - virus
AKLDSYSSFTTSPSEAVMR	>sp|P06492|VP16_HHV11 Tegument protein VP16 OS=Human herpesvirus 1 (strain 17) OX=10299 GN=UL48 PE=1 SV=1	UL48	343	VAGFNKR	>sp|P10233|VP22_HHV11 Tegument protein VP22 OS=Human herpesvirus 1 (strain 17) OX=10299 GN=UL49 PE=1 SV=1	UL49	198	>sp|P06492|VP16_HHV11 Tegument protein VP16 OS=Human herpesvirus 1 (strain 17) OX=10299 GN=UL48 PE=1 SV=1->sp|P10233|VP22_HHV11 Tegument protein VP22 OS=Human herpesvirus 1 (strain 17) OX=10299 GN=UL49 PE=1 SV=1	UL48->UL49	virus - virus
TPPPPGPPPLSEAAPKPR	>sp|P08392|ICP4_HHV11 Major viral transcription factor ICP4 OS=Human herpesvirus 1 (strain 17) OX=10299 GN=ICP4 PE=1 SV=1	ICP4	250	GPTAAFLSLVDQKR	>sp|P10226|PAP_HHV11 DNA polymerase processivity factor OS=Human herpesvirus 1 (strain 17) OX=10299 GN=UL42 PE=1 SV=1	UL42	105	>sp|P08392|ICP4_HHV11 Major viral transcription factor ICP4 OS=Human herpesvirus 1 (strain 17) OX=10299 GN=ICP4 PE=1 SV=1->sp|P10226|PAP_HHV11 DNA polymerase processivity factor OS=Human herpesvirus 1 (strain 17) OX=10299 GN=UL42 PE=1 SV=1	ICP4->UL42	virus - virus
TPPPPGPPPLSEAAPKPR	>sp|P08392|ICP4_HHV11 Major viral transcription factor ICP4 OS=Human herpesvirus 1 (strain 17) OX=10299 GN=ICP4 PE=1 SV=1	ICP4	250	AGQAAANAKTVYGENTHR	>sp|P10226|PAP_HHV11 DNA polymerase processivity factor OS=Human herpesvirus 1 (strain 17) OX=10299 GN=UL42 PE=1 SV=1	UL42	254	>sp|P08392|ICP4_HHV11 Major viral transcription factor ICP4 OS=Human herpesvirus 1 (strain 17) OX=10299 GN=ICP4 PE=1 SV=1->sp|P10226|PAP_HHV11 DNA polymerase processivity factor OS=Human herpesvirus 1 (strain 17) OX=10299 GN=UL42 PE=1 SV=1	ICP4->UL42	virus - virus
KSGADAPGSDAR	>sp|P08392|ICP4_HHV11 Major viral transcription factor ICP4 OS=Human herpesvirus 1 (strain 17) OX=10299 GN=ICP4 PE=1 SV=1	ICP4	750	GPTAAFLSLVDQKR	>sp|P10226|PAP_HHV11 DNA polymerase processivity factor OS=Human herpesvirus 1 (strain 17) OX=10299 GN=UL42 PE=1 SV=1	UL42	105	>sp|P08392|ICP4_HHV11 Major viral transcription factor ICP4 OS=Human herpesvirus 1 (strain 17) OX=10299 GN=ICP4 PE=1 SV=1->sp|P10226|PAP_HHV11 DNA polymerase processivity factor OS=Human herpesvirus 1 (strain 17) OX=10299 GN=UL42 PE=1 SV=1	ICP4->UL42	virus - virus
KSGADAPGSDAR	>sp|P08392|ICP4_HHV11 Major viral transcription factor ICP4 OS=Human herpesvirus 1 (strain 17) OX=10299 GN=ICP4 PE=1 SV=1	ICP4	750	VATKAPAAPAAETTR	>sp|P10233|VP22_HHV11 Tegument protein VP22 OS=Human herpesvirus 1 (strain 17) OX=10299 GN=UL49 PE=1 SV=1	UL49	130	>sp|P08392|ICP4_HHV11 Major viral transcription factor ICP4 OS=Human herpesvirus 1 (strain 17) OX=10299 GN=ICP4 PE=1 SV=1->sp|P10233|VP22_HHV11 Tegument protein VP22 OS=Human herpesvirus 1 (strain 17) OX=10299 GN=UL49 PE=1 SV=1	ICP4->UL49	virus - virus
GSGQENPSPQSTRPPLAPAGAKR	>sp|P08393|ICP0_HHV11 E3 ubiquitin-protein ligase ICP0 OS=Human herpesvirus 1 (strain 17) OX=10299 GN=ICP0 PE=1 SV=1	ICP0	528	SKTPAQGLAR	>sp|P10233|VP22_HHV11 Tegument protein VP22 OS=Human herpesvirus 1 (strain 17) OX=10299 GN=UL49 PE=1 SV=1	UL49	166	>sp|P08393|ICP0_HHV11 E3 ubiquitin-protein ligase ICP0 OS=Human herpesvirus 1 (strain 17) OX=10299 GN=ICP0 PE=1 SV=1->sp|P10233|VP22_HHV11 Tegument protein VP22 OS=Human herpesvirus 1 (strain 17) OX=10299 GN=UL49 PE=1 SV=1	ICP0->UL49	virus - virus
GSGQENPSPQSTRPPLAPAGAKR	>sp|P08393|ICP0_HHV11 E3 ubiquitin-protein ligase ICP0 OS=Human herpesvirus 1 (strain 17) OX=10299 GN=ICP0 PE=1 SV=1	ICP0	528	VTVCEGKNLLQR	>sp|P10233|VP22_HHV11 Tegument protein VP22 OS=Human herpesvirus 1 (strain 17) OX=10299 GN=UL49 PE=1 SV=1	UL49	249	>sp|P08393|ICP0_HHV11 E3 ubiquitin-protein ligase ICP0 OS=Human herpesvirus 1 (strain 17) OX=10299 GN=ICP0 PE=1 SV=1->sp|P10233|VP22_HHV11 Tegument protein VP22 OS=Human herpesvirus 1 (strain 17) OX=10299 GN=UL49 PE=1 SV=1	ICP0->UL49	virus - virus
GSGQENPSPQSTRPPLAPAGAKR	>sp|P08393|ICP0_HHV11 E3 ubiquitin-protein ligase ICP0 OS=Human herpesvirus 1 (strain 17) OX=10299 GN=ICP0 PE=1 SV=1	ICP0	528	SVKSGPR	>sp|P10233|VP22_HHV11 Tegument protein VP22 OS=Human herpesvirus 1 (strain 17) OX=10299 GN=UL49 PE=1 SV=1	UL49	8	>sp|P08393|ICP0_HHV11 E3 ubiquitin-protein ligase ICP0 OS=Human herpesvirus 1 (strain 17) OX=10299 GN=ICP0 PE=1 SV=1->sp|P10233|VP22_HHV11 Tegument protein VP22 OS=Human herpesvirus 1 (strain 17) OX=10299 GN=UL49 PE=1 SV=1	ICP0->UL49	virus - virus
DGETLRPNTLLLKELER	>sp|P08543|RIR1_HHV11 Ribonucleoside-diphosphate reductase large subunit OS=Human herpesvirus 1 (strain 17) OX=10299 GN=RIR1 PE=1 SV=2	RIR1	1008	SVKSGPR	>sp|P10233|VP22_HHV11 Tegument protein VP22 OS=Human herpesvirus 1 (strain 17) OX=10299 GN=UL49 PE=1 SV=1	UL49	8	>sp|P08543|RIR1_HHV11 Ribonucleoside-diphosphate reductase large subunit OS=Human herpesvirus 1 (strain 17) OX=10299 GN=RIR1 PE=1 SV=2->sp|P10233|VP22_HHV11 Tegument protein VP22 OS=Human herpesvirus 1 (strain 17) OX=10299 GN=UL49 PE=1 SV=1	RIR1->UL49	virus - virus
LALYKEIR	>sp|P10185|GL_HHV11 Envelope glycoprotein L OS=Human herpesvirus 1 (strain 17) OX=10299 GN=gL PE=1 SV=1	gL	127	APVPFEEVIDKINAK	>sp|P10211|GB_HHV11 Envelope glycoprotein B OS=Human herpesvirus 1 (strain 17) OX=10299 GN=gB PE=1 SV=1	gB	200	>sp|P10185|GL_HHV11 Envelope glycoprotein L OS=Human herpesvirus 1 (strain 17) OX=10299 GN=gL PE=1 SV=1->sp|P10211|GB_HHV11 Envelope glycoprotein B OS=Human herpesvirus 1 (strain 17) OX=10299 GN=gB PE=1 SV=1	gL->gB	virus - virus
LALYKEIR	>sp|P10185|GL_HHV11 Envelope glycoprotein L OS=Human herpesvirus 1 (strain 17) OX=10299 GN=gL PE=1 SV=1	gL	127	FKQVDGFYAR	>sp|P10211|GB_HHV11 Envelope glycoprotein B OS=Human herpesvirus 1 (strain 17) OX=10299 GN=gB PE=1 SV=1	gB	320	>sp|P10185|GL_HHV11 Envelope glycoprotein L OS=Human herpesvirus 1 (strain 17) OX=10299 GN=gL PE=1 SV=1->sp|P10211|GB_HHV11 Envelope glycoprotein B OS=Human herpesvirus 1 (strain 17) OX=10299 GN=gB PE=1 SV=1	gL->gB	virus - virus
LALYKEIR	>sp|P10185|GL_HHV11 Envelope glycoprotein L OS=Human herpesvirus 1 (strain 17) OX=10299 GN=gL PE=1 SV=1	gL	127	IKTTSSIEFAR	>sp|P10211|GB_HHV11 Envelope glycoprotein B OS=Human herpesvirus 1 (strain 17) OX=10299 GN=gB PE=1 SV=1	gB	496	>sp|P10185|GL_HHV11 Envelope glycoprotein L OS=Human herpesvirus 1 (strain 17) OX=10299 GN=gL PE=1 SV=1->sp|P10211|GB_HHV11 Envelope glycoprotein B OS=Human herpesvirus 1 (strain 17) OX=10299 GN=gB PE=1 SV=1	gL->gB	virus - virus
LALYKEIR	>sp|P10185|GL_HHV11 Envelope glycoprotein L OS=Human herpesvirus 1 (strain 17) OX=10299 GN=gL PE=1 SV=1	gL	127	AAAKQLAAVAR	>sp|P10229|EV45_HHV11 Envelope protein UL45 OS=Human herpesvirus 1 (strain 17) OX=10299 GN=UL45 PE=3 SV=1	UL45	100	>sp|P10185|GL_HHV11 Envelope glycoprotein L OS=Human herpesvirus 1 (strain 17) OX=10299 GN=gL PE=1 SV=1->sp|P10229|EV45_HHV11 Envelope protein UL45 OS=Human herpesvirus 1 (strain 17) OX=10299 GN=UL45 PE=3 SV=1	gL->UL45	virus - virus
LALYKEIR	>sp|P10185|GL_HHV11 Envelope glycoprotein L OS=Human herpesvirus 1 (strain 17) OX=10299 GN=gL PE=1 SV=1	gL	127	AKGSCK	>sp|Q69091|GD_HHV11 Envelope glycoprotein D OS=Human herpesvirus 1 (strain 17) OX=10299 GN=gD PE=1 SV=1	gD	211	>sp|P10185|GL_HHV11 Envelope glycoprotein L OS=Human herpesvirus 1 (strain 17) OX=10299 GN=gL PE=1 SV=1->sp|Q69091|GD_HHV11 Envelope glycoprotein D OS=Human herpesvirus 1 (strain 17) OX=10299 GN=gD PE=1 SV=1	gL->gD	virus - virus
LALYKEIR	>sp|P10185|GL_HHV11 Envelope glycoprotein L OS=Human herpesvirus 1 (strain 17) OX=10299 GN=gL PE=1 SV=1	gL	127	GSCKYALPLR	>sp|Q69091|GD_HHV11 Envelope glycoprotein D OS=Human herpesvirus 1 (strain 17) OX=10299 GN=gD PE=1 SV=1	gD	215	>sp|P10185|GL_HHV11 Envelope glycoprotein L OS=Human herpesvirus 1 (strain 17) OX=10299 GN=gL PE=1 SV=1->sp|Q69091|GD_HHV11 Envelope glycoprotein D OS=Human herpesvirus 1 (strain 17) OX=10299 GN=gD PE=1 SV=1	gL->gD	virus - virus
KQAASHTPVK	>sp|P10185|GL_HHV11 Envelope glycoprotein L OS=Human herpesvirus 1 (strain 17) OX=10299 GN=gL PE=1 SV=1	gL	137	APVPFEEVIDKINAK	>sp|P10211|GB_HHV11 Envelope glycoprotein B OS=Human herpesvirus 1 (strain 17) OX=10299 GN=gB PE=1 SV=1	gB	200	>sp|P10185|GL_HHV11 Envelope glycoprotein L OS=Human herpesvirus 1 (strain 17) OX=10299 GN=gL PE=1 SV=1->sp|P10211|GB_HHV11 Envelope glycoprotein B OS=Human herpesvirus 1 (strain 17) OX=10299 GN=gB PE=1 SV=1	gL->gB	virus - virus
KQAASHTPVK	>sp|P10185|GL_HHV11 Envelope glycoprotein L OS=Human herpesvirus 1 (strain 17) OX=10299 GN=gL PE=1 SV=1	gL	137	STAKYVR	>sp|P10211|GB_HHV11 Envelope glycoprotein B OS=Human herpesvirus 1 (strain 17) OX=10299 GN=gB PE=1 SV=1	gB	212	>sp|P10185|GL_HHV11 Envelope glycoprotein L OS=Human herpesvirus 1 (strain 17) OX=10299 GN=gL PE=1 SV=1->sp|P10211|GB_HHV11 Envelope glycoprotein B OS=Human herpesvirus 1 (strain 17) OX=10299 GN=gB PE=1 SV=1	gL->gB	virus - virus
KQAASHTPVK	>sp|P10185|GL_HHV11 Envelope glycoprotein L OS=Human herpesvirus 1 (strain 17) OX=10299 GN=gL PE=1 SV=1	gL	137	GSCKYALPLR	>sp|Q69091|GD_HHV11 Envelope glycoprotein D OS=Human herpesvirus 1 (strain 17) OX=10299 GN=gD PE=1 SV=1	gD	215	>sp|P10185|GL_HHV11 Envelope glycoprotein L OS=Human herpesvirus 1 (strain 17) OX=10299 GN=gL PE=1 SV=1->sp|Q69091|GD_HHV11 Envelope glycoprotein D OS=Human herpesvirus 1 (strain 17) OX=10299 GN=gD PE=1 SV=1	gL->gD	virus - virus
KQAASHTPVKAGCVNFDYSR	>sp|P10185|GL_HHV11 Envelope glycoprotein L OS=Human herpesvirus 1 (strain 17) OX=10299 GN=gL PE=1 SV=1	gL	146	STAKYVR	>sp|P10211|GB_HHV11 Envelope glycoprotein B OS=Human herpesvirus 1 (strain 17) OX=10299 GN=gB PE=1 SV=1	gB	212	>sp|P10185|GL_HHV11 Envelope glycoprotein L OS=Human herpesvirus 1 (strain 17) OX=10299 GN=gL PE=1 SV=1->sp|P10211|GB_HHV11 Envelope glycoprotein B OS=Human herpesvirus 1 (strain 17) OX=10299 GN=gB PE=1 SV=1	gL->gB	virus - virus
DAATKSR	>sp|P10185|GL_HHV11 Envelope glycoprotein L OS=Human herpesvirus 1 (strain 17) OX=10299 GN=gL PE=1 SV=1	gL	213	APVPFEEVIDKINAK	>sp|P10211|GB_HHV11 Envelope glycoprotein B OS=Human herpesvirus 1 (strain 17) OX=10299 GN=gB PE=1 SV=1	gB	200	>sp|P10185|GL_HHV11 Envelope glycoprotein L OS=Human herpesvirus 1 (strain 17) OX=10299 GN=gL PE=1 SV=1->sp|P10211|GB_HHV11 Envelope glycoprotein B OS=Human herpesvirus 1 (strain 17) OX=10299 GN=gB PE=1 SV=1	gL->gB	virus - virus
RDAATKSR	>sp|P10185|GL_HHV11 Envelope glycoprotein L OS=Human herpesvirus 1 (strain 17) OX=10299 GN=gL PE=1 SV=1	gL	213	VDLGDCIGKDAR	>sp|P10211|GB_HHV11 Envelope glycoprotein B OS=Human herpesvirus 1 (strain 17) OX=10299 GN=gB PE=1 SV=1	gB	415	>sp|P10185|GL_HHV11 Envelope glycoprotein L OS=Human herpesvirus 1 (strain 17) OX=10299 GN=gL PE=1 SV=1->sp|P10211|GB_HHV11 Envelope glycoprotein B OS=Human herpesvirus 1 (strain 17) OX=10299 GN=gB PE=1 SV=1	gL->gB	virus - virus
DAATKSR	>sp|P10185|GL_HHV11 Envelope glycoprotein L OS=Human herpesvirus 1 (strain 17) OX=10299 GN=gL PE=1 SV=1	gL	213	SGRPTKPPGPVWCDR	>sp|P10228|GC_HHV11 Envelope glycoprotein C OS=Human herpesvirus 1 (strain 17) OX=10299 GN=gC PE=1 SV=1	gC	120	>sp|P10185|GL_HHV11 Envelope glycoprotein L OS=Human herpesvirus 1 (strain 17) OX=10299 GN=gL PE=1 SV=1->sp|P10228|GC_HHV11 Envelope glycoprotein C OS=Human herpesvirus 1 (strain 17) OX=10299 GN=gC PE=1 SV=1	gL->gC	virus - virus
DAATKSR	>sp|P10185|GL_HHV11 Envelope glycoprotein L OS=Human herpesvirus 1 (strain 17) OX=10299 GN=gL PE=1 SV=1	gL	213	GSCKYALPLR	>sp|Q69091|GD_HHV11 Envelope glycoprotein D OS=Human herpesvirus 1 (strain 17) OX=10299 GN=gD PE=1 SV=1	gD	215	>sp|P10185|GL_HHV11 Envelope glycoprotein L OS=Human herpesvirus 1 (strain 17) OX=10299 GN=gL PE=1 SV=1->sp|Q69091|GD_HHV11 Envelope glycoprotein D OS=Human herpesvirus 1 (strain 17) OX=10299 GN=gD PE=1 SV=1	gL->gD	virus - virus
VHPKTTIER	>sp|P10193|OBP_HHV11 Replication origin-binding protein OS=Human herpesvirus 1 (strain 17) OX=10299 GN=UL9 PE=1 SV=1	UL9	52	VTPTTKR	>sp|P10226|PAP_HHV11 DNA polymerase processivity factor OS=Human herpesvirus 1 (strain 17) OX=10299 GN=UL42 PE=1 SV=1	UL42	394	>sp|P10193|OBP_HHV11 Replication origin-binding protein OS=Human herpesvirus 1 (strain 17) OX=10299 GN=UL9 PE=1 SV=1->sp|P10226|PAP_HHV11 DNA polymerase processivity factor OS=Human herpesvirus 1 (strain 17) OX=10299 GN=UL42 PE=1 SV=1	UL9->UL42	virus - virus
LNNRPIAVAMDGDVSKR	>sp|P10201|CVC1_HHV11 Capsid vertex component 1 OS=Human herpesvirus 1 (strain 17) OX=10299 GN=CVC1 PE=1 SV=1	CVC1	616	SKTPAQGLAR	>sp|P10233|VP22_HHV11 Tegument protein VP22 OS=Human herpesvirus 1 (strain 17) OX=10299 GN=UL49 PE=1 SV=1	UL49	166	>sp|P10201|CVC1_HHV11 Capsid vertex component 1 OS=Human herpesvirus 1 (strain 17) OX=10299 GN=CVC1 PE=1 SV=1->sp|P10233|VP22_HHV11 Tegument protein VP22 OS=Human herpesvirus 1 (strain 17) OX=10299 GN=UL49 PE=1 SV=1	CVC1->UL49	virus - virus
LNNRPIAVAMoDGDVSKR	>sp|P10201|CVC1_HHV11 Capsid vertex component 1 OS=Human herpesvirus 1 (strain 17) OX=10299 GN=CVC1 PE=1 SV=1	CVC1	616	SVKSGPR	>sp|P10233|VP22_HHV11 Tegument protein VP22 OS=Human herpesvirus 1 (strain 17) OX=10299 GN=UL49 PE=1 SV=1	UL49	8	>sp|P10201|CVC1_HHV11 Capsid vertex component 1 OS=Human herpesvirus 1 (strain 17) OX=10299 GN=CVC1 PE=1 SV=1->sp|P10233|VP22_HHV11 Tegument protein VP22 OS=Human herpesvirus 1 (strain 17) OX=10299 GN=UL49 PE=1 SV=1	CVC1->UL49	virus - virus
PIAGSGAGSGGAGAKR	>sp|P10205|TEG4_HHV11 Tegument protein UL21 OS=Human herpesvirus 1 (strain 17) OX=10299 GN=UL21 PE=1 SV=1	UL21	235	VQALAKFAR	>sp|P10220|LTP_HHV11 Large tegument protein deneddylase OS=Human herpesvirus 1 (strain 17) OX=10299 GN=UL36 PE=1 SV=1	UL36	740	>sp|P10205|TEG4_HHV11 Tegument protein UL21 OS=Human herpesvirus 1 (strain 17) OX=10299 GN=UL21 PE=1 SV=1->sp|P10220|LTP_HHV11 Large tegument protein deneddylase OS=Human herpesvirus 1 (strain 17) OX=10299 GN=UL36 PE=1 SV=1	UL21->UL36	virus - virus
PIAGSGAGSGGAGAKR	>sp|P10205|TEG4_HHV11 Tegument protein UL21 OS=Human herpesvirus 1 (strain 17) OX=10299 GN=UL21 PE=1 SV=1	UL21	235	GAVYSAKALQASDNNDRR	>sp|P10220|LTP_HHV11 Large tegument protein deneddylase OS=Human herpesvirus 1 (strain 17) OX=10299 GN=UL36 PE=1 SV=1	UL36	834	>sp|P10205|TEG4_HHV11 Tegument protein UL21 OS=Human herpesvirus 1 (strain 17) OX=10299 GN=UL21 PE=1 SV=1->sp|P10220|LTP_HHV11 Large tegument protein deneddylase OS=Human herpesvirus 1 (strain 17) OX=10299 GN=UL36 PE=1 SV=1	UL21->UL36	virus - virus
PIAGSGAGSGGAGAKR	>sp|P10205|TEG4_HHV11 Tegument protein UL21 OS=Human herpesvirus 1 (strain 17) OX=10299 GN=UL21 PE=1 SV=1	UL21	235	KPLDELAR	>sp|P10220|LTP_HHV11 Large tegument protein deneddylase OS=Human herpesvirus 1 (strain 17) OX=10299 GN=UL36 PE=1 SV=1	UL36	929	>sp|P10205|TEG4_HHV11 Tegument protein UL21 OS=Human herpesvirus 1 (strain 17) OX=10299 GN=UL21 PE=1 SV=1->sp|P10220|LTP_HHV11 Large tegument protein deneddylase OS=Human herpesvirus 1 (strain 17) OX=10299 GN=UL36 PE=1 SV=1	UL21->UL36	virus - virus
PIAGSGAGSGGAGAKR	>sp|P10205|TEG4_HHV11 Tegument protein UL21 OS=Human herpesvirus 1 (strain 17) OX=10299 GN=UL21 PE=1 SV=1	UL21	235	SPPKVEVLEGR	>sp|P10231|TEG5_HHV11 Tegument protein UL47 OS=Human herpesvirus 1 (strain 17) OX=10299 GN=UL47 PE=1 SV=1	UL47	176	>sp|P10205|TEG4_HHV11 Tegument protein UL21 OS=Human herpesvirus 1 (strain 17) OX=10299 GN=UL21 PE=1 SV=1->sp|P10231|TEG5_HHV11 Tegument protein UL47 OS=Human herpesvirus 1 (strain 17) OX=10299 GN=UL47 PE=1 SV=1	UL21->UL47	virus - virus
PIAGSGAGSGGAGAKR	>sp|P10205|TEG4_HHV11 Tegument protein UL21 OS=Human herpesvirus 1 (strain 17) OX=10299 GN=UL21 PE=1 SV=1	UL21	235	VATKAPAAPAAETTR	>sp|P10233|VP22_HHV11 Tegument protein VP22 OS=Human herpesvirus 1 (strain 17) OX=10299 GN=UL49 PE=1 SV=1	UL49	130	>sp|P10205|TEG4_HHV11 Tegument protein UL21 OS=Human herpesvirus 1 (strain 17) OX=10299 GN=UL21 PE=1 SV=1->sp|P10233|VP22_HHV11 Tegument protein VP22 OS=Human herpesvirus 1 (strain 17) OX=10299 GN=UL49 PE=1 SV=1	UL21->UL49	virus - virus
PIAGSGAGSGGAGAKR	>sp|P10205|TEG4_HHV11 Tegument protein UL21 OS=Human herpesvirus 1 (strain 17) OX=10299 GN=UL21 PE=1 SV=1	UL21	235	KSAQPESAALPDAPASTAPTR	>sp|P10233|VP22_HHV11 Tegument protein VP22 OS=Human herpesvirus 1 (strain 17) OX=10299 GN=UL49 PE=1 SV=1	UL49	144	>sp|P10205|TEG4_HHV11 Tegument protein UL21 OS=Human herpesvirus 1 (strain 17) OX=10299 GN=UL21 PE=1 SV=1->sp|P10233|VP22_HHV11 Tegument protein VP22 OS=Human herpesvirus 1 (strain 17) OX=10299 GN=UL49 PE=1 SV=1	UL21->UL49	virus - virus
PIAGSGAGSGGAGAKR	>sp|P10205|TEG4_HHV11 Tegument protein UL21 OS=Human herpesvirus 1 (strain 17) OX=10299 GN=UL21 PE=1 SV=1	UL21	235	SKTPAQGLAR	>sp|P10233|VP22_HHV11 Tegument protein VP22 OS=Human herpesvirus 1 (strain 17) OX=10299 GN=UL49 PE=1 SV=1	UL49	166	>sp|P10205|TEG4_HHV11 Tegument protein UL21 OS=Human herpesvirus 1 (strain 17) OX=10299 GN=UL21 PE=1 SV=1->sp|P10233|VP22_HHV11 Tegument protein VP22 OS=Human herpesvirus 1 (strain 17) OX=10299 GN=UL49 PE=1 SV=1	UL21->UL49	virus - virus
PIAGSGAGSGGAGAKR	>sp|P10205|TEG4_HHV11 Tegument protein UL21 OS=Human herpesvirus 1 (strain 17) OX=10299 GN=UL21 PE=1 SV=1	UL21	235	VAGFNKR	>sp|P10233|VP22_HHV11 Tegument protein VP22 OS=Human herpesvirus 1 (strain 17) OX=10299 GN=UL49 PE=1 SV=1	UL49	198	>sp|P10205|TEG4_HHV11 Tegument protein UL21 OS=Human herpesvirus 1 (strain 17) OX=10299 GN=UL21 PE=1 SV=1->sp|P10233|VP22_HHV11 Tegument protein VP22 OS=Human herpesvirus 1 (strain 17) OX=10299 GN=UL49 PE=1 SV=1	UL21->UL49	virus - virus
PIAGSGAGSGGAGAKR	>sp|P10205|TEG4_HHV11 Tegument protein UL21 OS=Human herpesvirus 1 (strain 17) OX=10299 GN=UL21 PE=1 SV=1	UL21	235	VTVCEGKNLLQR	>sp|P10233|VP22_HHV11 Tegument protein VP22 OS=Human herpesvirus 1 (strain 17) OX=10299 GN=UL49 PE=1 SV=1	UL49	249	>sp|P10205|TEG4_HHV11 Tegument protein UL21 OS=Human herpesvirus 1 (strain 17) OX=10299 GN=UL21 PE=1 SV=1->sp|P10233|VP22_HHV11 Tegument protein VP22 OS=Human herpesvirus 1 (strain 17) OX=10299 GN=UL49 PE=1 SV=1	UL21->UL49	virus - virus
PIAGSGAGSGGAGAKR	>sp|P10205|TEG4_HHV11 Tegument protein UL21 OS=Human herpesvirus 1 (strain 17) OX=10299 GN=UL21 PE=1 SV=1	UL21	235	SVKSGPR	>sp|P10233|VP22_HHV11 Tegument protein VP22 OS=Human herpesvirus 1 (strain 17) OX=10299 GN=UL49 PE=1 SV=1	UL49	8	>sp|P10205|TEG4_HHV11 Tegument protein UL21 OS=Human herpesvirus 1 (strain 17) OX=10299 GN=UL21 PE=1 SV=1->sp|P10233|VP22_HHV11 Tegument protein VP22 OS=Human herpesvirus 1 (strain 17) OX=10299 GN=UL49 PE=1 SV=1	UL21->UL49	virus - virus
ATVSEFVQVKHIDR	>sp|P10205|TEG4_HHV11 Tegument protein UL21 OS=Human herpesvirus 1 (strain 17) OX=10299 GN=UL21 PE=1 SV=1	UL21	246	VATKAPAAPAAETTR	>sp|P10233|VP22_HHV11 Tegument protein VP22 OS=Human herpesvirus 1 (strain 17) OX=10299 GN=UL49 PE=1 SV=1	UL49	130	>sp|P10205|TEG4_HHV11 Tegument protein UL21 OS=Human herpesvirus 1 (strain 17) OX=10299 GN=UL21 PE=1 SV=1->sp|P10233|VP22_HHV11 Tegument protein VP22 OS=Human herpesvirus 1 (strain 17) OX=10299 GN=UL49 PE=1 SV=1	UL21->UL49	virus - virus
ATVSEFVQVKHIDR	>sp|P10205|TEG4_HHV11 Tegument protein UL21 OS=Human herpesvirus 1 (strain 17) OX=10299 GN=UL21 PE=1 SV=1	UL21	246	KSAQPESAALPDAPASTAPTR	>sp|P10233|VP22_HHV11 Tegument protein VP22 OS=Human herpesvirus 1 (strain 17) OX=10299 GN=UL49 PE=1 SV=1	UL49	144	>sp|P10205|TEG4_HHV11 Tegument protein UL21 OS=Human herpesvirus 1 (strain 17) OX=10299 GN=UL21 PE=1 SV=1->sp|P10233|VP22_HHV11 Tegument protein VP22 OS=Human herpesvirus 1 (strain 17) OX=10299 GN=UL49 PE=1 SV=1	UL21->UL49	virus - virus
ATVSEFVQVKHIDR	>sp|P10205|TEG4_HHV11 Tegument protein UL21 OS=Human herpesvirus 1 (strain 17) OX=10299 GN=UL21 PE=1 SV=1	UL21	246	SKTPAQGLAR	>sp|P10233|VP22_HHV11 Tegument protein VP22 OS=Human herpesvirus 1 (strain 17) OX=10299 GN=UL49 PE=1 SV=1	UL49	166	>sp|P10205|TEG4_HHV11 Tegument protein UL21 OS=Human herpesvirus 1 (strain 17) OX=10299 GN=UL21 PE=1 SV=1->sp|P10233|VP22_HHV11 Tegument protein VP22 OS=Human herpesvirus 1 (strain 17) OX=10299 GN=UL49 PE=1 SV=1	UL21->UL49	virus - virus
ATVSEFVQVKHIDR	>sp|P10205|TEG4_HHV11 Tegument protein UL21 OS=Human herpesvirus 1 (strain 17) OX=10299 GN=UL21 PE=1 SV=1	UL21	246	SVKSGPR	>sp|P10233|VP22_HHV11 Tegument protein VP22 OS=Human herpesvirus 1 (strain 17) OX=10299 GN=UL49 PE=1 SV=1	UL49	8	>sp|P10205|TEG4_HHV11 Tegument protein UL21 OS=Human herpesvirus 1 (strain 17) OX=10299 GN=UL21 PE=1 SV=1->sp|P10233|VP22_HHV11 Tegument protein VP22 OS=Human herpesvirus 1 (strain 17) OX=10299 GN=UL49 PE=1 SV=1	UL21->UL49	virus - virus
EQAWKLFGSAGAPR	>sp|P10205|TEG4_HHV11 Tegument protein UL21 OS=Human herpesvirus 1 (strain 17) OX=10299 GN=UL21 PE=1 SV=1	UL21	324	VATKAPAAPAAETTR	>sp|P10233|VP22_HHV11 Tegument protein VP22 OS=Human herpesvirus 1 (strain 17) OX=10299 GN=UL49 PE=1 SV=1	UL49	130	>sp|P10205|TEG4_HHV11 Tegument protein UL21 OS=Human herpesvirus 1 (strain 17) OX=10299 GN=UL21 PE=1 SV=1->sp|P10233|VP22_HHV11 Tegument protein VP22 OS=Human herpesvirus 1 (strain 17) OX=10299 GN=UL49 PE=1 SV=1	UL21->UL49	virus - virus
EQAWKLFGSAGAPR	>sp|P10205|TEG4_HHV11 Tegument protein UL21 OS=Human herpesvirus 1 (strain 17) OX=10299 GN=UL21 PE=1 SV=1	UL21	324	KSAQPESAALPDAPASTAPTR	>sp|P10233|VP22_HHV11 Tegument protein VP22 OS=Human herpesvirus 1 (strain 17) OX=10299 GN=UL49 PE=1 SV=1	UL49	144	>sp|P10205|TEG4_HHV11 Tegument protein UL21 OS=Human herpesvirus 1 (strain 17) OX=10299 GN=UL21 PE=1 SV=1->sp|P10233|VP22_HHV11 Tegument protein VP22 OS=Human herpesvirus 1 (strain 17) OX=10299 GN=UL49 PE=1 SV=1	UL21->UL49	virus - virus
EQAWKLFGSAGAPR	>sp|P10205|TEG4_HHV11 Tegument protein UL21 OS=Human herpesvirus 1 (strain 17) OX=10299 GN=UL21 PE=1 SV=1	UL21	324	VTVCEGKNLLQR	>sp|P10233|VP22_HHV11 Tegument protein VP22 OS=Human herpesvirus 1 (strain 17) OX=10299 GN=UL49 PE=1 SV=1	UL49	249	>sp|P10205|TEG4_HHV11 Tegument protein UL21 OS=Human herpesvirus 1 (strain 17) OX=10299 GN=UL21 PE=1 SV=1->sp|P10233|VP22_HHV11 Tegument protein VP22 OS=Human herpesvirus 1 (strain 17) OX=10299 GN=UL49 PE=1 SV=1	UL21->UL49	virus - virus
YRDDKLPKTQFAAGGGR	>sp|P10209|CVC2_HHV11 Capsid vertex component 2 OS=Human herpesvirus 1 (strain 17) OX=10299 GN=CVC2 PE=1 SV=1	CVC2	296	VATKAPAAPAAETTR	>sp|P10233|VP22_HHV11 Tegument protein VP22 OS=Human herpesvirus 1 (strain 17) OX=10299 GN=UL49 PE=1 SV=1	UL49	130	>sp|P10209|CVC2_HHV11 Capsid vertex component 2 OS=Human herpesvirus 1 (strain 17) OX=10299 GN=CVC2 PE=1 SV=1->sp|P10233|VP22_HHV11 Tegument protein VP22 OS=Human herpesvirus 1 (strain 17) OX=10299 GN=UL49 PE=1 SV=1	CVC2->UL49	virus - virus
IGLGSNTKR	>sp|P10209|CVC2_HHV11 Capsid vertex component 2 OS=Human herpesvirus 1 (strain 17) OX=10299 GN=CVC2 PE=1 SV=1	CVC2	551	GPTAAFLSLVDQKR	>sp|P10226|PAP_HHV11 DNA polymerase processivity factor OS=Human herpesvirus 1 (strain 17) OX=10299 GN=UL42 PE=1 SV=1	UL42	105	>sp|P10209|CVC2_HHV11 Capsid vertex component 2 OS=Human herpesvirus 1 (strain 17) OX=10299 GN=CVC2 PE=1 SV=1->sp|P10226|PAP_HHV11 DNA polymerase processivity factor OS=Human herpesvirus 1 (strain 17) OX=10299 GN=UL42 PE=1 SV=1	CVC2->UL42	virus - virus
IGLGSNTKR	>sp|P10209|CVC2_HHV11 Capsid vertex component 2 OS=Human herpesvirus 1 (strain 17) OX=10299 GN=CVC2 PE=1 SV=1	CVC2	551	VATKAPAAPAAETTR	>sp|P10233|VP22_HHV11 Tegument protein VP22 OS=Human herpesvirus 1 (strain 17) OX=10299 GN=UL49 PE=1 SV=1	UL49	130	>sp|P10209|CVC2_HHV11 Capsid vertex component 2 OS=Human herpesvirus 1 (strain 17) OX=10299 GN=CVC2 PE=1 SV=1->sp|P10233|VP22_HHV11 Tegument protein VP22 OS=Human herpesvirus 1 (strain 17) OX=10299 GN=UL49 PE=1 SV=1	CVC2->UL49	virus - virus
IGLGSNTKR	>sp|P10209|CVC2_HHV11 Capsid vertex component 2 OS=Human herpesvirus 1 (strain 17) OX=10299 GN=CVC2 PE=1 SV=1	CVC2	551	SKTPAQGLAR	>sp|P10233|VP22_HHV11 Tegument protein VP22 OS=Human herpesvirus 1 (strain 17) OX=10299 GN=UL49 PE=1 SV=1	UL49	166	>sp|P10209|CVC2_HHV11 Capsid vertex component 2 OS=Human herpesvirus 1 (strain 17) OX=10299 GN=CVC2 PE=1 SV=1->sp|P10233|VP22_HHV11 Tegument protein VP22 OS=Human herpesvirus 1 (strain 17) OX=10299 GN=UL49 PE=1 SV=1	CVC2->UL49	virus - virus
IGLGSNTKR	>sp|P10209|CVC2_HHV11 Capsid vertex component 2 OS=Human herpesvirus 1 (strain 17) OX=10299 GN=CVC2 PE=1 SV=1	CVC2	551	VTVCEGKNLLQR	>sp|P10233|VP22_HHV11 Tegument protein VP22 OS=Human herpesvirus 1 (strain 17) OX=10299 GN=UL49 PE=1 SV=1	UL49	249	>sp|P10209|CVC2_HHV11 Capsid vertex component 2 OS=Human herpesvirus 1 (strain 17) OX=10299 GN=CVC2 PE=1 SV=1->sp|P10233|VP22_HHV11 Tegument protein VP22 OS=Human herpesvirus 1 (strain 17) OX=10299 GN=UL49 PE=1 SV=1	CVC2->UL49	virus - virus
IGLGSNTKR	>sp|P10209|CVC2_HHV11 Capsid vertex component 2 OS=Human herpesvirus 1 (strain 17) OX=10299 GN=CVC2 PE=1 SV=1	CVC2	551	RSVKSGPR	>sp|P10233|VP22_HHV11 Tegument protein VP22 OS=Human herpesvirus 1 (strain 17) OX=10299 GN=UL49 PE=1 SV=1	UL49	8	>sp|P10209|CVC2_HHV11 Capsid vertex component 2 OS=Human herpesvirus 1 (strain 17) OX=10299 GN=CVC2 PE=1 SV=1->sp|P10233|VP22_HHV11 Tegument protein VP22 OS=Human herpesvirus 1 (strain 17) OX=10299 GN=UL49 PE=1 SV=1	CVC2->UL49	virus - virus
APVPFEEVIDKINAK	>sp|P10211|GB_HHV11 Envelope glycoprotein B OS=Human herpesvirus 1 (strain 17) OX=10299 GN=gB PE=1 SV=1	gB	200	AAAKQLAAVAR	>sp|P10229|EV45_HHV11 Envelope protein UL45 OS=Human herpesvirus 1 (strain 17) OX=10299 GN=UL45 PE=3 SV=1	UL45	100	>sp|P10211|GB_HHV11 Envelope glycoprotein B OS=Human herpesvirus 1 (strain 17) OX=10299 GN=gB PE=1 SV=1->sp|P10229|EV45_HHV11 Envelope protein UL45 OS=Human herpesvirus 1 (strain 17) OX=10299 GN=UL45 PE=3 SV=1	gB->UL45	virus - virus
INAKGVCR	>sp|P10211|GB_HHV11 Envelope glycoprotein B OS=Human herpesvirus 1 (strain 17) OX=10299 GN=gB PE=1 SV=1	gB	204	AAAKQLAAVAR	>sp|P10229|EV45_HHV11 Envelope protein UL45 OS=Human herpesvirus 1 (strain 17) OX=10299 GN=UL45 PE=3 SV=1	UL45	100	>sp|P10211|GB_HHV11 Envelope glycoprotein B OS=Human herpesvirus 1 (strain 17) OX=10299 GN=gB PE=1 SV=1->sp|P10229|EV45_HHV11 Envelope protein UL45 OS=Human herpesvirus 1 (strain 17) OX=10299 GN=UL45 PE=3 SV=1	gB->UL45	virus - virus
APVPFEEVIDKINAKGVCR	>sp|P10211|GB_HHV11 Envelope glycoprotein B OS=Human herpesvirus 1 (strain 17) OX=10299 GN=gB PE=1 SV=1	gB	204	AKGSCK	>sp|Q69091|GD_HHV11 Envelope glycoprotein D OS=Human herpesvirus 1 (strain 17) OX=10299 GN=gD PE=1 SV=1	gD	211	>sp|P10211|GB_HHV11 Envelope glycoprotein B OS=Human herpesvirus 1 (strain 17) OX=10299 GN=gB PE=1 SV=1->sp|Q69091|GD_HHV11 Envelope glycoprotein D OS=Human herpesvirus 1 (strain 17) OX=10299 GN=gD PE=1 SV=1	gB->gD	virus - virus
INAKGVCR	>sp|P10211|GB_HHV11 Envelope glycoprotein B OS=Human herpesvirus 1 (strain 17) OX=10299 GN=gB PE=1 SV=1	gB	204	GSCKYALPLR	>sp|Q69091|GD_HHV11 Envelope glycoprotein D OS=Human herpesvirus 1 (strain 17) OX=10299 GN=gD PE=1 SV=1	gD	215	>sp|P10211|GB_HHV11 Envelope glycoprotein B OS=Human herpesvirus 1 (strain 17) OX=10299 GN=gB PE=1 SV=1->sp|Q69091|GD_HHV11 Envelope glycoprotein D OS=Human herpesvirus 1 (strain 17) OX=10299 GN=gD PE=1 SV=1	gB->gD	virus - virus
INAKGVCR	>sp|P10211|GB_HHV11 Envelope glycoprotein B OS=Human herpesvirus 1 (strain 17) OX=10299 GN=gB PE=1 SV=1	gB	204	GKDLPVLDQLTDPPGVR	>sp|Q69091|GD_HHV11 Envelope glycoprotein D OS=Human herpesvirus 1 (strain 17) OX=10299 GN=gD PE=1 SV=1	gD	45	>sp|P10211|GB_HHV11 Envelope glycoprotein B OS=Human herpesvirus 1 (strain 17) OX=10299 GN=gB PE=1 SV=1->sp|Q69091|GD_HHV11 Envelope glycoprotein D OS=Human herpesvirus 1 (strain 17) OX=10299 GN=gD PE=1 SV=1	gB->gD	virus - virus
STAKYVR	>sp|P10211|GB_HHV11 Envelope glycoprotein B OS=Human herpesvirus 1 (strain 17) OX=10299 GN=gB PE=1 SV=1	gB	212	AAAKQLAAVAR	>sp|P10229|EV45_HHV11 Envelope protein UL45 OS=Human herpesvirus 1 (strain 17) OX=10299 GN=UL45 PE=3 SV=1	UL45	100	>sp|P10211|GB_HHV11 Envelope glycoprotein B OS=Human herpesvirus 1 (strain 17) OX=10299 GN=gB PE=1 SV=1->sp|P10229|EV45_HHV11 Envelope protein UL45 OS=Human herpesvirus 1 (strain 17) OX=10299 GN=UL45 PE=3 SV=1	gB->UL45	virus - virus
DDHETDMoELKPANAATR	>sp|P10211|GB_HHV11 Envelope glycoprotein B OS=Human herpesvirus 1 (strain 17) OX=10299 GN=gB PE=1 SV=1	gB	235	AAAKQLAAVAR	>sp|P10229|EV45_HHV11 Envelope protein UL45 OS=Human herpesvirus 1 (strain 17) OX=10299 GN=UL45 PE=3 SV=1	UL45	100	>sp|P10211|GB_HHV11 Envelope glycoprotein B OS=Human herpesvirus 1 (strain 17) OX=10299 GN=gB PE=1 SV=1->sp|P10229|EV45_HHV11 Envelope protein UL45 OS=Human herpesvirus 1 (strain 17) OX=10299 GN=UL45 PE=3 SV=1	gB->UL45	virus - virus
GWHTTDLKYNPSR	>sp|P10211|GB_HHV11 Envelope glycoprotein B OS=Human herpesvirus 1 (strain 17) OX=10299 GN=gB PE=1 SV=1	gB	253	AAAKQLAAVAR	>sp|P10229|EV45_HHV11 Envelope protein UL45 OS=Human herpesvirus 1 (strain 17) OX=10299 GN=UL45 PE=3 SV=1	UL45	100	>sp|P10211|GB_HHV11 Envelope glycoprotein B OS=Human herpesvirus 1 (strain 17) OX=10299 GN=gB PE=1 SV=1->sp|P10229|EV45_HHV11 Envelope protein UL45 OS=Human herpesvirus 1 (strain 17) OX=10299 GN=UL45 PE=3 SV=1	gB->UL45	virus - virus
FKQVDGFYAR	>sp|P10211|GB_HHV11 Envelope glycoprotein B OS=Human herpesvirus 1 (strain 17) OX=10299 GN=gB PE=1 SV=1	gB	320	AAAKQLAAVAR	>sp|P10229|EV45_HHV11 Envelope protein UL45 OS=Human herpesvirus 1 (strain 17) OX=10299 GN=UL45 PE=3 SV=1	UL45	100	>sp|P10211|GB_HHV11 Envelope glycoprotein B OS=Human herpesvirus 1 (strain 17) OX=10299 GN=gB PE=1 SV=1->sp|P10229|EV45_HHV11 Envelope protein UL45 OS=Human herpesvirus 1 (strain 17) OX=10299 GN=UL45 PE=3 SV=1	gB->UL45	virus - virus
FKQVDGFYAR	>sp|P10211|GB_HHV11 Envelope glycoprotein B OS=Human herpesvirus 1 (strain 17) OX=10299 GN=gB PE=1 SV=1	gB	320	AKGSCK	>sp|Q69091|GD_HHV11 Envelope glycoprotein D OS=Human herpesvirus 1 (strain 17) OX=10299 GN=gD PE=1 SV=1	gD	211	>sp|P10211|GB_HHV11 Envelope glycoprotein B OS=Human herpesvirus 1 (strain 17) OX=10299 GN=gB PE=1 SV=1->sp|Q69091|GD_HHV11 Envelope glycoprotein D OS=Human herpesvirus 1 (strain 17) OX=10299 GN=gD PE=1 SV=1	gB->gD	virus - virus
FKQVDGFYAR	>sp|P10211|GB_HHV11 Envelope glycoprotein B OS=Human herpesvirus 1 (strain 17) OX=10299 GN=gB PE=1 SV=1	gB	320	GSCKYALPLR	>sp|Q69091|GD_HHV11 Envelope glycoprotein D OS=Human herpesvirus 1 (strain 17) OX=10299 GN=gD PE=1 SV=1	gD	215	>sp|P10211|GB_HHV11 Envelope glycoprotein B OS=Human herpesvirus 1 (strain 17) OX=10299 GN=gB PE=1 SV=1->sp|Q69091|GD_HHV11 Envelope glycoprotein D OS=Human herpesvirus 1 (strain 17) OX=10299 GN=gD PE=1 SV=1	gB->gD	virus - virus
FKQVDGFYAR	>sp|P10211|GB_HHV11 Envelope glycoprotein B OS=Human herpesvirus 1 (strain 17) OX=10299 GN=gB PE=1 SV=1	gB	320	GKDLPVLDQLTDPPGVR	>sp|Q69091|GD_HHV11 Envelope glycoprotein D OS=Human herpesvirus 1 (strain 17) OX=10299 GN=gD PE=1 SV=1	gD	45	>sp|P10211|GB_HHV11 Envelope glycoprotein B OS=Human herpesvirus 1 (strain 17) OX=10299 GN=gB PE=1 SV=1->sp|Q69091|GD_HHV11 Envelope glycoprotein D OS=Human herpesvirus 1 (strain 17) OX=10299 GN=gD PE=1 SV=1	gB->gD	virus - virus
DLTTKAR	>sp|P10211|GB_HHV11 Envelope glycoprotein B OS=Human herpesvirus 1 (strain 17) OX=10299 GN=gB PE=1 SV=1	gB	333	AAAKQLAAVAR	>sp|P10229|EV45_HHV11 Envelope protein UL45 OS=Human herpesvirus 1 (strain 17) OX=10299 GN=UL45 PE=3 SV=1	UL45	100	>sp|P10211|GB_HHV11 Envelope glycoprotein B OS=Human herpesvirus 1 (strain 17) OX=10299 GN=gB PE=1 SV=1->sp|P10229|EV45_HHV11 Envelope protein UL45 OS=Human herpesvirus 1 (strain 17) OX=10299 GN=UL45 PE=3 SV=1	gB->UL45	virus - virus
VDLGDCIGKDAR	>sp|P10211|GB_HHV11 Envelope glycoprotein B OS=Human herpesvirus 1 (strain 17) OX=10299 GN=gB PE=1 SV=1	gB	415	AAAKQLAAVAR	>sp|P10229|EV45_HHV11 Envelope protein UL45 OS=Human herpesvirus 1 (strain 17) OX=10299 GN=UL45 PE=3 SV=1	UL45	100	>sp|P10211|GB_HHV11 Envelope glycoprotein B OS=Human herpesvirus 1 (strain 17) OX=10299 GN=gB PE=1 SV=1->sp|P10229|EV45_HHV11 Envelope protein UL45 OS=Human herpesvirus 1 (strain 17) OX=10299 GN=UL45 PE=3 SV=1	gB->UL45	virus - virus
HEIKDSGLLDYTEVQR	>sp|P10211|GB_HHV11 Envelope glycoprotein B OS=Human herpesvirus 1 (strain 17) OX=10299 GN=gB PE=1 SV=1	gB	695	AAAKQLAAVAR	>sp|P10229|EV45_HHV11 Envelope protein UL45 OS=Human herpesvirus 1 (strain 17) OX=10299 GN=UL45 PE=3 SV=1	UL45	100	>sp|P10211|GB_HHV11 Envelope glycoprotein B OS=Human herpesvirus 1 (strain 17) OX=10299 GN=gB PE=1 SV=1->sp|P10229|EV45_HHV11 Envelope protein UL45 OS=Human herpesvirus 1 (strain 17) OX=10299 GN=UL45 PE=3 SV=1	gB->UL45	virus - virus
TEHKAK	>sp|P10211|GB_HHV11 Envelope glycoprotein B OS=Human herpesvirus 1 (strain 17) OX=10299 GN=gB PE=1 SV=1	gB	862	VTVCEGKNLLQR	>sp|P10233|VP22_HHV11 Tegument protein VP22 OS=Human herpesvirus 1 (strain 17) OX=10299 GN=UL49 PE=1 SV=1	UL49	249	>sp|P10211|GB_HHV11 Envelope glycoprotein B OS=Human herpesvirus 1 (strain 17) OX=10299 GN=gB PE=1 SV=1->sp|P10233|VP22_HHV11 Tegument protein VP22 OS=Human herpesvirus 1 (strain 17) OX=10299 GN=UL49 PE=1 SV=1	gB->UL49	virus - virus
KGTSALLSAK	>sp|P10211|GB_HHV11 Envelope glycoprotein B OS=Human herpesvirus 1 (strain 17) OX=10299 GN=gB PE=1 SV=1	gB	866	VATKAPAAPAAETTR	>sp|P10233|VP22_HHV11 Tegument protein VP22 OS=Human herpesvirus 1 (strain 17) OX=10299 GN=UL49 PE=1 SV=1	UL49	130	>sp|P10211|GB_HHV11 Envelope glycoprotein B OS=Human herpesvirus 1 (strain 17) OX=10299 GN=gB PE=1 SV=1->sp|P10233|VP22_HHV11 Tegument protein VP22 OS=Human herpesvirus 1 (strain 17) OX=10299 GN=UL49 PE=1 SV=1	gB->UL49	virus - virus
KGTSALLSAK	>sp|P10211|GB_HHV11 Envelope glycoprotein B OS=Human herpesvirus 1 (strain 17) OX=10299 GN=gB PE=1 SV=1	gB	866	HTQKAPK	>sp|Q69091|GD_HHV11 Envelope glycoprotein D OS=Human herpesvirus 1 (strain 17) OX=10299 GN=gD PE=1 SV=1	gD	370	>sp|P10211|GB_HHV11 Envelope glycoprotein B OS=Human herpesvirus 1 (strain 17) OX=10299 GN=gB PE=1 SV=1->sp|Q69091|GD_HHV11 Envelope glycoprotein D OS=Human herpesvirus 1 (strain 17) OX=10299 GN=gD PE=1 SV=1	gB->gD	virus - virus
PGPYHGKER	>sp|P10215|NEC1_HHV11 Nuclear egress protein 1 OS=Human herpesvirus 1 (strain 17) OX=10299 GN=NEC1 PE=1 SV=1	NEC1	19	AGLGKPYTGHPGDAFEGLVQR	>sp|P10218|NEC2_HHV11 Nuclear egress protein 2 OS=Human herpesvirus 1 (strain 17) OX=10299 GN=NEC2 PE=1 SV=1	NEC2	6	>sp|P10215|NEC1_HHV11 Nuclear egress protein 1 OS=Human herpesvirus 1 (strain 17) OX=10299 GN=NEC1 PE=1 SV=1->sp|P10218|NEC2_HHV11 Nuclear egress protein 2 OS=Human herpesvirus 1 (strain 17) OX=10299 GN=NEC2 PE=1 SV=1	NEC1->NEC2	virus - virus
KSLPPHAR	>sp|P10215|NEC1_HHV11 Nuclear egress protein 1 OS=Human herpesvirus 1 (strain 17) OX=10299 GN=NEC1 PE=1 SV=1	NEC1	42	AGLGKPYTGHPGDAFEGLVQR	>sp|P10218|NEC2_HHV11 Nuclear egress protein 2 OS=Human herpesvirus 1 (strain 17) OX=10299 GN=NEC2 PE=1 SV=1	NEC2	6	>sp|P10215|NEC1_HHV11 Nuclear egress protein 1 OS=Human herpesvirus 1 (strain 17) OX=10299 GN=NEC1 PE=1 SV=1->sp|P10218|NEC2_HHV11 Nuclear egress protein 2 OS=Human herpesvirus 1 (strain 17) OX=10299 GN=NEC2 PE=1 SV=1	NEC1->NEC2	virus - virus
KQELCLHER	>sp|P10215|NEC1_HHV11 Nuclear egress protein 1 OS=Human herpesvirus 1 (strain 17) OX=10299 GN=NEC1 PE=1 SV=1	NEC1	50	AGLGKPYTGHPGDAFEGLVQR	>sp|P10218|NEC2_HHV11 Nuclear egress protein 2 OS=Human herpesvirus 1 (strain 17) OX=10299 GN=NEC2 PE=1 SV=1	NEC2	6	>sp|P10215|NEC1_HHV11 Nuclear egress protein 1 OS=Human herpesvirus 1 (strain 17) OX=10299 GN=NEC1 PE=1 SV=1->sp|P10218|NEC2_HHV11 Nuclear egress protein 2 OS=Human herpesvirus 1 (strain 17) OX=10299 GN=NEC2 PE=1 SV=1	NEC1->NEC2	virus - virus
AGLGKPYTGHPGDAFEGLVQR	>sp|P10218|NEC2_HHV11 Nuclear egress protein 2 OS=Human herpesvirus 1 (strain 17) OX=10299 GN=NEC2 PE=1 SV=1	NEC2	6	SPPKVEVLEGR	>sp|P10231|TEG5_HHV11 Tegument protein UL47 OS=Human herpesvirus 1 (strain 17) OX=10299 GN=UL47 PE=1 SV=1	UL47	176	>sp|P10218|NEC2_HHV11 Nuclear egress protein 2 OS=Human herpesvirus 1 (strain 17) OX=10299 GN=NEC2 PE=1 SV=1->sp|P10231|TEG5_HHV11 Tegument protein UL47 OS=Human herpesvirus 1 (strain 17) OX=10299 GN=UL47 PE=1 SV=1	NEC2->UL47	virus - virus
AGLGKPYTGHPGDAFEGLVQR	>sp|P10218|NEC2_HHV11 Nuclear egress protein 2 OS=Human herpesvirus 1 (strain 17) OX=10299 GN=NEC2 PE=1 SV=1	NEC2	6	SKTPAQGLAR	>sp|P10233|VP22_HHV11 Tegument protein VP22 OS=Human herpesvirus 1 (strain 17) OX=10299 GN=UL49 PE=1 SV=1	UL49	166	>sp|P10218|NEC2_HHV11 Nuclear egress protein 2 OS=Human herpesvirus 1 (strain 17) OX=10299 GN=NEC2 PE=1 SV=1->sp|P10233|VP22_HHV11 Tegument protein VP22 OS=Human herpesvirus 1 (strain 17) OX=10299 GN=UL49 PE=1 SV=1	NEC2->UL49	virus - virus
AGLGKPYTGHPGDAFEGLVQR	>sp|P10218|NEC2_HHV11 Nuclear egress protein 2 OS=Human herpesvirus 1 (strain 17) OX=10299 GN=NEC2 PE=1 SV=1	NEC2	6	VAGFNKR	>sp|P10233|VP22_HHV11 Tegument protein VP22 OS=Human herpesvirus 1 (strain 17) OX=10299 GN=UL49 PE=1 SV=1	UL49	198	>sp|P10218|NEC2_HHV11 Nuclear egress protein 2 OS=Human herpesvirus 1 (strain 17) OX=10299 GN=NEC2 PE=1 SV=1->sp|P10233|VP22_HHV11 Tegument protein VP22 OS=Human herpesvirus 1 (strain 17) OX=10299 GN=UL49 PE=1 SV=1	NEC2->UL49	virus - virus
AGLGKPYTGHPGDAFEGLVQR	>sp|P10218|NEC2_HHV11 Nuclear egress protein 2 OS=Human herpesvirus 1 (strain 17) OX=10299 GN=NEC2 PE=1 SV=1	NEC2	6	VTVCEGKNLLQR	>sp|P10233|VP22_HHV11 Tegument protein VP22 OS=Human herpesvirus 1 (strain 17) OX=10299 GN=UL49 PE=1 SV=1	UL49	249	>sp|P10218|NEC2_HHV11 Nuclear egress protein 2 OS=Human herpesvirus 1 (strain 17) OX=10299 GN=NEC2 PE=1 SV=1->sp|P10233|VP22_HHV11 Tegument protein VP22 OS=Human herpesvirus 1 (strain 17) OX=10299 GN=UL49 PE=1 SV=1	NEC2->UL49	virus - virus
AGLGKPYTGHPGDAFEGLVQR	>sp|P10218|NEC2_HHV11 Nuclear egress protein 2 OS=Human herpesvirus 1 (strain 17) OX=10299 GN=NEC2 PE=1 SV=1	NEC2	6	SVKSGPR	>sp|P10233|VP22_HHV11 Tegument protein VP22 OS=Human herpesvirus 1 (strain 17) OX=10299 GN=UL49 PE=1 SV=1	UL49	8	>sp|P10218|NEC2_HHV11 Nuclear egress protein 2 OS=Human herpesvirus 1 (strain 17) OX=10299 GN=NEC2 PE=1 SV=1->sp|P10233|VP22_HHV11 Tegument protein VP22 OS=Human herpesvirus 1 (strain 17) OX=10299 GN=UL49 PE=1 SV=1	NEC2->UL49	virus - virus
QDLADTKDAVVR	>sp|P10220|LTP_HHV11 Large tegument protein deneddylase OS=Human herpesvirus 1 (strain 17) OX=10299 GN=UL36 PE=1 SV=1	UL36	1619	KLLMoGDEGAAALR	>sp|P10231|TEG5_HHV11 Tegument protein UL47 OS=Human herpesvirus 1 (strain 17) OX=10299 GN=UL47 PE=1 SV=1	UL47	664	>sp|P10220|LTP_HHV11 Large tegument protein deneddylase OS=Human herpesvirus 1 (strain 17) OX=10299 GN=UL36 PE=1 SV=1->sp|P10231|TEG5_HHV11 Tegument protein UL47 OS=Human herpesvirus 1 (strain 17) OX=10299 GN=UL47 PE=1 SV=1	UL36->UL47	virus - virus
QDLADTKDAVVR	>sp|P10220|LTP_HHV11 Large tegument protein deneddylase OS=Human herpesvirus 1 (strain 17) OX=10299 GN=UL36 PE=1 SV=1	UL36	1619	SKTPAQGLAR	>sp|P10233|VP22_HHV11 Tegument protein VP22 OS=Human herpesvirus 1 (strain 17) OX=10299 GN=UL49 PE=1 SV=1	UL49	166	>sp|P10220|LTP_HHV11 Large tegument protein deneddylase OS=Human herpesvirus 1 (strain 17) OX=10299 GN=UL36 PE=1 SV=1->sp|P10233|VP22_HHV11 Tegument protein VP22 OS=Human herpesvirus 1 (strain 17) OX=10299 GN=UL49 PE=1 SV=1	UL36->UL49	virus - virus
VVAVPATVAKTLDQAR	>sp|P10220|LTP_HHV11 Large tegument protein deneddylase OS=Human herpesvirus 1 (strain 17) OX=10299 GN=UL36 PE=1 SV=1	UL36	1676	SVKSGPR	>sp|P10233|VP22_HHV11 Tegument protein VP22 OS=Human herpesvirus 1 (strain 17) OX=10299 GN=UL49 PE=1 SV=1	UL49	8	>sp|P10220|LTP_HHV11 Large tegument protein deneddylase OS=Human herpesvirus 1 (strain 17) OX=10299 GN=UL36 PE=1 SV=1->sp|P10233|VP22_HHV11 Tegument protein VP22 OS=Human herpesvirus 1 (strain 17) OX=10299 GN=UL49 PE=1 SV=1	UL36->UL49	virus - virus
GGAWKSPEGFR	>sp|P10220|LTP_HHV11 Large tegument protein deneddylase OS=Human herpesvirus 1 (strain 17) OX=10299 GN=UL36 PE=1 SV=1	UL36	1782	VATKAPAAPAAETTR	>sp|P10233|VP22_HHV11 Tegument protein VP22 OS=Human herpesvirus 1 (strain 17) OX=10299 GN=UL49 PE=1 SV=1	UL49	130	>sp|P10220|LTP_HHV11 Large tegument protein deneddylase OS=Human herpesvirus 1 (strain 17) OX=10299 GN=UL36 PE=1 SV=1->sp|P10233|VP22_HHV11 Tegument protein VP22 OS=Human herpesvirus 1 (strain 17) OX=10299 GN=UL49 PE=1 SV=1	UL36->UL49	virus - virus
LPAKYQGVLGAK	>sp|P10220|LTP_HHV11 Large tegument protein deneddylase OS=Human herpesvirus 1 (strain 17) OX=10299 GN=UL36 PE=1 SV=1	UL36	1819	VATKAPAAPAAETTR	>sp|P10233|VP22_HHV11 Tegument protein VP22 OS=Human herpesvirus 1 (strain 17) OX=10299 GN=UL49 PE=1 SV=1	UL49	130	>sp|P10220|LTP_HHV11 Large tegument protein deneddylase OS=Human herpesvirus 1 (strain 17) OX=10299 GN=UL36 PE=1 SV=1->sp|P10233|VP22_HHV11 Tegument protein VP22 OS=Human herpesvirus 1 (strain 17) OX=10299 GN=UL49 PE=1 SV=1	UL36->UL49	virus - virus
LPAKYQGVLGAK	>sp|P10220|LTP_HHV11 Large tegument protein deneddylase OS=Human herpesvirus 1 (strain 17) OX=10299 GN=UL36 PE=1 SV=1	UL36	1819	SVKSGPR	>sp|P10233|VP22_HHV11 Tegument protein VP22 OS=Human herpesvirus 1 (strain 17) OX=10299 GN=UL49 PE=1 SV=1	UL49	8	>sp|P10220|LTP_HHV11 Large tegument protein deneddylase OS=Human herpesvirus 1 (strain 17) OX=10299 GN=UL36 PE=1 SV=1->sp|P10233|VP22_HHV11 Tegument protein VP22 OS=Human herpesvirus 1 (strain 17) OX=10299 GN=UL49 PE=1 SV=1	UL36->UL49	virus - virus
GKLSETDPLAPWR	>sp|P10220|LTP_HHV11 Large tegument protein deneddylase OS=Human herpesvirus 1 (strain 17) OX=10299 GN=UL36 PE=1 SV=1	UL36	2217	SPPKVEVLEGR	>sp|P10231|TEG5_HHV11 Tegument protein UL47 OS=Human herpesvirus 1 (strain 17) OX=10299 GN=UL47 PE=1 SV=1	UL47	176	>sp|P10220|LTP_HHV11 Large tegument protein deneddylase OS=Human herpesvirus 1 (strain 17) OX=10299 GN=UL36 PE=1 SV=1->sp|P10231|TEG5_HHV11 Tegument protein UL47 OS=Human herpesvirus 1 (strain 17) OX=10299 GN=UL47 PE=1 SV=1	UL36->UL47	virus - virus
GAALGKLSPAQALAAVSVLGR	>sp|P10220|LTP_HHV11 Large tegument protein deneddylase OS=Human herpesvirus 1 (strain 17) OX=10299 GN=UL36 PE=1 SV=1	UL36	2243	SVKSGPR	>sp|P10233|VP22_HHV11 Tegument protein VP22 OS=Human herpesvirus 1 (strain 17) OX=10299 GN=UL49 PE=1 SV=1	UL49	8	>sp|P10220|LTP_HHV11 Large tegument protein deneddylase OS=Human herpesvirus 1 (strain 17) OX=10299 GN=UL36 PE=1 SV=1->sp|P10233|VP22_HHV11 Tegument protein VP22 OS=Human herpesvirus 1 (strain 17) OX=10299 GN=UL49 PE=1 SV=1	UL36->UL49	virus - virus
GTAGPSAKPEAK	>sp|P10220|LTP_HHV11 Large tegument protein deneddylase OS=Human herpesvirus 1 (strain 17) OX=10299 GN=UL36 PE=1 SV=1	UL36	342	VATKAPAAPAAETTR	>sp|P10233|VP22_HHV11 Tegument protein VP22 OS=Human herpesvirus 1 (strain 17) OX=10299 GN=UL49 PE=1 SV=1	UL49	130	>sp|P10220|LTP_HHV11 Large tegument protein deneddylase OS=Human herpesvirus 1 (strain 17) OX=10299 GN=UL36 PE=1 SV=1->sp|P10233|VP22_HHV11 Tegument protein VP22 OS=Human herpesvirus 1 (strain 17) OX=10299 GN=UL49 PE=1 SV=1	UL36->UL49	virus - virus
GTAGSGAALPSAAPSKPALR	>sp|P10225|SHUT_HHV11 Virion host shutoff protein OS=Human herpesvirus 1 (strain 17) OX=10299 GN=UL41 PE=1 SV=1	UL41	164	SKTPAQGLAR	>sp|P10233|VP22_HHV11 Tegument protein VP22 OS=Human herpesvirus 1 (strain 17) OX=10299 GN=UL49 PE=1 SV=1	UL49	166	>sp|P10225|SHUT_HHV11 Virion host shutoff protein OS=Human herpesvirus 1 (strain 17) OX=10299 GN=UL41 PE=1 SV=1->sp|P10233|VP22_HHV11 Tegument protein VP22 OS=Human herpesvirus 1 (strain 17) OX=10299 GN=UL49 PE=1 SV=1	UL41->UL49	virus - virus
YIKYVISLIGPK	>sp|P10225|SHUT_HHV11 Virion host shutoff protein OS=Human herpesvirus 1 (strain 17) OX=10299 GN=UL41 PE=1 SV=1	UL41	416	VATKAPAAPAAETTR	>sp|P10233|VP22_HHV11 Tegument protein VP22 OS=Human herpesvirus 1 (strain 17) OX=10299 GN=UL49 PE=1 SV=1	UL49	130	>sp|P10225|SHUT_HHV11 Virion host shutoff protein OS=Human herpesvirus 1 (strain 17) OX=10299 GN=UL41 PE=1 SV=1->sp|P10233|VP22_HHV11 Tegument protein VP22 OS=Human herpesvirus 1 (strain 17) OX=10299 GN=UL49 PE=1 SV=1	UL41->UL49	virus - virus
YIKYVISLIGPK	>sp|P10225|SHUT_HHV11 Virion host shutoff protein OS=Human herpesvirus 1 (strain 17) OX=10299 GN=UL41 PE=1 SV=1	UL41	416	SVKSGPR	>sp|P10233|VP22_HHV11 Tegument protein VP22 OS=Human herpesvirus 1 (strain 17) OX=10299 GN=UL49 PE=1 SV=1	UL49	8	>sp|P10225|SHUT_HHV11 Virion host shutoff protein OS=Human herpesvirus 1 (strain 17) OX=10299 GN=UL41 PE=1 SV=1->sp|P10233|VP22_HHV11 Tegument protein VP22 OS=Human herpesvirus 1 (strain 17) OX=10299 GN=UL49 PE=1 SV=1	UL41->UL49	virus - virus
LLKVFTQK	>sp|P10225|SHUT_HHV11 Virion host shutoff protein OS=Human herpesvirus 1 (strain 17) OX=10299 GN=UL41 PE=1 SV=1	UL41	68	VATKAPAAPAAETTR	>sp|P10233|VP22_HHV11 Tegument protein VP22 OS=Human herpesvirus 1 (strain 17) OX=10299 GN=UL49 PE=1 SV=1	UL49	130	>sp|P10225|SHUT_HHV11 Virion host shutoff protein OS=Human herpesvirus 1 (strain 17) OX=10299 GN=UL41 PE=1 SV=1->sp|P10233|VP22_HHV11 Tegument protein VP22 OS=Human herpesvirus 1 (strain 17) OX=10299 GN=UL49 PE=1 SV=1	UL41->UL49	virus - virus
LLKVFTQK	>sp|P10225|SHUT_HHV11 Virion host shutoff protein OS=Human herpesvirus 1 (strain 17) OX=10299 GN=UL41 PE=1 SV=1	UL41	68	VTVCEGKNLLQR	>sp|P10233|VP22_HHV11 Tegument protein VP22 OS=Human herpesvirus 1 (strain 17) OX=10299 GN=UL49 PE=1 SV=1	UL49	249	>sp|P10225|SHUT_HHV11 Virion host shutoff protein OS=Human herpesvirus 1 (strain 17) OX=10299 GN=UL41 PE=1 SV=1->sp|P10233|VP22_HHV11 Tegument protein VP22 OS=Human herpesvirus 1 (strain 17) OX=10299 GN=UL49 PE=1 SV=1	UL41->UL49	virus - virus
GPTAAFLSLVDQKR	>sp|P10226|PAP_HHV11 DNA polymerase processivity factor OS=Human herpesvirus 1 (strain 17) OX=10299 GN=UL42 PE=1 SV=1	UL42	105	VATKAPAAPAAETTR	>sp|P10233|VP22_HHV11 Tegument protein VP22 OS=Human herpesvirus 1 (strain 17) OX=10299 GN=UL49 PE=1 SV=1	UL49	130	>sp|P10226|PAP_HHV11 DNA polymerase processivity factor OS=Human herpesvirus 1 (strain 17) OX=10299 GN=UL42 PE=1 SV=1->sp|P10233|VP22_HHV11 Tegument protein VP22 OS=Human herpesvirus 1 (strain 17) OX=10299 GN=UL49 PE=1 SV=1	UL42->UL49	virus - virus
GPTAAFLSLVDQKR	>sp|P10226|PAP_HHV11 DNA polymerase processivity factor OS=Human herpesvirus 1 (strain 17) OX=10299 GN=UL42 PE=1 SV=1	UL42	105	SKTPAQGLAR	>sp|P10233|VP22_HHV11 Tegument protein VP22 OS=Human herpesvirus 1 (strain 17) OX=10299 GN=UL49 PE=1 SV=1	UL49	166	>sp|P10226|PAP_HHV11 DNA polymerase processivity factor OS=Human herpesvirus 1 (strain 17) OX=10299 GN=UL42 PE=1 SV=1->sp|P10233|VP22_HHV11 Tegument protein VP22 OS=Human herpesvirus 1 (strain 17) OX=10299 GN=UL49 PE=1 SV=1	UL42->UL49	virus - virus
GPTAAFLSLVDQKR	>sp|P10226|PAP_HHV11 DNA polymerase processivity factor OS=Human herpesvirus 1 (strain 17) OX=10299 GN=UL42 PE=1 SV=1	UL42	105	VTVCEGKNLLQR	>sp|P10233|VP22_HHV11 Tegument protein VP22 OS=Human herpesvirus 1 (strain 17) OX=10299 GN=UL49 PE=1 SV=1	UL49	249	>sp|P10226|PAP_HHV11 DNA polymerase processivity factor OS=Human herpesvirus 1 (strain 17) OX=10299 GN=UL42 PE=1 SV=1->sp|P10233|VP22_HHV11 Tegument protein VP22 OS=Human herpesvirus 1 (strain 17) OX=10299 GN=UL49 PE=1 SV=1	UL42->UL49	virus - virus
GPTAAFLSLVDQKR	>sp|P10226|PAP_HHV11 DNA polymerase processivity factor OS=Human herpesvirus 1 (strain 17) OX=10299 GN=UL42 PE=1 SV=1	UL42	105	SVKSGPR	>sp|P10233|VP22_HHV11 Tegument protein VP22 OS=Human herpesvirus 1 (strain 17) OX=10299 GN=UL49 PE=1 SV=1	UL49	8	>sp|P10226|PAP_HHV11 DNA polymerase processivity factor OS=Human herpesvirus 1 (strain 17) OX=10299 GN=UL42 PE=1 SV=1->sp|P10233|VP22_HHV11 Tegument protein VP22 OS=Human herpesvirus 1 (strain 17) OX=10299 GN=UL49 PE=1 SV=1	UL42->UL49	virus - virus
AGQAAANAKTVYGENTHR	>sp|P10226|PAP_HHV11 DNA polymerase processivity factor OS=Human herpesvirus 1 (strain 17) OX=10299 GN=UL42 PE=1 SV=1	UL42	254	VATKAPAAPAAETTR	>sp|P10233|VP22_HHV11 Tegument protein VP22 OS=Human herpesvirus 1 (strain 17) OX=10299 GN=UL49 PE=1 SV=1	UL49	130	>sp|P10226|PAP_HHV11 DNA polymerase processivity factor OS=Human herpesvirus 1 (strain 17) OX=10299 GN=UL42 PE=1 SV=1->sp|P10233|VP22_HHV11 Tegument protein VP22 OS=Human herpesvirus 1 (strain 17) OX=10299 GN=UL49 PE=1 SV=1	UL42->UL49	virus - virus
AGQAAANAKTVYGENTHR	>sp|P10226|PAP_HHV11 DNA polymerase processivity factor OS=Human herpesvirus 1 (strain 17) OX=10299 GN=UL42 PE=1 SV=1	UL42	254	KSAQPESAALPDAPASTAPTR	>sp|P10233|VP22_HHV11 Tegument protein VP22 OS=Human herpesvirus 1 (strain 17) OX=10299 GN=UL49 PE=1 SV=1	UL49	144	>sp|P10226|PAP_HHV11 DNA polymerase processivity factor OS=Human herpesvirus 1 (strain 17) OX=10299 GN=UL42 PE=1 SV=1->sp|P10233|VP22_HHV11 Tegument protein VP22 OS=Human herpesvirus 1 (strain 17) OX=10299 GN=UL49 PE=1 SV=1	UL42->UL49	virus - virus
AGQAAANAKTVYGENTHR	>sp|P10226|PAP_HHV11 DNA polymerase processivity factor OS=Human herpesvirus 1 (strain 17) OX=10299 GN=UL42 PE=1 SV=1	UL42	254	SKTPAQGLAR	>sp|P10233|VP22_HHV11 Tegument protein VP22 OS=Human herpesvirus 1 (strain 17) OX=10299 GN=UL49 PE=1 SV=1	UL49	166	>sp|P10226|PAP_HHV11 DNA polymerase processivity factor OS=Human herpesvirus 1 (strain 17) OX=10299 GN=UL42 PE=1 SV=1->sp|P10233|VP22_HHV11 Tegument protein VP22 OS=Human herpesvirus 1 (strain 17) OX=10299 GN=UL49 PE=1 SV=1	UL42->UL49	virus - virus
AGQAAANAKTVYGENTHR	>sp|P10226|PAP_HHV11 DNA polymerase processivity factor OS=Human herpesvirus 1 (strain 17) OX=10299 GN=UL42 PE=1 SV=1	UL42	254	SVKSGPR	>sp|P10233|VP22_HHV11 Tegument protein VP22 OS=Human herpesvirus 1 (strain 17) OX=10299 GN=UL49 PE=1 SV=1	UL49	8	>sp|P10226|PAP_HHV11 DNA polymerase processivity factor OS=Human herpesvirus 1 (strain 17) OX=10299 GN=UL42 PE=1 SV=1->sp|P10233|VP22_HHV11 Tegument protein VP22 OS=Human herpesvirus 1 (strain 17) OX=10299 GN=UL49 PE=1 SV=1	UL42->UL49	virus - virus
VTPTTKR	>sp|P10226|PAP_HHV11 DNA polymerase processivity factor OS=Human herpesvirus 1 (strain 17) OX=10299 GN=UL42 PE=1 SV=1	UL42	394	VTVCEGKNLLQR	>sp|P10233|VP22_HHV11 Tegument protein VP22 OS=Human herpesvirus 1 (strain 17) OX=10299 GN=UL49 PE=1 SV=1	UL49	249	>sp|P10226|PAP_HHV11 DNA polymerase processivity factor OS=Human herpesvirus 1 (strain 17) OX=10299 GN=UL42 PE=1 SV=1->sp|P10233|VP22_HHV11 Tegument protein VP22 OS=Human herpesvirus 1 (strain 17) OX=10299 GN=UL49 PE=1 SV=1	UL42->UL49	virus - virus
VTPTTKR	>sp|P10226|PAP_HHV11 DNA polymerase processivity factor OS=Human herpesvirus 1 (strain 17) OX=10299 GN=UL42 PE=1 SV=1	UL42	394	SVKSGPR	>sp|P10233|VP22_HHV11 Tegument protein VP22 OS=Human herpesvirus 1 (strain 17) OX=10299 GN=UL49 PE=1 SV=1	UL49	8	>sp|P10226|PAP_HHV11 DNA polymerase processivity factor OS=Human herpesvirus 1 (strain 17) OX=10299 GN=UL42 PE=1 SV=1->sp|P10233|VP22_HHV11 Tegument protein VP22 OS=Human herpesvirus 1 (strain 17) OX=10299 GN=UL49 PE=1 SV=1	UL42->UL49	virus - virus
VTPTTKR	>sp|P10226|PAP_HHV11 DNA polymerase processivity factor OS=Human herpesvirus 1 (strain 17) OX=10299 GN=UL42 PE=1 SV=1	UL42	394	AVAFMPKVSGDSGWAVGR	>sp|P10234|DUT_HHV11 Deoxyuridine 5'-triphosphate nucleotidohydrolase OS=Human herpesvirus 1 (strain 17) OX=10299 GN=DUT PE=3 SV=1	DUT	51	>sp|P10226|PAP_HHV11 DNA polymerase processivity factor OS=Human herpesvirus 1 (strain 17) OX=10299 GN=UL42 PE=1 SV=1->sp|P10234|DUT_HHV11 Deoxyuridine 5'-triphosphate nucleotidohydrolase OS=Human herpesvirus 1 (strain 17) OX=10299 GN=DUT PE=3 SV=1	UL42->DUT	virus - virus
ADTALKKPK	>sp|P10226|PAP_HHV11 DNA polymerase processivity factor OS=Human herpesvirus 1 (strain 17) OX=10299 GN=UL42 PE=1 SV=1	UL42	410	VATKAPAAPAAETTR	>sp|P10233|VP22_HHV11 Tegument protein VP22 OS=Human herpesvirus 1 (strain 17) OX=10299 GN=UL49 PE=1 SV=1	UL49	130	>sp|P10226|PAP_HHV11 DNA polymerase processivity factor OS=Human herpesvirus 1 (strain 17) OX=10299 GN=UL42 PE=1 SV=1->sp|P10233|VP22_HHV11 Tegument protein VP22 OS=Human herpesvirus 1 (strain 17) OX=10299 GN=UL49 PE=1 SV=1	UL42->UL49	virus - virus
ADTALKKPK	>sp|P10226|PAP_HHV11 DNA polymerase processivity factor OS=Human herpesvirus 1 (strain 17) OX=10299 GN=UL42 PE=1 SV=1	UL42	411	VTVCEGKNLLQR	>sp|P10233|VP22_HHV11 Tegument protein VP22 OS=Human herpesvirus 1 (strain 17) OX=10299 GN=UL49 PE=1 SV=1	UL49	249	>sp|P10226|PAP_HHV11 DNA polymerase processivity factor OS=Human herpesvirus 1 (strain 17) OX=10299 GN=UL42 PE=1 SV=1->sp|P10233|VP22_HHV11 Tegument protein VP22 OS=Human herpesvirus 1 (strain 17) OX=10299 GN=UL49 PE=1 SV=1	UL42->UL49	virus - virus
PTKPPGPVWCDR	>sp|P10228|GC_HHV11 Envelope glycoprotein C OS=Human herpesvirus 1 (strain 17) OX=10299 GN=gC PE=1 SV=1	gC	120	GSCKYALPLR	>sp|Q69091|GD_HHV11 Envelope glycoprotein D OS=Human herpesvirus 1 (strain 17) OX=10299 GN=gD PE=1 SV=1	gD	215	>sp|P10228|GC_HHV11 Envelope glycoprotein C OS=Human herpesvirus 1 (strain 17) OX=10299 GN=gC PE=1 SV=1->sp|Q69091|GD_HHV11 Envelope glycoprotein D OS=Human herpesvirus 1 (strain 17) OX=10299 GN=gD PE=1 SV=1	gC->gD	virus - virus
AAAKQLAAVAR	>sp|P10229|EV45_HHV11 Envelope protein UL45 OS=Human herpesvirus 1 (strain 17) OX=10299 GN=UL45 PE=3 SV=1	UL45	100	AKGSCK	>sp|Q69091|GD_HHV11 Envelope glycoprotein D OS=Human herpesvirus 1 (strain 17) OX=10299 GN=gD PE=1 SV=1	gD	211	>sp|P10229|EV45_HHV11 Envelope protein UL45 OS=Human herpesvirus 1 (strain 17) OX=10299 GN=UL45 PE=3 SV=1->sp|Q69091|GD_HHV11 Envelope glycoprotein D OS=Human herpesvirus 1 (strain 17) OX=10299 GN=gD PE=1 SV=1	UL45->gD	virus - virus
AAAKQLAAVAR	>sp|P10229|EV45_HHV11 Envelope protein UL45 OS=Human herpesvirus 1 (strain 17) OX=10299 GN=UL45 PE=3 SV=1	UL45	100	GSCKYALPLR	>sp|Q69091|GD_HHV11 Envelope glycoprotein D OS=Human herpesvirus 1 (strain 17) OX=10299 GN=gD PE=1 SV=1	gD	215	>sp|P10229|EV45_HHV11 Envelope protein UL45 OS=Human herpesvirus 1 (strain 17) OX=10299 GN=UL45 PE=3 SV=1->sp|Q69091|GD_HHV11 Envelope glycoprotein D OS=Human herpesvirus 1 (strain 17) OX=10299 GN=gD PE=1 SV=1	UL45->gD	virus - virus
AAAKQLAAVAR	>sp|P10229|EV45_HHV11 Envelope protein UL45 OS=Human herpesvirus 1 (strain 17) OX=10299 GN=UL45 PE=3 SV=1	UL45	100	TVAVYSLKIAGWHGPK	>sp|Q69091|GD_HHV11 Envelope glycoprotein D OS=Human herpesvirus 1 (strain 17) OX=10299 GN=gD PE=1 SV=1	gD	262	>sp|P10229|EV45_HHV11 Envelope protein UL45 OS=Human herpesvirus 1 (strain 17) OX=10299 GN=UL45 PE=3 SV=1->sp|Q69091|GD_HHV11 Envelope glycoprotein D OS=Human herpesvirus 1 (strain 17) OX=10299 GN=gD PE=1 SV=1	UL45->gD	virus - virus
AAAKQLAAVAR	>sp|P10229|EV45_HHV11 Envelope protein UL45 OS=Human herpesvirus 1 (strain 17) OX=10299 GN=UL45 PE=3 SV=1	UL45	100	GKDLPVLDQLTDPPGVR	>sp|Q69091|GD_HHV11 Envelope glycoprotein D OS=Human herpesvirus 1 (strain 17) OX=10299 GN=gD PE=1 SV=1	gD	45	>sp|P10229|EV45_HHV11 Envelope protein UL45 OS=Human herpesvirus 1 (strain 17) OX=10299 GN=UL45 PE=3 SV=1->sp|Q69091|GD_HHV11 Envelope glycoprotein D OS=Human herpesvirus 1 (strain 17) OX=10299 GN=gD PE=1 SV=1	UL45->gD	virus - virus
TPFKSGAVAAK	>sp|P10230|TEG1_HHV11 Tegument protein UL46 OS=Human herpesvirus 1 (strain 17) OX=10299 GN=UL46 PE=1 SV=2	UL46	176	VATKAPAAPAAETTR	>sp|P10233|VP22_HHV11 Tegument protein VP22 OS=Human herpesvirus 1 (strain 17) OX=10299 GN=UL49 PE=1 SV=1	UL49	130	>sp|P10230|TEG1_HHV11 Tegument protein UL46 OS=Human herpesvirus 1 (strain 17) OX=10299 GN=UL46 PE=1 SV=2->sp|P10233|VP22_HHV11 Tegument protein VP22 OS=Human herpesvirus 1 (strain 17) OX=10299 GN=UL49 PE=1 SV=1	UL46->UL49	virus - virus
TPFKSGAVAAK	>sp|P10230|TEG1_HHV11 Tegument protein UL46 OS=Human herpesvirus 1 (strain 17) OX=10299 GN=UL46 PE=1 SV=2	UL46	176	VTVCEGKNLLQR	>sp|P10233|VP22_HHV11 Tegument protein VP22 OS=Human herpesvirus 1 (strain 17) OX=10299 GN=UL49 PE=1 SV=1	UL49	249	>sp|P10230|TEG1_HHV11 Tegument protein UL46 OS=Human herpesvirus 1 (strain 17) OX=10299 GN=UL46 PE=1 SV=2->sp|P10233|VP22_HHV11 Tegument protein VP22 OS=Human herpesvirus 1 (strain 17) OX=10299 GN=UL49 PE=1 SV=1	UL46->UL49	virus - virus
TPFKSGAVAAK	>sp|P10230|TEG1_HHV11 Tegument protein UL46 OS=Human herpesvirus 1 (strain 17) OX=10299 GN=UL46 PE=1 SV=2	UL46	176	SVKSGPR	>sp|P10233|VP22_HHV11 Tegument protein VP22 OS=Human herpesvirus 1 (strain 17) OX=10299 GN=UL49 PE=1 SV=1	UL49	8	>sp|P10230|TEG1_HHV11 Tegument protein UL46 OS=Human herpesvirus 1 (strain 17) OX=10299 GN=UL46 PE=1 SV=2->sp|P10233|VP22_HHV11 Tegument protein VP22 OS=Human herpesvirus 1 (strain 17) OX=10299 GN=UL49 PE=1 SV=1	UL46->UL49	virus - virus
SGAVAAKYAATVAGLR	>sp|P10230|TEG1_HHV11 Tegument protein UL46 OS=Human herpesvirus 1 (strain 17) OX=10299 GN=UL46 PE=1 SV=2	UL46	183	SVKSGPR	>sp|P10233|VP22_HHV11 Tegument protein VP22 OS=Human herpesvirus 1 (strain 17) OX=10299 GN=UL49 PE=1 SV=1	UL49	8	>sp|P10230|TEG1_HHV11 Tegument protein UL46 OS=Human herpesvirus 1 (strain 17) OX=10299 GN=UL46 PE=1 SV=2->sp|P10233|VP22_HHV11 Tegument protein VP22 OS=Human herpesvirus 1 (strain 17) OX=10299 GN=UL49 PE=1 SV=1	UL46->UL49	virus - virus
SGAVAAKYAATVAGLR	>sp|P10230|TEG1_HHV11 Tegument protein UL46 OS=Human herpesvirus 1 (strain 17) OX=10299 GN=UL46 PE=1 SV=2	UL46	183	HTQKAPK	>sp|Q69091|GD_HHV11 Envelope glycoprotein D OS=Human herpesvirus 1 (strain 17) OX=10299 GN=gD PE=1 SV=1	gD	370	>sp|P10230|TEG1_HHV11 Tegument protein UL46 OS=Human herpesvirus 1 (strain 17) OX=10299 GN=UL46 PE=1 SV=2->sp|Q69091|GD_HHV11 Envelope glycoprotein D OS=Human herpesvirus 1 (strain 17) OX=10299 GN=gD PE=1 SV=1	UL46->gD	virus - virus
LANLWQTGKR	>sp|P10230|TEG1_HHV11 Tegument protein UL46 OS=Human herpesvirus 1 (strain 17) OX=10299 GN=UL46 PE=1 SV=2	UL46	313	VATKAPAAPAAETTR	>sp|P10233|VP22_HHV11 Tegument protein VP22 OS=Human herpesvirus 1 (strain 17) OX=10299 GN=UL49 PE=1 SV=1	UL49	130	>sp|P10230|TEG1_HHV11 Tegument protein UL46 OS=Human herpesvirus 1 (strain 17) OX=10299 GN=UL46 PE=1 SV=2->sp|P10233|VP22_HHV11 Tegument protein VP22 OS=Human herpesvirus 1 (strain 17) OX=10299 GN=UL49 PE=1 SV=1	UL46->UL49	virus - virus
LANLWQTGKR	>sp|P10230|TEG1_HHV11 Tegument protein UL46 OS=Human herpesvirus 1 (strain 17) OX=10299 GN=UL46 PE=1 SV=2	UL46	313	VTVCEGKNLLQR	>sp|P10233|VP22_HHV11 Tegument protein VP22 OS=Human herpesvirus 1 (strain 17) OX=10299 GN=UL49 PE=1 SV=1	UL49	249	>sp|P10230|TEG1_HHV11 Tegument protein UL46 OS=Human herpesvirus 1 (strain 17) OX=10299 GN=UL46 PE=1 SV=2->sp|P10233|VP22_HHV11 Tegument protein VP22 OS=Human herpesvirus 1 (strain 17) OX=10299 GN=UL49 PE=1 SV=1	UL46->UL49	virus - virus
LANLWQTGKR	>sp|P10230|TEG1_HHV11 Tegument protein UL46 OS=Human herpesvirus 1 (strain 17) OX=10299 GN=UL46 PE=1 SV=2	UL46	313	SVKSGPR	>sp|P10233|VP22_HHV11 Tegument protein VP22 OS=Human herpesvirus 1 (strain 17) OX=10299 GN=UL49 PE=1 SV=1	UL49	8	>sp|P10230|TEG1_HHV11 Tegument protein UL46 OS=Human herpesvirus 1 (strain 17) OX=10299 GN=UL46 PE=1 SV=2->sp|P10233|VP22_HHV11 Tegument protein VP22 OS=Human herpesvirus 1 (strain 17) OX=10299 GN=UL49 PE=1 SV=1	UL46->UL49	virus - virus
KATHAASAR	>sp|P10230|TEG1_HHV11 Tegument protein UL46 OS=Human herpesvirus 1 (strain 17) OX=10299 GN=UL46 PE=1 SV=2	UL46	592	SPPKVEVLEGR	>sp|P10231|TEG5_HHV11 Tegument protein UL47 OS=Human herpesvirus 1 (strain 17) OX=10299 GN=UL47 PE=1 SV=1	UL47	176	>sp|P10230|TEG1_HHV11 Tegument protein UL46 OS=Human herpesvirus 1 (strain 17) OX=10299 GN=UL46 PE=1 SV=2->sp|P10231|TEG5_HHV11 Tegument protein UL47 OS=Human herpesvirus 1 (strain 17) OX=10299 GN=UL47 PE=1 SV=1	UL46->UL47	virus - virus
KATHAASAR	>sp|P10230|TEG1_HHV11 Tegument protein UL46 OS=Human herpesvirus 1 (strain 17) OX=10299 GN=UL46 PE=1 SV=2	UL46	592	VATKAPAAPAAETTR	>sp|P10233|VP22_HHV11 Tegument protein VP22 OS=Human herpesvirus 1 (strain 17) OX=10299 GN=UL49 PE=1 SV=1	UL49	130	>sp|P10230|TEG1_HHV11 Tegument protein UL46 OS=Human herpesvirus 1 (strain 17) OX=10299 GN=UL46 PE=1 SV=2->sp|P10233|VP22_HHV11 Tegument protein VP22 OS=Human herpesvirus 1 (strain 17) OX=10299 GN=UL49 PE=1 SV=1	UL46->UL49	virus - virus
KATHAASAR	>sp|P10230|TEG1_HHV11 Tegument protein UL46 OS=Human herpesvirus 1 (strain 17) OX=10299 GN=UL46 PE=1 SV=2	UL46	592	KSAQPESAALPDAPASTAPTR	>sp|P10233|VP22_HHV11 Tegument protein VP22 OS=Human herpesvirus 1 (strain 17) OX=10299 GN=UL49 PE=1 SV=1	UL49	144	>sp|P10230|TEG1_HHV11 Tegument protein UL46 OS=Human herpesvirus 1 (strain 17) OX=10299 GN=UL46 PE=1 SV=2->sp|P10233|VP22_HHV11 Tegument protein VP22 OS=Human herpesvirus 1 (strain 17) OX=10299 GN=UL49 PE=1 SV=1	UL46->UL49	virus - virus
KATHAASAR	>sp|P10230|TEG1_HHV11 Tegument protein UL46 OS=Human herpesvirus 1 (strain 17) OX=10299 GN=UL46 PE=1 SV=2	UL46	592	SKTPAQGLAR	>sp|P10233|VP22_HHV11 Tegument protein VP22 OS=Human herpesvirus 1 (strain 17) OX=10299 GN=UL49 PE=1 SV=1	UL49	166	>sp|P10230|TEG1_HHV11 Tegument protein UL46 OS=Human herpesvirus 1 (strain 17) OX=10299 GN=UL46 PE=1 SV=2->sp|P10233|VP22_HHV11 Tegument protein VP22 OS=Human herpesvirus 1 (strain 17) OX=10299 GN=UL49 PE=1 SV=1	UL46->UL49	virus - virus
KATHAASAR	>sp|P10230|TEG1_HHV11 Tegument protein UL46 OS=Human herpesvirus 1 (strain 17) OX=10299 GN=UL46 PE=1 SV=2	UL46	592	VTVCEGKNLLQR	>sp|P10233|VP22_HHV11 Tegument protein VP22 OS=Human herpesvirus 1 (strain 17) OX=10299 GN=UL49 PE=1 SV=1	UL49	249	>sp|P10230|TEG1_HHV11 Tegument protein UL46 OS=Human herpesvirus 1 (strain 17) OX=10299 GN=UL46 PE=1 SV=2->sp|P10233|VP22_HHV11 Tegument protein VP22 OS=Human herpesvirus 1 (strain 17) OX=10299 GN=UL49 PE=1 SV=1	UL46->UL49	virus - virus
ANALTNDGPTNVAALSALLTKLK	>sp|P10230|TEG1_HHV11 Tegument protein UL46 OS=Human herpesvirus 1 (strain 17) OX=10299 GN=UL46 PE=1 SV=2	UL46	709	SKTPAQGLAR	>sp|P10233|VP22_HHV11 Tegument protein VP22 OS=Human herpesvirus 1 (strain 17) OX=10299 GN=UL49 PE=1 SV=1	UL49	166	>sp|P10230|TEG1_HHV11 Tegument protein UL46 OS=Human herpesvirus 1 (strain 17) OX=10299 GN=UL46 PE=1 SV=2->sp|P10233|VP22_HHV11 Tegument protein VP22 OS=Human herpesvirus 1 (strain 17) OX=10299 GN=UL49 PE=1 SV=1	UL46->UL49	virus - virus
ANALTNDGPTNVAALSALLTKLK	>sp|P10230|TEG1_HHV11 Tegument protein UL46 OS=Human herpesvirus 1 (strain 17) OX=10299 GN=UL46 PE=1 SV=2	UL46	709	SVKSGPR	>sp|P10233|VP22_HHV11 Tegument protein VP22 OS=Human herpesvirus 1 (strain 17) OX=10299 GN=UL49 PE=1 SV=1	UL49	8	>sp|P10230|TEG1_HHV11 Tegument protein UL46 OS=Human herpesvirus 1 (strain 17) OX=10299 GN=UL46 PE=1 SV=2->sp|P10233|VP22_HHV11 Tegument protein VP22 OS=Human herpesvirus 1 (strain 17) OX=10299 GN=UL49 PE=1 SV=1	UL46->UL49	virus - virus
SPPKVEVLEGR	>sp|P10231|TEG5_HHV11 Tegument protein UL47 OS=Human herpesvirus 1 (strain 17) OX=10299 GN=UL47 PE=1 SV=1	UL47	176	VATKAPAAPAAETTR	>sp|P10233|VP22_HHV11 Tegument protein VP22 OS=Human herpesvirus 1 (strain 17) OX=10299 GN=UL49 PE=1 SV=1	UL49	130	>sp|P10231|TEG5_HHV11 Tegument protein UL47 OS=Human herpesvirus 1 (strain 17) OX=10299 GN=UL47 PE=1 SV=1->sp|P10233|VP22_HHV11 Tegument protein VP22 OS=Human herpesvirus 1 (strain 17) OX=10299 GN=UL49 PE=1 SV=1	UL47->UL49	virus - virus
SPPKVEVLEGR	>sp|P10231|TEG5_HHV11 Tegument protein UL47 OS=Human herpesvirus 1 (strain 17) OX=10299 GN=UL47 PE=1 SV=1	UL47	176	KSAQPESAALPDAPASTAPTR	>sp|P10233|VP22_HHV11 Tegument protein VP22 OS=Human herpesvirus 1 (strain 17) OX=10299 GN=UL49 PE=1 SV=1	UL49	144	>sp|P10231|TEG5_HHV11 Tegument protein UL47 OS=Human herpesvirus 1 (strain 17) OX=10299 GN=UL47 PE=1 SV=1->sp|P10233|VP22_HHV11 Tegument protein VP22 OS=Human herpesvirus 1 (strain 17) OX=10299 GN=UL49 PE=1 SV=1	UL47->UL49	virus - virus
SPPKVEVLEGRVPGPELR	>sp|P10231|TEG5_HHV11 Tegument protein UL47 OS=Human herpesvirus 1 (strain 17) OX=10299 GN=UL47 PE=1 SV=1	UL47	176	SKTPAQGLAR	>sp|P10233|VP22_HHV11 Tegument protein VP22 OS=Human herpesvirus 1 (strain 17) OX=10299 GN=UL49 PE=1 SV=1	UL49	166	>sp|P10231|TEG5_HHV11 Tegument protein UL47 OS=Human herpesvirus 1 (strain 17) OX=10299 GN=UL47 PE=1 SV=1->sp|P10233|VP22_HHV11 Tegument protein VP22 OS=Human herpesvirus 1 (strain 17) OX=10299 GN=UL49 PE=1 SV=1	UL47->UL49	virus - virus
SPPKVEVLEGR	>sp|P10231|TEG5_HHV11 Tegument protein UL47 OS=Human herpesvirus 1 (strain 17) OX=10299 GN=UL47 PE=1 SV=1	UL47	176	KLHFSTAPPNPDAPWTPR	>sp|P10233|VP22_HHV11 Tegument protein VP22 OS=Human herpesvirus 1 (strain 17) OX=10299 GN=UL49 PE=1 SV=1	UL49	175	>sp|P10231|TEG5_HHV11 Tegument protein UL47 OS=Human herpesvirus 1 (strain 17) OX=10299 GN=UL47 PE=1 SV=1->sp|P10233|VP22_HHV11 Tegument protein VP22 OS=Human herpesvirus 1 (strain 17) OX=10299 GN=UL49 PE=1 SV=1	UL47->UL49	virus - virus
SPPKVEVLEGR	>sp|P10231|TEG5_HHV11 Tegument protein UL47 OS=Human herpesvirus 1 (strain 17) OX=10299 GN=UL47 PE=1 SV=1	UL47	176	VAGFNKR	>sp|P10233|VP22_HHV11 Tegument protein VP22 OS=Human herpesvirus 1 (strain 17) OX=10299 GN=UL49 PE=1 SV=1	UL49	198	>sp|P10231|TEG5_HHV11 Tegument protein UL47 OS=Human herpesvirus 1 (strain 17) OX=10299 GN=UL47 PE=1 SV=1->sp|P10233|VP22_HHV11 Tegument protein VP22 OS=Human herpesvirus 1 (strain 17) OX=10299 GN=UL49 PE=1 SV=1	UL47->UL49	virus - virus
SPPKVEVLEGR	>sp|P10231|TEG5_HHV11 Tegument protein UL47 OS=Human herpesvirus 1 (strain 17) OX=10299 GN=UL47 PE=1 SV=1	UL47	176	VTVCEGKNLLQR	>sp|P10233|VP22_HHV11 Tegument protein VP22 OS=Human herpesvirus 1 (strain 17) OX=10299 GN=UL49 PE=1 SV=1	UL49	249	>sp|P10231|TEG5_HHV11 Tegument protein UL47 OS=Human herpesvirus 1 (strain 17) OX=10299 GN=UL47 PE=1 SV=1->sp|P10233|VP22_HHV11 Tegument protein VP22 OS=Human herpesvirus 1 (strain 17) OX=10299 GN=UL49 PE=1 SV=1	UL47->UL49	virus - virus
SPPKVEVLEGR	>sp|P10231|TEG5_HHV11 Tegument protein UL47 OS=Human herpesvirus 1 (strain 17) OX=10299 GN=UL47 PE=1 SV=1	UL47	176	SVKSGPR	>sp|P10233|VP22_HHV11 Tegument protein VP22 OS=Human herpesvirus 1 (strain 17) OX=10299 GN=UL49 PE=1 SV=1	UL49	8	>sp|P10231|TEG5_HHV11 Tegument protein UL47 OS=Human herpesvirus 1 (strain 17) OX=10299 GN=UL47 PE=1 SV=1->sp|P10233|VP22_HHV11 Tegument protein VP22 OS=Human herpesvirus 1 (strain 17) OX=10299 GN=UL49 PE=1 SV=1	UL47->UL49	virus - virus
SPPKVEVLEGR	>sp|P10231|TEG5_HHV11 Tegument protein UL47 OS=Human herpesvirus 1 (strain 17) OX=10299 GN=UL47 PE=1 SV=1	UL47	176	KAPAADTIDATTR	>sp|P10238|ICP27_HHV11 mRNA export factor OS=Human herpesvirus 1 (strain 17) OX=10299 GN=UL54 PE=1 SV=1	UL54	238	>sp|P10231|TEG5_HHV11 Tegument protein UL47 OS=Human herpesvirus 1 (strain 17) OX=10299 GN=UL47 PE=1 SV=1->sp|P10238|ICP27_HHV11 mRNA export factor OS=Human herpesvirus 1 (strain 17) OX=10299 GN=UL54 PE=1 SV=1	UL47->UL54	virus - virus
TKTSPAQAMoSFLADAVVR	>sp|P10231|TEG5_HHV11 Tegument protein UL47 OS=Human herpesvirus 1 (strain 17) OX=10299 GN=UL47 PE=1 SV=1	UL47	277	SKTPAQGLAR	>sp|P10233|VP22_HHV11 Tegument protein VP22 OS=Human herpesvirus 1 (strain 17) OX=10299 GN=UL49 PE=1 SV=1	UL49	166	>sp|P10231|TEG5_HHV11 Tegument protein UL47 OS=Human herpesvirus 1 (strain 17) OX=10299 GN=UL47 PE=1 SV=1->sp|P10233|VP22_HHV11 Tegument protein VP22 OS=Human herpesvirus 1 (strain 17) OX=10299 GN=UL49 PE=1 SV=1	UL47->UL49	virus - virus
TKTSPAQAMoSFLADAVVR	>sp|P10231|TEG5_HHV11 Tegument protein UL47 OS=Human herpesvirus 1 (strain 17) OX=10299 GN=UL47 PE=1 SV=1	UL47	277	VTVCEGKNLLQR	>sp|P10233|VP22_HHV11 Tegument protein VP22 OS=Human herpesvirus 1 (strain 17) OX=10299 GN=UL49 PE=1 SV=1	UL49	249	>sp|P10231|TEG5_HHV11 Tegument protein UL47 OS=Human herpesvirus 1 (strain 17) OX=10299 GN=UL47 PE=1 SV=1->sp|P10233|VP22_HHV11 Tegument protein VP22 OS=Human herpesvirus 1 (strain 17) OX=10299 GN=UL49 PE=1 SV=1	UL47->UL49	virus - virus
TTPAKFWADVR	>sp|P10231|TEG5_HHV11 Tegument protein UL47 OS=Human herpesvirus 1 (strain 17) OX=10299 GN=UL47 PE=1 SV=1	UL47	597	SVKSGPR	>sp|P10233|VP22_HHV11 Tegument protein VP22 OS=Human herpesvirus 1 (strain 17) OX=10299 GN=UL49 PE=1 SV=1	UL49	8	>sp|P10231|TEG5_HHV11 Tegument protein UL47 OS=Human herpesvirus 1 (strain 17) OX=10299 GN=UL47 PE=1 SV=1->sp|P10233|VP22_HHV11 Tegument protein VP22 OS=Human herpesvirus 1 (strain 17) OX=10299 GN=UL49 PE=1 SV=1	UL47->UL49	virus - virus
KLLMGDEGAAALR	>sp|P10231|TEG5_HHV11 Tegument protein UL47 OS=Human herpesvirus 1 (strain 17) OX=10299 GN=UL47 PE=1 SV=1	UL47	664	VATKAPAAPAAETTR	>sp|P10233|VP22_HHV11 Tegument protein VP22 OS=Human herpesvirus 1 (strain 17) OX=10299 GN=UL49 PE=1 SV=1	UL49	130	>sp|P10231|TEG5_HHV11 Tegument protein UL47 OS=Human herpesvirus 1 (strain 17) OX=10299 GN=UL47 PE=1 SV=1->sp|P10233|VP22_HHV11 Tegument protein VP22 OS=Human herpesvirus 1 (strain 17) OX=10299 GN=UL49 PE=1 SV=1	UL47->UL49	virus - virus
KLLMoGDEGAAALR	>sp|P10231|TEG5_HHV11 Tegument protein UL47 OS=Human herpesvirus 1 (strain 17) OX=10299 GN=UL47 PE=1 SV=1	UL47	664	KSAQPESAALPDAPASTAPTR	>sp|P10233|VP22_HHV11 Tegument protein VP22 OS=Human herpesvirus 1 (strain 17) OX=10299 GN=UL49 PE=1 SV=1	UL49	144	>sp|P10231|TEG5_HHV11 Tegument protein UL47 OS=Human herpesvirus 1 (strain 17) OX=10299 GN=UL47 PE=1 SV=1->sp|P10233|VP22_HHV11 Tegument protein VP22 OS=Human herpesvirus 1 (strain 17) OX=10299 GN=UL49 PE=1 SV=1	UL47->UL49	virus - virus
KLLMoGDEGAAALR	>sp|P10231|TEG5_HHV11 Tegument protein UL47 OS=Human herpesvirus 1 (strain 17) OX=10299 GN=UL47 PE=1 SV=1	UL47	664	SKTPAQGLAR	>sp|P10233|VP22_HHV11 Tegument protein VP22 OS=Human herpesvirus 1 (strain 17) OX=10299 GN=UL49 PE=1 SV=1	UL49	166	>sp|P10231|TEG5_HHV11 Tegument protein UL47 OS=Human herpesvirus 1 (strain 17) OX=10299 GN=UL47 PE=1 SV=1->sp|P10233|VP22_HHV11 Tegument protein VP22 OS=Human herpesvirus 1 (strain 17) OX=10299 GN=UL49 PE=1 SV=1	UL47->UL49	virus - virus
KLLMoGDEGAAALR	>sp|P10231|TEG5_HHV11 Tegument protein UL47 OS=Human herpesvirus 1 (strain 17) OX=10299 GN=UL47 PE=1 SV=1	UL47	664	VAGFNKR	>sp|P10233|VP22_HHV11 Tegument protein VP22 OS=Human herpesvirus 1 (strain 17) OX=10299 GN=UL49 PE=1 SV=1	UL49	198	>sp|P10231|TEG5_HHV11 Tegument protein UL47 OS=Human herpesvirus 1 (strain 17) OX=10299 GN=UL47 PE=1 SV=1->sp|P10233|VP22_HHV11 Tegument protein VP22 OS=Human herpesvirus 1 (strain 17) OX=10299 GN=UL49 PE=1 SV=1	UL47->UL49	virus - virus
KLLMGDEGAAALR	>sp|P10231|TEG5_HHV11 Tegument protein UL47 OS=Human herpesvirus 1 (strain 17) OX=10299 GN=UL47 PE=1 SV=1	UL47	664	VTVCEGKNLLQR	>sp|P10233|VP22_HHV11 Tegument protein VP22 OS=Human herpesvirus 1 (strain 17) OX=10299 GN=UL49 PE=1 SV=1	UL49	249	>sp|P10231|TEG5_HHV11 Tegument protein UL47 OS=Human herpesvirus 1 (strain 17) OX=10299 GN=UL47 PE=1 SV=1->sp|P10233|VP22_HHV11 Tegument protein VP22 OS=Human herpesvirus 1 (strain 17) OX=10299 GN=UL49 PE=1 SV=1	UL47->UL49	virus - virus
KLLMGDEGAAALR	>sp|P10231|TEG5_HHV11 Tegument protein UL47 OS=Human herpesvirus 1 (strain 17) OX=10299 GN=UL47 PE=1 SV=1	UL47	664	SVKSGPR	>sp|P10233|VP22_HHV11 Tegument protein VP22 OS=Human herpesvirus 1 (strain 17) OX=10299 GN=UL49 PE=1 SV=1	UL49	8	>sp|P10231|TEG5_HHV11 Tegument protein UL47 OS=Human herpesvirus 1 (strain 17) OX=10299 GN=UL47 PE=1 SV=1->sp|P10233|VP22_HHV11 Tegument protein VP22 OS=Human herpesvirus 1 (strain 17) OX=10299 GN=UL49 PE=1 SV=1	UL47->UL49	virus - virus
VATKAPAAPAAETTR	>sp|P10233|VP22_HHV11 Tegument protein VP22 OS=Human herpesvirus 1 (strain 17) OX=10299 GN=UL49 PE=1 SV=1	UL49	130	AVAFMPKVSGDSGWAVGR	>sp|P10234|DUT_HHV11 Deoxyuridine 5'-triphosphate nucleotidohydrolase OS=Human herpesvirus 1 (strain 17) OX=10299 GN=DUT PE=3 SV=1	DUT	51	>sp|P10233|VP22_HHV11 Tegument protein VP22 OS=Human herpesvirus 1 (strain 17) OX=10299 GN=UL49 PE=1 SV=1->sp|P10234|DUT_HHV11 Deoxyuridine 5'-triphosphate nucleotidohydrolase OS=Human herpesvirus 1 (strain 17) OX=10299 GN=DUT PE=3 SV=1	UL49->DUT	virus - virus
VATKAPAAPAAETTR	>sp|P10233|VP22_HHV11 Tegument protein VP22 OS=Human herpesvirus 1 (strain 17) OX=10299 GN=UL49 PE=1 SV=1	UL49	130	NGDALPDPKPESCPR	>sp|P10235|TEG7_HHV11 Tegument protein UL51 OS=Human herpesvirus 1 (strain 17) OX=10299 GN=UL51 PE=1 SV=1	UL51	211	>sp|P10233|VP22_HHV11 Tegument protein VP22 OS=Human herpesvirus 1 (strain 17) OX=10299 GN=UL49 PE=1 SV=1->sp|P10235|TEG7_HHV11 Tegument protein UL51 OS=Human herpesvirus 1 (strain 17) OX=10299 GN=UL51 PE=1 SV=1	UL49->UL51	virus - virus
VATKAPAAPAAETTR	>sp|P10233|VP22_HHV11 Tegument protein VP22 OS=Human herpesvirus 1 (strain 17) OX=10299 GN=UL49 PE=1 SV=1	UL49	130	RPSCSPEQHGGKVAR	>sp|P10238|ICP27_HHV11 mRNA export factor OS=Human herpesvirus 1 (strain 17) OX=10299 GN=UL54 PE=1 SV=1	UL54	123	>sp|P10233|VP22_HHV11 Tegument protein VP22 OS=Human herpesvirus 1 (strain 17) OX=10299 GN=UL49 PE=1 SV=1->sp|P10238|ICP27_HHV11 mRNA export factor OS=Human herpesvirus 1 (strain 17) OX=10299 GN=UL54 PE=1 SV=1	UL49->UL54	virus - virus
VATKAPAAPAAETTR	>sp|P10233|VP22_HHV11 Tegument protein VP22 OS=Human herpesvirus 1 (strain 17) OX=10299 GN=UL49 PE=1 SV=1	UL49	130	LQPPPTKAQPAR	>sp|P10238|ICP27_HHV11 mRNA export factor OS=Human herpesvirus 1 (strain 17) OX=10299 GN=UL54 PE=1 SV=1	UL54	133	>sp|P10233|VP22_HHV11 Tegument protein VP22 OS=Human herpesvirus 1 (strain 17) OX=10299 GN=UL49 PE=1 SV=1->sp|P10238|ICP27_HHV11 mRNA export factor OS=Human herpesvirus 1 (strain 17) OX=10299 GN=UL54 PE=1 SV=1	UL49->UL54	virus - virus
VATKAPAAPAAETTR	>sp|P10233|VP22_HHV11 Tegument protein VP22 OS=Human herpesvirus 1 (strain 17) OX=10299 GN=UL49 PE=1 SV=1	UL49	130	NADKAAAPGR	>sp|P68331|GK_HHV11 Envelope glycoprotein K OS=Human herpesvirus 1 (strain 17) OX=10299 GN=gK PE=1 SV=1	gK	282	>sp|P10233|VP22_HHV11 Tegument protein VP22 OS=Human herpesvirus 1 (strain 17) OX=10299 GN=UL49 PE=1 SV=1->sp|P68331|GK_HHV11 Envelope glycoprotein K OS=Human herpesvirus 1 (strain 17) OX=10299 GN=gK PE=1 SV=1	UL49->gK	virus - virus
VATKAPAAPAAETTR	>sp|P10233|VP22_HHV11 Tegument protein VP22 OS=Human herpesvirus 1 (strain 17) OX=10299 GN=UL49 PE=1 SV=1	UL49	130	HTQKAPK	>sp|Q69091|GD_HHV11 Envelope glycoprotein D OS=Human herpesvirus 1 (strain 17) OX=10299 GN=gD PE=1 SV=1	gD	370	>sp|P10233|VP22_HHV11 Tegument protein VP22 OS=Human herpesvirus 1 (strain 17) OX=10299 GN=UL49 PE=1 SV=1->sp|Q69091|GD_HHV11 Envelope glycoprotein D OS=Human herpesvirus 1 (strain 17) OX=10299 GN=gD PE=1 SV=1	UL49->gD	virus - virus
SKTPAQGLAR	>sp|P10233|VP22_HHV11 Tegument protein VP22 OS=Human herpesvirus 1 (strain 17) OX=10299 GN=UL49 PE=1 SV=1	UL49	166	GTVMAVVVAPKR	>sp|P10234|DUT_HHV11 Deoxyuridine 5'-triphosphate nucleotidohydrolase OS=Human herpesvirus 1 (strain 17) OX=10299 GN=DUT PE=3 SV=1	DUT	112	>sp|P10233|VP22_HHV11 Tegument protein VP22 OS=Human herpesvirus 1 (strain 17) OX=10299 GN=UL49 PE=1 SV=1->sp|P10234|DUT_HHV11 Deoxyuridine 5'-triphosphate nucleotidohydrolase OS=Human herpesvirus 1 (strain 17) OX=10299 GN=DUT PE=3 SV=1	UL49->DUT	virus - virus
SKTPAQGLAR	>sp|P10233|VP22_HHV11 Tegument protein VP22 OS=Human herpesvirus 1 (strain 17) OX=10299 GN=UL49 PE=1 SV=1	UL49	166	HTQKAPK	>sp|Q69091|GD_HHV11 Envelope glycoprotein D OS=Human herpesvirus 1 (strain 17) OX=10299 GN=gD PE=1 SV=1	gD	370	>sp|P10233|VP22_HHV11 Tegument protein VP22 OS=Human herpesvirus 1 (strain 17) OX=10299 GN=UL49 PE=1 SV=1->sp|Q69091|GD_HHV11 Envelope glycoprotein D OS=Human herpesvirus 1 (strain 17) OX=10299 GN=gD PE=1 SV=1	UL49->gD	virus - virus
VTVCEGKNLLQR	>sp|P10233|VP22_HHV11 Tegument protein VP22 OS=Human herpesvirus 1 (strain 17) OX=10299 GN=UL49 PE=1 SV=1	UL49	249	KAPAADTIDATTR	>sp|P10238|ICP27_HHV11 mRNA export factor OS=Human herpesvirus 1 (strain 17) OX=10299 GN=UL54 PE=1 SV=1	UL54	238	>sp|P10233|VP22_HHV11 Tegument protein VP22 OS=Human herpesvirus 1 (strain 17) OX=10299 GN=UL49 PE=1 SV=1->sp|P10238|ICP27_HHV11 mRNA export factor OS=Human herpesvirus 1 (strain 17) OX=10299 GN=UL54 PE=1 SV=1	UL49->UL54	virus - virus
VTVCEGKNLLQR	>sp|P10233|VP22_HHV11 Tegument protein VP22 OS=Human herpesvirus 1 (strain 17) OX=10299 GN=UL49 PE=1 SV=1	UL49	249	NADKAAAPGR	>sp|P68331|GK_HHV11 Envelope glycoprotein K OS=Human herpesvirus 1 (strain 17) OX=10299 GN=gK PE=1 SV=1	gK	282	>sp|P10233|VP22_HHV11 Tegument protein VP22 OS=Human herpesvirus 1 (strain 17) OX=10299 GN=UL49 PE=1 SV=1->sp|P68331|GK_HHV11 Envelope glycoprotein K OS=Human herpesvirus 1 (strain 17) OX=10299 GN=gK PE=1 SV=1	UL49->gK	virus - virus
VTVCEGKNLLQR	>sp|P10233|VP22_HHV11 Tegument protein VP22 OS=Human herpesvirus 1 (strain 17) OX=10299 GN=UL49 PE=1 SV=1	UL49	249	HTQKAPK	>sp|Q69091|GD_HHV11 Envelope glycoprotein D OS=Human herpesvirus 1 (strain 17) OX=10299 GN=gD PE=1 SV=1	gD	370	>sp|P10233|VP22_HHV11 Tegument protein VP22 OS=Human herpesvirus 1 (strain 17) OX=10299 GN=UL49 PE=1 SV=1->sp|Q69091|GD_HHV11 Envelope glycoprotein D OS=Human herpesvirus 1 (strain 17) OX=10299 GN=gD PE=1 SV=1	UL49->gD	virus - virus
SVKSGPR	>sp|P10233|VP22_HHV11 Tegument protein VP22 OS=Human herpesvirus 1 (strain 17) OX=10299 GN=UL49 PE=1 SV=1	UL49	8	AVAFMPKVSGDSGWAVGR	>sp|P10234|DUT_HHV11 Deoxyuridine 5'-triphosphate nucleotidohydrolase OS=Human herpesvirus 1 (strain 17) OX=10299 GN=DUT PE=3 SV=1	DUT	51	>sp|P10233|VP22_HHV11 Tegument protein VP22 OS=Human herpesvirus 1 (strain 17) OX=10299 GN=UL49 PE=1 SV=1->sp|P10234|DUT_HHV11 Deoxyuridine 5'-triphosphate nucleotidohydrolase OS=Human herpesvirus 1 (strain 17) OX=10299 GN=DUT PE=3 SV=1	UL49->DUT	virus - virus
SVKSGPR	>sp|P10233|VP22_HHV11 Tegument protein VP22 OS=Human herpesvirus 1 (strain 17) OX=10299 GN=UL49 PE=1 SV=1	UL49	8	HTQKAPK	>sp|Q69091|GD_HHV11 Envelope glycoprotein D OS=Human herpesvirus 1 (strain 17) OX=10299 GN=gD PE=1 SV=1	gD	370	>sp|P10233|VP22_HHV11 Tegument protein VP22 OS=Human herpesvirus 1 (strain 17) OX=10299 GN=UL49 PE=1 SV=1->sp|Q69091|GD_HHV11 Envelope glycoprotein D OS=Human herpesvirus 1 (strain 17) OX=10299 GN=gD PE=1 SV=1	UL49->gD	virus - virus
GRPAPR	>sp|P04288|GM_HHV11 Envelope glycoprotein M OS=Human herpesvirus 1 (strain 17) OX=10299 GN=gM PE=1 SV=1	gM	2	GSPDSAPPTKGMoTGAR	>sp|P04288|GM_HHV11 Envelope glycoprotein M OS=Human herpesvirus 1 (strain 17) OX=10299 GN=gM PE=1 SV=1	gM	17	>sp|P04288|GM_HHV11 Envelope glycoprotein M OS=Human herpesvirus 1 (strain 17) OX=10299 GN=gM PE=1 SV=1->sp|P04288|GM_HHV11 Envelope glycoprotein M OS=Human herpesvirus 1 (strain 17) OX=10299 GN=gM PE=1 SV=1	gM->gM	virus - virus
GRPAPR	>sp|P04288|GM_HHV11 Envelope glycoprotein M OS=Human herpesvirus 1 (strain 17) OX=10299 GN=gM PE=1 SV=1	gM	2	AHSALKR	>sp|P04288|GM_HHV11 Envelope glycoprotein M OS=Human herpesvirus 1 (strain 17) OX=10299 GN=gM PE=1 SV=1	gM	371	>sp|P04288|GM_HHV11 Envelope glycoprotein M OS=Human herpesvirus 1 (strain 17) OX=10299 GN=gM PE=1 SV=1->sp|P04288|GM_HHV11 Envelope glycoprotein M OS=Human herpesvirus 1 (strain 17) OX=10299 GN=gM PE=1 SV=1	gM->gM	virus - virus
GRPAPR	>sp|P04288|GM_HHV11 Envelope glycoprotein M OS=Human herpesvirus 1 (strain 17) OX=10299 GN=gM PE=1 SV=1	gM	2	YGDSDGEPIYDEVADDQTDVLYAKIQHPR	>sp|P04288|GM_HHV11 Envelope glycoprotein M OS=Human herpesvirus 1 (strain 17) OX=10299 GN=gM PE=1 SV=1	gM	437	>sp|P04288|GM_HHV11 Envelope glycoprotein M OS=Human herpesvirus 1 (strain 17) OX=10299 GN=gM PE=1 SV=1->sp|P04288|GM_HHV11 Envelope glycoprotein M OS=Human herpesvirus 1 (strain 17) OX=10299 GN=gM PE=1 SV=1	gM->gM	virus - virus
MGRPAPR	>sp|P04288|GM_HHV11 Envelope glycoprotein M OS=Human herpesvirus 1 (strain 17) OX=10299 GN=gM PE=1 SV=1	gM	1	GSPDSAPPTKGMTGAR	>sp|P04288|GM_HHV11 Envelope glycoprotein M OS=Human herpesvirus 1 (strain 17) OX=10299 GN=gM PE=1 SV=1	gM	17	>sp|P04288|GM_HHV11 Envelope glycoprotein M OS=Human herpesvirus 1 (strain 17) OX=10299 GN=gM PE=1 SV=1->sp|P04288|GM_HHV11 Envelope glycoprotein M OS=Human herpesvirus 1 (strain 17) OX=10299 GN=gM PE=1 SV=1	gM->gM	virus - virus
GSPDSAPPTKGMTGAR	>sp|P04288|GM_HHV11 Envelope glycoprotein M OS=Human herpesvirus 1 (strain 17) OX=10299 GN=gM PE=1 SV=1	gM	17	GSPDSAPPTKGMTGAR	>sp|P04288|GM_HHV11 Envelope glycoprotein M OS=Human herpesvirus 1 (strain 17) OX=10299 GN=gM PE=1 SV=1	gM	17	>sp|P04288|GM_HHV11 Envelope glycoprotein M OS=Human herpesvirus 1 (strain 17) OX=10299 GN=gM PE=1 SV=1->sp|P04288|GM_HHV11 Envelope glycoprotein M OS=Human herpesvirus 1 (strain 17) OX=10299 GN=gM PE=1 SV=1	gM->gM	virus - virus
GSPDSAPPTKGMoTGAR	>sp|P04288|GM_HHV11 Envelope glycoprotein M OS=Human herpesvirus 1 (strain 17) OX=10299 GN=gM PE=1 SV=1	gM	17	AHSALKR	>sp|P04288|GM_HHV11 Envelope glycoprotein M OS=Human herpesvirus 1 (strain 17) OX=10299 GN=gM PE=1 SV=1	gM	371	>sp|P04288|GM_HHV11 Envelope glycoprotein M OS=Human herpesvirus 1 (strain 17) OX=10299 GN=gM PE=1 SV=1->sp|P04288|GM_HHV11 Envelope glycoprotein M OS=Human herpesvirus 1 (strain 17) OX=10299 GN=gM PE=1 SV=1	gM->gM	virus - virus
GSPDSAPPTKGMTGAR	>sp|P04288|GM_HHV11 Envelope glycoprotein M OS=Human herpesvirus 1 (strain 17) OX=10299 GN=gM PE=1 SV=1	gM	17	YGDSDGEPIYDEVADDQTDVLYAKIQHPR	>sp|P04288|GM_HHV11 Envelope glycoprotein M OS=Human herpesvirus 1 (strain 17) OX=10299 GN=gM PE=1 SV=1	gM	437	>sp|P04288|GM_HHV11 Envelope glycoprotein M OS=Human herpesvirus 1 (strain 17) OX=10299 GN=gM PE=1 SV=1->sp|P04288|GM_HHV11 Envelope glycoprotein M OS=Human herpesvirus 1 (strain 17) OX=10299 GN=gM PE=1 SV=1	gM->gM	virus - virus
AHSALKR	>sp|P04288|GM_HHV11 Envelope glycoprotein M OS=Human herpesvirus 1 (strain 17) OX=10299 GN=gM PE=1 SV=1	gM	371	AHSALKR	>sp|P04288|GM_HHV11 Envelope glycoprotein M OS=Human herpesvirus 1 (strain 17) OX=10299 GN=gM PE=1 SV=1	gM	371	>sp|P04288|GM_HHV11 Envelope glycoprotein M OS=Human herpesvirus 1 (strain 17) OX=10299 GN=gM PE=1 SV=1->sp|P04288|GM_HHV11 Envelope glycoprotein M OS=Human herpesvirus 1 (strain 17) OX=10299 GN=gM PE=1 SV=1	gM->gM	virus - virus
AHSALKR	>sp|P04288|GM_HHV11 Envelope glycoprotein M OS=Human herpesvirus 1 (strain 17) OX=10299 GN=gM PE=1 SV=1	gM	371	YGDSDGEPIYDEVADDQTDVLYAKIQHPR	>sp|P04288|GM_HHV11 Envelope glycoprotein M OS=Human herpesvirus 1 (strain 17) OX=10299 GN=gM PE=1 SV=1	gM	437	>sp|P04288|GM_HHV11 Envelope glycoprotein M OS=Human herpesvirus 1 (strain 17) OX=10299 GN=gM PE=1 SV=1->sp|P04288|GM_HHV11 Envelope glycoprotein M OS=Human herpesvirus 1 (strain 17) OX=10299 GN=gM PE=1 SV=1	gM->gM	virus - virus
AEIYKDQTLQLHR	>sp|P04291|TEG3_HHV11 Tegument protein UL14 OS=Human herpesvirus 1 (strain 17) OX=10299 GN=UL14 PE=1 SV=2	UL14	25	ATCVKIR	>sp|P04291|TEG3_HHV11 Tegument protein UL14 OS=Human herpesvirus 1 (strain 17) OX=10299 GN=UL14 PE=1 SV=2	UL14	78	>sp|P04291|TEG3_HHV11 Tegument protein UL14 OS=Human herpesvirus 1 (strain 17) OX=10299 GN=UL14 PE=1 SV=2->sp|P04291|TEG3_HHV11 Tegument protein UL14 OS=Human herpesvirus 1 (strain 17) OX=10299 GN=UL14 PE=1 SV=2	UL14->UL14	virus - virus
AGVHDGHLKR	>sp|P04293|DPOL_HHV11 DNA polymerase catalytic subunit OS=Human herpesvirus 1 (strain 17) OX=10299 GN=UL30 PE=1 SV=2	UL30	100	VLDEDAPPEKR	>sp|P04293|DPOL_HHV11 DNA polymerase catalytic subunit OS=Human herpesvirus 1 (strain 17) OX=10299 GN=UL30 PE=1 SV=2	UL30	90	>sp|P04293|DPOL_HHV11 DNA polymerase catalytic subunit OS=Human herpesvirus 1 (strain 17) OX=10299 GN=UL30 PE=1 SV=2->sp|P04293|DPOL_HHV11 DNA polymerase catalytic subunit OS=Human herpesvirus 1 (strain 17) OX=10299 GN=UL30 PE=1 SV=2	UL30->UL30	virus - virus
APKVYCGGDERDVLR	>sp|P04293|DPOL_HHV11 DNA polymerase catalytic subunit OS=Human herpesvirus 1 (strain 17) OX=10299 GN=UL30 PE=1 SV=2	UL30	104	VLDEDAPPEKR	>sp|P04293|DPOL_HHV11 DNA polymerase catalytic subunit OS=Human herpesvirus 1 (strain 17) OX=10299 GN=UL30 PE=1 SV=2	UL30	90	>sp|P04293|DPOL_HHV11 DNA polymerase catalytic subunit OS=Human herpesvirus 1 (strain 17) OX=10299 GN=UL30 PE=1 SV=2->sp|P04293|DPOL_HHV11 DNA polymerase catalytic subunit OS=Human herpesvirus 1 (strain 17) OX=10299 GN=UL30 PE=1 SV=2	UL30->UL30	virus - virus
AYTNKR	>sp|P04293|DPOL_HHV11 DNA polymerase catalytic subunit OS=Human herpesvirus 1 (strain 17) OX=10299 GN=UL30 PE=1 SV=2	UL30	1047	ETPSPADPPGGASKPR	>sp|P04293|DPOL_HHV11 DNA polymerase catalytic subunit OS=Human herpesvirus 1 (strain 17) OX=10299 GN=UL30 PE=1 SV=2	UL30	1133	>sp|P04293|DPOL_HHV11 DNA polymerase catalytic subunit OS=Human herpesvirus 1 (strain 17) OX=10299 GN=UL30 PE=1 SV=2->sp|P04293|DPOL_HHV11 DNA polymerase catalytic subunit OS=Human herpesvirus 1 (strain 17) OX=10299 GN=UL30 PE=1 SV=2	UL30->UL30	virus - virus
AYTNKR	>sp|P04293|DPOL_HHV11 DNA polymerase catalytic subunit OS=Human herpesvirus 1 (strain 17) OX=10299 GN=UL30 PE=1 SV=2	UL30	1047	GAGGEAPKRPAAAR	>sp|P04293|DPOL_HHV11 DNA polymerase catalytic subunit OS=Human herpesvirus 1 (strain 17) OX=10299 GN=UL30 PE=1 SV=2	UL30	652	>sp|P04293|DPOL_HHV11 DNA polymerase catalytic subunit OS=Human herpesvirus 1 (strain 17) OX=10299 GN=UL30 PE=1 SV=2->sp|P04293|DPOL_HHV11 DNA polymerase catalytic subunit OS=Human herpesvirus 1 (strain 17) OX=10299 GN=UL30 PE=1 SV=2	UL30->UL30	virus - virus
AYTNKR	>sp|P04293|DPOL_HHV11 DNA polymerase catalytic subunit OS=Human herpesvirus 1 (strain 17) OX=10299 GN=UL30 PE=1 SV=2	UL30	1047	VLDEDAPPEKR	>sp|P04293|DPOL_HHV11 DNA polymerase catalytic subunit OS=Human herpesvirus 1 (strain 17) OX=10299 GN=UL30 PE=1 SV=2	UL30	90	>sp|P04293|DPOL_HHV11 DNA polymerase catalytic subunit OS=Human herpesvirus 1 (strain 17) OX=10299 GN=UL30 PE=1 SV=2->sp|P04293|DPOL_HHV11 DNA polymerase catalytic subunit OS=Human herpesvirus 1 (strain 17) OX=10299 GN=UL30 PE=1 SV=2	UL30->UL30	virus - virus
AYTNKR	>sp|P04293|DPOL_HHV11 DNA polymerase catalytic subunit OS=Human herpesvirus 1 (strain 17) OX=10299 GN=UL30 PE=1 SV=2	UL30	1047	KNNCAFINR	>sp|P04293|DPOL_HHV11 DNA polymerase catalytic subunit OS=Human herpesvirus 1 (strain 17) OX=10299 GN=UL30 PE=1 SV=2	UL30	960	>sp|P04293|DPOL_HHV11 DNA polymerase catalytic subunit OS=Human herpesvirus 1 (strain 17) OX=10299 GN=UL30 PE=1 SV=2->sp|P04293|DPOL_HHV11 DNA polymerase catalytic subunit OS=Human herpesvirus 1 (strain 17) OX=10299 GN=UL30 PE=1 SV=2	UL30->UL30	virus - virus
AQVPSIKDR	>sp|P04293|DPOL_HHV11 DNA polymerase catalytic subunit OS=Human herpesvirus 1 (strain 17) OX=10299 GN=UL30 PE=1 SV=2	UL30	1069	VWDIGQSHFQKR	>sp|P04293|DPOL_HHV11 DNA polymerase catalytic subunit OS=Human herpesvirus 1 (strain 17) OX=10299 GN=UL30 PE=1 SV=2	UL30	511	>sp|P04293|DPOL_HHV11 DNA polymerase catalytic subunit OS=Human herpesvirus 1 (strain 17) OX=10299 GN=UL30 PE=1 SV=2->sp|P04293|DPOL_HHV11 DNA polymerase catalytic subunit OS=Human herpesvirus 1 (strain 17) OX=10299 GN=UL30 PE=1 SV=2	UL30->UL30	virus - virus
AQVPSIKDR	>sp|P04293|DPOL_HHV11 DNA polymerase catalytic subunit OS=Human herpesvirus 1 (strain 17) OX=10299 GN=UL30 PE=1 SV=2	UL30	1069	LSSYKLNAVAEAVLK	>sp|P04293|DPOL_HHV11 DNA polymerase catalytic subunit OS=Human herpesvirus 1 (strain 17) OX=10299 GN=UL30 PE=1 SV=2	UL30	539	>sp|P04293|DPOL_HHV11 DNA polymerase catalytic subunit OS=Human herpesvirus 1 (strain 17) OX=10299 GN=UL30 PE=1 SV=2->sp|P04293|DPOL_HHV11 DNA polymerase catalytic subunit OS=Human herpesvirus 1 (strain 17) OX=10299 GN=UL30 PE=1 SV=2	UL30->UL30	virus - virus
AQVPSIKDRIPYVIVAQTR	>sp|P04293|DPOL_HHV11 DNA polymerase catalytic subunit OS=Human herpesvirus 1 (strain 17) OX=10299 GN=UL30 PE=1 SV=2	UL30	1069	KNNCAFINR	>sp|P04293|DPOL_HHV11 DNA polymerase catalytic subunit OS=Human herpesvirus 1 (strain 17) OX=10299 GN=UL30 PE=1 SV=2	UL30	960	>sp|P04293|DPOL_HHV11 DNA polymerase catalytic subunit OS=Human herpesvirus 1 (strain 17) OX=10299 GN=UL30 PE=1 SV=2->sp|P04293|DPOL_HHV11 DNA polymerase catalytic subunit OS=Human herpesvirus 1 (strain 17) OX=10299 GN=UL30 PE=1 SV=2	UL30->UL30	virus - virus
ELDAAAPGDEPAPPAALPSPAKRPR	>sp|P04293|DPOL_HHV11 DNA polymerase catalytic subunit OS=Human herpesvirus 1 (strain 17) OX=10299 GN=UL30 PE=1 SV=2	UL30	1116	ETPSPADPPGGASKPR	>sp|P04293|DPOL_HHV11 DNA polymerase catalytic subunit OS=Human herpesvirus 1 (strain 17) OX=10299 GN=UL30 PE=1 SV=2	UL30	1133	>sp|P04293|DPOL_HHV11 DNA polymerase catalytic subunit OS=Human herpesvirus 1 (strain 17) OX=10299 GN=UL30 PE=1 SV=2->sp|P04293|DPOL_HHV11 DNA polymerase catalytic subunit OS=Human herpesvirus 1 (strain 17) OX=10299 GN=UL30 PE=1 SV=2	UL30->UL30	virus - virus
ETPSPADPPGGASKPR	>sp|P04293|DPOL_HHV11 DNA polymerase catalytic subunit OS=Human herpesvirus 1 (strain 17) OX=10299 GN=UL30 PE=1 SV=2	UL30	1133	KNNCAFINR	>sp|P04293|DPOL_HHV11 DNA polymerase catalytic subunit OS=Human herpesvirus 1 (strain 17) OX=10299 GN=UL30 PE=1 SV=2	UL30	960	>sp|P04293|DPOL_HHV11 DNA polymerase catalytic subunit OS=Human herpesvirus 1 (strain 17) OX=10299 GN=UL30 PE=1 SV=2->sp|P04293|DPOL_HHV11 DNA polymerase catalytic subunit OS=Human herpesvirus 1 (strain 17) OX=10299 GN=UL30 PE=1 SV=2	UL30->UL30	virus - virus
VLSYLCDNFCPAIKK	>sp|P04293|DPOL_HHV11 DNA polymerase catalytic subunit OS=Human herpesvirus 1 (strain 17) OX=10299 GN=UL30 PE=1 SV=2	UL30	291	GAGGEAPKRPAAAR	>sp|P04293|DPOL_HHV11 DNA polymerase catalytic subunit OS=Human herpesvirus 1 (strain 17) OX=10299 GN=UL30 PE=1 SV=2	UL30	652	>sp|P04293|DPOL_HHV11 DNA polymerase catalytic subunit OS=Human herpesvirus 1 (strain 17) OX=10299 GN=UL30 PE=1 SV=2->sp|P04293|DPOL_HHV11 DNA polymerase catalytic subunit OS=Human herpesvirus 1 (strain 17) OX=10299 GN=UL30 PE=1 SV=2	UL30->UL30	virus - virus
LSSYKLNAVAEAVLK	>sp|P04293|DPOL_HHV11 DNA polymerase catalytic subunit OS=Human herpesvirus 1 (strain 17) OX=10299 GN=UL30 PE=1 SV=2	UL30	539	KNNCAFINR	>sp|P04293|DPOL_HHV11 DNA polymerase catalytic subunit OS=Human herpesvirus 1 (strain 17) OX=10299 GN=UL30 PE=1 SV=2	UL30	960	>sp|P04293|DPOL_HHV11 DNA polymerase catalytic subunit OS=Human herpesvirus 1 (strain 17) OX=10299 GN=UL30 PE=1 SV=2->sp|P04293|DPOL_HHV11 DNA polymerase catalytic subunit OS=Human herpesvirus 1 (strain 17) OX=10299 GN=UL30 PE=1 SV=2	UL30->UL30	virus - virus
TVTKRPWALAEDTPR	>sp|P04294|AN_HHV11 Alkaline nuclease OS=Human herpesvirus 1 (strain 17) OX=10299 GN=UL12 PE=1 SV=1	UL12	17	GPDSPPKR	>sp|P04294|AN_HHV11 Alkaline nuclease OS=Human herpesvirus 1 (strain 17) OX=10299 GN=UL12 PE=1 SV=1	UL12	35	>sp|P04294|AN_HHV11 Alkaline nuclease OS=Human herpesvirus 1 (strain 17) OX=10299 GN=UL12 PE=1 SV=1->sp|P04294|AN_HHV11 Alkaline nuclease OS=Human herpesvirus 1 (strain 17) OX=10299 GN=UL12 PE=1 SV=1	UL12->UL12	virus - virus
TVTKRPWALAEDTPR	>sp|P04294|AN_HHV11 Alkaline nuclease OS=Human herpesvirus 1 (strain 17) OX=10299 GN=UL12 PE=1 SV=1	UL12	17	SIPKPSVR	>sp|P04294|AN_HHV11 Alkaline nuclease OS=Human herpesvirus 1 (strain 17) OX=10299 GN=UL12 PE=1 SV=1	UL12	407	>sp|P04294|AN_HHV11 Alkaline nuclease OS=Human herpesvirus 1 (strain 17) OX=10299 GN=UL12 PE=1 SV=1->sp|P04294|AN_HHV11 Alkaline nuclease OS=Human herpesvirus 1 (strain 17) OX=10299 GN=UL12 PE=1 SV=1	UL12->UL12	virus - virus
TVTKRPWALAEDTPR	>sp|P04294|AN_HHV11 Alkaline nuclease OS=Human herpesvirus 1 (strain 17) OX=10299 GN=UL12 PE=1 SV=1	UL12	17	IDPEIYKAIQR	>sp|P04294|AN_HHV11 Alkaline nuclease OS=Human herpesvirus 1 (strain 17) OX=10299 GN=UL12 PE=1 SV=1	UL12	582	>sp|P04294|AN_HHV11 Alkaline nuclease OS=Human herpesvirus 1 (strain 17) OX=10299 GN=UL12 PE=1 SV=1->sp|P04294|AN_HHV11 Alkaline nuclease OS=Human herpesvirus 1 (strain 17) OX=10299 GN=UL12 PE=1 SV=1	UL12->UL12	virus - virus
DIHGYLAPVPKTPLAFYEVK	>sp|P04294|AN_HHV11 Alkaline nuclease OS=Human herpesvirus 1 (strain 17) OX=10299 GN=UL12 PE=1 SV=1	UL12	357	SIPKPSVR	>sp|P04294|AN_HHV11 Alkaline nuclease OS=Human herpesvirus 1 (strain 17) OX=10299 GN=UL12 PE=1 SV=1	UL12	407	>sp|P04294|AN_HHV11 Alkaline nuclease OS=Human herpesvirus 1 (strain 17) OX=10299 GN=UL12 PE=1 SV=1->sp|P04294|AN_HHV11 Alkaline nuclease OS=Human herpesvirus 1 (strain 17) OX=10299 GN=UL12 PE=1 SV=1	UL12->UL12	virus - virus
TPLAFYEVKCR	>sp|P04294|AN_HHV11 Alkaline nuclease OS=Human herpesvirus 1 (strain 17) OX=10299 GN=UL12 PE=1 SV=1	UL12	366	SIPKPSVR	>sp|P04294|AN_HHV11 Alkaline nuclease OS=Human herpesvirus 1 (strain 17) OX=10299 GN=UL12 PE=1 SV=1	UL12	407	>sp|P04294|AN_HHV11 Alkaline nuclease OS=Human herpesvirus 1 (strain 17) OX=10299 GN=UL12 PE=1 SV=1->sp|P04294|AN_HHV11 Alkaline nuclease OS=Human herpesvirus 1 (strain 17) OX=10299 GN=UL12 PE=1 SV=1	UL12->UL12	virus - virus
TPLAFYEVKCR	>sp|P04294|AN_HHV11 Alkaline nuclease OS=Human herpesvirus 1 (strain 17) OX=10299 GN=UL12 PE=1 SV=1	UL12	366	IDPEIYKAIQR	>sp|P04294|AN_HHV11 Alkaline nuclease OS=Human herpesvirus 1 (strain 17) OX=10299 GN=UL12 PE=1 SV=1	UL12	582	>sp|P04294|AN_HHV11 Alkaline nuclease OS=Human herpesvirus 1 (strain 17) OX=10299 GN=UL12 PE=1 SV=1->sp|P04294|AN_HHV11 Alkaline nuclease OS=Human herpesvirus 1 (strain 17) OX=10299 GN=UL12 PE=1 SV=1	UL12->UL12	virus - virus
AKYAFDPMDPSDPTASAYEDLMAHR	>sp|P04294|AN_HHV11 Alkaline nuclease OS=Human herpesvirus 1 (strain 17) OX=10299 GN=UL12 PE=1 SV=1	UL12	370	SIPKPSVR	>sp|P04294|AN_HHV11 Alkaline nuclease OS=Human herpesvirus 1 (strain 17) OX=10299 GN=UL12 PE=1 SV=1	UL12	407	>sp|P04294|AN_HHV11 Alkaline nuclease OS=Human herpesvirus 1 (strain 17) OX=10299 GN=UL12 PE=1 SV=1->sp|P04294|AN_HHV11 Alkaline nuclease OS=Human herpesvirus 1 (strain 17) OX=10299 GN=UL12 PE=1 SV=1	UL12->UL12	virus - virus
SIPKPSVR	>sp|P04294|AN_HHV11 Alkaline nuclease OS=Human herpesvirus 1 (strain 17) OX=10299 GN=UL12 PE=1 SV=1	UL12	407	SIPKPSVR	>sp|P04294|AN_HHV11 Alkaline nuclease OS=Human herpesvirus 1 (strain 17) OX=10299 GN=UL12 PE=1 SV=1	UL12	407	>sp|P04294|AN_HHV11 Alkaline nuclease OS=Human herpesvirus 1 (strain 17) OX=10299 GN=UL12 PE=1 SV=1->sp|P04294|AN_HHV11 Alkaline nuclease OS=Human herpesvirus 1 (strain 17) OX=10299 GN=UL12 PE=1 SV=1	UL12->UL12	virus - virus
SIPKPSVR	>sp|P04294|AN_HHV11 Alkaline nuclease OS=Human herpesvirus 1 (strain 17) OX=10299 GN=UL12 PE=1 SV=1	UL12	407	VPGPEEALVTQDQAWSEAHASGEKR	>sp|P04294|AN_HHV11 Alkaline nuclease OS=Human herpesvirus 1 (strain 17) OX=10299 GN=UL12 PE=1 SV=1	UL12	441	>sp|P04294|AN_HHV11 Alkaline nuclease OS=Human herpesvirus 1 (strain 17) OX=10299 GN=UL12 PE=1 SV=1->sp|P04294|AN_HHV11 Alkaline nuclease OS=Human herpesvirus 1 (strain 17) OX=10299 GN=UL12 PE=1 SV=1	UL12->UL12	virus - virus
VPGPEEALVTQDQAWSEAHASGEKR	>sp|P04294|AN_HHV11 Alkaline nuclease OS=Human herpesvirus 1 (strain 17) OX=10299 GN=UL12 PE=1 SV=1	UL12	441	IDPEIYKAIQR	>sp|P04294|AN_HHV11 Alkaline nuclease OS=Human herpesvirus 1 (strain 17) OX=10299 GN=UL12 PE=1 SV=1	UL12	582	>sp|P04294|AN_HHV11 Alkaline nuclease OS=Human herpesvirus 1 (strain 17) OX=10299 GN=UL12 PE=1 SV=1->sp|P04294|AN_HHV11 Alkaline nuclease OS=Human herpesvirus 1 (strain 17) OX=10299 GN=UL12 PE=1 SV=1	UL12->UL12	virus - virus
ETGDDRPVLTKSAGER	>sp|P04295|TRM3_HHV11 Tripartite terminase subunit 3 OS=Human herpesvirus 1 (strain 17) OX=10299 GN=TRM3 PE=1 SV=2	TRM3	480	TYSGKR	>sp|P04295|TRM3_HHV11 Tripartite terminase subunit 3 OS=Human herpesvirus 1 (strain 17) OX=10299 GN=TRM3 PE=1 SV=2	TRM3	700	>sp|P04295|TRM3_HHV11 Tripartite terminase subunit 3 OS=Human herpesvirus 1 (strain 17) OX=10299 GN=TRM3 PE=1 SV=2->sp|P04295|TRM3_HHV11 Tripartite terminase subunit 3 OS=Human herpesvirus 1 (strain 17) OX=10299 GN=TRM3 PE=1 SV=2	TRM3->TRM3	virus - virus
KFVLACPR	>sp|P04296|DNBI_HHV11 Major DNA-binding protein OS=Human herpesvirus 1 (strain 17) OX=10299 GN=DBP PE=1 SV=1	DBP	1023	VTLGFPKELR	>sp|P04296|DNBI_HHV11 Major DNA-binding protein OS=Human herpesvirus 1 (strain 17) OX=10299 GN=DBP PE=1 SV=1	DBP	769	>sp|P04296|DNBI_HHV11 Major DNA-binding protein OS=Human herpesvirus 1 (strain 17) OX=10299 GN=DBP PE=1 SV=1->sp|P04296|DNBI_HHV11 Major DNA-binding protein OS=Human herpesvirus 1 (strain 17) OX=10299 GN=DBP PE=1 SV=1	DBP->DBP	virus - virus
KFVLACPR	>sp|P04296|DNBI_HHV11 Major DNA-binding protein OS=Human herpesvirus 1 (strain 17) OX=10299 GN=DBP PE=1 SV=1	DBP	1023	VLFAGASANASEAAKAR	>sp|P04296|DNBI_HHV11 Major DNA-binding protein OS=Human herpesvirus 1 (strain 17) OX=10299 GN=DBP PE=1 SV=1	DBP	791	>sp|P04296|DNBI_HHV11 Major DNA-binding protein OS=Human herpesvirus 1 (strain 17) OX=10299 GN=DBP PE=1 SV=1->sp|P04296|DNBI_HHV11 Major DNA-binding protein OS=Human herpesvirus 1 (strain 17) OX=10299 GN=DBP PE=1 SV=1	DBP->DBP	virus - virus
AFHGDDPFGEGPPDKK	>sp|P04296|DNBI_HHV11 Major DNA-binding protein OS=Human herpesvirus 1 (strain 17) OX=10299 GN=DBP PE=1 SV=1	DBP	1187	VLFAGASANASEAAKAR	>sp|P04296|DNBI_HHV11 Major DNA-binding protein OS=Human herpesvirus 1 (strain 17) OX=10299 GN=DBP PE=1 SV=1	DBP	791	>sp|P04296|DNBI_HHV11 Major DNA-binding protein OS=Human herpesvirus 1 (strain 17) OX=10299 GN=DBP PE=1 SV=1->sp|P04296|DNBI_HHV11 Major DNA-binding protein OS=Human herpesvirus 1 (strain 17) OX=10299 GN=DBP PE=1 SV=1	DBP->DBP	virus - virus
AFHGDDPFGEGPPDKK	>sp|P04296|DNBI_HHV11 Major DNA-binding protein OS=Human herpesvirus 1 (strain 17) OX=10299 GN=DBP PE=1 SV=1	DBP	1187	VASLQSAYQKPDKR	>sp|P04296|DNBI_HHV11 Major DNA-binding protein OS=Human herpesvirus 1 (strain 17) OX=10299 GN=DBP PE=1 SV=1	DBP	806	>sp|P04296|DNBI_HHV11 Major DNA-binding protein OS=Human herpesvirus 1 (strain 17) OX=10299 GN=DBP PE=1 SV=1->sp|P04296|DNBI_HHV11 Major DNA-binding protein OS=Human herpesvirus 1 (strain 17) OX=10299 GN=DBP PE=1 SV=1	DBP->DBP	virus - virus
AFHGDDPFGEGPPDKK	>sp|P04296|DNBI_HHV11 Major DNA-binding protein OS=Human herpesvirus 1 (strain 17) OX=10299 GN=DBP PE=1 SV=1	DBP	1187	EDIETIAFIKK	>sp|P04296|DNBI_HHV11 Major DNA-binding protein OS=Human herpesvirus 1 (strain 17) OX=10299 GN=DBP PE=1 SV=1	DBP	869	>sp|P04296|DNBI_HHV11 Major DNA-binding protein OS=Human herpesvirus 1 (strain 17) OX=10299 GN=DBP PE=1 SV=1->sp|P04296|DNBI_HHV11 Major DNA-binding protein OS=Human herpesvirus 1 (strain 17) OX=10299 GN=DBP PE=1 SV=1	DBP->DBP	virus - virus
KGDLTLDML	>sp|P04296|DNBI_HHV11 Major DNA-binding protein OS=Human herpesvirus 1 (strain 17) OX=10299 GN=DBP PE=1 SV=1	DBP	1188	PGDLKHETTGEALCER	>sp|P04296|DNBI_HHV11 Major DNA-binding protein OS=Human herpesvirus 1 (strain 17) OX=10299 GN=DBP PE=1 SV=1	DBP	136	>sp|P04296|DNBI_HHV11 Major DNA-binding protein OS=Human herpesvirus 1 (strain 17) OX=10299 GN=DBP PE=1 SV=1->sp|P04296|DNBI_HHV11 Major DNA-binding protein OS=Human herpesvirus 1 (strain 17) OX=10299 GN=DBP PE=1 SV=1	DBP->DBP	virus - virus
PGDLKHETTGEALCER	>sp|P04296|DNBI_HHV11 Major DNA-binding protein OS=Human herpesvirus 1 (strain 17) OX=10299 GN=DBP PE=1 SV=1	DBP	136	PGDLKHETTGEALCER	>sp|P04296|DNBI_HHV11 Major DNA-binding protein OS=Human herpesvirus 1 (strain 17) OX=10299 GN=DBP PE=1 SV=1	DBP	136	>sp|P04296|DNBI_HHV11 Major DNA-binding protein OS=Human herpesvirus 1 (strain 17) OX=10299 GN=DBP PE=1 SV=1->sp|P04296|DNBI_HHV11 Major DNA-binding protein OS=Human herpesvirus 1 (strain 17) OX=10299 GN=DBP PE=1 SV=1	DBP->DBP	virus - virus
DHSKPSFYR	>sp|P04296|DNBI_HHV11 Major DNA-binding protein OS=Human herpesvirus 1 (strain 17) OX=10299 GN=DBP PE=1 SV=1	DBP	401	PKTATTIK	>sp|P04296|DNBI_HHV11 Major DNA-binding protein OS=Human herpesvirus 1 (strain 17) OX=10299 GN=DBP PE=1 SV=1	DBP	6	>sp|P04296|DNBI_HHV11 Major DNA-binding protein OS=Human herpesvirus 1 (strain 17) OX=10299 GN=DBP PE=1 SV=1->sp|P04296|DNBI_HHV11 Major DNA-binding protein OS=Human herpesvirus 1 (strain 17) OX=10299 GN=DBP PE=1 SV=1	DBP->DBP	virus - virus
DHSKPSFYR	>sp|P04296|DNBI_HHV11 Major DNA-binding protein OS=Human herpesvirus 1 (strain 17) OX=10299 GN=DBP PE=1 SV=1	DBP	401	VLFAGASANASEAAKAR	>sp|P04296|DNBI_HHV11 Major DNA-binding protein OS=Human herpesvirus 1 (strain 17) OX=10299 GN=DBP PE=1 SV=1	DBP	791	>sp|P04296|DNBI_HHV11 Major DNA-binding protein OS=Human herpesvirus 1 (strain 17) OX=10299 GN=DBP PE=1 SV=1->sp|P04296|DNBI_HHV11 Major DNA-binding protein OS=Human herpesvirus 1 (strain 17) OX=10299 GN=DBP PE=1 SV=1	DBP->DBP	virus - virus
HPKFASAAR	>sp|P04296|DNBI_HHV11 Major DNA-binding protein OS=Human herpesvirus 1 (strain 17) OX=10299 GN=DBP PE=1 SV=1	DBP	524	VLFAGASANASEAAKAR	>sp|P04296|DNBI_HHV11 Major DNA-binding protein OS=Human herpesvirus 1 (strain 17) OX=10299 GN=DBP PE=1 SV=1	DBP	791	>sp|P04296|DNBI_HHV11 Major DNA-binding protein OS=Human herpesvirus 1 (strain 17) OX=10299 GN=DBP PE=1 SV=1->sp|P04296|DNBI_HHV11 Major DNA-binding protein OS=Human herpesvirus 1 (strain 17) OX=10299 GN=DBP PE=1 SV=1	DBP->DBP	virus - virus
PKTATTIK	>sp|P04296|DNBI_HHV11 Major DNA-binding protein OS=Human herpesvirus 1 (strain 17) OX=10299 GN=DBP PE=1 SV=1	DBP	6	VTLGFPKELR	>sp|P04296|DNBI_HHV11 Major DNA-binding protein OS=Human herpesvirus 1 (strain 17) OX=10299 GN=DBP PE=1 SV=1	DBP	769	>sp|P04296|DNBI_HHV11 Major DNA-binding protein OS=Human herpesvirus 1 (strain 17) OX=10299 GN=DBP PE=1 SV=1->sp|P04296|DNBI_HHV11 Major DNA-binding protein OS=Human herpesvirus 1 (strain 17) OX=10299 GN=DBP PE=1 SV=1	DBP->DBP	virus - virus
VTLGFPKELR	>sp|P04296|DNBI_HHV11 Major DNA-binding protein OS=Human herpesvirus 1 (strain 17) OX=10299 GN=DBP PE=1 SV=1	DBP	769	VLFAGASANASEAAKAR	>sp|P04296|DNBI_HHV11 Major DNA-binding protein OS=Human herpesvirus 1 (strain 17) OX=10299 GN=DBP PE=1 SV=1	DBP	791	>sp|P04296|DNBI_HHV11 Major DNA-binding protein OS=Human herpesvirus 1 (strain 17) OX=10299 GN=DBP PE=1 SV=1->sp|P04296|DNBI_HHV11 Major DNA-binding protein OS=Human herpesvirus 1 (strain 17) OX=10299 GN=DBP PE=1 SV=1	DBP->DBP	virus - virus
VLFAGASANASEAAKAR	>sp|P04296|DNBI_HHV11 Major DNA-binding protein OS=Human herpesvirus 1 (strain 17) OX=10299 GN=DBP PE=1 SV=1	DBP	791	VASLQSAYQKPDKR	>sp|P04296|DNBI_HHV11 Major DNA-binding protein OS=Human herpesvirus 1 (strain 17) OX=10299 GN=DBP PE=1 SV=1	DBP	803	>sp|P04296|DNBI_HHV11 Major DNA-binding protein OS=Human herpesvirus 1 (strain 17) OX=10299 GN=DBP PE=1 SV=1->sp|P04296|DNBI_HHV11 Major DNA-binding protein OS=Human herpesvirus 1 (strain 17) OX=10299 GN=DBP PE=1 SV=1	DBP->DBP	virus - virus
VLFAGASANASEAAKAR	>sp|P04296|DNBI_HHV11 Major DNA-binding protein OS=Human herpesvirus 1 (strain 17) OX=10299 GN=DBP PE=1 SV=1	DBP	791	VASLQSAYQKPDKR	>sp|P04296|DNBI_HHV11 Major DNA-binding protein OS=Human herpesvirus 1 (strain 17) OX=10299 GN=DBP PE=1 SV=1	DBP	806	>sp|P04296|DNBI_HHV11 Major DNA-binding protein OS=Human herpesvirus 1 (strain 17) OX=10299 GN=DBP PE=1 SV=1->sp|P04296|DNBI_HHV11 Major DNA-binding protein OS=Human herpesvirus 1 (strain 17) OX=10299 GN=DBP PE=1 SV=1	DBP->DBP	virus - virus
VASLQSAYQKPDKR	>sp|P04296|DNBI_HHV11 Major DNA-binding protein OS=Human herpesvirus 1 (strain 17) OX=10299 GN=DBP PE=1 SV=1	DBP	806	EDIETIAFIKK	>sp|P04296|DNBI_HHV11 Major DNA-binding protein OS=Human herpesvirus 1 (strain 17) OX=10299 GN=DBP PE=1 SV=1	DBP	869	>sp|P04296|DNBI_HHV11 Major DNA-binding protein OS=Human herpesvirus 1 (strain 17) OX=10299 GN=DBP PE=1 SV=1->sp|P04296|DNBI_HHV11 Major DNA-binding protein OS=Human herpesvirus 1 (strain 17) OX=10299 GN=DBP PE=1 SV=1	DBP->DBP	virus - virus
DGVIFPKMGR	>sp|P04485|ICP22_HHV11 Transcriptional regulator ICP22 OS=Human herpesvirus 1 (strain 17) OX=10299 GN=ICP22 PE=1 SV=1	ICP22	146	DGVIFPKMGR	>sp|P04485|ICP22_HHV11 Transcriptional regulator ICP22 OS=Human herpesvirus 1 (strain 17) OX=10299 GN=ICP22 PE=1 SV=1	ICP22	146	>sp|P04485|ICP22_HHV11 Transcriptional regulator ICP22 OS=Human herpesvirus 1 (strain 17) OX=10299 GN=ICP22 PE=1 SV=1->sp|P04485|ICP22_HHV11 Transcriptional regulator ICP22 OS=Human herpesvirus 1 (strain 17) OX=10299 GN=ICP22 PE=1 SV=1	ICP22->ICP22	virus - virus
DGVIFPKMGR	>sp|P04485|ICP22_HHV11 Transcriptional regulator ICP22 OS=Human herpesvirus 1 (strain 17) OX=10299 GN=ICP22 PE=1 SV=1	ICP22	146	FDATAEPVCKLPCLETR	>sp|P04485|ICP22_HHV11 Transcriptional regulator ICP22 OS=Human herpesvirus 1 (strain 17) OX=10299 GN=ICP22 PE=1 SV=1	ICP22	275	>sp|P04485|ICP22_HHV11 Transcriptional regulator ICP22 OS=Human herpesvirus 1 (strain 17) OX=10299 GN=ICP22 PE=1 SV=1->sp|P04485|ICP22_HHV11 Transcriptional regulator ICP22 OS=Human herpesvirus 1 (strain 17) OX=10299 GN=ICP22 PE=1 SV=1	ICP22->ICP22	virus - virus
DGVIFPKMGR	>sp|P04485|ICP22_HHV11 Transcriptional regulator ICP22 OS=Human herpesvirus 1 (strain 17) OX=10299 GN=ICP22 PE=1 SV=1	ICP22	146	KCLDGCR	>sp|P04485|ICP22_HHV11 Transcriptional regulator ICP22 OS=Human herpesvirus 1 (strain 17) OX=10299 GN=ICP22 PE=1 SV=1	ICP22	395	>sp|P04485|ICP22_HHV11 Transcriptional regulator ICP22 OS=Human herpesvirus 1 (strain 17) OX=10299 GN=ICP22 PE=1 SV=1->sp|P04485|ICP22_HHV11 Transcriptional regulator ICP22 OS=Human herpesvirus 1 (strain 17) OX=10299 GN=ICP22 PE=1 SV=1	ICP22->ICP22	virus - virus
FDATAEPVCKLPCLETR	>sp|P04485|ICP22_HHV11 Transcriptional regulator ICP22 OS=Human herpesvirus 1 (strain 17) OX=10299 GN=ICP22 PE=1 SV=1	ICP22	275	KCLDGCR	>sp|P04485|ICP22_HHV11 Transcriptional regulator ICP22 OS=Human herpesvirus 1 (strain 17) OX=10299 GN=ICP22 PE=1 SV=1	ICP22	395	>sp|P04485|ICP22_HHV11 Transcriptional regulator ICP22 OS=Human herpesvirus 1 (strain 17) OX=10299 GN=ICP22 PE=1 SV=1->sp|P04485|ICP22_HHV11 Transcriptional regulator ICP22 OS=Human herpesvirus 1 (strain 17) OX=10299 GN=ICP22 PE=1 SV=1	ICP22->ICP22	virus - virus
KCLDGCR	>sp|P04485|ICP22_HHV11 Transcriptional regulator ICP22 OS=Human herpesvirus 1 (strain 17) OX=10299 GN=ICP22 PE=1 SV=1	ICP22	395	KCLDGCR	>sp|P04485|ICP22_HHV11 Transcriptional regulator ICP22 OS=Human herpesvirus 1 (strain 17) OX=10299 GN=ICP22 PE=1 SV=1	ICP22	395	>sp|P04485|ICP22_HHV11 Transcriptional regulator ICP22 OS=Human herpesvirus 1 (strain 17) OX=10299 GN=ICP22 PE=1 SV=1->sp|P04485|ICP22_HHV11 Transcriptional regulator ICP22 OS=Human herpesvirus 1 (strain 17) OX=10299 GN=ICP22 PE=1 SV=1	ICP22->ICP22	virus - virus
SQTQPPAPVGPGDPDVYLKGVPSAGMHPR	>sp|P04487|RNB_HHV11 Accessory factor US11 OS=Human herpesvirus 1 (strain 17) OX=10299 GN=US11 PE=1 SV=1	US11	20	VGADTTISKPSEAVRPPTIPR	>sp|P04487|RNB_HHV11 Accessory factor US11 OS=Human herpesvirus 1 (strain 17) OX=10299 GN=US11 PE=1 SV=1	US11	74	>sp|P04487|RNB_HHV11 Accessory factor US11 OS=Human herpesvirus 1 (strain 17) OX=10299 GN=US11 PE=1 SV=1->sp|P04487|RNB_HHV11 Accessory factor US11 OS=Human herpesvirus 1 (strain 17) OX=10299 GN=US11 PE=1 SV=1	US11->US11	virus - virus
VGADTTISKPSEAVR	>sp|P04487|RNB_HHV11 Accessory factor US11 OS=Human herpesvirus 1 (strain 17) OX=10299 GN=US11 PE=1 SV=1	US11	74	VGADTTISKPSEAVRPPTIPR	>sp|P04487|RNB_HHV11 Accessory factor US11 OS=Human herpesvirus 1 (strain 17) OX=10299 GN=US11 PE=1 SV=1	US11	74	>sp|P04487|RNB_HHV11 Accessory factor US11 OS=Human herpesvirus 1 (strain 17) OX=10299 GN=US11 PE=1 SV=1->sp|P04487|RNB_HHV11 Accessory factor US11 OS=Human herpesvirus 1 (strain 17) OX=10299 GN=US11 PE=1 SV=1	US11->US11	virus - virus
ASGKGPTYIR	>sp|P04488|GE_HHV11 Envelope glycoprotein E OS=Human herpesvirus 1 (strain 17) OX=10299 GN=gE PE=1 SV=1	gE	459	ASGKGPTYIR	>sp|P04488|GE_HHV11 Envelope glycoprotein E OS=Human herpesvirus 1 (strain 17) OX=10299 GN=gE PE=1 SV=1	gE	459	>sp|P04488|GE_HHV11 Envelope glycoprotein E OS=Human herpesvirus 1 (strain 17) OX=10299 GN=gE PE=1 SV=1->sp|P04488|GE_HHV11 Envelope glycoprotein E OS=Human herpesvirus 1 (strain 17) OX=10299 GN=gE PE=1 SV=1	gE->gE	virus - virus
DTLPQSPGPAFPLAEDVEKDK	>sp|P06484|GG_HHV11 Envelope glycoprotein G OS=Human herpesvirus 1 (strain 17) OX=10299 GN=gG PE=3 SV=1	gG	119	PKTPPTIIGPLATRPTTR	>sp|P06484|GG_HHV11 Envelope glycoprotein G OS=Human herpesvirus 1 (strain 17) OX=10299 GN=gG PE=3 SV=1	gG	145	>sp|P06484|GG_HHV11 Envelope glycoprotein G OS=Human herpesvirus 1 (strain 17) OX=10299 GN=gG PE=3 SV=1->sp|P06484|GG_HHV11 Envelope glycoprotein G OS=Human herpesvirus 1 (strain 17) OX=10299 GN=gG PE=3 SV=1	gG->gG	virus - virus
DKPNRPVVPSPDPNNSPARPETSR	>sp|P06484|GG_HHV11 Envelope glycoprotein G OS=Human herpesvirus 1 (strain 17) OX=10299 GN=gG PE=3 SV=1	gG	121	LTSKGR	>sp|P06484|GG_HHV11 Envelope glycoprotein G OS=Human herpesvirus 1 (strain 17) OX=10299 GN=gG PE=3 SV=1	gG	165	>sp|P06484|GG_HHV11 Envelope glycoprotein G OS=Human herpesvirus 1 (strain 17) OX=10299 GN=gG PE=3 SV=1->sp|P06484|GG_HHV11 Envelope glycoprotein G OS=Human herpesvirus 1 (strain 17) OX=10299 GN=gG PE=3 SV=1	gG->gG	virus - virus
PKTPPTIIGPLATRPTTR	>sp|P06484|GG_HHV11 Envelope glycoprotein G OS=Human herpesvirus 1 (strain 17) OX=10299 GN=gG PE=3 SV=1	gG	145	LTSKGR	>sp|P06484|GG_HHV11 Envelope glycoprotein G OS=Human herpesvirus 1 (strain 17) OX=10299 GN=gG PE=3 SV=1	gG	165	>sp|P06484|GG_HHV11 Envelope glycoprotein G OS=Human herpesvirus 1 (strain 17) OX=10299 GN=gG PE=3 SV=1->sp|P06484|GG_HHV11 Envelope glycoprotein G OS=Human herpesvirus 1 (strain 17) OX=10299 GN=gG PE=3 SV=1	gG->gG	virus - virus
LGAELKSHPSTPPK	>sp|P06487|GI_HHV11 Envelope glycoprotein I OS=Human herpesvirus 1 (strain 17) OX=10299 GN=gI PE=1 SV=1	gI	336	LGAELKSHPSTPPK	>sp|P06487|GI_HHV11 Envelope glycoprotein I OS=Human herpesvirus 1 (strain 17) OX=10299 GN=gI PE=1 SV=1	gI	336	>sp|P06487|GI_HHV11 Envelope glycoprotein I OS=Human herpesvirus 1 (strain 17) OX=10299 GN=gI PE=1 SV=1->sp|P06487|GI_HHV11 Envelope glycoprotein I OS=Human herpesvirus 1 (strain 17) OX=10299 GN=gI PE=1 SV=1	gI->gI	virus - virus
LGAELKSHPSTPPK	>sp|P06487|GI_HHV11 Envelope glycoprotein I OS=Human herpesvirus 1 (strain 17) OX=10299 GN=gI PE=1 SV=1	gI	336	SHPSTPPKSR	>sp|P06487|GI_HHV11 Envelope glycoprotein I OS=Human herpesvirus 1 (strain 17) OX=10299 GN=gI PE=1 SV=1	gI	344	>sp|P06487|GI_HHV11 Envelope glycoprotein I OS=Human herpesvirus 1 (strain 17) OX=10299 GN=gI PE=1 SV=1->sp|P06487|GI_HHV11 Envelope glycoprotein I OS=Human herpesvirus 1 (strain 17) OX=10299 GN=gI PE=1 SV=1	gI->gI	virus - virus
SHPSTPPKSR	>sp|P06487|GI_HHV11 Envelope glycoprotein I OS=Human herpesvirus 1 (strain 17) OX=10299 GN=gI PE=1 SV=1	gI	344	SHPSTPPKSR	>sp|P06487|GI_HHV11 Envelope glycoprotein I OS=Human herpesvirus 1 (strain 17) OX=10299 GN=gI PE=1 SV=1	gI	344	>sp|P06487|GI_HHV11 Envelope glycoprotein I OS=Human herpesvirus 1 (strain 17) OX=10299 GN=gI PE=1 SV=1->sp|P06487|GI_HHV11 Envelope glycoprotein I OS=Human herpesvirus 1 (strain 17) OX=10299 GN=gI PE=1 SV=1	gI->gI	virus - virus
AAGGVYAGDKEGDVTALMoYDHGQSDPSR	>sp|P06491|MCP_HHV11 Major capsid protein OS=Human herpesvirus 1 (strain 17) OX=10299 GN=MCP PE=1 SV=1	MCP	1218	ATLVAELKR	>sp|P06491|MCP_HHV11 Major capsid protein OS=Human herpesvirus 1 (strain 17) OX=10299 GN=MCP PE=1 SV=1	MCP	224	>sp|P06491|MCP_HHV11 Major capsid protein OS=Human herpesvirus 1 (strain 17) OX=10299 GN=MCP PE=1 SV=1->sp|P06491|MCP_HHV11 Major capsid protein OS=Human herpesvirus 1 (strain 17) OX=10299 GN=MCP PE=1 SV=1	MCP->MCP	virus - virus
FFTSADIAAKHR	>sp|P06491|MCP_HHV11 Major capsid protein OS=Human herpesvirus 1 (strain 17) OX=10299 GN=MCP PE=1 SV=1	MCP	1285	ATLVAELKR	>sp|P06491|MCP_HHV11 Major capsid protein OS=Human herpesvirus 1 (strain 17) OX=10299 GN=MCP PE=1 SV=1	MCP	224	>sp|P06491|MCP_HHV11 Major capsid protein OS=Human herpesvirus 1 (strain 17) OX=10299 GN=MCP PE=1 SV=1->sp|P06491|MCP_HHV11 Major capsid protein OS=Human herpesvirus 1 (strain 17) OX=10299 GN=MCP PE=1 SV=1	MCP->MCP	virus - virus
ATLVAELKR	>sp|P06491|MCP_HHV11 Major capsid protein OS=Human herpesvirus 1 (strain 17) OX=10299 GN=MCP PE=1 SV=1	MCP	224	GRPVDGVLVTTAPIKQR	>sp|P06491|MCP_HHV11 Major capsid protein OS=Human herpesvirus 1 (strain 17) OX=10299 GN=MCP PE=1 SV=1	MCP	285	>sp|P06491|MCP_HHV11 Major capsid protein OS=Human herpesvirus 1 (strain 17) OX=10299 GN=MCP PE=1 SV=1->sp|P06491|MCP_HHV11 Major capsid protein OS=Human herpesvirus 1 (strain 17) OX=10299 GN=MCP PE=1 SV=1	MCP->MCP	virus - virus
TPPPPGPPPLSEAAPKPR	>sp|P08392|ICP4_HHV11 Major viral transcription factor ICP4 OS=Human herpesvirus 1 (strain 17) OX=10299 GN=ICP4 PE=1 SV=1	ICP4	250	KSGADAPGSDAR	>sp|P08392|ICP4_HHV11 Major viral transcription factor ICP4 OS=Human herpesvirus 1 (strain 17) OX=10299 GN=ICP4 PE=1 SV=1	ICP4	750	>sp|P08392|ICP4_HHV11 Major viral transcription factor ICP4 OS=Human herpesvirus 1 (strain 17) OX=10299 GN=ICP4 PE=1 SV=1->sp|P08392|ICP4_HHV11 Major viral transcription factor ICP4 OS=Human herpesvirus 1 (strain 17) OX=10299 GN=ICP4 PE=1 SV=1	ICP4->ICP4	virus - virus
SPGPARPPGGGGPRPPKTK	>sp|P08392|ICP4_HHV11 Major viral transcription factor ICP4 OS=Human herpesvirus 1 (strain 17) OX=10299 GN=ICP4 PE=1 SV=1	ICP4	747	KSGADAPGSDAR	>sp|P08392|ICP4_HHV11 Major viral transcription factor ICP4 OS=Human herpesvirus 1 (strain 17) OX=10299 GN=ICP4 PE=1 SV=1	ICP4	750	>sp|P08392|ICP4_HHV11 Major viral transcription factor ICP4 OS=Human herpesvirus 1 (strain 17) OX=10299 GN=ICP4 PE=1 SV=1->sp|P08392|ICP4_HHV11 Major viral transcription factor ICP4 OS=Human herpesvirus 1 (strain 17) OX=10299 GN=ICP4 PE=1 SV=1	ICP4->ICP4	virus - virus
DGETLRPNTLLLKELER	>sp|P08543|RIR1_HHV11 Ribonucleoside-diphosphate reductase large subunit OS=Human herpesvirus 1 (strain 17) OX=10299 GN=RIR1 PE=1 SV=2	RIR1	1008	TFSGKR	>sp|P08543|RIR1_HHV11 Ribonucleoside-diphosphate reductase large subunit OS=Human herpesvirus 1 (strain 17) OX=10299 GN=RIR1 PE=1 SV=2	RIR1	1017	>sp|P08543|RIR1_HHV11 Ribonucleoside-diphosphate reductase large subunit OS=Human herpesvirus 1 (strain 17) OX=10299 GN=RIR1 PE=1 SV=2->sp|P08543|RIR1_HHV11 Ribonucleoside-diphosphate reductase large subunit OS=Human herpesvirus 1 (strain 17) OX=10299 GN=RIR1 PE=1 SV=2	RIR1->RIR1	virus - virus
DGETLRPNTLLLKELER	>sp|P08543|RIR1_HHV11 Ribonucleoside-diphosphate reductase large subunit OS=Human herpesvirus 1 (strain 17) OX=10299 GN=RIR1 PE=1 SV=2	RIR1	1008	MoKGVLAGEEAQR	>sp|P08543|RIR1_HHV11 Ribonucleoside-diphosphate reductase large subunit OS=Human herpesvirus 1 (strain 17) OX=10299 GN=RIR1 PE=1 SV=2	RIR1	672	>sp|P08543|RIR1_HHV11 Ribonucleoside-diphosphate reductase large subunit OS=Human herpesvirus 1 (strain 17) OX=10299 GN=RIR1 PE=1 SV=2->sp|P08543|RIR1_HHV11 Ribonucleoside-diphosphate reductase large subunit OS=Human herpesvirus 1 (strain 17) OX=10299 GN=RIR1 PE=1 SV=2	RIR1->RIR1	virus - virus
TFSGKR	>sp|P08543|RIR1_HHV11 Ribonucleoside-diphosphate reductase large subunit OS=Human herpesvirus 1 (strain 17) OX=10299 GN=RIR1 PE=1 SV=2	RIR1	1017	FKTAFDYDQK	>sp|P08543|RIR1_HHV11 Ribonucleoside-diphosphate reductase large subunit OS=Human herpesvirus 1 (strain 17) OX=10299 GN=RIR1 PE=1 SV=2	RIR1	1050	>sp|P08543|RIR1_HHV11 Ribonucleoside-diphosphate reductase large subunit OS=Human herpesvirus 1 (strain 17) OX=10299 GN=RIR1 PE=1 SV=2->sp|P08543|RIR1_HHV11 Ribonucleoside-diphosphate reductase large subunit OS=Human herpesvirus 1 (strain 17) OX=10299 GN=RIR1 PE=1 SV=2	RIR1->RIR1	virus - virus
TFSGKR	>sp|P08543|RIR1_HHV11 Ribonucleoside-diphosphate reductase large subunit OS=Human herpesvirus 1 (strain 17) OX=10299 GN=RIR1 PE=1 SV=2	RIR1	1017	LLVHAYKR	>sp|P08543|RIR1_HHV11 Ribonucleoside-diphosphate reductase large subunit OS=Human herpesvirus 1 (strain 17) OX=10299 GN=RIR1 PE=1 SV=2	RIR1	1103	>sp|P08543|RIR1_HHV11 Ribonucleoside-diphosphate reductase large subunit OS=Human herpesvirus 1 (strain 17) OX=10299 GN=RIR1 PE=1 SV=2->sp|P08543|RIR1_HHV11 Ribonucleoside-diphosphate reductase large subunit OS=Human herpesvirus 1 (strain 17) OX=10299 GN=RIR1 PE=1 SV=2	RIR1->RIR1	virus - virus
TFSGKR	>sp|P08543|RIR1_HHV11 Ribonucleoside-diphosphate reductase large subunit OS=Human herpesvirus 1 (strain 17) OX=10299 GN=RIR1 PE=1 SV=2	RIR1	1017	LVNGFKPLVSR	>sp|P08543|RIR1_HHV11 Ribonucleoside-diphosphate reductase large subunit OS=Human herpesvirus 1 (strain 17) OX=10299 GN=RIR1 PE=1 SV=2	RIR1	414	>sp|P08543|RIR1_HHV11 Ribonucleoside-diphosphate reductase large subunit OS=Human herpesvirus 1 (strain 17) OX=10299 GN=RIR1 PE=1 SV=2->sp|P08543|RIR1_HHV11 Ribonucleoside-diphosphate reductase large subunit OS=Human herpesvirus 1 (strain 17) OX=10299 GN=RIR1 PE=1 SV=2	RIR1->RIR1	virus - virus
TFSGKR	>sp|P08543|RIR1_HHV11 Ribonucleoside-diphosphate reductase large subunit OS=Human herpesvirus 1 (strain 17) OX=10299 GN=RIR1 PE=1 SV=2	RIR1	1017	MKGVLAGEEAQR	>sp|P08543|RIR1_HHV11 Ribonucleoside-diphosphate reductase large subunit OS=Human herpesvirus 1 (strain 17) OX=10299 GN=RIR1 PE=1 SV=2	RIR1	672	>sp|P08543|RIR1_HHV11 Ribonucleoside-diphosphate reductase large subunit OS=Human herpesvirus 1 (strain 17) OX=10299 GN=RIR1 PE=1 SV=2->sp|P08543|RIR1_HHV11 Ribonucleoside-diphosphate reductase large subunit OS=Human herpesvirus 1 (strain 17) OX=10299 GN=RIR1 PE=1 SV=2	RIR1->RIR1	virus - virus
FKTAFDYDQK	>sp|P08543|RIR1_HHV11 Ribonucleoside-diphosphate reductase large subunit OS=Human herpesvirus 1 (strain 17) OX=10299 GN=RIR1 PE=1 SV=2	RIR1	1050	VLDSLVAAHNKESAR	>sp|P08543|RIR1_HHV11 Ribonucleoside-diphosphate reductase large subunit OS=Human herpesvirus 1 (strain 17) OX=10299 GN=RIR1 PE=1 SV=2	RIR1	646	>sp|P08543|RIR1_HHV11 Ribonucleoside-diphosphate reductase large subunit OS=Human herpesvirus 1 (strain 17) OX=10299 GN=RIR1 PE=1 SV=2->sp|P08543|RIR1_HHV11 Ribonucleoside-diphosphate reductase large subunit OS=Human herpesvirus 1 (strain 17) OX=10299 GN=RIR1 PE=1 SV=2	RIR1->RIR1	virus - virus
TGMYYCKVR	>sp|P08543|RIR1_HHV11 Ribonucleoside-diphosphate reductase large subunit OS=Human herpesvirus 1 (strain 17) OX=10299 GN=RIR1 PE=1 SV=2	RIR1	1114	MoKGVLAGEEAQR	>sp|P08543|RIR1_HHV11 Ribonucleoside-diphosphate reductase large subunit OS=Human herpesvirus 1 (strain 17) OX=10299 GN=RIR1 PE=1 SV=2	RIR1	672	>sp|P08543|RIR1_HHV11 Ribonucleoside-diphosphate reductase large subunit OS=Human herpesvirus 1 (strain 17) OX=10299 GN=RIR1 PE=1 SV=2->sp|P08543|RIR1_HHV11 Ribonucleoside-diphosphate reductase large subunit OS=Human herpesvirus 1 (strain 17) OX=10299 GN=RIR1 PE=1 SV=2	RIR1->RIR1	virus - virus
LVNGFKPLVSR	>sp|P08543|RIR1_HHV11 Ribonucleoside-diphosphate reductase large subunit OS=Human herpesvirus 1 (strain 17) OX=10299 GN=RIR1 PE=1 SV=2	RIR1	414	YEEFYLKR	>sp|P08543|RIR1_HHV11 Ribonucleoside-diphosphate reductase large subunit OS=Human herpesvirus 1 (strain 17) OX=10299 GN=RIR1 PE=1 SV=2	RIR1	506	>sp|P08543|RIR1_HHV11 Ribonucleoside-diphosphate reductase large subunit OS=Human herpesvirus 1 (strain 17) OX=10299 GN=RIR1 PE=1 SV=2->sp|P08543|RIR1_HHV11 Ribonucleoside-diphosphate reductase large subunit OS=Human herpesvirus 1 (strain 17) OX=10299 GN=RIR1 PE=1 SV=2	RIR1->RIR1	virus - virus
LVNGFKPLVSR	>sp|P08543|RIR1_HHV11 Ribonucleoside-diphosphate reductase large subunit OS=Human herpesvirus 1 (strain 17) OX=10299 GN=RIR1 PE=1 SV=2	RIR1	414	MKGVLAGEEAQR	>sp|P08543|RIR1_HHV11 Ribonucleoside-diphosphate reductase large subunit OS=Human herpesvirus 1 (strain 17) OX=10299 GN=RIR1 PE=1 SV=2	RIR1	672	>sp|P08543|RIR1_HHV11 Ribonucleoside-diphosphate reductase large subunit OS=Human herpesvirus 1 (strain 17) OX=10299 GN=RIR1 PE=1 SV=2->sp|P08543|RIR1_HHV11 Ribonucleoside-diphosphate reductase large subunit OS=Human herpesvirus 1 (strain 17) OX=10299 GN=RIR1 PE=1 SV=2	RIR1->RIR1	virus - virus
LVNGFKPLVSR	>sp|P08543|RIR1_HHV11 Ribonucleoside-diphosphate reductase large subunit OS=Human herpesvirus 1 (strain 17) OX=10299 GN=RIR1 PE=1 SV=2	RIR1	414	PFNHFKR	>sp|P08543|RIR1_HHV11 Ribonucleoside-diphosphate reductase large subunit OS=Human herpesvirus 1 (strain 17) OX=10299 GN=RIR1 PE=1 SV=2	RIR1	921	>sp|P08543|RIR1_HHV11 Ribonucleoside-diphosphate reductase large subunit OS=Human herpesvirus 1 (strain 17) OX=10299 GN=RIR1 PE=1 SV=2->sp|P08543|RIR1_HHV11 Ribonucleoside-diphosphate reductase large subunit OS=Human herpesvirus 1 (strain 17) OX=10299 GN=RIR1 PE=1 SV=2	RIR1->RIR1	virus - virus
GLQSALKYEEFYLK	>sp|P08543|RIR1_HHV11 Ribonucleoside-diphosphate reductase large subunit OS=Human herpesvirus 1 (strain 17) OX=10299 GN=RIR1 PE=1 SV=2	RIR1	499	VLDSLVAAHNKESAR	>sp|P08543|RIR1_HHV11 Ribonucleoside-diphosphate reductase large subunit OS=Human herpesvirus 1 (strain 17) OX=10299 GN=RIR1 PE=1 SV=2	RIR1	646	>sp|P08543|RIR1_HHV11 Ribonucleoside-diphosphate reductase large subunit OS=Human herpesvirus 1 (strain 17) OX=10299 GN=RIR1 PE=1 SV=2->sp|P08543|RIR1_HHV11 Ribonucleoside-diphosphate reductase large subunit OS=Human herpesvirus 1 (strain 17) OX=10299 GN=RIR1 PE=1 SV=2	RIR1->RIR1	virus - virus
VNGVMVLSDKTPGSASYR	>sp|P08543|RIR1_HHV11 Ribonucleoside-diphosphate reductase large subunit OS=Human herpesvirus 1 (strain 17) OX=10299 GN=RIR1 PE=1 SV=2	RIR1	58	VNGVMoVLSDKTPGSASYR	>sp|P08543|RIR1_HHV11 Ribonucleoside-diphosphate reductase large subunit OS=Human herpesvirus 1 (strain 17) OX=10299 GN=RIR1 PE=1 SV=2	RIR1	58	>sp|P08543|RIR1_HHV11 Ribonucleoside-diphosphate reductase large subunit OS=Human herpesvirus 1 (strain 17) OX=10299 GN=RIR1 PE=1 SV=2->sp|P08543|RIR1_HHV11 Ribonucleoside-diphosphate reductase large subunit OS=Human herpesvirus 1 (strain 17) OX=10299 GN=RIR1 PE=1 SV=2	RIR1->RIR1	virus - virus
VLDSLVAAHNKESAR	>sp|P08543|RIR1_HHV11 Ribonucleoside-diphosphate reductase large subunit OS=Human herpesvirus 1 (strain 17) OX=10299 GN=RIR1 PE=1 SV=2	RIR1	646	MoKGVLAGEEAQR	>sp|P08543|RIR1_HHV11 Ribonucleoside-diphosphate reductase large subunit OS=Human herpesvirus 1 (strain 17) OX=10299 GN=RIR1 PE=1 SV=2	RIR1	672	>sp|P08543|RIR1_HHV11 Ribonucleoside-diphosphate reductase large subunit OS=Human herpesvirus 1 (strain 17) OX=10299 GN=RIR1 PE=1 SV=2->sp|P08543|RIR1_HHV11 Ribonucleoside-diphosphate reductase large subunit OS=Human herpesvirus 1 (strain 17) OX=10299 GN=RIR1 PE=1 SV=2	RIR1->RIR1	virus - virus
MKGVLAGEEAQR	>sp|P08543|RIR1_HHV11 Ribonucleoside-diphosphate reductase large subunit OS=Human herpesvirus 1 (strain 17) OX=10299 GN=RIR1 PE=1 SV=2	RIR1	672	SAATTGSPFVMFKDAVNR	>sp|P08543|RIR1_HHV11 Ribonucleoside-diphosphate reductase large subunit OS=Human herpesvirus 1 (strain 17) OX=10299 GN=RIR1 PE=1 SV=2	RIR1	771	>sp|P08543|RIR1_HHV11 Ribonucleoside-diphosphate reductase large subunit OS=Human herpesvirus 1 (strain 17) OX=10299 GN=RIR1 PE=1 SV=2->sp|P08543|RIR1_HHV11 Ribonucleoside-diphosphate reductase large subunit OS=Human herpesvirus 1 (strain 17) OX=10299 GN=RIR1 PE=1 SV=2	RIR1->RIR1	virus - virus
MoKGVLAGEEAQR	>sp|P08543|RIR1_HHV11 Ribonucleoside-diphosphate reductase large subunit OS=Human herpesvirus 1 (strain 17) OX=10299 GN=RIR1 PE=1 SV=2	RIR1	672	PFNHFKR	>sp|P08543|RIR1_HHV11 Ribonucleoside-diphosphate reductase large subunit OS=Human herpesvirus 1 (strain 17) OX=10299 GN=RIR1 PE=1 SV=2	RIR1	921	>sp|P08543|RIR1_HHV11 Ribonucleoside-diphosphate reductase large subunit OS=Human herpesvirus 1 (strain 17) OX=10299 GN=RIR1 PE=1 SV=2->sp|P08543|RIR1_HHV11 Ribonucleoside-diphosphate reductase large subunit OS=Human herpesvirus 1 (strain 17) OX=10299 GN=RIR1 PE=1 SV=2	RIR1->RIR1	virus - virus
LALYKEIR	>sp|P10185|GL_HHV11 Envelope glycoprotein L OS=Human herpesvirus 1 (strain 17) OX=10299 GN=gL PE=1 SV=1	gL	127	KQAASHTPVK	>sp|P10185|GL_HHV11 Envelope glycoprotein L OS=Human herpesvirus 1 (strain 17) OX=10299 GN=gL PE=1 SV=1	gL	137	>sp|P10185|GL_HHV11 Envelope glycoprotein L OS=Human herpesvirus 1 (strain 17) OX=10299 GN=gL PE=1 SV=1->sp|P10185|GL_HHV11 Envelope glycoprotein L OS=Human herpesvirus 1 (strain 17) OX=10299 GN=gL PE=1 SV=1	gL->gL	virus - virus
LALYKEIR	>sp|P10185|GL_HHV11 Envelope glycoprotein L OS=Human herpesvirus 1 (strain 17) OX=10299 GN=gL PE=1 SV=1	gL	127	QAASHTPVKAGCVNFDYSR	>sp|P10185|GL_HHV11 Envelope glycoprotein L OS=Human herpesvirus 1 (strain 17) OX=10299 GN=gL PE=1 SV=1	gL	146	>sp|P10185|GL_HHV11 Envelope glycoprotein L OS=Human herpesvirus 1 (strain 17) OX=10299 GN=gL PE=1 SV=1->sp|P10185|GL_HHV11 Envelope glycoprotein L OS=Human herpesvirus 1 (strain 17) OX=10299 GN=gL PE=1 SV=1	gL->gL	virus - virus
LALYKEIR	>sp|P10185|GL_HHV11 Envelope glycoprotein L OS=Human herpesvirus 1 (strain 17) OX=10299 GN=gL PE=1 SV=1	gL	127	RDAATKSR	>sp|P10185|GL_HHV11 Envelope glycoprotein L OS=Human herpesvirus 1 (strain 17) OX=10299 GN=gL PE=1 SV=1	gL	213	>sp|P10185|GL_HHV11 Envelope glycoprotein L OS=Human herpesvirus 1 (strain 17) OX=10299 GN=gL PE=1 SV=1->sp|P10185|GL_HHV11 Envelope glycoprotein L OS=Human herpesvirus 1 (strain 17) OX=10299 GN=gL PE=1 SV=1	gL->gL	virus - virus
KQAASHTPVK	>sp|P10185|GL_HHV11 Envelope glycoprotein L OS=Human herpesvirus 1 (strain 17) OX=10299 GN=gL PE=1 SV=1	gL	137	DAATKSR	>sp|P10185|GL_HHV11 Envelope glycoprotein L OS=Human herpesvirus 1 (strain 17) OX=10299 GN=gL PE=1 SV=1	gL	213	>sp|P10185|GL_HHV11 Envelope glycoprotein L OS=Human herpesvirus 1 (strain 17) OX=10299 GN=gL PE=1 SV=1->sp|P10185|GL_HHV11 Envelope glycoprotein L OS=Human herpesvirus 1 (strain 17) OX=10299 GN=gL PE=1 SV=1	gL->gL	virus - virus
KQAASHTPVKAGCVNFDYSR	>sp|P10185|GL_HHV11 Envelope glycoprotein L OS=Human herpesvirus 1 (strain 17) OX=10299 GN=gL PE=1 SV=1	gL	146	DAATKSR	>sp|P10185|GL_HHV11 Envelope glycoprotein L OS=Human herpesvirus 1 (strain 17) OX=10299 GN=gL PE=1 SV=1	gL	213	>sp|P10185|GL_HHV11 Envelope glycoprotein L OS=Human herpesvirus 1 (strain 17) OX=10299 GN=gL PE=1 SV=1->sp|P10185|GL_HHV11 Envelope glycoprotein L OS=Human herpesvirus 1 (strain 17) OX=10299 GN=gL PE=1 SV=1	gL->gL	virus - virus
TPVLPPDDEAGLQPKPLTTPPPIIATSDPTPR	>sp|P10185|GL_HHV11 Envelope glycoprotein L OS=Human herpesvirus 1 (strain 17) OX=10299 GN=gL PE=1 SV=1	gL	190	RDAATKSR	>sp|P10185|GL_HHV11 Envelope glycoprotein L OS=Human herpesvirus 1 (strain 17) OX=10299 GN=gL PE=1 SV=1	gL	213	>sp|P10185|GL_HHV11 Envelope glycoprotein L OS=Human herpesvirus 1 (strain 17) OX=10299 GN=gL PE=1 SV=1->sp|P10185|GL_HHV11 Envelope glycoprotein L OS=Human herpesvirus 1 (strain 17) OX=10299 GN=gL PE=1 SV=1	gL->gL	virus - virus
DAATKSR	>sp|P10185|GL_HHV11 Envelope glycoprotein L OS=Human herpesvirus 1 (strain 17) OX=10299 GN=gL PE=1 SV=1	gL	213	RDAATKSR	>sp|P10185|GL_HHV11 Envelope glycoprotein L OS=Human herpesvirus 1 (strain 17) OX=10299 GN=gL PE=1 SV=1	gL	213	>sp|P10185|GL_HHV11 Envelope glycoprotein L OS=Human herpesvirus 1 (strain 17) OX=10299 GN=gL PE=1 SV=1->sp|P10185|GL_HHV11 Envelope glycoprotein L OS=Human herpesvirus 1 (strain 17) OX=10299 GN=gL PE=1 SV=1	gL->gL	virus - virus
VHPKTTIER	>sp|P10193|OBP_HHV11 Replication origin-binding protein OS=Human herpesvirus 1 (strain 17) OX=10299 GN=UL9 PE=1 SV=1	UL9	52	APMoGSGKTTALIR	>sp|P10193|OBP_HHV11 Replication origin-binding protein OS=Human herpesvirus 1 (strain 17) OX=10299 GN=UL9 PE=1 SV=1	UL9	87	>sp|P10193|OBP_HHV11 Replication origin-binding protein OS=Human herpesvirus 1 (strain 17) OX=10299 GN=UL9 PE=1 SV=1->sp|P10193|OBP_HHV11 Replication origin-binding protein OS=Human herpesvirus 1 (strain 17) OX=10299 GN=UL9 PE=1 SV=1	UL9->UL9	virus - virus
VKNLTK	>sp|P10193|OBP_HHV11 Replication origin-binding protein OS=Human herpesvirus 1 (strain 17) OX=10299 GN=UL9 PE=1 SV=1	UL9	758	QLYALLMoAHKR	>sp|P10193|OBP_HHV11 Replication origin-binding protein OS=Human herpesvirus 1 (strain 17) OX=10299 GN=UL9 PE=1 SV=1	UL9	793	>sp|P10193|OBP_HHV11 Replication origin-binding protein OS=Human herpesvirus 1 (strain 17) OX=10299 GN=UL9 PE=1 SV=1->sp|P10193|OBP_HHV11 Replication origin-binding protein OS=Human herpesvirus 1 (strain 17) OX=10299 GN=UL9 PE=1 SV=1	UL9->UL9	virus - virus
LNNRPIAVAMDGDVSKR	>sp|P10201|CVC1_HHV11 Capsid vertex component 1 OS=Human herpesvirus 1 (strain 17) OX=10299 GN=CVC1 PE=1 SV=1	CVC1	616	EQSKCR	>sp|P10201|CVC1_HHV11 Capsid vertex component 1 OS=Human herpesvirus 1 (strain 17) OX=10299 GN=CVC1 PE=1 SV=1	CVC1	621	>sp|P10201|CVC1_HHV11 Capsid vertex component 1 OS=Human herpesvirus 1 (strain 17) OX=10299 GN=CVC1 PE=1 SV=1->sp|P10201|CVC1_HHV11 Capsid vertex component 1 OS=Human herpesvirus 1 (strain 17) OX=10299 GN=CVC1 PE=1 SV=1	CVC1->CVC1	virus - virus
PIAGSGAGSGGAGAKR	>sp|P10205|TEG4_HHV11 Tegument protein UL21 OS=Human herpesvirus 1 (strain 17) OX=10299 GN=UL21 PE=1 SV=1	UL21	235	PIAGSGAGSGGAGAKR	>sp|P10205|TEG4_HHV11 Tegument protein UL21 OS=Human herpesvirus 1 (strain 17) OX=10299 GN=UL21 PE=1 SV=1	UL21	235	>sp|P10205|TEG4_HHV11 Tegument protein UL21 OS=Human herpesvirus 1 (strain 17) OX=10299 GN=UL21 PE=1 SV=1->sp|P10205|TEG4_HHV11 Tegument protein UL21 OS=Human herpesvirus 1 (strain 17) OX=10299 GN=UL21 PE=1 SV=1	UL21->UL21	virus - virus
PIAGSGAGSGGAGAKR	>sp|P10205|TEG4_HHV11 Tegument protein UL21 OS=Human herpesvirus 1 (strain 17) OX=10299 GN=UL21 PE=1 SV=1	UL21	235	ATVSEFVQVKHIDR	>sp|P10205|TEG4_HHV11 Tegument protein UL21 OS=Human herpesvirus 1 (strain 17) OX=10299 GN=UL21 PE=1 SV=1	UL21	246	>sp|P10205|TEG4_HHV11 Tegument protein UL21 OS=Human herpesvirus 1 (strain 17) OX=10299 GN=UL21 PE=1 SV=1->sp|P10205|TEG4_HHV11 Tegument protein UL21 OS=Human herpesvirus 1 (strain 17) OX=10299 GN=UL21 PE=1 SV=1	UL21->UL21	virus - virus
YISSGDTASKR	>sp|P10208|UL24_HHV11 Protein UL24 OS=Human herpesvirus 1 (strain 17) OX=10299 GN=UL24 PE=1 SV=1	UL24	114	ATGMKQLR	>sp|P10208|UL24_HHV11 Protein UL24 OS=Human herpesvirus 1 (strain 17) OX=10299 GN=UL24 PE=1 SV=1	UL24	123	>sp|P10208|UL24_HHV11 Protein UL24 OS=Human herpesvirus 1 (strain 17) OX=10299 GN=UL24 PE=1 SV=1->sp|P10208|UL24_HHV11 Protein UL24 OS=Human herpesvirus 1 (strain 17) OX=10299 GN=UL24 PE=1 SV=1	UL24->UL24	virus - virus
ATGMKQLR	>sp|P10208|UL24_HHV11 Protein UL24 OS=Human herpesvirus 1 (strain 17) OX=10299 GN=UL24 PE=1 SV=1	UL24	123	HSLKLLQSLAPPGDK	>sp|P10208|UL24_HHV11 Protein UL24 OS=Human herpesvirus 1 (strain 17) OX=10299 GN=UL24 PE=1 SV=1	UL24	130	>sp|P10208|UL24_HHV11 Protein UL24 OS=Human herpesvirus 1 (strain 17) OX=10299 GN=UL24 PE=1 SV=1->sp|P10208|UL24_HHV11 Protein UL24 OS=Human herpesvirus 1 (strain 17) OX=10299 GN=UL24 PE=1 SV=1	UL24->UL24	virus - virus
YRDDKLPK	>sp|P10209|CVC2_HHV11 Capsid vertex component 2 OS=Human herpesvirus 1 (strain 17) OX=10299 GN=CVC2 PE=1 SV=1	CVC2	293	IGLGSNTKR	>sp|P10209|CVC2_HHV11 Capsid vertex component 2 OS=Human herpesvirus 1 (strain 17) OX=10299 GN=CVC2 PE=1 SV=1	CVC2	551	>sp|P10209|CVC2_HHV11 Capsid vertex component 2 OS=Human herpesvirus 1 (strain 17) OX=10299 GN=CVC2 PE=1 SV=1->sp|P10209|CVC2_HHV11 Capsid vertex component 2 OS=Human herpesvirus 1 (strain 17) OX=10299 GN=CVC2 PE=1 SV=1	CVC2->CVC2	virus - virus
IGLGSNTKR	>sp|P10209|CVC2_HHV11 Capsid vertex component 2 OS=Human herpesvirus 1 (strain 17) OX=10299 GN=CVC2 PE=1 SV=1	CVC2	551	IGLGSNTKR	>sp|P10209|CVC2_HHV11 Capsid vertex component 2 OS=Human herpesvirus 1 (strain 17) OX=10299 GN=CVC2 PE=1 SV=1	CVC2	551	>sp|P10209|CVC2_HHV11 Capsid vertex component 2 OS=Human herpesvirus 1 (strain 17) OX=10299 GN=CVC2 PE=1 SV=1->sp|P10209|CVC2_HHV11 Capsid vertex component 2 OS=Human herpesvirus 1 (strain 17) OX=10299 GN=CVC2 PE=1 SV=1	CVC2->CVC2	virus - virus
ENIAPYKFK	>sp|P10211|GB_HHV11 Envelope glycoprotein B OS=Human herpesvirus 1 (strain 17) OX=10299 GN=gB PE=1 SV=1	gB	158	APVPFEEVIDKINAK	>sp|P10211|GB_HHV11 Envelope glycoprotein B OS=Human herpesvirus 1 (strain 17) OX=10299 GN=gB PE=1 SV=1	gB	200	>sp|P10211|GB_HHV11 Envelope glycoprotein B OS=Human herpesvirus 1 (strain 17) OX=10299 GN=gB PE=1 SV=1->sp|P10211|GB_HHV11 Envelope glycoprotein B OS=Human herpesvirus 1 (strain 17) OX=10299 GN=gB PE=1 SV=1	gB->gB	virus - virus
ENIAPYKFK	>sp|P10211|GB_HHV11 Envelope glycoprotein B OS=Human herpesvirus 1 (strain 17) OX=10299 GN=gB PE=1 SV=1	gB	158	STAKYVR	>sp|P10211|GB_HHV11 Envelope glycoprotein B OS=Human herpesvirus 1 (strain 17) OX=10299 GN=gB PE=1 SV=1	gB	212	>sp|P10211|GB_HHV11 Envelope glycoprotein B OS=Human herpesvirus 1 (strain 17) OX=10299 GN=gB PE=1 SV=1->sp|P10211|GB_HHV11 Envelope glycoprotein B OS=Human herpesvirus 1 (strain 17) OX=10299 GN=gB PE=1 SV=1	gB->gB	virus - virus
ENIAPYKFK	>sp|P10211|GB_HHV11 Envelope glycoprotein B OS=Human herpesvirus 1 (strain 17) OX=10299 GN=gB PE=1 SV=1	gB	158	DDHETDMELKPANAATR	>sp|P10211|GB_HHV11 Envelope glycoprotein B OS=Human herpesvirus 1 (strain 17) OX=10299 GN=gB PE=1 SV=1	gB	235	>sp|P10211|GB_HHV11 Envelope glycoprotein B OS=Human herpesvirus 1 (strain 17) OX=10299 GN=gB PE=1 SV=1->sp|P10211|GB_HHV11 Envelope glycoprotein B OS=Human herpesvirus 1 (strain 17) OX=10299 GN=gB PE=1 SV=1	gB->gB	virus - virus
ENIAPYKFK	>sp|P10211|GB_HHV11 Envelope glycoprotein B OS=Human herpesvirus 1 (strain 17) OX=10299 GN=gB PE=1 SV=1	gB	158	GWHTTDLKYNPSR	>sp|P10211|GB_HHV11 Envelope glycoprotein B OS=Human herpesvirus 1 (strain 17) OX=10299 GN=gB PE=1 SV=1	gB	253	>sp|P10211|GB_HHV11 Envelope glycoprotein B OS=Human herpesvirus 1 (strain 17) OX=10299 GN=gB PE=1 SV=1->sp|P10211|GB_HHV11 Envelope glycoprotein B OS=Human herpesvirus 1 (strain 17) OX=10299 GN=gB PE=1 SV=1	gB->gB	virus - virus
ENIAPYKFK	>sp|P10211|GB_HHV11 Envelope glycoprotein B OS=Human herpesvirus 1 (strain 17) OX=10299 GN=gB PE=1 SV=1	gB	158	FKQVDGFYAR	>sp|P10211|GB_HHV11 Envelope glycoprotein B OS=Human herpesvirus 1 (strain 17) OX=10299 GN=gB PE=1 SV=1	gB	320	>sp|P10211|GB_HHV11 Envelope glycoprotein B OS=Human herpesvirus 1 (strain 17) OX=10299 GN=gB PE=1 SV=1->sp|P10211|GB_HHV11 Envelope glycoprotein B OS=Human herpesvirus 1 (strain 17) OX=10299 GN=gB PE=1 SV=1	gB->gB	virus - virus
ENIAPYKFK	>sp|P10211|GB_HHV11 Envelope glycoprotein B OS=Human herpesvirus 1 (strain 17) OX=10299 GN=gB PE=1 SV=1	gB	158	IKTTSSIEFAR	>sp|P10211|GB_HHV11 Envelope glycoprotein B OS=Human herpesvirus 1 (strain 17) OX=10299 GN=gB PE=1 SV=1	gB	496	>sp|P10211|GB_HHV11 Envelope glycoprotein B OS=Human herpesvirus 1 (strain 17) OX=10299 GN=gB PE=1 SV=1->sp|P10211|GB_HHV11 Envelope glycoprotein B OS=Human herpesvirus 1 (strain 17) OX=10299 GN=gB PE=1 SV=1	gB->gB	virus - virus
ENIAPYKFK	>sp|P10211|GB_HHV11 Envelope glycoprotein B OS=Human herpesvirus 1 (strain 17) OX=10299 GN=gB PE=1 SV=1	gB	158	KLNPNAIASATVGR	>sp|P10211|GB_HHV11 Envelope glycoprotein B OS=Human herpesvirus 1 (strain 17) OX=10299 GN=gB PE=1 SV=1	gB	544	>sp|P10211|GB_HHV11 Envelope glycoprotein B OS=Human herpesvirus 1 (strain 17) OX=10299 GN=gB PE=1 SV=1->sp|P10211|GB_HHV11 Envelope glycoprotein B OS=Human herpesvirus 1 (strain 17) OX=10299 GN=gB PE=1 SV=1	gB->gB	virus - virus
ENIAPYKFK	>sp|P10211|GB_HHV11 Envelope glycoprotein B OS=Human herpesvirus 1 (strain 17) OX=10299 GN=gB PE=1 SV=1	gB	158	HEIKDSGLLDYTEVQR	>sp|P10211|GB_HHV11 Envelope glycoprotein B OS=Human herpesvirus 1 (strain 17) OX=10299 GN=gB PE=1 SV=1	gB	695	>sp|P10211|GB_HHV11 Envelope glycoprotein B OS=Human herpesvirus 1 (strain 17) OX=10299 GN=gB PE=1 SV=1->sp|P10211|GB_HHV11 Envelope glycoprotein B OS=Human herpesvirus 1 (strain 17) OX=10299 GN=gB PE=1 SV=1	gB->gB	virus - virus
APVPFEEVIDKINAK	>sp|P10211|GB_HHV11 Envelope glycoprotein B OS=Human herpesvirus 1 (strain 17) OX=10299 GN=gB PE=1 SV=1	gB	200	INAKGVCR	>sp|P10211|GB_HHV11 Envelope glycoprotein B OS=Human herpesvirus 1 (strain 17) OX=10299 GN=gB PE=1 SV=1	gB	204	>sp|P10211|GB_HHV11 Envelope glycoprotein B OS=Human herpesvirus 1 (strain 17) OX=10299 GN=gB PE=1 SV=1->sp|P10211|GB_HHV11 Envelope glycoprotein B OS=Human herpesvirus 1 (strain 17) OX=10299 GN=gB PE=1 SV=1	gB->gB	virus - virus
APVPFEEVIDKINAK	>sp|P10211|GB_HHV11 Envelope glycoprotein B OS=Human herpesvirus 1 (strain 17) OX=10299 GN=gB PE=1 SV=1	gB	200	STAKYVR	>sp|P10211|GB_HHV11 Envelope glycoprotein B OS=Human herpesvirus 1 (strain 17) OX=10299 GN=gB PE=1 SV=1	gB	212	>sp|P10211|GB_HHV11 Envelope glycoprotein B OS=Human herpesvirus 1 (strain 17) OX=10299 GN=gB PE=1 SV=1->sp|P10211|GB_HHV11 Envelope glycoprotein B OS=Human herpesvirus 1 (strain 17) OX=10299 GN=gB PE=1 SV=1	gB->gB	virus - virus
APVPFEEVIDKINAK	>sp|P10211|GB_HHV11 Envelope glycoprotein B OS=Human herpesvirus 1 (strain 17) OX=10299 GN=gB PE=1 SV=1	gB	200	DDHETDMELKPANAATR	>sp|P10211|GB_HHV11 Envelope glycoprotein B OS=Human herpesvirus 1 (strain 17) OX=10299 GN=gB PE=1 SV=1	gB	235	>sp|P10211|GB_HHV11 Envelope glycoprotein B OS=Human herpesvirus 1 (strain 17) OX=10299 GN=gB PE=1 SV=1->sp|P10211|GB_HHV11 Envelope glycoprotein B OS=Human herpesvirus 1 (strain 17) OX=10299 GN=gB PE=1 SV=1	gB->gB	virus - virus
APVPFEEVIDKINAK	>sp|P10211|GB_HHV11 Envelope glycoprotein B OS=Human herpesvirus 1 (strain 17) OX=10299 GN=gB PE=1 SV=1	gB	200	FKQVDGFYAR	>sp|P10211|GB_HHV11 Envelope glycoprotein B OS=Human herpesvirus 1 (strain 17) OX=10299 GN=gB PE=1 SV=1	gB	320	>sp|P10211|GB_HHV11 Envelope glycoprotein B OS=Human herpesvirus 1 (strain 17) OX=10299 GN=gB PE=1 SV=1->sp|P10211|GB_HHV11 Envelope glycoprotein B OS=Human herpesvirus 1 (strain 17) OX=10299 GN=gB PE=1 SV=1	gB->gB	virus - virus
APVPFEEVIDKINAK	>sp|P10211|GB_HHV11 Envelope glycoprotein B OS=Human herpesvirus 1 (strain 17) OX=10299 GN=gB PE=1 SV=1	gB	200	DLTTKAR	>sp|P10211|GB_HHV11 Envelope glycoprotein B OS=Human herpesvirus 1 (strain 17) OX=10299 GN=gB PE=1 SV=1	gB	333	>sp|P10211|GB_HHV11 Envelope glycoprotein B OS=Human herpesvirus 1 (strain 17) OX=10299 GN=gB PE=1 SV=1->sp|P10211|GB_HHV11 Envelope glycoprotein B OS=Human herpesvirus 1 (strain 17) OX=10299 GN=gB PE=1 SV=1	gB->gB	virus - virus
APVPFEEVIDKINAK	>sp|P10211|GB_HHV11 Envelope glycoprotein B OS=Human herpesvirus 1 (strain 17) OX=10299 GN=gB PE=1 SV=1	gB	200	VDLGDCIGKDAR	>sp|P10211|GB_HHV11 Envelope glycoprotein B OS=Human herpesvirus 1 (strain 17) OX=10299 GN=gB PE=1 SV=1	gB	415	>sp|P10211|GB_HHV11 Envelope glycoprotein B OS=Human herpesvirus 1 (strain 17) OX=10299 GN=gB PE=1 SV=1->sp|P10211|GB_HHV11 Envelope glycoprotein B OS=Human herpesvirus 1 (strain 17) OX=10299 GN=gB PE=1 SV=1	gB->gB	virus - virus
APVPFEEVIDKINAK	>sp|P10211|GB_HHV11 Envelope glycoprotein B OS=Human herpesvirus 1 (strain 17) OX=10299 GN=gB PE=1 SV=1	gB	200	IKTTSSIEFAR	>sp|P10211|GB_HHV11 Envelope glycoprotein B OS=Human herpesvirus 1 (strain 17) OX=10299 GN=gB PE=1 SV=1	gB	496	>sp|P10211|GB_HHV11 Envelope glycoprotein B OS=Human herpesvirus 1 (strain 17) OX=10299 GN=gB PE=1 SV=1->sp|P10211|GB_HHV11 Envelope glycoprotein B OS=Human herpesvirus 1 (strain 17) OX=10299 GN=gB PE=1 SV=1	gB->gB	virus - virus
APVPFEEVIDKINAK	>sp|P10211|GB_HHV11 Envelope glycoprotein B OS=Human herpesvirus 1 (strain 17) OX=10299 GN=gB PE=1 SV=1	gB	200	KLNPNAIASATVGR	>sp|P10211|GB_HHV11 Envelope glycoprotein B OS=Human herpesvirus 1 (strain 17) OX=10299 GN=gB PE=1 SV=1	gB	544	>sp|P10211|GB_HHV11 Envelope glycoprotein B OS=Human herpesvirus 1 (strain 17) OX=10299 GN=gB PE=1 SV=1->sp|P10211|GB_HHV11 Envelope glycoprotein B OS=Human herpesvirus 1 (strain 17) OX=10299 GN=gB PE=1 SV=1	gB->gB	virus - virus
INAKGVCR	>sp|P10211|GB_HHV11 Envelope glycoprotein B OS=Human herpesvirus 1 (strain 17) OX=10299 GN=gB PE=1 SV=1	gB	204	STAKYVR	>sp|P10211|GB_HHV11 Envelope glycoprotein B OS=Human herpesvirus 1 (strain 17) OX=10299 GN=gB PE=1 SV=1	gB	212	>sp|P10211|GB_HHV11 Envelope glycoprotein B OS=Human herpesvirus 1 (strain 17) OX=10299 GN=gB PE=1 SV=1->sp|P10211|GB_HHV11 Envelope glycoprotein B OS=Human herpesvirus 1 (strain 17) OX=10299 GN=gB PE=1 SV=1	gB->gB	virus - virus
INAKGVCR	>sp|P10211|GB_HHV11 Envelope glycoprotein B OS=Human herpesvirus 1 (strain 17) OX=10299 GN=gB PE=1 SV=1	gB	204	DDHETDMoELKPANAATR	>sp|P10211|GB_HHV11 Envelope glycoprotein B OS=Human herpesvirus 1 (strain 17) OX=10299 GN=gB PE=1 SV=1	gB	235	>sp|P10211|GB_HHV11 Envelope glycoprotein B OS=Human herpesvirus 1 (strain 17) OX=10299 GN=gB PE=1 SV=1->sp|P10211|GB_HHV11 Envelope glycoprotein B OS=Human herpesvirus 1 (strain 17) OX=10299 GN=gB PE=1 SV=1	gB->gB	virus - virus
INAKGVCR	>sp|P10211|GB_HHV11 Envelope glycoprotein B OS=Human herpesvirus 1 (strain 17) OX=10299 GN=gB PE=1 SV=1	gB	204	GWHTTDLKYNPSR	>sp|P10211|GB_HHV11 Envelope glycoprotein B OS=Human herpesvirus 1 (strain 17) OX=10299 GN=gB PE=1 SV=1	gB	253	>sp|P10211|GB_HHV11 Envelope glycoprotein B OS=Human herpesvirus 1 (strain 17) OX=10299 GN=gB PE=1 SV=1->sp|P10211|GB_HHV11 Envelope glycoprotein B OS=Human herpesvirus 1 (strain 17) OX=10299 GN=gB PE=1 SV=1	gB->gB	virus - virus
INAKGVCR	>sp|P10211|GB_HHV11 Envelope glycoprotein B OS=Human herpesvirus 1 (strain 17) OX=10299 GN=gB PE=1 SV=1	gB	204	FKQVDGFYAR	>sp|P10211|GB_HHV11 Envelope glycoprotein B OS=Human herpesvirus 1 (strain 17) OX=10299 GN=gB PE=1 SV=1	gB	320	>sp|P10211|GB_HHV11 Envelope glycoprotein B OS=Human herpesvirus 1 (strain 17) OX=10299 GN=gB PE=1 SV=1->sp|P10211|GB_HHV11 Envelope glycoprotein B OS=Human herpesvirus 1 (strain 17) OX=10299 GN=gB PE=1 SV=1	gB->gB	virus - virus
APVPFEEVIDKINAKGVCR	>sp|P10211|GB_HHV11 Envelope glycoprotein B OS=Human herpesvirus 1 (strain 17) OX=10299 GN=gB PE=1 SV=1	gB	204	DLTTKAR	>sp|P10211|GB_HHV11 Envelope glycoprotein B OS=Human herpesvirus 1 (strain 17) OX=10299 GN=gB PE=1 SV=1	gB	333	>sp|P10211|GB_HHV11 Envelope glycoprotein B OS=Human herpesvirus 1 (strain 17) OX=10299 GN=gB PE=1 SV=1->sp|P10211|GB_HHV11 Envelope glycoprotein B OS=Human herpesvirus 1 (strain 17) OX=10299 GN=gB PE=1 SV=1	gB->gB	virus - virus
INAKGVCR	>sp|P10211|GB_HHV11 Envelope glycoprotein B OS=Human herpesvirus 1 (strain 17) OX=10299 GN=gB PE=1 SV=1	gB	204	VDLGDCIGKDAR	>sp|P10211|GB_HHV11 Envelope glycoprotein B OS=Human herpesvirus 1 (strain 17) OX=10299 GN=gB PE=1 SV=1	gB	415	>sp|P10211|GB_HHV11 Envelope glycoprotein B OS=Human herpesvirus 1 (strain 17) OX=10299 GN=gB PE=1 SV=1->sp|P10211|GB_HHV11 Envelope glycoprotein B OS=Human herpesvirus 1 (strain 17) OX=10299 GN=gB PE=1 SV=1	gB->gB	virus - virus
INAKGVCR	>sp|P10211|GB_HHV11 Envelope glycoprotein B OS=Human herpesvirus 1 (strain 17) OX=10299 GN=gB PE=1 SV=1	gB	204	IKTTSSIEFAR	>sp|P10211|GB_HHV11 Envelope glycoprotein B OS=Human herpesvirus 1 (strain 17) OX=10299 GN=gB PE=1 SV=1	gB	496	>sp|P10211|GB_HHV11 Envelope glycoprotein B OS=Human herpesvirus 1 (strain 17) OX=10299 GN=gB PE=1 SV=1->sp|P10211|GB_HHV11 Envelope glycoprotein B OS=Human herpesvirus 1 (strain 17) OX=10299 GN=gB PE=1 SV=1	gB->gB	virus - virus
INAKGVCR	>sp|P10211|GB_HHV11 Envelope glycoprotein B OS=Human herpesvirus 1 (strain 17) OX=10299 GN=gB PE=1 SV=1	gB	204	KLNPNAIASATVGR	>sp|P10211|GB_HHV11 Envelope glycoprotein B OS=Human herpesvirus 1 (strain 17) OX=10299 GN=gB PE=1 SV=1	gB	544	>sp|P10211|GB_HHV11 Envelope glycoprotein B OS=Human herpesvirus 1 (strain 17) OX=10299 GN=gB PE=1 SV=1->sp|P10211|GB_HHV11 Envelope glycoprotein B OS=Human herpesvirus 1 (strain 17) OX=10299 GN=gB PE=1 SV=1	gB->gB	virus - virus
INAKGVCR	>sp|P10211|GB_HHV11 Envelope glycoprotein B OS=Human herpesvirus 1 (strain 17) OX=10299 GN=gB PE=1 SV=1	gB	204	HEIKDSGLLDYTEVQR	>sp|P10211|GB_HHV11 Envelope glycoprotein B OS=Human herpesvirus 1 (strain 17) OX=10299 GN=gB PE=1 SV=1	gB	695	>sp|P10211|GB_HHV11 Envelope glycoprotein B OS=Human herpesvirus 1 (strain 17) OX=10299 GN=gB PE=1 SV=1->sp|P10211|GB_HHV11 Envelope glycoprotein B OS=Human herpesvirus 1 (strain 17) OX=10299 GN=gB PE=1 SV=1	gB->gB	virus - virus
STAKYVR	>sp|P10211|GB_HHV11 Envelope glycoprotein B OS=Human herpesvirus 1 (strain 17) OX=10299 GN=gB PE=1 SV=1	gB	212	DDHETDMELKPANAATR	>sp|P10211|GB_HHV11 Envelope glycoprotein B OS=Human herpesvirus 1 (strain 17) OX=10299 GN=gB PE=1 SV=1	gB	235	>sp|P10211|GB_HHV11 Envelope glycoprotein B OS=Human herpesvirus 1 (strain 17) OX=10299 GN=gB PE=1 SV=1->sp|P10211|GB_HHV11 Envelope glycoprotein B OS=Human herpesvirus 1 (strain 17) OX=10299 GN=gB PE=1 SV=1	gB->gB	virus - virus
STAKYVR	>sp|P10211|GB_HHV11 Envelope glycoprotein B OS=Human herpesvirus 1 (strain 17) OX=10299 GN=gB PE=1 SV=1	gB	212	GWHTTDLKYNPSR	>sp|P10211|GB_HHV11 Envelope glycoprotein B OS=Human herpesvirus 1 (strain 17) OX=10299 GN=gB PE=1 SV=1	gB	253	>sp|P10211|GB_HHV11 Envelope glycoprotein B OS=Human herpesvirus 1 (strain 17) OX=10299 GN=gB PE=1 SV=1->sp|P10211|GB_HHV11 Envelope glycoprotein B OS=Human herpesvirus 1 (strain 17) OX=10299 GN=gB PE=1 SV=1	gB->gB	virus - virus
STAKYVR	>sp|P10211|GB_HHV11 Envelope glycoprotein B OS=Human herpesvirus 1 (strain 17) OX=10299 GN=gB PE=1 SV=1	gB	212	FKQVDGFYAR	>sp|P10211|GB_HHV11 Envelope glycoprotein B OS=Human herpesvirus 1 (strain 17) OX=10299 GN=gB PE=1 SV=1	gB	320	>sp|P10211|GB_HHV11 Envelope glycoprotein B OS=Human herpesvirus 1 (strain 17) OX=10299 GN=gB PE=1 SV=1->sp|P10211|GB_HHV11 Envelope glycoprotein B OS=Human herpesvirus 1 (strain 17) OX=10299 GN=gB PE=1 SV=1	gB->gB	virus - virus
STAKYVR	>sp|P10211|GB_HHV11 Envelope glycoprotein B OS=Human herpesvirus 1 (strain 17) OX=10299 GN=gB PE=1 SV=1	gB	212	VDLGDCIGKDAR	>sp|P10211|GB_HHV11 Envelope glycoprotein B OS=Human herpesvirus 1 (strain 17) OX=10299 GN=gB PE=1 SV=1	gB	415	>sp|P10211|GB_HHV11 Envelope glycoprotein B OS=Human herpesvirus 1 (strain 17) OX=10299 GN=gB PE=1 SV=1->sp|P10211|GB_HHV11 Envelope glycoprotein B OS=Human herpesvirus 1 (strain 17) OX=10299 GN=gB PE=1 SV=1	gB->gB	virus - virus
STAKYVR	>sp|P10211|GB_HHV11 Envelope glycoprotein B OS=Human herpesvirus 1 (strain 17) OX=10299 GN=gB PE=1 SV=1	gB	212	IKTTSSIEFAR	>sp|P10211|GB_HHV11 Envelope glycoprotein B OS=Human herpesvirus 1 (strain 17) OX=10299 GN=gB PE=1 SV=1	gB	496	>sp|P10211|GB_HHV11 Envelope glycoprotein B OS=Human herpesvirus 1 (strain 17) OX=10299 GN=gB PE=1 SV=1->sp|P10211|GB_HHV11 Envelope glycoprotein B OS=Human herpesvirus 1 (strain 17) OX=10299 GN=gB PE=1 SV=1	gB->gB	virus - virus
STAKYVR	>sp|P10211|GB_HHV11 Envelope glycoprotein B OS=Human herpesvirus 1 (strain 17) OX=10299 GN=gB PE=1 SV=1	gB	212	KLNPNAIASATVGR	>sp|P10211|GB_HHV11 Envelope glycoprotein B OS=Human herpesvirus 1 (strain 17) OX=10299 GN=gB PE=1 SV=1	gB	544	>sp|P10211|GB_HHV11 Envelope glycoprotein B OS=Human herpesvirus 1 (strain 17) OX=10299 GN=gB PE=1 SV=1->sp|P10211|GB_HHV11 Envelope glycoprotein B OS=Human herpesvirus 1 (strain 17) OX=10299 GN=gB PE=1 SV=1	gB->gB	virus - virus
STAKYVR	>sp|P10211|GB_HHV11 Envelope glycoprotein B OS=Human herpesvirus 1 (strain 17) OX=10299 GN=gB PE=1 SV=1	gB	212	HEIKDSGLLDYTEVQR	>sp|P10211|GB_HHV11 Envelope glycoprotein B OS=Human herpesvirus 1 (strain 17) OX=10299 GN=gB PE=1 SV=1	gB	695	>sp|P10211|GB_HHV11 Envelope glycoprotein B OS=Human herpesvirus 1 (strain 17) OX=10299 GN=gB PE=1 SV=1->sp|P10211|GB_HHV11 Envelope glycoprotein B OS=Human herpesvirus 1 (strain 17) OX=10299 GN=gB PE=1 SV=1	gB->gB	virus - virus
DDHETDMELKPANAATR	>sp|P10211|GB_HHV11 Envelope glycoprotein B OS=Human herpesvirus 1 (strain 17) OX=10299 GN=gB PE=1 SV=1	gB	235	GWHTTDLKYNPSR	>sp|P10211|GB_HHV11 Envelope glycoprotein B OS=Human herpesvirus 1 (strain 17) OX=10299 GN=gB PE=1 SV=1	gB	253	>sp|P10211|GB_HHV11 Envelope glycoprotein B OS=Human herpesvirus 1 (strain 17) OX=10299 GN=gB PE=1 SV=1->sp|P10211|GB_HHV11 Envelope glycoprotein B OS=Human herpesvirus 1 (strain 17) OX=10299 GN=gB PE=1 SV=1	gB->gB	virus - virus
DDHETDMELKPANAATR	>sp|P10211|GB_HHV11 Envelope glycoprotein B OS=Human herpesvirus 1 (strain 17) OX=10299 GN=gB PE=1 SV=1	gB	235	FKQVDGFYAR	>sp|P10211|GB_HHV11 Envelope glycoprotein B OS=Human herpesvirus 1 (strain 17) OX=10299 GN=gB PE=1 SV=1	gB	320	>sp|P10211|GB_HHV11 Envelope glycoprotein B OS=Human herpesvirus 1 (strain 17) OX=10299 GN=gB PE=1 SV=1->sp|P10211|GB_HHV11 Envelope glycoprotein B OS=Human herpesvirus 1 (strain 17) OX=10299 GN=gB PE=1 SV=1	gB->gB	virus - virus
NNLETTAFHRDDHETDMELKPANAATR	>sp|P10211|GB_HHV11 Envelope glycoprotein B OS=Human herpesvirus 1 (strain 17) OX=10299 GN=gB PE=1 SV=1	gB	235	DLTTKAR	>sp|P10211|GB_HHV11 Envelope glycoprotein B OS=Human herpesvirus 1 (strain 17) OX=10299 GN=gB PE=1 SV=1	gB	333	>sp|P10211|GB_HHV11 Envelope glycoprotein B OS=Human herpesvirus 1 (strain 17) OX=10299 GN=gB PE=1 SV=1->sp|P10211|GB_HHV11 Envelope glycoprotein B OS=Human herpesvirus 1 (strain 17) OX=10299 GN=gB PE=1 SV=1	gB->gB	virus - virus
DDHETDMELKPANAATR	>sp|P10211|GB_HHV11 Envelope glycoprotein B OS=Human herpesvirus 1 (strain 17) OX=10299 GN=gB PE=1 SV=1	gB	235	IKTTSSIEFAR	>sp|P10211|GB_HHV11 Envelope glycoprotein B OS=Human herpesvirus 1 (strain 17) OX=10299 GN=gB PE=1 SV=1	gB	496	>sp|P10211|GB_HHV11 Envelope glycoprotein B OS=Human herpesvirus 1 (strain 17) OX=10299 GN=gB PE=1 SV=1->sp|P10211|GB_HHV11 Envelope glycoprotein B OS=Human herpesvirus 1 (strain 17) OX=10299 GN=gB PE=1 SV=1	gB->gB	virus - virus
DDHETDMELKPANAATR	>sp|P10211|GB_HHV11 Envelope glycoprotein B OS=Human herpesvirus 1 (strain 17) OX=10299 GN=gB PE=1 SV=1	gB	235	KLNPNAIASATVGR	>sp|P10211|GB_HHV11 Envelope glycoprotein B OS=Human herpesvirus 1 (strain 17) OX=10299 GN=gB PE=1 SV=1	gB	544	>sp|P10211|GB_HHV11 Envelope glycoprotein B OS=Human herpesvirus 1 (strain 17) OX=10299 GN=gB PE=1 SV=1->sp|P10211|GB_HHV11 Envelope glycoprotein B OS=Human herpesvirus 1 (strain 17) OX=10299 GN=gB PE=1 SV=1	gB->gB	virus - virus
DDHETDMoELKPANAATR	>sp|P10211|GB_HHV11 Envelope glycoprotein B OS=Human herpesvirus 1 (strain 17) OX=10299 GN=gB PE=1 SV=1	gB	235	HEIKDSGLLDYTEVQR	>sp|P10211|GB_HHV11 Envelope glycoprotein B OS=Human herpesvirus 1 (strain 17) OX=10299 GN=gB PE=1 SV=1	gB	695	>sp|P10211|GB_HHV11 Envelope glycoprotein B OS=Human herpesvirus 1 (strain 17) OX=10299 GN=gB PE=1 SV=1->sp|P10211|GB_HHV11 Envelope glycoprotein B OS=Human herpesvirus 1 (strain 17) OX=10299 GN=gB PE=1 SV=1	gB->gB	virus - virus
GWHTTDLKYNPSR	>sp|P10211|GB_HHV11 Envelope glycoprotein B OS=Human herpesvirus 1 (strain 17) OX=10299 GN=gB PE=1 SV=1	gB	253	FKQVDGFYAR	>sp|P10211|GB_HHV11 Envelope glycoprotein B OS=Human herpesvirus 1 (strain 17) OX=10299 GN=gB PE=1 SV=1	gB	320	>sp|P10211|GB_HHV11 Envelope glycoprotein B OS=Human herpesvirus 1 (strain 17) OX=10299 GN=gB PE=1 SV=1->sp|P10211|GB_HHV11 Envelope glycoprotein B OS=Human herpesvirus 1 (strain 17) OX=10299 GN=gB PE=1 SV=1	gB->gB	virus - virus
GWHTTDLKYNPSR	>sp|P10211|GB_HHV11 Envelope glycoprotein B OS=Human herpesvirus 1 (strain 17) OX=10299 GN=gB PE=1 SV=1	gB	253	DLTTKAR	>sp|P10211|GB_HHV11 Envelope glycoprotein B OS=Human herpesvirus 1 (strain 17) OX=10299 GN=gB PE=1 SV=1	gB	333	>sp|P10211|GB_HHV11 Envelope glycoprotein B OS=Human herpesvirus 1 (strain 17) OX=10299 GN=gB PE=1 SV=1->sp|P10211|GB_HHV11 Envelope glycoprotein B OS=Human herpesvirus 1 (strain 17) OX=10299 GN=gB PE=1 SV=1	gB->gB	virus - virus
GWHTTDLKYNPSR	>sp|P10211|GB_HHV11 Envelope glycoprotein B OS=Human herpesvirus 1 (strain 17) OX=10299 GN=gB PE=1 SV=1	gB	253	VDLGDCIGKDAR	>sp|P10211|GB_HHV11 Envelope glycoprotein B OS=Human herpesvirus 1 (strain 17) OX=10299 GN=gB PE=1 SV=1	gB	415	>sp|P10211|GB_HHV11 Envelope glycoprotein B OS=Human herpesvirus 1 (strain 17) OX=10299 GN=gB PE=1 SV=1->sp|P10211|GB_HHV11 Envelope glycoprotein B OS=Human herpesvirus 1 (strain 17) OX=10299 GN=gB PE=1 SV=1	gB->gB	virus - virus
GWHTTDLKYNPSR	>sp|P10211|GB_HHV11 Envelope glycoprotein B OS=Human herpesvirus 1 (strain 17) OX=10299 GN=gB PE=1 SV=1	gB	253	KLNPNAIASATVGR	>sp|P10211|GB_HHV11 Envelope glycoprotein B OS=Human herpesvirus 1 (strain 17) OX=10299 GN=gB PE=1 SV=1	gB	544	>sp|P10211|GB_HHV11 Envelope glycoprotein B OS=Human herpesvirus 1 (strain 17) OX=10299 GN=gB PE=1 SV=1->sp|P10211|GB_HHV11 Envelope glycoprotein B OS=Human herpesvirus 1 (strain 17) OX=10299 GN=gB PE=1 SV=1	gB->gB	virus - virus
FKQVDGFYAR	>sp|P10211|GB_HHV11 Envelope glycoprotein B OS=Human herpesvirus 1 (strain 17) OX=10299 GN=gB PE=1 SV=1	gB	320	FKQVDGFYAR	>sp|P10211|GB_HHV11 Envelope glycoprotein B OS=Human herpesvirus 1 (strain 17) OX=10299 GN=gB PE=1 SV=1	gB	320	>sp|P10211|GB_HHV11 Envelope glycoprotein B OS=Human herpesvirus 1 (strain 17) OX=10299 GN=gB PE=1 SV=1->sp|P10211|GB_HHV11 Envelope glycoprotein B OS=Human herpesvirus 1 (strain 17) OX=10299 GN=gB PE=1 SV=1	gB->gB	virus - virus
FKQVDGFYAR	>sp|P10211|GB_HHV11 Envelope glycoprotein B OS=Human herpesvirus 1 (strain 17) OX=10299 GN=gB PE=1 SV=1	gB	320	DLTTKAR	>sp|P10211|GB_HHV11 Envelope glycoprotein B OS=Human herpesvirus 1 (strain 17) OX=10299 GN=gB PE=1 SV=1	gB	333	>sp|P10211|GB_HHV11 Envelope glycoprotein B OS=Human herpesvirus 1 (strain 17) OX=10299 GN=gB PE=1 SV=1->sp|P10211|GB_HHV11 Envelope glycoprotein B OS=Human herpesvirus 1 (strain 17) OX=10299 GN=gB PE=1 SV=1	gB->gB	virus - virus
FKQVDGFYAR	>sp|P10211|GB_HHV11 Envelope glycoprotein B OS=Human herpesvirus 1 (strain 17) OX=10299 GN=gB PE=1 SV=1	gB	320	VDLGDCIGKDAR	>sp|P10211|GB_HHV11 Envelope glycoprotein B OS=Human herpesvirus 1 (strain 17) OX=10299 GN=gB PE=1 SV=1	gB	415	>sp|P10211|GB_HHV11 Envelope glycoprotein B OS=Human herpesvirus 1 (strain 17) OX=10299 GN=gB PE=1 SV=1->sp|P10211|GB_HHV11 Envelope glycoprotein B OS=Human herpesvirus 1 (strain 17) OX=10299 GN=gB PE=1 SV=1	gB->gB	virus - virus
FKQVDGFYAR	>sp|P10211|GB_HHV11 Envelope glycoprotein B OS=Human herpesvirus 1 (strain 17) OX=10299 GN=gB PE=1 SV=1	gB	320	IKTTSSIEFAR	>sp|P10211|GB_HHV11 Envelope glycoprotein B OS=Human herpesvirus 1 (strain 17) OX=10299 GN=gB PE=1 SV=1	gB	496	>sp|P10211|GB_HHV11 Envelope glycoprotein B OS=Human herpesvirus 1 (strain 17) OX=10299 GN=gB PE=1 SV=1->sp|P10211|GB_HHV11 Envelope glycoprotein B OS=Human herpesvirus 1 (strain 17) OX=10299 GN=gB PE=1 SV=1	gB->gB	virus - virus
FKQVDGFYAR	>sp|P10211|GB_HHV11 Envelope glycoprotein B OS=Human herpesvirus 1 (strain 17) OX=10299 GN=gB PE=1 SV=1	gB	320	KLNPNAIASATVGR	>sp|P10211|GB_HHV11 Envelope glycoprotein B OS=Human herpesvirus 1 (strain 17) OX=10299 GN=gB PE=1 SV=1	gB	544	>sp|P10211|GB_HHV11 Envelope glycoprotein B OS=Human herpesvirus 1 (strain 17) OX=10299 GN=gB PE=1 SV=1->sp|P10211|GB_HHV11 Envelope glycoprotein B OS=Human herpesvirus 1 (strain 17) OX=10299 GN=gB PE=1 SV=1	gB->gB	virus - virus
DLTTKAR	>sp|P10211|GB_HHV11 Envelope glycoprotein B OS=Human herpesvirus 1 (strain 17) OX=10299 GN=gB PE=1 SV=1	gB	333	VDLGDCIGKDAR	>sp|P10211|GB_HHV11 Envelope glycoprotein B OS=Human herpesvirus 1 (strain 17) OX=10299 GN=gB PE=1 SV=1	gB	415	>sp|P10211|GB_HHV11 Envelope glycoprotein B OS=Human herpesvirus 1 (strain 17) OX=10299 GN=gB PE=1 SV=1->sp|P10211|GB_HHV11 Envelope glycoprotein B OS=Human herpesvirus 1 (strain 17) OX=10299 GN=gB PE=1 SV=1	gB->gB	virus - virus
DLTTKAR	>sp|P10211|GB_HHV11 Envelope glycoprotein B OS=Human herpesvirus 1 (strain 17) OX=10299 GN=gB PE=1 SV=1	gB	333	IKTTSSIEFAR	>sp|P10211|GB_HHV11 Envelope glycoprotein B OS=Human herpesvirus 1 (strain 17) OX=10299 GN=gB PE=1 SV=1	gB	496	>sp|P10211|GB_HHV11 Envelope glycoprotein B OS=Human herpesvirus 1 (strain 17) OX=10299 GN=gB PE=1 SV=1->sp|P10211|GB_HHV11 Envelope glycoprotein B OS=Human herpesvirus 1 (strain 17) OX=10299 GN=gB PE=1 SV=1	gB->gB	virus - virus
DLTTKAR	>sp|P10211|GB_HHV11 Envelope glycoprotein B OS=Human herpesvirus 1 (strain 17) OX=10299 GN=gB PE=1 SV=1	gB	333	KLNPNAIASATVGR	>sp|P10211|GB_HHV11 Envelope glycoprotein B OS=Human herpesvirus 1 (strain 17) OX=10299 GN=gB PE=1 SV=1	gB	544	>sp|P10211|GB_HHV11 Envelope glycoprotein B OS=Human herpesvirus 1 (strain 17) OX=10299 GN=gB PE=1 SV=1->sp|P10211|GB_HHV11 Envelope glycoprotein B OS=Human herpesvirus 1 (strain 17) OX=10299 GN=gB PE=1 SV=1	gB->gB	virus - virus
DLTTKAR	>sp|P10211|GB_HHV11 Envelope glycoprotein B OS=Human herpesvirus 1 (strain 17) OX=10299 GN=gB PE=1 SV=1	gB	333	HEIKDSGLLDYTEVQR	>sp|P10211|GB_HHV11 Envelope glycoprotein B OS=Human herpesvirus 1 (strain 17) OX=10299 GN=gB PE=1 SV=1	gB	695	>sp|P10211|GB_HHV11 Envelope glycoprotein B OS=Human herpesvirus 1 (strain 17) OX=10299 GN=gB PE=1 SV=1->sp|P10211|GB_HHV11 Envelope glycoprotein B OS=Human herpesvirus 1 (strain 17) OX=10299 GN=gB PE=1 SV=1	gB->gB	virus - virus
RPSVCTMTKWQEVDEMoLR	>sp|P10211|GB_HHV11 Envelope glycoprotein B OS=Human herpesvirus 1 (strain 17) OX=10299 GN=gB PE=1 SV=1	gB	368	VDLGDCIGKDAR	>sp|P10211|GB_HHV11 Envelope glycoprotein B OS=Human herpesvirus 1 (strain 17) OX=10299 GN=gB PE=1 SV=1	gB	415	>sp|P10211|GB_HHV11 Envelope glycoprotein B OS=Human herpesvirus 1 (strain 17) OX=10299 GN=gB PE=1 SV=1->sp|P10211|GB_HHV11 Envelope glycoprotein B OS=Human herpesvirus 1 (strain 17) OX=10299 GN=gB PE=1 SV=1	gB->gB	virus - virus
VDLGDCIGKDAR	>sp|P10211|GB_HHV11 Envelope glycoprotein B OS=Human herpesvirus 1 (strain 17) OX=10299 GN=gB PE=1 SV=1	gB	415	IKTTSSIEFAR	>sp|P10211|GB_HHV11 Envelope glycoprotein B OS=Human herpesvirus 1 (strain 17) OX=10299 GN=gB PE=1 SV=1	gB	496	>sp|P10211|GB_HHV11 Envelope glycoprotein B OS=Human herpesvirus 1 (strain 17) OX=10299 GN=gB PE=1 SV=1->sp|P10211|GB_HHV11 Envelope glycoprotein B OS=Human herpesvirus 1 (strain 17) OX=10299 GN=gB PE=1 SV=1	gB->gB	virus - virus
VDLGDCIGKDAR	>sp|P10211|GB_HHV11 Envelope glycoprotein B OS=Human herpesvirus 1 (strain 17) OX=10299 GN=gB PE=1 SV=1	gB	415	KLNPNAIASATVGR	>sp|P10211|GB_HHV11 Envelope glycoprotein B OS=Human herpesvirus 1 (strain 17) OX=10299 GN=gB PE=1 SV=1	gB	544	>sp|P10211|GB_HHV11 Envelope glycoprotein B OS=Human herpesvirus 1 (strain 17) OX=10299 GN=gB PE=1 SV=1->sp|P10211|GB_HHV11 Envelope glycoprotein B OS=Human herpesvirus 1 (strain 17) OX=10299 GN=gB PE=1 SV=1	gB->gB	virus - virus
VDLGDCIGKDAR	>sp|P10211|GB_HHV11 Envelope glycoprotein B OS=Human herpesvirus 1 (strain 17) OX=10299 GN=gB PE=1 SV=1	gB	415	HEIKDSGLLDYTEVQR	>sp|P10211|GB_HHV11 Envelope glycoprotein B OS=Human herpesvirus 1 (strain 17) OX=10299 GN=gB PE=1 SV=1	gB	695	>sp|P10211|GB_HHV11 Envelope glycoprotein B OS=Human herpesvirus 1 (strain 17) OX=10299 GN=gB PE=1 SV=1->sp|P10211|GB_HHV11 Envelope glycoprotein B OS=Human herpesvirus 1 (strain 17) OX=10299 GN=gB PE=1 SV=1	gB->gB	virus - virus
IKTTSSIEFAR	>sp|P10211|GB_HHV11 Envelope glycoprotein B OS=Human herpesvirus 1 (strain 17) OX=10299 GN=gB PE=1 SV=1	gB	496	IKTTSSIEFAR	>sp|P10211|GB_HHV11 Envelope glycoprotein B OS=Human herpesvirus 1 (strain 17) OX=10299 GN=gB PE=1 SV=1	gB	496	>sp|P10211|GB_HHV11 Envelope glycoprotein B OS=Human herpesvirus 1 (strain 17) OX=10299 GN=gB PE=1 SV=1->sp|P10211|GB_HHV11 Envelope glycoprotein B OS=Human herpesvirus 1 (strain 17) OX=10299 GN=gB PE=1 SV=1	gB->gB	virus - virus
KLNPNAIASATVGR	>sp|P10211|GB_HHV11 Envelope glycoprotein B OS=Human herpesvirus 1 (strain 17) OX=10299 GN=gB PE=1 SV=1	gB	544	KLNPNAIASATVGR	>sp|P10211|GB_HHV11 Envelope glycoprotein B OS=Human herpesvirus 1 (strain 17) OX=10299 GN=gB PE=1 SV=1	gB	544	>sp|P10211|GB_HHV11 Envelope glycoprotein B OS=Human herpesvirus 1 (strain 17) OX=10299 GN=gB PE=1 SV=1->sp|P10211|GB_HHV11 Envelope glycoprotein B OS=Human herpesvirus 1 (strain 17) OX=10299 GN=gB PE=1 SV=1	gB->gB	virus - virus
KLNPNAIASATVGR	>sp|P10211|GB_HHV11 Envelope glycoprotein B OS=Human herpesvirus 1 (strain 17) OX=10299 GN=gB PE=1 SV=1	gB	544	HEIKDSGLLDYTEVQR	>sp|P10211|GB_HHV11 Envelope glycoprotein B OS=Human herpesvirus 1 (strain 17) OX=10299 GN=gB PE=1 SV=1	gB	695	>sp|P10211|GB_HHV11 Envelope glycoprotein B OS=Human herpesvirus 1 (strain 17) OX=10299 GN=gB PE=1 SV=1->sp|P10211|GB_HHV11 Envelope glycoprotein B OS=Human herpesvirus 1 (strain 17) OX=10299 GN=gB PE=1 SV=1	gB->gB	virus - virus
LQSNPMKALYPLTTK	>sp|P10211|GB_HHV11 Envelope glycoprotein B OS=Human herpesvirus 1 (strain 17) OX=10299 GN=gB PE=1 SV=1	gB	807	LQSNPMoKALYPLTTK	>sp|P10211|GB_HHV11 Envelope glycoprotein B OS=Human herpesvirus 1 (strain 17) OX=10299 GN=gB PE=1 SV=1	gB	807	>sp|P10211|GB_HHV11 Envelope glycoprotein B OS=Human herpesvirus 1 (strain 17) OX=10299 GN=gB PE=1 SV=1->sp|P10211|GB_HHV11 Envelope glycoprotein B OS=Human herpesvirus 1 (strain 17) OX=10299 GN=gB PE=1 SV=1	gB->gB	virus - virus
LQSNPMoKALYPLTTK	>sp|P10211|GB_HHV11 Envelope glycoprotein B OS=Human herpesvirus 1 (strain 17) OX=10299 GN=gB PE=1 SV=1	gB	807	ELKNPTNPDASGEGEEGGDFDEAKLAEAR	>sp|P10211|GB_HHV11 Envelope glycoprotein B OS=Human herpesvirus 1 (strain 17) OX=10299 GN=gB PE=1 SV=1	gB	818	>sp|P10211|GB_HHV11 Envelope glycoprotein B OS=Human herpesvirus 1 (strain 17) OX=10299 GN=gB PE=1 SV=1->sp|P10211|GB_HHV11 Envelope glycoprotein B OS=Human herpesvirus 1 (strain 17) OX=10299 GN=gB PE=1 SV=1	gB->gB	virus - virus
LQSNPMKALYPLTTK	>sp|P10211|GB_HHV11 Envelope glycoprotein B OS=Human herpesvirus 1 (strain 17) OX=10299 GN=gB PE=1 SV=1	gB	807	TEHKAK	>sp|P10211|GB_HHV11 Envelope glycoprotein B OS=Human herpesvirus 1 (strain 17) OX=10299 GN=gB PE=1 SV=1	gB	862	>sp|P10211|GB_HHV11 Envelope glycoprotein B OS=Human herpesvirus 1 (strain 17) OX=10299 GN=gB PE=1 SV=1->sp|P10211|GB_HHV11 Envelope glycoprotein B OS=Human herpesvirus 1 (strain 17) OX=10299 GN=gB PE=1 SV=1	gB->gB	virus - virus
LQSNPMKALYPLTTK	>sp|P10211|GB_HHV11 Envelope glycoprotein B OS=Human herpesvirus 1 (strain 17) OX=10299 GN=gB PE=1 SV=1	gB	807	KKGTSALLSAK	>sp|P10211|GB_HHV11 Envelope glycoprotein B OS=Human herpesvirus 1 (strain 17) OX=10299 GN=gB PE=1 SV=1	gB	865	>sp|P10211|GB_HHV11 Envelope glycoprotein B OS=Human herpesvirus 1 (strain 17) OX=10299 GN=gB PE=1 SV=1->sp|P10211|GB_HHV11 Envelope glycoprotein B OS=Human herpesvirus 1 (strain 17) OX=10299 GN=gB PE=1 SV=1	gB->gB	virus - virus
LQSNPMKALYPLTTK	>sp|P10211|GB_HHV11 Envelope glycoprotein B OS=Human herpesvirus 1 (strain 17) OX=10299 GN=gB PE=1 SV=1	gB	807	KGTSALLSAK	>sp|P10211|GB_HHV11 Envelope glycoprotein B OS=Human herpesvirus 1 (strain 17) OX=10299 GN=gB PE=1 SV=1	gB	866	>sp|P10211|GB_HHV11 Envelope glycoprotein B OS=Human herpesvirus 1 (strain 17) OX=10299 GN=gB PE=1 SV=1->sp|P10211|GB_HHV11 Envelope glycoprotein B OS=Human herpesvirus 1 (strain 17) OX=10299 GN=gB PE=1 SV=1	gB->gB	virus - virus
LQSNPMoKALYPLTTK	>sp|P10211|GB_HHV11 Envelope glycoprotein B OS=Human herpesvirus 1 (strain 17) OX=10299 GN=gB PE=1 SV=1	gB	807	GTSALLSAKVTDMVMoR	>sp|P10211|GB_HHV11 Envelope glycoprotein B OS=Human herpesvirus 1 (strain 17) OX=10299 GN=gB PE=1 SV=1	gB	875	>sp|P10211|GB_HHV11 Envelope glycoprotein B OS=Human herpesvirus 1 (strain 17) OX=10299 GN=gB PE=1 SV=1->sp|P10211|GB_HHV11 Envelope glycoprotein B OS=Human herpesvirus 1 (strain 17) OX=10299 GN=gB PE=1 SV=1	gB->gB	virus - virus
ALYPLTTKELKNPTNPDASGEGEEGGDFDEAK	>sp|P10211|GB_HHV11 Envelope glycoprotein B OS=Human herpesvirus 1 (strain 17) OX=10299 GN=gB PE=1 SV=1	gB	815	TEHKAK	>sp|P10211|GB_HHV11 Envelope glycoprotein B OS=Human herpesvirus 1 (strain 17) OX=10299 GN=gB PE=1 SV=1	gB	862	>sp|P10211|GB_HHV11 Envelope glycoprotein B OS=Human herpesvirus 1 (strain 17) OX=10299 GN=gB PE=1 SV=1->sp|P10211|GB_HHV11 Envelope glycoprotein B OS=Human herpesvirus 1 (strain 17) OX=10299 GN=gB PE=1 SV=1	gB->gB	virus - virus
ALYPLTTKELK	>sp|P10211|GB_HHV11 Envelope glycoprotein B OS=Human herpesvirus 1 (strain 17) OX=10299 GN=gB PE=1 SV=1	gB	815	KKGTSALLSAK	>sp|P10211|GB_HHV11 Envelope glycoprotein B OS=Human herpesvirus 1 (strain 17) OX=10299 GN=gB PE=1 SV=1	gB	865	>sp|P10211|GB_HHV11 Envelope glycoprotein B OS=Human herpesvirus 1 (strain 17) OX=10299 GN=gB PE=1 SV=1->sp|P10211|GB_HHV11 Envelope glycoprotein B OS=Human herpesvirus 1 (strain 17) OX=10299 GN=gB PE=1 SV=1	gB->gB	virus - virus
ALYPLTTKELKNPTNPDASGEGEEGGDFDEAK	>sp|P10211|GB_HHV11 Envelope glycoprotein B OS=Human herpesvirus 1 (strain 17) OX=10299 GN=gB PE=1 SV=1	gB	815	KGTSALLSAK	>sp|P10211|GB_HHV11 Envelope glycoprotein B OS=Human herpesvirus 1 (strain 17) OX=10299 GN=gB PE=1 SV=1	gB	866	>sp|P10211|GB_HHV11 Envelope glycoprotein B OS=Human herpesvirus 1 (strain 17) OX=10299 GN=gB PE=1 SV=1->sp|P10211|GB_HHV11 Envelope glycoprotein B OS=Human herpesvirus 1 (strain 17) OX=10299 GN=gB PE=1 SV=1	gB->gB	virus - virus
ELKNPTNPDASGEGEEGGDFDEAK	>sp|P10211|GB_HHV11 Envelope glycoprotein B OS=Human herpesvirus 1 (strain 17) OX=10299 GN=gB PE=1 SV=1	gB	818	TEHKAK	>sp|P10211|GB_HHV11 Envelope glycoprotein B OS=Human herpesvirus 1 (strain 17) OX=10299 GN=gB PE=1 SV=1	gB	862	>sp|P10211|GB_HHV11 Envelope glycoprotein B OS=Human herpesvirus 1 (strain 17) OX=10299 GN=gB PE=1 SV=1->sp|P10211|GB_HHV11 Envelope glycoprotein B OS=Human herpesvirus 1 (strain 17) OX=10299 GN=gB PE=1 SV=1	gB->gB	virus - virus
ELKNPTNPDASGEGEEGGDFDEAK	>sp|P10211|GB_HHV11 Envelope glycoprotein B OS=Human herpesvirus 1 (strain 17) OX=10299 GN=gB PE=1 SV=1	gB	818	KKGTSALLSAK	>sp|P10211|GB_HHV11 Envelope glycoprotein B OS=Human herpesvirus 1 (strain 17) OX=10299 GN=gB PE=1 SV=1	gB	865	>sp|P10211|GB_HHV11 Envelope glycoprotein B OS=Human herpesvirus 1 (strain 17) OX=10299 GN=gB PE=1 SV=1->sp|P10211|GB_HHV11 Envelope glycoprotein B OS=Human herpesvirus 1 (strain 17) OX=10299 GN=gB PE=1 SV=1	gB->gB	virus - virus
ELKNPTNPDASGEGEEGGDFDEAKLAEAR	>sp|P10211|GB_HHV11 Envelope glycoprotein B OS=Human herpesvirus 1 (strain 17) OX=10299 GN=gB PE=1 SV=1	gB	839	TEHKAK	>sp|P10211|GB_HHV11 Envelope glycoprotein B OS=Human herpesvirus 1 (strain 17) OX=10299 GN=gB PE=1 SV=1	gB	862	>sp|P10211|GB_HHV11 Envelope glycoprotein B OS=Human herpesvirus 1 (strain 17) OX=10299 GN=gB PE=1 SV=1->sp|P10211|GB_HHV11 Envelope glycoprotein B OS=Human herpesvirus 1 (strain 17) OX=10299 GN=gB PE=1 SV=1	gB->gB	virus - virus
TEHKAK	>sp|P10211|GB_HHV11 Envelope glycoprotein B OS=Human herpesvirus 1 (strain 17) OX=10299 GN=gB PE=1 SV=1	gB	862	KKGTSALLSAK	>sp|P10211|GB_HHV11 Envelope glycoprotein B OS=Human herpesvirus 1 (strain 17) OX=10299 GN=gB PE=1 SV=1	gB	865	>sp|P10211|GB_HHV11 Envelope glycoprotein B OS=Human herpesvirus 1 (strain 17) OX=10299 GN=gB PE=1 SV=1->sp|P10211|GB_HHV11 Envelope glycoprotein B OS=Human herpesvirus 1 (strain 17) OX=10299 GN=gB PE=1 SV=1	gB->gB	virus - virus
TEHKAK	>sp|P10211|GB_HHV11 Envelope glycoprotein B OS=Human herpesvirus 1 (strain 17) OX=10299 GN=gB PE=1 SV=1	gB	862	KKGTSALLSAK	>sp|P10211|GB_HHV11 Envelope glycoprotein B OS=Human herpesvirus 1 (strain 17) OX=10299 GN=gB PE=1 SV=1	gB	866	>sp|P10211|GB_HHV11 Envelope glycoprotein B OS=Human herpesvirus 1 (strain 17) OX=10299 GN=gB PE=1 SV=1->sp|P10211|GB_HHV11 Envelope glycoprotein B OS=Human herpesvirus 1 (strain 17) OX=10299 GN=gB PE=1 SV=1	gB->gB	virus - virus
TEHKAK	>sp|P10211|GB_HHV11 Envelope glycoprotein B OS=Human herpesvirus 1 (strain 17) OX=10299 GN=gB PE=1 SV=1	gB	862	GTSALLSAKVTDMVMoR	>sp|P10211|GB_HHV11 Envelope glycoprotein B OS=Human herpesvirus 1 (strain 17) OX=10299 GN=gB PE=1 SV=1	gB	875	>sp|P10211|GB_HHV11 Envelope glycoprotein B OS=Human herpesvirus 1 (strain 17) OX=10299 GN=gB PE=1 SV=1->sp|P10211|GB_HHV11 Envelope glycoprotein B OS=Human herpesvirus 1 (strain 17) OX=10299 GN=gB PE=1 SV=1	gB->gB	virus - virus
MYDTDPHR	>sp|P10215|NEC1_HHV11 Nuclear egress protein 1 OS=Human herpesvirus 1 (strain 17) OX=10299 GN=NEC1 PE=1 SV=1	NEC1	1	PGPYHGKER	>sp|P10215|NEC1_HHV11 Nuclear egress protein 1 OS=Human herpesvirus 1 (strain 17) OX=10299 GN=NEC1 PE=1 SV=1	NEC1	19	>sp|P10215|NEC1_HHV11 Nuclear egress protein 1 OS=Human herpesvirus 1 (strain 17) OX=10299 GN=NEC1 PE=1 SV=1->sp|P10215|NEC1_HHV11 Nuclear egress protein 1 OS=Human herpesvirus 1 (strain 17) OX=10299 GN=NEC1 PE=1 SV=1	NEC1->NEC1	virus - virus
MYDTDPHR	>sp|P10215|NEC1_HHV11 Nuclear egress protein 1 OS=Human herpesvirus 1 (strain 17) OX=10299 GN=NEC1 PE=1 SV=1	NEC1	1	KQELCLHER	>sp|P10215|NEC1_HHV11 Nuclear egress protein 1 OS=Human herpesvirus 1 (strain 17) OX=10299 GN=NEC1 PE=1 SV=1	NEC1	50	>sp|P10215|NEC1_HHV11 Nuclear egress protein 1 OS=Human herpesvirus 1 (strain 17) OX=10299 GN=NEC1 PE=1 SV=1->sp|P10215|NEC1_HHV11 Nuclear egress protein 1 OS=Human herpesvirus 1 (strain 17) OX=10299 GN=NEC1 PE=1 SV=1	NEC1->NEC1	virus - virus
KSLPPHAR	>sp|P10215|NEC1_HHV11 Nuclear egress protein 1 OS=Human herpesvirus 1 (strain 17) OX=10299 GN=NEC1 PE=1 SV=1	NEC1	42	KQELCLHER	>sp|P10215|NEC1_HHV11 Nuclear egress protein 1 OS=Human herpesvirus 1 (strain 17) OX=10299 GN=NEC1 PE=1 SV=1	NEC1	50	>sp|P10215|NEC1_HHV11 Nuclear egress protein 1 OS=Human herpesvirus 1 (strain 17) OX=10299 GN=NEC1 PE=1 SV=1->sp|P10215|NEC1_HHV11 Nuclear egress protein 1 OS=Human herpesvirus 1 (strain 17) OX=10299 GN=NEC1 PE=1 SV=1	NEC1->NEC1	virus - virus
TIELYKQTYR	>sp|P10216|UL32_HHV11 Packaging protein UL32 OS=Human herpesvirus 1 (strain 17) OX=10299 GN=UL32 PE=1 SV=1	UL32	138	HAQKQPK	>sp|P10216|UL32_HHV11 Packaging protein UL32 OS=Human herpesvirus 1 (strain 17) OX=10299 GN=UL32 PE=1 SV=1	UL32	228	>sp|P10216|UL32_HHV11 Packaging protein UL32 OS=Human herpesvirus 1 (strain 17) OX=10299 GN=UL32 PE=1 SV=1->sp|P10216|UL32_HHV11 Packaging protein UL32 OS=Human herpesvirus 1 (strain 17) OX=10299 GN=UL32 PE=1 SV=1	UL32->UL32	virus - virus
GLKHLR	>sp|P10218|NEC2_HHV11 Nuclear egress protein 2 OS=Human herpesvirus 1 (strain 17) OX=10299 GN=NEC2 PE=1 SV=1	NEC2	244	AGLGKPYTGHPGDAFEGLVQR	>sp|P10218|NEC2_HHV11 Nuclear egress protein 2 OS=Human herpesvirus 1 (strain 17) OX=10299 GN=NEC2 PE=1 SV=1	NEC2	6	>sp|P10218|NEC2_HHV11 Nuclear egress protein 2 OS=Human herpesvirus 1 (strain 17) OX=10299 GN=NEC2 PE=1 SV=1->sp|P10218|NEC2_HHV11 Nuclear egress protein 2 OS=Human herpesvirus 1 (strain 17) OX=10299 GN=NEC2 PE=1 SV=1	NEC2->NEC2	virus - virus
GGAWKSPEGFR	>sp|P10220|LTP_HHV11 Large tegument protein deneddylase OS=Human herpesvirus 1 (strain 17) OX=10299 GN=UL36 PE=1 SV=1	UL36	1782	LPAKYQGVLGAK	>sp|P10220|LTP_HHV11 Large tegument protein deneddylase OS=Human herpesvirus 1 (strain 17) OX=10299 GN=UL36 PE=1 SV=1	UL36	1819	>sp|P10220|LTP_HHV11 Large tegument protein deneddylase OS=Human herpesvirus 1 (strain 17) OX=10299 GN=UL36 PE=1 SV=1->sp|P10220|LTP_HHV11 Large tegument protein deneddylase OS=Human herpesvirus 1 (strain 17) OX=10299 GN=UL36 PE=1 SV=1	UL36->UL36	virus - virus
LPAKYQGVLGAK	>sp|P10220|LTP_HHV11 Large tegument protein deneddylase OS=Human herpesvirus 1 (strain 17) OX=10299 GN=UL36 PE=1 SV=1	UL36	1819	YSAGLPKR	>sp|P10220|LTP_HHV11 Large tegument protein deneddylase OS=Human herpesvirus 1 (strain 17) OX=10299 GN=UL36 PE=1 SV=1	UL36	428	>sp|P10220|LTP_HHV11 Large tegument protein deneddylase OS=Human herpesvirus 1 (strain 17) OX=10299 GN=UL36 PE=1 SV=1->sp|P10220|LTP_HHV11 Large tegument protein deneddylase OS=Human herpesvirus 1 (strain 17) OX=10299 GN=UL36 PE=1 SV=1	UL36->UL36	virus - virus
LPAKYQGVLGAK	>sp|P10220|LTP_HHV11 Large tegument protein deneddylase OS=Human herpesvirus 1 (strain 17) OX=10299 GN=UL36 PE=1 SV=1	UL36	1819	STPKGK	>sp|P10220|LTP_HHV11 Large tegument protein deneddylase OS=Human herpesvirus 1 (strain 17) OX=10299 GN=UL36 PE=1 SV=1	UL36	465	>sp|P10220|LTP_HHV11 Large tegument protein deneddylase OS=Human herpesvirus 1 (strain 17) OX=10299 GN=UL36 PE=1 SV=1->sp|P10220|LTP_HHV11 Large tegument protein deneddylase OS=Human herpesvirus 1 (strain 17) OX=10299 GN=UL36 PE=1 SV=1	UL36->UL36	virus - virus
DGDTAYLFDPHGLPEGTPAFIAKVR	>sp|P10220|LTP_HHV11 Large tegument protein deneddylase OS=Human herpesvirus 1 (strain 17) OX=10299 GN=UL36 PE=1 SV=1	UL36	211	GTAGPSAKPEAK	>sp|P10220|LTP_HHV11 Large tegument protein deneddylase OS=Human herpesvirus 1 (strain 17) OX=10299 GN=UL36 PE=1 SV=1	UL36	342	>sp|P10220|LTP_HHV11 Large tegument protein deneddylase OS=Human herpesvirus 1 (strain 17) OX=10299 GN=UL36 PE=1 SV=1->sp|P10220|LTP_HHV11 Large tegument protein deneddylase OS=Human herpesvirus 1 (strain 17) OX=10299 GN=UL36 PE=1 SV=1	UL36->UL36	virus - virus
DGDTAYLFDPHGLPEGTPAFIAKVR	>sp|P10220|LTP_HHV11 Large tegument protein deneddylase OS=Human herpesvirus 1 (strain 17) OX=10299 GN=UL36 PE=1 SV=1	UL36	211	YSAGLPKR	>sp|P10220|LTP_HHV11 Large tegument protein deneddylase OS=Human herpesvirus 1 (strain 17) OX=10299 GN=UL36 PE=1 SV=1	UL36	428	>sp|P10220|LTP_HHV11 Large tegument protein deneddylase OS=Human herpesvirus 1 (strain 17) OX=10299 GN=UL36 PE=1 SV=1->sp|P10220|LTP_HHV11 Large tegument protein deneddylase OS=Human herpesvirus 1 (strain 17) OX=10299 GN=UL36 PE=1 SV=1	UL36->UL36	virus - virus
AIEGAVKEYFYR	>sp|P10220|LTP_HHV11 Large tegument protein deneddylase OS=Human herpesvirus 1 (strain 17) OX=10299 GN=UL36 PE=1 SV=1	UL36	822	KPLDELAR	>sp|P10220|LTP_HHV11 Large tegument protein deneddylase OS=Human herpesvirus 1 (strain 17) OX=10299 GN=UL36 PE=1 SV=1	UL36	929	>sp|P10220|LTP_HHV11 Large tegument protein deneddylase OS=Human herpesvirus 1 (strain 17) OX=10299 GN=UL36 PE=1 SV=1->sp|P10220|LTP_HHV11 Large tegument protein deneddylase OS=Human herpesvirus 1 (strain 17) OX=10299 GN=UL36 PE=1 SV=1	UL36->UL36	virus - virus
GAVYSAKALQASDNNDRR	>sp|P10220|LTP_HHV11 Large tegument protein deneddylase OS=Human herpesvirus 1 (strain 17) OX=10299 GN=UL36 PE=1 SV=1	UL36	834	KPLDELAR	>sp|P10220|LTP_HHV11 Large tegument protein deneddylase OS=Human herpesvirus 1 (strain 17) OX=10299 GN=UL36 PE=1 SV=1	UL36	929	>sp|P10220|LTP_HHV11 Large tegument protein deneddylase OS=Human herpesvirus 1 (strain 17) OX=10299 GN=UL36 PE=1 SV=1->sp|P10220|LTP_HHV11 Large tegument protein deneddylase OS=Human herpesvirus 1 (strain 17) OX=10299 GN=UL36 PE=1 SV=1	UL36->UL36	virus - virus
GPTAAFLSLVDQKR	>sp|P10226|PAP_HHV11 DNA polymerase processivity factor OS=Human herpesvirus 1 (strain 17) OX=10299 GN=UL42 PE=1 SV=1	UL42	105	AGQAAANAKTVYGENTHR	>sp|P10226|PAP_HHV11 DNA polymerase processivity factor OS=Human herpesvirus 1 (strain 17) OX=10299 GN=UL42 PE=1 SV=1	UL42	254	>sp|P10226|PAP_HHV11 DNA polymerase processivity factor OS=Human herpesvirus 1 (strain 17) OX=10299 GN=UL42 PE=1 SV=1->sp|P10226|PAP_HHV11 DNA polymerase processivity factor OS=Human herpesvirus 1 (strain 17) OX=10299 GN=UL42 PE=1 SV=1	UL42->UL42	virus - virus
GPTAAFLSLVDQKR	>sp|P10226|PAP_HHV11 DNA polymerase processivity factor OS=Human herpesvirus 1 (strain 17) OX=10299 GN=UL42 PE=1 SV=1	UL42	105	VTPTTKR	>sp|P10226|PAP_HHV11 DNA polymerase processivity factor OS=Human herpesvirus 1 (strain 17) OX=10299 GN=UL42 PE=1 SV=1	UL42	394	>sp|P10226|PAP_HHV11 DNA polymerase processivity factor OS=Human herpesvirus 1 (strain 17) OX=10299 GN=UL42 PE=1 SV=1->sp|P10226|PAP_HHV11 DNA polymerase processivity factor OS=Human herpesvirus 1 (strain 17) OX=10299 GN=UL42 PE=1 SV=1	UL42->UL42	virus - virus
GPTAAFLSLVDQKR	>sp|P10226|PAP_HHV11 DNA polymerase processivity factor OS=Human herpesvirus 1 (strain 17) OX=10299 GN=UL42 PE=1 SV=1	UL42	105	ADTALKKPK	>sp|P10226|PAP_HHV11 DNA polymerase processivity factor OS=Human herpesvirus 1 (strain 17) OX=10299 GN=UL42 PE=1 SV=1	UL42	410	>sp|P10226|PAP_HHV11 DNA polymerase processivity factor OS=Human herpesvirus 1 (strain 17) OX=10299 GN=UL42 PE=1 SV=1->sp|P10226|PAP_HHV11 DNA polymerase processivity factor OS=Human herpesvirus 1 (strain 17) OX=10299 GN=UL42 PE=1 SV=1	UL42->UL42	virus - virus
GPTAAFLSLVDQKR	>sp|P10226|PAP_HHV11 DNA polymerase processivity factor OS=Human herpesvirus 1 (strain 17) OX=10299 GN=UL42 PE=1 SV=1	UL42	105	ADTALKKPK	>sp|P10226|PAP_HHV11 DNA polymerase processivity factor OS=Human herpesvirus 1 (strain 17) OX=10299 GN=UL42 PE=1 SV=1	UL42	411	>sp|P10226|PAP_HHV11 DNA polymerase processivity factor OS=Human herpesvirus 1 (strain 17) OX=10299 GN=UL42 PE=1 SV=1->sp|P10226|PAP_HHV11 DNA polymerase processivity factor OS=Human herpesvirus 1 (strain 17) OX=10299 GN=UL42 PE=1 SV=1	UL42->UL42	virus - virus
IWTTTSDGEAVELASETLMKR	>sp|P10226|PAP_HHV11 DNA polymerase processivity factor OS=Human herpesvirus 1 (strain 17) OX=10299 GN=UL42 PE=1 SV=1	UL42	159	VTPTTKR	>sp|P10226|PAP_HHV11 DNA polymerase processivity factor OS=Human herpesvirus 1 (strain 17) OX=10299 GN=UL42 PE=1 SV=1	UL42	394	>sp|P10226|PAP_HHV11 DNA polymerase processivity factor OS=Human herpesvirus 1 (strain 17) OX=10299 GN=UL42 PE=1 SV=1->sp|P10226|PAP_HHV11 DNA polymerase processivity factor OS=Human herpesvirus 1 (strain 17) OX=10299 GN=UL42 PE=1 SV=1	UL42->UL42	virus - virus
LTRPQLTKVLNATGADSATPTTFELGVNGK	>sp|P10226|PAP_HHV11 DNA polymerase processivity factor OS=Human herpesvirus 1 (strain 17) OX=10299 GN=UL42 PE=1 SV=1	UL42	187	AGQAAANAKTVYGENTHR	>sp|P10226|PAP_HHV11 DNA polymerase processivity factor OS=Human herpesvirus 1 (strain 17) OX=10299 GN=UL42 PE=1 SV=1	UL42	254	>sp|P10226|PAP_HHV11 DNA polymerase processivity factor OS=Human herpesvirus 1 (strain 17) OX=10299 GN=UL42 PE=1 SV=1->sp|P10226|PAP_HHV11 DNA polymerase processivity factor OS=Human herpesvirus 1 (strain 17) OX=10299 GN=UL42 PE=1 SV=1	UL42->UL42	virus - virus
LTRPQLTKVLNATGADSATPTTFELGVNGK	>sp|P10226|PAP_HHV11 DNA polymerase processivity factor OS=Human herpesvirus 1 (strain 17) OX=10299 GN=UL42 PE=1 SV=1	UL42	187	VTPTTKR	>sp|P10226|PAP_HHV11 DNA polymerase processivity factor OS=Human herpesvirus 1 (strain 17) OX=10299 GN=UL42 PE=1 SV=1	UL42	394	>sp|P10226|PAP_HHV11 DNA polymerase processivity factor OS=Human herpesvirus 1 (strain 17) OX=10299 GN=UL42 PE=1 SV=1->sp|P10226|PAP_HHV11 DNA polymerase processivity factor OS=Human herpesvirus 1 (strain 17) OX=10299 GN=UL42 PE=1 SV=1	UL42->UL42	virus - virus
LTRPQLTKVLNATGADSATPTTFELGVNGK	>sp|P10226|PAP_HHV11 DNA polymerase processivity factor OS=Human herpesvirus 1 (strain 17) OX=10299 GN=UL42 PE=1 SV=1	UL42	187	ADTALKK	>sp|P10226|PAP_HHV11 DNA polymerase processivity factor OS=Human herpesvirus 1 (strain 17) OX=10299 GN=UL42 PE=1 SV=1	UL42	410	>sp|P10226|PAP_HHV11 DNA polymerase processivity factor OS=Human herpesvirus 1 (strain 17) OX=10299 GN=UL42 PE=1 SV=1->sp|P10226|PAP_HHV11 DNA polymerase processivity factor OS=Human herpesvirus 1 (strain 17) OX=10299 GN=UL42 PE=1 SV=1	UL42->UL42	virus - virus
EEGVSSSTSTQVQILSNALTKAGQAAANAK	>sp|P10226|PAP_HHV11 DNA polymerase processivity factor OS=Human herpesvirus 1 (strain 17) OX=10299 GN=UL42 PE=1 SV=1	UL42	245	AGQAAANAKTVYGENTHR	>sp|P10226|PAP_HHV11 DNA polymerase processivity factor OS=Human herpesvirus 1 (strain 17) OX=10299 GN=UL42 PE=1 SV=1	UL42	254	>sp|P10226|PAP_HHV11 DNA polymerase processivity factor OS=Human herpesvirus 1 (strain 17) OX=10299 GN=UL42 PE=1 SV=1->sp|P10226|PAP_HHV11 DNA polymerase processivity factor OS=Human herpesvirus 1 (strain 17) OX=10299 GN=UL42 PE=1 SV=1	UL42->UL42	virus - virus
AGQAAANAKTVYGENTHR	>sp|P10226|PAP_HHV11 DNA polymerase processivity factor OS=Human herpesvirus 1 (strain 17) OX=10299 GN=UL42 PE=1 SV=1	UL42	254	AGQAAANAKTVYGENTHR	>sp|P10226|PAP_HHV11 DNA polymerase processivity factor OS=Human herpesvirus 1 (strain 17) OX=10299 GN=UL42 PE=1 SV=1	UL42	254	>sp|P10226|PAP_HHV11 DNA polymerase processivity factor OS=Human herpesvirus 1 (strain 17) OX=10299 GN=UL42 PE=1 SV=1->sp|P10226|PAP_HHV11 DNA polymerase processivity factor OS=Human herpesvirus 1 (strain 17) OX=10299 GN=UL42 PE=1 SV=1	UL42->UL42	virus - virus
AGQAAANAKTVYGENTHR	>sp|P10226|PAP_HHV11 DNA polymerase processivity factor OS=Human herpesvirus 1 (strain 17) OX=10299 GN=UL42 PE=1 SV=1	UL42	254	VTPTTKR	>sp|P10226|PAP_HHV11 DNA polymerase processivity factor OS=Human herpesvirus 1 (strain 17) OX=10299 GN=UL42 PE=1 SV=1	UL42	394	>sp|P10226|PAP_HHV11 DNA polymerase processivity factor OS=Human herpesvirus 1 (strain 17) OX=10299 GN=UL42 PE=1 SV=1->sp|P10226|PAP_HHV11 DNA polymerase processivity factor OS=Human herpesvirus 1 (strain 17) OX=10299 GN=UL42 PE=1 SV=1	UL42->UL42	virus - virus
AGQAAANAKTVYGENTHR	>sp|P10226|PAP_HHV11 DNA polymerase processivity factor OS=Human herpesvirus 1 (strain 17) OX=10299 GN=UL42 PE=1 SV=1	UL42	254	ADTALKKPK	>sp|P10226|PAP_HHV11 DNA polymerase processivity factor OS=Human herpesvirus 1 (strain 17) OX=10299 GN=UL42 PE=1 SV=1	UL42	410	>sp|P10226|PAP_HHV11 DNA polymerase processivity factor OS=Human herpesvirus 1 (strain 17) OX=10299 GN=UL42 PE=1 SV=1->sp|P10226|PAP_HHV11 DNA polymerase processivity factor OS=Human herpesvirus 1 (strain 17) OX=10299 GN=UL42 PE=1 SV=1	UL42->UL42	virus - virus
AGQAAANAKTVYGENTHR	>sp|P10226|PAP_HHV11 DNA polymerase processivity factor OS=Human herpesvirus 1 (strain 17) OX=10299 GN=UL42 PE=1 SV=1	UL42	254	ADTALKKPK	>sp|P10226|PAP_HHV11 DNA polymerase processivity factor OS=Human herpesvirus 1 (strain 17) OX=10299 GN=UL42 PE=1 SV=1	UL42	411	>sp|P10226|PAP_HHV11 DNA polymerase processivity factor OS=Human herpesvirus 1 (strain 17) OX=10299 GN=UL42 PE=1 SV=1->sp|P10226|PAP_HHV11 DNA polymerase processivity factor OS=Human herpesvirus 1 (strain 17) OX=10299 GN=UL42 PE=1 SV=1	UL42->UL42	virus - virus
PQKICLDWLGHSQGSPSAGSSASR	>sp|P10226|PAP_HHV11 DNA polymerase processivity factor OS=Human herpesvirus 1 (strain 17) OX=10299 GN=UL42 PE=1 SV=1	UL42	319	VTPTTKR	>sp|P10226|PAP_HHV11 DNA polymerase processivity factor OS=Human herpesvirus 1 (strain 17) OX=10299 GN=UL42 PE=1 SV=1	UL42	394	>sp|P10226|PAP_HHV11 DNA polymerase processivity factor OS=Human herpesvirus 1 (strain 17) OX=10299 GN=UL42 PE=1 SV=1->sp|P10226|PAP_HHV11 DNA polymerase processivity factor OS=Human herpesvirus 1 (strain 17) OX=10299 GN=UL42 PE=1 SV=1	UL42->UL42	virus - virus
VTPTTKR	>sp|P10226|PAP_HHV11 DNA polymerase processivity factor OS=Human herpesvirus 1 (strain 17) OX=10299 GN=UL42 PE=1 SV=1	UL42	394	SGGEDARADTALKKPK	>sp|P10226|PAP_HHV11 DNA polymerase processivity factor OS=Human herpesvirus 1 (strain 17) OX=10299 GN=UL42 PE=1 SV=1	UL42	410	>sp|P10226|PAP_HHV11 DNA polymerase processivity factor OS=Human herpesvirus 1 (strain 17) OX=10299 GN=UL42 PE=1 SV=1->sp|P10226|PAP_HHV11 DNA polymerase processivity factor OS=Human herpesvirus 1 (strain 17) OX=10299 GN=UL42 PE=1 SV=1	UL42->UL42	virus - virus
VTPTTKR	>sp|P10226|PAP_HHV11 DNA polymerase processivity factor OS=Human herpesvirus 1 (strain 17) OX=10299 GN=UL42 PE=1 SV=1	UL42	394	SGGEDARADTALKKPK	>sp|P10226|PAP_HHV11 DNA polymerase processivity factor OS=Human herpesvirus 1 (strain 17) OX=10299 GN=UL42 PE=1 SV=1	UL42	411	>sp|P10226|PAP_HHV11 DNA polymerase processivity factor OS=Human herpesvirus 1 (strain 17) OX=10299 GN=UL42 PE=1 SV=1->sp|P10226|PAP_HHV11 DNA polymerase processivity factor OS=Human herpesvirus 1 (strain 17) OX=10299 GN=UL42 PE=1 SV=1	UL42->UL42	virus - virus
ADTALKKPK	>sp|P10226|PAP_HHV11 DNA polymerase processivity factor OS=Human herpesvirus 1 (strain 17) OX=10299 GN=UL42 PE=1 SV=1	UL42	410	ADTALKKPK	>sp|P10226|PAP_HHV11 DNA polymerase processivity factor OS=Human herpesvirus 1 (strain 17) OX=10299 GN=UL42 PE=1 SV=1	UL42	410	>sp|P10226|PAP_HHV11 DNA polymerase processivity factor OS=Human herpesvirus 1 (strain 17) OX=10299 GN=UL42 PE=1 SV=1->sp|P10226|PAP_HHV11 DNA polymerase processivity factor OS=Human herpesvirus 1 (strain 17) OX=10299 GN=UL42 PE=1 SV=1	UL42->UL42	virus - virus
ADTALKKPK	>sp|P10226|PAP_HHV11 DNA polymerase processivity factor OS=Human herpesvirus 1 (strain 17) OX=10299 GN=UL42 PE=1 SV=1	UL42	411	ADTALKKPK	>sp|P10226|PAP_HHV11 DNA polymerase processivity factor OS=Human herpesvirus 1 (strain 17) OX=10299 GN=UL42 PE=1 SV=1	UL42	411	>sp|P10226|PAP_HHV11 DNA polymerase processivity factor OS=Human herpesvirus 1 (strain 17) OX=10299 GN=UL42 PE=1 SV=1->sp|P10226|PAP_HHV11 DNA polymerase processivity factor OS=Human herpesvirus 1 (strain 17) OX=10299 GN=UL42 PE=1 SV=1	UL42->UL42	virus - virus
AAAKQLAAVAR	>sp|P10229|EV45_HHV11 Envelope protein UL45 OS=Human herpesvirus 1 (strain 17) OX=10299 GN=UL45 PE=3 SV=1	UL45	100	AAAKQLAAVAR	>sp|P10229|EV45_HHV11 Envelope protein UL45 OS=Human herpesvirus 1 (strain 17) OX=10299 GN=UL45 PE=3 SV=1	UL45	100	>sp|P10229|EV45_HHV11 Envelope protein UL45 OS=Human herpesvirus 1 (strain 17) OX=10299 GN=UL45 PE=3 SV=1->sp|P10229|EV45_HHV11 Envelope protein UL45 OS=Human herpesvirus 1 (strain 17) OX=10299 GN=UL45 PE=3 SV=1	UL45->UL45	virus - virus
PTLAPKLLAR	>sp|P10230|TEG1_HHV11 Tegument protein UL46 OS=Human herpesvirus 1 (strain 17) OX=10299 GN=UL46 PE=1 SV=2	UL46	168	SGAVAAKYAATVAGLR	>sp|P10230|TEG1_HHV11 Tegument protein UL46 OS=Human herpesvirus 1 (strain 17) OX=10299 GN=UL46 PE=1 SV=2	UL46	183	>sp|P10230|TEG1_HHV11 Tegument protein UL46 OS=Human herpesvirus 1 (strain 17) OX=10299 GN=UL46 PE=1 SV=2->sp|P10230|TEG1_HHV11 Tegument protein UL46 OS=Human herpesvirus 1 (strain 17) OX=10299 GN=UL46 PE=1 SV=2	UL46->UL46	virus - virus
PTLAPKLLAR	>sp|P10230|TEG1_HHV11 Tegument protein UL46 OS=Human herpesvirus 1 (strain 17) OX=10299 GN=UL46 PE=1 SV=2	UL46	168	KATHAASAR	>sp|P10230|TEG1_HHV11 Tegument protein UL46 OS=Human herpesvirus 1 (strain 17) OX=10299 GN=UL46 PE=1 SV=2	UL46	592	>sp|P10230|TEG1_HHV11 Tegument protein UL46 OS=Human herpesvirus 1 (strain 17) OX=10299 GN=UL46 PE=1 SV=2->sp|P10230|TEG1_HHV11 Tegument protein UL46 OS=Human herpesvirus 1 (strain 17) OX=10299 GN=UL46 PE=1 SV=2	UL46->UL46	virus - virus
TPFKSGAVAAK	>sp|P10230|TEG1_HHV11 Tegument protein UL46 OS=Human herpesvirus 1 (strain 17) OX=10299 GN=UL46 PE=1 SV=2	UL46	176	SGAVAAKYAATVAGLR	>sp|P10230|TEG1_HHV11 Tegument protein UL46 OS=Human herpesvirus 1 (strain 17) OX=10299 GN=UL46 PE=1 SV=2	UL46	183	>sp|P10230|TEG1_HHV11 Tegument protein UL46 OS=Human herpesvirus 1 (strain 17) OX=10299 GN=UL46 PE=1 SV=2->sp|P10230|TEG1_HHV11 Tegument protein UL46 OS=Human herpesvirus 1 (strain 17) OX=10299 GN=UL46 PE=1 SV=2	UL46->UL46	virus - virus
TPFKSGAVAAK	>sp|P10230|TEG1_HHV11 Tegument protein UL46 OS=Human herpesvirus 1 (strain 17) OX=10299 GN=UL46 PE=1 SV=2	UL46	176	LANLWQTGKR	>sp|P10230|TEG1_HHV11 Tegument protein UL46 OS=Human herpesvirus 1 (strain 17) OX=10299 GN=UL46 PE=1 SV=2	UL46	313	>sp|P10230|TEG1_HHV11 Tegument protein UL46 OS=Human herpesvirus 1 (strain 17) OX=10299 GN=UL46 PE=1 SV=2->sp|P10230|TEG1_HHV11 Tegument protein UL46 OS=Human herpesvirus 1 (strain 17) OX=10299 GN=UL46 PE=1 SV=2	UL46->UL46	virus - virus
TPFKSGAVAAK	>sp|P10230|TEG1_HHV11 Tegument protein UL46 OS=Human herpesvirus 1 (strain 17) OX=10299 GN=UL46 PE=1 SV=2	UL46	176	KATHAASAR	>sp|P10230|TEG1_HHV11 Tegument protein UL46 OS=Human herpesvirus 1 (strain 17) OX=10299 GN=UL46 PE=1 SV=2	UL46	592	>sp|P10230|TEG1_HHV11 Tegument protein UL46 OS=Human herpesvirus 1 (strain 17) OX=10299 GN=UL46 PE=1 SV=2->sp|P10230|TEG1_HHV11 Tegument protein UL46 OS=Human herpesvirus 1 (strain 17) OX=10299 GN=UL46 PE=1 SV=2	UL46->UL46	virus - virus
SGAVAAKYAATVAGLR	>sp|P10230|TEG1_HHV11 Tegument protein UL46 OS=Human herpesvirus 1 (strain 17) OX=10299 GN=UL46 PE=1 SV=2	UL46	183	LANLWQTGKR	>sp|P10230|TEG1_HHV11 Tegument protein UL46 OS=Human herpesvirus 1 (strain 17) OX=10299 GN=UL46 PE=1 SV=2	UL46	313	>sp|P10230|TEG1_HHV11 Tegument protein UL46 OS=Human herpesvirus 1 (strain 17) OX=10299 GN=UL46 PE=1 SV=2->sp|P10230|TEG1_HHV11 Tegument protein UL46 OS=Human herpesvirus 1 (strain 17) OX=10299 GN=UL46 PE=1 SV=2	UL46->UL46	virus - virus
LANLWQTGKR	>sp|P10230|TEG1_HHV11 Tegument protein UL46 OS=Human herpesvirus 1 (strain 17) OX=10299 GN=UL46 PE=1 SV=2	UL46	313	KATHAASAR	>sp|P10230|TEG1_HHV11 Tegument protein UL46 OS=Human herpesvirus 1 (strain 17) OX=10299 GN=UL46 PE=1 SV=2	UL46	592	>sp|P10230|TEG1_HHV11 Tegument protein UL46 OS=Human herpesvirus 1 (strain 17) OX=10299 GN=UL46 PE=1 SV=2->sp|P10230|TEG1_HHV11 Tegument protein UL46 OS=Human herpesvirus 1 (strain 17) OX=10299 GN=UL46 PE=1 SV=2	UL46->UL46	virus - virus
KATHAASAR	>sp|P10230|TEG1_HHV11 Tegument protein UL46 OS=Human herpesvirus 1 (strain 17) OX=10299 GN=UL46 PE=1 SV=2	UL46	592	ANALTNDGPTNVAALSALLTKLK	>sp|P10230|TEG1_HHV11 Tegument protein UL46 OS=Human herpesvirus 1 (strain 17) OX=10299 GN=UL46 PE=1 SV=2	UL46	709	>sp|P10230|TEG1_HHV11 Tegument protein UL46 OS=Human herpesvirus 1 (strain 17) OX=10299 GN=UL46 PE=1 SV=2->sp|P10230|TEG1_HHV11 Tegument protein UL46 OS=Human herpesvirus 1 (strain 17) OX=10299 GN=UL46 PE=1 SV=2	UL46->UL46	virus - virus
SPPKVEVLEGR	>sp|P10231|TEG5_HHV11 Tegument protein UL47 OS=Human herpesvirus 1 (strain 17) OX=10299 GN=UL47 PE=1 SV=1	UL47	176	SPPKVEVLEGRVPGPELR	>sp|P10231|TEG5_HHV11 Tegument protein UL47 OS=Human herpesvirus 1 (strain 17) OX=10299 GN=UL47 PE=1 SV=1	UL47	176	>sp|P10231|TEG5_HHV11 Tegument protein UL47 OS=Human herpesvirus 1 (strain 17) OX=10299 GN=UL47 PE=1 SV=1->sp|P10231|TEG5_HHV11 Tegument protein UL47 OS=Human herpesvirus 1 (strain 17) OX=10299 GN=UL47 PE=1 SV=1	UL47->UL47	virus - virus
SPPKVEVLEGR	>sp|P10231|TEG5_HHV11 Tegument protein UL47 OS=Human herpesvirus 1 (strain 17) OX=10299 GN=UL47 PE=1 SV=1	UL47	176	TKTSPAQAMoSFLADAVVR	>sp|P10231|TEG5_HHV11 Tegument protein UL47 OS=Human herpesvirus 1 (strain 17) OX=10299 GN=UL47 PE=1 SV=1	UL47	277	>sp|P10231|TEG5_HHV11 Tegument protein UL47 OS=Human herpesvirus 1 (strain 17) OX=10299 GN=UL47 PE=1 SV=1->sp|P10231|TEG5_HHV11 Tegument protein UL47 OS=Human herpesvirus 1 (strain 17) OX=10299 GN=UL47 PE=1 SV=1	UL47->UL47	virus - virus
SPPKVEVLEGR	>sp|P10231|TEG5_HHV11 Tegument protein UL47 OS=Human herpesvirus 1 (strain 17) OX=10299 GN=UL47 PE=1 SV=1	UL47	176	TTPAKFWADVR	>sp|P10231|TEG5_HHV11 Tegument protein UL47 OS=Human herpesvirus 1 (strain 17) OX=10299 GN=UL47 PE=1 SV=1	UL47	597	>sp|P10231|TEG5_HHV11 Tegument protein UL47 OS=Human herpesvirus 1 (strain 17) OX=10299 GN=UL47 PE=1 SV=1->sp|P10231|TEG5_HHV11 Tegument protein UL47 OS=Human herpesvirus 1 (strain 17) OX=10299 GN=UL47 PE=1 SV=1	UL47->UL47	virus - virus
SPPKVEVLEGR	>sp|P10231|TEG5_HHV11 Tegument protein UL47 OS=Human herpesvirus 1 (strain 17) OX=10299 GN=UL47 PE=1 SV=1	UL47	176	KLLMoGDEGAAALR	>sp|P10231|TEG5_HHV11 Tegument protein UL47 OS=Human herpesvirus 1 (strain 17) OX=10299 GN=UL47 PE=1 SV=1	UL47	664	>sp|P10231|TEG5_HHV11 Tegument protein UL47 OS=Human herpesvirus 1 (strain 17) OX=10299 GN=UL47 PE=1 SV=1->sp|P10231|TEG5_HHV11 Tegument protein UL47 OS=Human herpesvirus 1 (strain 17) OX=10299 GN=UL47 PE=1 SV=1	UL47->UL47	virus - virus
TKTSPAQAMoSFLADAVVR	>sp|P10231|TEG5_HHV11 Tegument protein UL47 OS=Human herpesvirus 1 (strain 17) OX=10299 GN=UL47 PE=1 SV=1	UL47	277	KLLMoGDEGAAALR	>sp|P10231|TEG5_HHV11 Tegument protein UL47 OS=Human herpesvirus 1 (strain 17) OX=10299 GN=UL47 PE=1 SV=1	UL47	664	>sp|P10231|TEG5_HHV11 Tegument protein UL47 OS=Human herpesvirus 1 (strain 17) OX=10299 GN=UL47 PE=1 SV=1->sp|P10231|TEG5_HHV11 Tegument protein UL47 OS=Human herpesvirus 1 (strain 17) OX=10299 GN=UL47 PE=1 SV=1	UL47->UL47	virus - virus
TTPAKFWADVR	>sp|P10231|TEG5_HHV11 Tegument protein UL47 OS=Human herpesvirus 1 (strain 17) OX=10299 GN=UL47 PE=1 SV=1	UL47	597	KLLMoGDEGAAALR	>sp|P10231|TEG5_HHV11 Tegument protein UL47 OS=Human herpesvirus 1 (strain 17) OX=10299 GN=UL47 PE=1 SV=1	UL47	664	>sp|P10231|TEG5_HHV11 Tegument protein UL47 OS=Human herpesvirus 1 (strain 17) OX=10299 GN=UL47 PE=1 SV=1->sp|P10231|TEG5_HHV11 Tegument protein UL47 OS=Human herpesvirus 1 (strain 17) OX=10299 GN=UL47 PE=1 SV=1	UL47->UL47	virus - virus
KLLMGDEGAAALR	>sp|P10231|TEG5_HHV11 Tegument protein UL47 OS=Human herpesvirus 1 (strain 17) OX=10299 GN=UL47 PE=1 SV=1	UL47	664	KLLMoGDEGAAALR	>sp|P10231|TEG5_HHV11 Tegument protein UL47 OS=Human herpesvirus 1 (strain 17) OX=10299 GN=UL47 PE=1 SV=1	UL47	664	>sp|P10231|TEG5_HHV11 Tegument protein UL47 OS=Human herpesvirus 1 (strain 17) OX=10299 GN=UL47 PE=1 SV=1->sp|P10231|TEG5_HHV11 Tegument protein UL47 OS=Human herpesvirus 1 (strain 17) OX=10299 GN=UL47 PE=1 SV=1	UL47->UL47	virus - virus
VATKAPAAPAAETTR	>sp|P10233|VP22_HHV11 Tegument protein VP22 OS=Human herpesvirus 1 (strain 17) OX=10299 GN=UL49 PE=1 SV=1	UL49	130	VATKAPAAPAAETTR	>sp|P10233|VP22_HHV11 Tegument protein VP22 OS=Human herpesvirus 1 (strain 17) OX=10299 GN=UL49 PE=1 SV=1	UL49	130	>sp|P10233|VP22_HHV11 Tegument protein VP22 OS=Human herpesvirus 1 (strain 17) OX=10299 GN=UL49 PE=1 SV=1->sp|P10233|VP22_HHV11 Tegument protein VP22 OS=Human herpesvirus 1 (strain 17) OX=10299 GN=UL49 PE=1 SV=1	UL49->UL49	virus - virus
VATKAPAAPAAETTR	>sp|P10233|VP22_HHV11 Tegument protein VP22 OS=Human herpesvirus 1 (strain 17) OX=10299 GN=UL49 PE=1 SV=1	UL49	130	KSAQPESAALPDAPASTAPTR	>sp|P10233|VP22_HHV11 Tegument protein VP22 OS=Human herpesvirus 1 (strain 17) OX=10299 GN=UL49 PE=1 SV=1	UL49	144	>sp|P10233|VP22_HHV11 Tegument protein VP22 OS=Human herpesvirus 1 (strain 17) OX=10299 GN=UL49 PE=1 SV=1->sp|P10233|VP22_HHV11 Tegument protein VP22 OS=Human herpesvirus 1 (strain 17) OX=10299 GN=UL49 PE=1 SV=1	UL49->UL49	virus - virus
VATKAPAAPAAETTR	>sp|P10233|VP22_HHV11 Tegument protein VP22 OS=Human herpesvirus 1 (strain 17) OX=10299 GN=UL49 PE=1 SV=1	UL49	130	SKTPAQGLAR	>sp|P10233|VP22_HHV11 Tegument protein VP22 OS=Human herpesvirus 1 (strain 17) OX=10299 GN=UL49 PE=1 SV=1	UL49	166	>sp|P10233|VP22_HHV11 Tegument protein VP22 OS=Human herpesvirus 1 (strain 17) OX=10299 GN=UL49 PE=1 SV=1->sp|P10233|VP22_HHV11 Tegument protein VP22 OS=Human herpesvirus 1 (strain 17) OX=10299 GN=UL49 PE=1 SV=1	UL49->UL49	virus - virus
VATKAPAAPAAETTR	>sp|P10233|VP22_HHV11 Tegument protein VP22 OS=Human herpesvirus 1 (strain 17) OX=10299 GN=UL49 PE=1 SV=1	UL49	130	KLHFSTAPPNPDAPWTPR	>sp|P10233|VP22_HHV11 Tegument protein VP22 OS=Human herpesvirus 1 (strain 17) OX=10299 GN=UL49 PE=1 SV=1	UL49	175	>sp|P10233|VP22_HHV11 Tegument protein VP22 OS=Human herpesvirus 1 (strain 17) OX=10299 GN=UL49 PE=1 SV=1->sp|P10233|VP22_HHV11 Tegument protein VP22 OS=Human herpesvirus 1 (strain 17) OX=10299 GN=UL49 PE=1 SV=1	UL49->UL49	virus - virus
VATKAPAAPAAETTR	>sp|P10233|VP22_HHV11 Tegument protein VP22 OS=Human herpesvirus 1 (strain 17) OX=10299 GN=UL49 PE=1 SV=1	UL49	130	VAGFNKR	>sp|P10233|VP22_HHV11 Tegument protein VP22 OS=Human herpesvirus 1 (strain 17) OX=10299 GN=UL49 PE=1 SV=1	UL49	198	>sp|P10233|VP22_HHV11 Tegument protein VP22 OS=Human herpesvirus 1 (strain 17) OX=10299 GN=UL49 PE=1 SV=1->sp|P10233|VP22_HHV11 Tegument protein VP22 OS=Human herpesvirus 1 (strain 17) OX=10299 GN=UL49 PE=1 SV=1	UL49->UL49	virus - virus
VATKAPAAPAAETTR	>sp|P10233|VP22_HHV11 Tegument protein VP22 OS=Human herpesvirus 1 (strain 17) OX=10299 GN=UL49 PE=1 SV=1	UL49	130	VTVCEGKNLLQR	>sp|P10233|VP22_HHV11 Tegument protein VP22 OS=Human herpesvirus 1 (strain 17) OX=10299 GN=UL49 PE=1 SV=1	UL49	249	>sp|P10233|VP22_HHV11 Tegument protein VP22 OS=Human herpesvirus 1 (strain 17) OX=10299 GN=UL49 PE=1 SV=1->sp|P10233|VP22_HHV11 Tegument protein VP22 OS=Human herpesvirus 1 (strain 17) OX=10299 GN=UL49 PE=1 SV=1	UL49->UL49	virus - virus
VATKAPAAPAAETTR	>sp|P10233|VP22_HHV11 Tegument protein VP22 OS=Human herpesvirus 1 (strain 17) OX=10299 GN=UL49 PE=1 SV=1	UL49	130	SVKSGPR	>sp|P10233|VP22_HHV11 Tegument protein VP22 OS=Human herpesvirus 1 (strain 17) OX=10299 GN=UL49 PE=1 SV=1	UL49	8	>sp|P10233|VP22_HHV11 Tegument protein VP22 OS=Human herpesvirus 1 (strain 17) OX=10299 GN=UL49 PE=1 SV=1->sp|P10233|VP22_HHV11 Tegument protein VP22 OS=Human herpesvirus 1 (strain 17) OX=10299 GN=UL49 PE=1 SV=1	UL49->UL49	virus - virus
KSAQPESAALPDAPASTAPTR	>sp|P10233|VP22_HHV11 Tegument protein VP22 OS=Human herpesvirus 1 (strain 17) OX=10299 GN=UL49 PE=1 SV=1	UL49	144	GRKSAQPESAALPDAPASTAPTR	>sp|P10233|VP22_HHV11 Tegument protein VP22 OS=Human herpesvirus 1 (strain 17) OX=10299 GN=UL49 PE=1 SV=1	UL49	144	>sp|P10233|VP22_HHV11 Tegument protein VP22 OS=Human herpesvirus 1 (strain 17) OX=10299 GN=UL49 PE=1 SV=1->sp|P10233|VP22_HHV11 Tegument protein VP22 OS=Human herpesvirus 1 (strain 17) OX=10299 GN=UL49 PE=1 SV=1	UL49->UL49	virus - virus
GRKSAQPESAALPDAPASTAPTR	>sp|P10233|VP22_HHV11 Tegument protein VP22 OS=Human herpesvirus 1 (strain 17) OX=10299 GN=UL49 PE=1 SV=1	UL49	144	SKTPAQGLAR	>sp|P10233|VP22_HHV11 Tegument protein VP22 OS=Human herpesvirus 1 (strain 17) OX=10299 GN=UL49 PE=1 SV=1	UL49	166	>sp|P10233|VP22_HHV11 Tegument protein VP22 OS=Human herpesvirus 1 (strain 17) OX=10299 GN=UL49 PE=1 SV=1->sp|P10233|VP22_HHV11 Tegument protein VP22 OS=Human herpesvirus 1 (strain 17) OX=10299 GN=UL49 PE=1 SV=1	UL49->UL49	virus - virus
KSAQPESAALPDAPASTAPTR	>sp|P10233|VP22_HHV11 Tegument protein VP22 OS=Human herpesvirus 1 (strain 17) OX=10299 GN=UL49 PE=1 SV=1	UL49	144	KLHFSTAPPNPDAPWTPR	>sp|P10233|VP22_HHV11 Tegument protein VP22 OS=Human herpesvirus 1 (strain 17) OX=10299 GN=UL49 PE=1 SV=1	UL49	175	>sp|P10233|VP22_HHV11 Tegument protein VP22 OS=Human herpesvirus 1 (strain 17) OX=10299 GN=UL49 PE=1 SV=1->sp|P10233|VP22_HHV11 Tegument protein VP22 OS=Human herpesvirus 1 (strain 17) OX=10299 GN=UL49 PE=1 SV=1	UL49->UL49	virus - virus
KSAQPESAALPDAPASTAPTR	>sp|P10233|VP22_HHV11 Tegument protein VP22 OS=Human herpesvirus 1 (strain 17) OX=10299 GN=UL49 PE=1 SV=1	UL49	144	VAGFNKR	>sp|P10233|VP22_HHV11 Tegument protein VP22 OS=Human herpesvirus 1 (strain 17) OX=10299 GN=UL49 PE=1 SV=1	UL49	198	>sp|P10233|VP22_HHV11 Tegument protein VP22 OS=Human herpesvirus 1 (strain 17) OX=10299 GN=UL49 PE=1 SV=1->sp|P10233|VP22_HHV11 Tegument protein VP22 OS=Human herpesvirus 1 (strain 17) OX=10299 GN=UL49 PE=1 SV=1	UL49->UL49	virus - virus
KSAQPESAALPDAPASTAPTR	>sp|P10233|VP22_HHV11 Tegument protein VP22 OS=Human herpesvirus 1 (strain 17) OX=10299 GN=UL49 PE=1 SV=1	UL49	144	VTVCEGKNLLQR	>sp|P10233|VP22_HHV11 Tegument protein VP22 OS=Human herpesvirus 1 (strain 17) OX=10299 GN=UL49 PE=1 SV=1	UL49	249	>sp|P10233|VP22_HHV11 Tegument protein VP22 OS=Human herpesvirus 1 (strain 17) OX=10299 GN=UL49 PE=1 SV=1->sp|P10233|VP22_HHV11 Tegument protein VP22 OS=Human herpesvirus 1 (strain 17) OX=10299 GN=UL49 PE=1 SV=1	UL49->UL49	virus - virus
KSAQPESAALPDAPASTAPTR	>sp|P10233|VP22_HHV11 Tegument protein VP22 OS=Human herpesvirus 1 (strain 17) OX=10299 GN=UL49 PE=1 SV=1	UL49	144	SVKSGPR	>sp|P10233|VP22_HHV11 Tegument protein VP22 OS=Human herpesvirus 1 (strain 17) OX=10299 GN=UL49 PE=1 SV=1	UL49	8	>sp|P10233|VP22_HHV11 Tegument protein VP22 OS=Human herpesvirus 1 (strain 17) OX=10299 GN=UL49 PE=1 SV=1->sp|P10233|VP22_HHV11 Tegument protein VP22 OS=Human herpesvirus 1 (strain 17) OX=10299 GN=UL49 PE=1 SV=1	UL49->UL49	virus - virus
SKTPAQGLAR	>sp|P10233|VP22_HHV11 Tegument protein VP22 OS=Human herpesvirus 1 (strain 17) OX=10299 GN=UL49 PE=1 SV=1	UL49	166	SKTPAQGLARK	>sp|P10233|VP22_HHV11 Tegument protein VP22 OS=Human herpesvirus 1 (strain 17) OX=10299 GN=UL49 PE=1 SV=1	UL49	166	>sp|P10233|VP22_HHV11 Tegument protein VP22 OS=Human herpesvirus 1 (strain 17) OX=10299 GN=UL49 PE=1 SV=1->sp|P10233|VP22_HHV11 Tegument protein VP22 OS=Human herpesvirus 1 (strain 17) OX=10299 GN=UL49 PE=1 SV=1	UL49->UL49	virus - virus
SKTPAQGLAR	>sp|P10233|VP22_HHV11 Tegument protein VP22 OS=Human herpesvirus 1 (strain 17) OX=10299 GN=UL49 PE=1 SV=1	UL49	166	KLHFSTAPPNPDAPWTPR	>sp|P10233|VP22_HHV11 Tegument protein VP22 OS=Human herpesvirus 1 (strain 17) OX=10299 GN=UL49 PE=1 SV=1	UL49	175	>sp|P10233|VP22_HHV11 Tegument protein VP22 OS=Human herpesvirus 1 (strain 17) OX=10299 GN=UL49 PE=1 SV=1->sp|P10233|VP22_HHV11 Tegument protein VP22 OS=Human herpesvirus 1 (strain 17) OX=10299 GN=UL49 PE=1 SV=1	UL49->UL49	virus - virus
SKTPAQGLAR	>sp|P10233|VP22_HHV11 Tegument protein VP22 OS=Human herpesvirus 1 (strain 17) OX=10299 GN=UL49 PE=1 SV=1	UL49	166	VAGFNKR	>sp|P10233|VP22_HHV11 Tegument protein VP22 OS=Human herpesvirus 1 (strain 17) OX=10299 GN=UL49 PE=1 SV=1	UL49	198	>sp|P10233|VP22_HHV11 Tegument protein VP22 OS=Human herpesvirus 1 (strain 17) OX=10299 GN=UL49 PE=1 SV=1->sp|P10233|VP22_HHV11 Tegument protein VP22 OS=Human herpesvirus 1 (strain 17) OX=10299 GN=UL49 PE=1 SV=1	UL49->UL49	virus - virus
SKTPAQGLAR	>sp|P10233|VP22_HHV11 Tegument protein VP22 OS=Human herpesvirus 1 (strain 17) OX=10299 GN=UL49 PE=1 SV=1	UL49	166	VTVCEGKNLLQR	>sp|P10233|VP22_HHV11 Tegument protein VP22 OS=Human herpesvirus 1 (strain 17) OX=10299 GN=UL49 PE=1 SV=1	UL49	249	>sp|P10233|VP22_HHV11 Tegument protein VP22 OS=Human herpesvirus 1 (strain 17) OX=10299 GN=UL49 PE=1 SV=1->sp|P10233|VP22_HHV11 Tegument protein VP22 OS=Human herpesvirus 1 (strain 17) OX=10299 GN=UL49 PE=1 SV=1	UL49->UL49	virus - virus
SKTPAQGLAR	>sp|P10233|VP22_HHV11 Tegument protein VP22 OS=Human herpesvirus 1 (strain 17) OX=10299 GN=UL49 PE=1 SV=1	UL49	166	RSVKSGPR	>sp|P10233|VP22_HHV11 Tegument protein VP22 OS=Human herpesvirus 1 (strain 17) OX=10299 GN=UL49 PE=1 SV=1	UL49	8	>sp|P10233|VP22_HHV11 Tegument protein VP22 OS=Human herpesvirus 1 (strain 17) OX=10299 GN=UL49 PE=1 SV=1->sp|P10233|VP22_HHV11 Tegument protein VP22 OS=Human herpesvirus 1 (strain 17) OX=10299 GN=UL49 PE=1 SV=1	UL49->UL49	virus - virus
KLHFSTAPPNPDAPWTPR	>sp|P10233|VP22_HHV11 Tegument protein VP22 OS=Human herpesvirus 1 (strain 17) OX=10299 GN=UL49 PE=1 SV=1	UL49	175	VAGFNKR	>sp|P10233|VP22_HHV11 Tegument protein VP22 OS=Human herpesvirus 1 (strain 17) OX=10299 GN=UL49 PE=1 SV=1	UL49	198	>sp|P10233|VP22_HHV11 Tegument protein VP22 OS=Human herpesvirus 1 (strain 17) OX=10299 GN=UL49 PE=1 SV=1->sp|P10233|VP22_HHV11 Tegument protein VP22 OS=Human herpesvirus 1 (strain 17) OX=10299 GN=UL49 PE=1 SV=1	UL49->UL49	virus - virus
KLHFSTAPPNPDAPWTPR	>sp|P10233|VP22_HHV11 Tegument protein VP22 OS=Human herpesvirus 1 (strain 17) OX=10299 GN=UL49 PE=1 SV=1	UL49	175	VTVCEGKNLLQR	>sp|P10233|VP22_HHV11 Tegument protein VP22 OS=Human herpesvirus 1 (strain 17) OX=10299 GN=UL49 PE=1 SV=1	UL49	249	>sp|P10233|VP22_HHV11 Tegument protein VP22 OS=Human herpesvirus 1 (strain 17) OX=10299 GN=UL49 PE=1 SV=1->sp|P10233|VP22_HHV11 Tegument protein VP22 OS=Human herpesvirus 1 (strain 17) OX=10299 GN=UL49 PE=1 SV=1	UL49->UL49	virus - virus
KLHFSTAPPNPDAPWTPR	>sp|P10233|VP22_HHV11 Tegument protein VP22 OS=Human herpesvirus 1 (strain 17) OX=10299 GN=UL49 PE=1 SV=1	UL49	175	SVKSGPR	>sp|P10233|VP22_HHV11 Tegument protein VP22 OS=Human herpesvirus 1 (strain 17) OX=10299 GN=UL49 PE=1 SV=1	UL49	8	>sp|P10233|VP22_HHV11 Tegument protein VP22 OS=Human herpesvirus 1 (strain 17) OX=10299 GN=UL49 PE=1 SV=1->sp|P10233|VP22_HHV11 Tegument protein VP22 OS=Human herpesvirus 1 (strain 17) OX=10299 GN=UL49 PE=1 SV=1	UL49->UL49	virus - virus
VAGFNKR	>sp|P10233|VP22_HHV11 Tegument protein VP22 OS=Human herpesvirus 1 (strain 17) OX=10299 GN=UL49 PE=1 SV=1	UL49	198	VAGFNKR	>sp|P10233|VP22_HHV11 Tegument protein VP22 OS=Human herpesvirus 1 (strain 17) OX=10299 GN=UL49 PE=1 SV=1	UL49	198	>sp|P10233|VP22_HHV11 Tegument protein VP22 OS=Human herpesvirus 1 (strain 17) OX=10299 GN=UL49 PE=1 SV=1->sp|P10233|VP22_HHV11 Tegument protein VP22 OS=Human herpesvirus 1 (strain 17) OX=10299 GN=UL49 PE=1 SV=1	UL49->UL49	virus - virus
VAGFNKR	>sp|P10233|VP22_HHV11 Tegument protein VP22 OS=Human herpesvirus 1 (strain 17) OX=10299 GN=UL49 PE=1 SV=1	UL49	198	VTVCEGKNLLQR	>sp|P10233|VP22_HHV11 Tegument protein VP22 OS=Human herpesvirus 1 (strain 17) OX=10299 GN=UL49 PE=1 SV=1	UL49	249	>sp|P10233|VP22_HHV11 Tegument protein VP22 OS=Human herpesvirus 1 (strain 17) OX=10299 GN=UL49 PE=1 SV=1->sp|P10233|VP22_HHV11 Tegument protein VP22 OS=Human herpesvirus 1 (strain 17) OX=10299 GN=UL49 PE=1 SV=1	UL49->UL49	virus - virus
VAGFNKR	>sp|P10233|VP22_HHV11 Tegument protein VP22 OS=Human herpesvirus 1 (strain 17) OX=10299 GN=UL49 PE=1 SV=1	UL49	198	RSVKSGPR	>sp|P10233|VP22_HHV11 Tegument protein VP22 OS=Human herpesvirus 1 (strain 17) OX=10299 GN=UL49 PE=1 SV=1	UL49	8	>sp|P10233|VP22_HHV11 Tegument protein VP22 OS=Human herpesvirus 1 (strain 17) OX=10299 GN=UL49 PE=1 SV=1->sp|P10233|VP22_HHV11 Tegument protein VP22 OS=Human herpesvirus 1 (strain 17) OX=10299 GN=UL49 PE=1 SV=1	UL49->UL49	virus - virus
VTVCEGKNLLQR	>sp|P10233|VP22_HHV11 Tegument protein VP22 OS=Human herpesvirus 1 (strain 17) OX=10299 GN=UL49 PE=1 SV=1	UL49	249	VTVCEGKNLLQR	>sp|P10233|VP22_HHV11 Tegument protein VP22 OS=Human herpesvirus 1 (strain 17) OX=10299 GN=UL49 PE=1 SV=1	UL49	249	>sp|P10233|VP22_HHV11 Tegument protein VP22 OS=Human herpesvirus 1 (strain 17) OX=10299 GN=UL49 PE=1 SV=1->sp|P10233|VP22_HHV11 Tegument protein VP22 OS=Human herpesvirus 1 (strain 17) OX=10299 GN=UL49 PE=1 SV=1	UL49->UL49	virus - virus
VTVCEGKNLLQR	>sp|P10233|VP22_HHV11 Tegument protein VP22 OS=Human herpesvirus 1 (strain 17) OX=10299 GN=UL49 PE=1 SV=1	UL49	249	SVKSGPR	>sp|P10233|VP22_HHV11 Tegument protein VP22 OS=Human herpesvirus 1 (strain 17) OX=10299 GN=UL49 PE=1 SV=1	UL49	8	>sp|P10233|VP22_HHV11 Tegument protein VP22 OS=Human herpesvirus 1 (strain 17) OX=10299 GN=UL49 PE=1 SV=1->sp|P10233|VP22_HHV11 Tegument protein VP22 OS=Human herpesvirus 1 (strain 17) OX=10299 GN=UL49 PE=1 SV=1	UL49->UL49	virus - virus
SVKSGPR	>sp|P10233|VP22_HHV11 Tegument protein VP22 OS=Human herpesvirus 1 (strain 17) OX=10299 GN=UL49 PE=1 SV=1	UL49	8	RSVKSGPR	>sp|P10233|VP22_HHV11 Tegument protein VP22 OS=Human herpesvirus 1 (strain 17) OX=10299 GN=UL49 PE=1 SV=1	UL49	8	>sp|P10233|VP22_HHV11 Tegument protein VP22 OS=Human herpesvirus 1 (strain 17) OX=10299 GN=UL49 PE=1 SV=1->sp|P10233|VP22_HHV11 Tegument protein VP22 OS=Human herpesvirus 1 (strain 17) OX=10299 GN=UL49 PE=1 SV=1	UL49->UL49	virus - virus
GTVMAVVVAPKR	>sp|P10234|DUT_HHV11 Deoxyuridine 5'-triphosphate nucleotidohydrolase OS=Human herpesvirus 1 (strain 17) OX=10299 GN=DUT PE=3 SV=1	DUT	112	AVAFMPKVSGDSGWAVGR	>sp|P10234|DUT_HHV11 Deoxyuridine 5'-triphosphate nucleotidohydrolase OS=Human herpesvirus 1 (strain 17) OX=10299 GN=DUT PE=3 SV=1	DUT	51	>sp|P10234|DUT_HHV11 Deoxyuridine 5'-triphosphate nucleotidohydrolase OS=Human herpesvirus 1 (strain 17) OX=10299 GN=DUT PE=3 SV=1->sp|P10234|DUT_HHV11 Deoxyuridine 5'-triphosphate nucleotidohydrolase OS=Human herpesvirus 1 (strain 17) OX=10299 GN=DUT PE=3 SV=1	DUT->DUT	virus - virus
NGDALPDPKPESCPR	>sp|P10235|TEG7_HHV11 Tegument protein UL51 OS=Human herpesvirus 1 (strain 17) OX=10299 GN=UL51 PE=1 SV=1	UL51	211	RLVKAR	>sp|P10235|TEG7_HHV11 Tegument protein UL51 OS=Human herpesvirus 1 (strain 17) OX=10299 GN=UL51 PE=1 SV=1	UL51	67	>sp|P10235|TEG7_HHV11 Tegument protein UL51 OS=Human herpesvirus 1 (strain 17) OX=10299 GN=UL51 PE=1 SV=1->sp|P10235|TEG7_HHV11 Tegument protein UL51 OS=Human herpesvirus 1 (strain 17) OX=10299 GN=UL51 PE=1 SV=1	UL51->UL51	virus - virus
RPSCSPEQHGGKVAR	>sp|P10238|ICP27_HHV11 mRNA export factor OS=Human herpesvirus 1 (strain 17) OX=10299 GN=UL54 PE=1 SV=1	UL54	123	LQPPPTKAQPAR	>sp|P10238|ICP27_HHV11 mRNA export factor OS=Human herpesvirus 1 (strain 17) OX=10299 GN=UL54 PE=1 SV=1	UL54	133	>sp|P10238|ICP27_HHV11 mRNA export factor OS=Human herpesvirus 1 (strain 17) OX=10299 GN=UL54 PE=1 SV=1->sp|P10238|ICP27_HHV11 mRNA export factor OS=Human herpesvirus 1 (strain 17) OX=10299 GN=UL54 PE=1 SV=1	UL54->UL54	virus - virus
RPSCSPEQHGGKVAR	>sp|P10238|ICP27_HHV11 mRNA export factor OS=Human herpesvirus 1 (strain 17) OX=10299 GN=UL54 PE=1 SV=1	UL54	123	KAPAADTIDATTR	>sp|P10238|ICP27_HHV11 mRNA export factor OS=Human herpesvirus 1 (strain 17) OX=10299 GN=UL54 PE=1 SV=1	UL54	238	>sp|P10238|ICP27_HHV11 mRNA export factor OS=Human herpesvirus 1 (strain 17) OX=10299 GN=UL54 PE=1 SV=1->sp|P10238|ICP27_HHV11 mRNA export factor OS=Human herpesvirus 1 (strain 17) OX=10299 GN=UL54 PE=1 SV=1	UL54->UL54	virus - virus
KAPAADTIDATTR	>sp|P10238|ICP27_HHV11 mRNA export factor OS=Human herpesvirus 1 (strain 17) OX=10299 GN=UL54 PE=1 SV=1	UL54	238	KAPAADTIDATTR	>sp|P10238|ICP27_HHV11 mRNA export factor OS=Human herpesvirus 1 (strain 17) OX=10299 GN=UL54 PE=1 SV=1	UL54	238	>sp|P10238|ICP27_HHV11 mRNA export factor OS=Human herpesvirus 1 (strain 17) OX=10299 GN=UL54 PE=1 SV=1->sp|P10238|ICP27_HHV11 mRNA export factor OS=Human herpesvirus 1 (strain 17) OX=10299 GN=UL54 PE=1 SV=1	UL54->UL54	virus - virus
KAPAADTIDATTR	>sp|P10238|ICP27_HHV11 mRNA export factor OS=Human herpesvirus 1 (strain 17) OX=10299 GN=UL54 PE=1 SV=1	UL54	238	AASTAKAMR	>sp|P10238|ICP27_HHV11 mRNA export factor OS=Human herpesvirus 1 (strain 17) OX=10299 GN=UL54 PE=1 SV=1	UL54	337	>sp|P10238|ICP27_HHV11 mRNA export factor OS=Human herpesvirus 1 (strain 17) OX=10299 GN=UL54 PE=1 SV=1->sp|P10238|ICP27_HHV11 mRNA export factor OS=Human herpesvirus 1 (strain 17) OX=10299 GN=UL54 PE=1 SV=1	UL54->UL54	virus - virus
KAPAADTIDATTR	>sp|P10238|ICP27_HHV11 mRNA export factor OS=Human herpesvirus 1 (strain 17) OX=10299 GN=UL54 PE=1 SV=1	UL54	238	LRPFLQCYLKAR	>sp|P10238|ICP27_HHV11 mRNA export factor OS=Human herpesvirus 1 (strain 17) OX=10299 GN=UL54 PE=1 SV=1	UL54	403	>sp|P10238|ICP27_HHV11 mRNA export factor OS=Human herpesvirus 1 (strain 17) OX=10299 GN=UL54 PE=1 SV=1->sp|P10238|ICP27_HHV11 mRNA export factor OS=Human herpesvirus 1 (strain 17) OX=10299 GN=UL54 PE=1 SV=1	UL54->UL54	virus - virus
AASTAKAMoR	>sp|P10238|ICP27_HHV11 mRNA export factor OS=Human herpesvirus 1 (strain 17) OX=10299 GN=UL54 PE=1 SV=1	UL54	337	LRPFLQCYLKAR	>sp|P10238|ICP27_HHV11 mRNA export factor OS=Human herpesvirus 1 (strain 17) OX=10299 GN=UL54 PE=1 SV=1	UL54	403	>sp|P10238|ICP27_HHV11 mRNA export factor OS=Human herpesvirus 1 (strain 17) OX=10299 GN=UL54 PE=1 SV=1->sp|P10238|ICP27_HHV11 mRNA export factor OS=Human herpesvirus 1 (strain 17) OX=10299 GN=UL54 PE=1 SV=1	UL54->UL54	virus - virus
GPAPKNADK	>sp|P68331|GK_HHV11 Envelope glycoprotein K OS=Human herpesvirus 1 (strain 17) OX=10299 GN=gK PE=1 SV=1	gK	278	SKGLSGVCGR	>sp|P68331|GK_HHV11 Envelope glycoprotein K OS=Human herpesvirus 1 (strain 17) OX=10299 GN=gK PE=1 SV=1	gK	290	>sp|P68331|GK_HHV11 Envelope glycoprotein K OS=Human herpesvirus 1 (strain 17) OX=10299 GN=gK PE=1 SV=1->sp|P68331|GK_HHV11 Envelope glycoprotein K OS=Human herpesvirus 1 (strain 17) OX=10299 GN=gK PE=1 SV=1	gK->gK	virus - virus
NADKAAAPGR	>sp|P68331|GK_HHV11 Envelope glycoprotein K OS=Human herpesvirus 1 (strain 17) OX=10299 GN=gK PE=1 SV=1	gK	282	NADKAAAPGR	>sp|P68331|GK_HHV11 Envelope glycoprotein K OS=Human herpesvirus 1 (strain 17) OX=10299 GN=gK PE=1 SV=1	gK	282	>sp|P68331|GK_HHV11 Envelope glycoprotein K OS=Human herpesvirus 1 (strain 17) OX=10299 GN=gK PE=1 SV=1->sp|P68331|GK_HHV11 Envelope glycoprotein K OS=Human herpesvirus 1 (strain 17) OX=10299 GN=gK PE=1 SV=1	gK->gK	virus - virus
NADKAAAPGR	>sp|P68331|GK_HHV11 Envelope glycoprotein K OS=Human herpesvirus 1 (strain 17) OX=10299 GN=gK PE=1 SV=1	gK	282	SKGLSGVCGR	>sp|P68331|GK_HHV11 Envelope glycoprotein K OS=Human herpesvirus 1 (strain 17) OX=10299 GN=gK PE=1 SV=1	gK	290	>sp|P68331|GK_HHV11 Envelope glycoprotein K OS=Human herpesvirus 1 (strain 17) OX=10299 GN=gK PE=1 SV=1->sp|P68331|GK_HHV11 Envelope glycoprotein K OS=Human herpesvirus 1 (strain 17) OX=10299 GN=gK PE=1 SV=1	gK->gK	virus - virus
AKGSCK	>sp|Q69091|GD_HHV11 Envelope glycoprotein D OS=Human herpesvirus 1 (strain 17) OX=10299 GN=gD PE=1 SV=1	gD	211	AKGSCKYALPLR	>sp|Q69091|GD_HHV11 Envelope glycoprotein D OS=Human herpesvirus 1 (strain 17) OX=10299 GN=gD PE=1 SV=1	gD	211	>sp|Q69091|GD_HHV11 Envelope glycoprotein D OS=Human herpesvirus 1 (strain 17) OX=10299 GN=gD PE=1 SV=1->sp|Q69091|GD_HHV11 Envelope glycoprotein D OS=Human herpesvirus 1 (strain 17) OX=10299 GN=gD PE=1 SV=1	gD->gD	virus - virus
AKGSCK	>sp|Q69091|GD_HHV11 Envelope glycoprotein D OS=Human herpesvirus 1 (strain 17) OX=10299 GN=gD PE=1 SV=1	gD	211	AKGSCKYALPLR	>sp|Q69091|GD_HHV11 Envelope glycoprotein D OS=Human herpesvirus 1 (strain 17) OX=10299 GN=gD PE=1 SV=1	gD	215	>sp|Q69091|GD_HHV11 Envelope glycoprotein D OS=Human herpesvirus 1 (strain 17) OX=10299 GN=gD PE=1 SV=1->sp|Q69091|GD_HHV11 Envelope glycoprotein D OS=Human herpesvirus 1 (strain 17) OX=10299 GN=gD PE=1 SV=1	gD->gD	virus - virus
AKGSCK	>sp|Q69091|GD_HHV11 Envelope glycoprotein D OS=Human herpesvirus 1 (strain 17) OX=10299 GN=gD PE=1 SV=1	gD	211	TVAVYSLKIAGWHGPK	>sp|Q69091|GD_HHV11 Envelope glycoprotein D OS=Human herpesvirus 1 (strain 17) OX=10299 GN=gD PE=1 SV=1	gD	262	>sp|Q69091|GD_HHV11 Envelope glycoprotein D OS=Human herpesvirus 1 (strain 17) OX=10299 GN=gD PE=1 SV=1->sp|Q69091|GD_HHV11 Envelope glycoprotein D OS=Human herpesvirus 1 (strain 17) OX=10299 GN=gD PE=1 SV=1	gD->gD	virus - virus
AKGSCK	>sp|Q69091|GD_HHV11 Envelope glycoprotein D OS=Human herpesvirus 1 (strain 17) OX=10299 GN=gD PE=1 SV=1	gD	211	GKDLPVLDQLTDPPGVRR	>sp|Q69091|GD_HHV11 Envelope glycoprotein D OS=Human herpesvirus 1 (strain 17) OX=10299 GN=gD PE=1 SV=1	gD	45	>sp|Q69091|GD_HHV11 Envelope glycoprotein D OS=Human herpesvirus 1 (strain 17) OX=10299 GN=gD PE=1 SV=1->sp|Q69091|GD_HHV11 Envelope glycoprotein D OS=Human herpesvirus 1 (strain 17) OX=10299 GN=gD PE=1 SV=1	gD->gD	virus - virus
GSCKYALPLR	>sp|Q69091|GD_HHV11 Envelope glycoprotein D OS=Human herpesvirus 1 (strain 17) OX=10299 GN=gD PE=1 SV=1	gD	215	AKGSCKYALPLR	>sp|Q69091|GD_HHV11 Envelope glycoprotein D OS=Human herpesvirus 1 (strain 17) OX=10299 GN=gD PE=1 SV=1	gD	215	>sp|Q69091|GD_HHV11 Envelope glycoprotein D OS=Human herpesvirus 1 (strain 17) OX=10299 GN=gD PE=1 SV=1->sp|Q69091|GD_HHV11 Envelope glycoprotein D OS=Human herpesvirus 1 (strain 17) OX=10299 GN=gD PE=1 SV=1	gD->gD	virus - virus
GSCKYALPLR	>sp|Q69091|GD_HHV11 Envelope glycoprotein D OS=Human herpesvirus 1 (strain 17) OX=10299 GN=gD PE=1 SV=1	gD	215	YALVDASLKMADPNR	>sp|Q69091|GD_HHV11 Envelope glycoprotein D OS=Human herpesvirus 1 (strain 17) OX=10299 GN=gD PE=1 SV=1	gD	35	>sp|Q69091|GD_HHV11 Envelope glycoprotein D OS=Human herpesvirus 1 (strain 17) OX=10299 GN=gD PE=1 SV=1->sp|Q69091|GD_HHV11 Envelope glycoprotein D OS=Human herpesvirus 1 (strain 17) OX=10299 GN=gD PE=1 SV=1	gD->gD	virus - virus
GSCKYALPLR	>sp|Q69091|GD_HHV11 Envelope glycoprotein D OS=Human herpesvirus 1 (strain 17) OX=10299 GN=gD PE=1 SV=1	gD	215	HTQKAPK	>sp|Q69091|GD_HHV11 Envelope glycoprotein D OS=Human herpesvirus 1 (strain 17) OX=10299 GN=gD PE=1 SV=1	gD	370	>sp|Q69091|GD_HHV11 Envelope glycoprotein D OS=Human herpesvirus 1 (strain 17) OX=10299 GN=gD PE=1 SV=1->sp|Q69091|GD_HHV11 Envelope glycoprotein D OS=Human herpesvirus 1 (strain 17) OX=10299 GN=gD PE=1 SV=1	gD->gD	virus - virus
AKGSCKYALPLR	>sp|Q69091|GD_HHV11 Envelope glycoprotein D OS=Human herpesvirus 1 (strain 17) OX=10299 GN=gD PE=1 SV=1	gD	215	GKDLPVLDQLTDPPGVR	>sp|Q69091|GD_HHV11 Envelope glycoprotein D OS=Human herpesvirus 1 (strain 17) OX=10299 GN=gD PE=1 SV=1	gD	45	>sp|Q69091|GD_HHV11 Envelope glycoprotein D OS=Human herpesvirus 1 (strain 17) OX=10299 GN=gD PE=1 SV=1->sp|Q69091|GD_HHV11 Envelope glycoprotein D OS=Human herpesvirus 1 (strain 17) OX=10299 GN=gD PE=1 SV=1	gD->gD	virus - virus
TVAVYSLKIAGWHGPK	>sp|Q69091|GD_HHV11 Envelope glycoprotein D OS=Human herpesvirus 1 (strain 17) OX=10299 GN=gD PE=1 SV=1	gD	262	GKDLPVLDQLTDPPGVR	>sp|Q69091|GD_HHV11 Envelope glycoprotein D OS=Human herpesvirus 1 (strain 17) OX=10299 GN=gD PE=1 SV=1	gD	45	>sp|Q69091|GD_HHV11 Envelope glycoprotein D OS=Human herpesvirus 1 (strain 17) OX=10299 GN=gD PE=1 SV=1->sp|Q69091|GD_HHV11 Envelope glycoprotein D OS=Human herpesvirus 1 (strain 17) OX=10299 GN=gD PE=1 SV=1	gD->gD	virus - virus
AEIYKDQTLQLHR	>sp|P04291|TEG3_HHV11 Tegument protein UL14 OS=Human herpesvirus 1 (strain 17) OX=10299 GN=UL14 PE=1 SV=2	UL14	25	FVGAFMAAKAAHLELEAR	>sp|P04291|TEG3_HHV11 Tegument protein UL14 OS=Human herpesvirus 1 (strain 17) OX=10299 GN=UL14 PE=1 SV=2	UL14	51	>sp|P04291|TEG3_HHV11 Tegument protein UL14 OS=Human herpesvirus 1 (strain 17) OX=10299 GN=UL14 PE=1 SV=2->sp|P04291|TEG3_HHV11 Tegument protein UL14 OS=Human herpesvirus 1 (strain 17) OX=10299 GN=UL14 PE=1 SV=2	UL14->UL14	virus - virus
FVGAFMoAAKAAHLELEAR	>sp|P04291|TEG3_HHV11 Tegument protein UL14 OS=Human herpesvirus 1 (strain 17) OX=10299 GN=UL14 PE=1 SV=2	UL14	51	ATCVKIR	>sp|P04291|TEG3_HHV11 Tegument protein UL14 OS=Human herpesvirus 1 (strain 17) OX=10299 GN=UL14 PE=1 SV=2	UL14	78	>sp|P04291|TEG3_HHV11 Tegument protein UL14 OS=Human herpesvirus 1 (strain 17) OX=10299 GN=UL14 PE=1 SV=2->sp|P04291|TEG3_HHV11 Tegument protein UL14 OS=Human herpesvirus 1 (strain 17) OX=10299 GN=UL14 PE=1 SV=2	UL14->UL14	virus - virus
AQVPSIKDRIPYVIVAQTR	>sp|P04293|DPOL_HHV11 DNA polymerase catalytic subunit OS=Human herpesvirus 1 (strain 17) OX=10299 GN=UL30 PE=1 SV=2	UL30	1069	KKDLSYRDIPAYYAAGPAQR	>sp|P04293|DPOL_HHV11 DNA polymerase catalytic subunit OS=Human herpesvirus 1 (strain 17) OX=10299 GN=UL30 PE=1 SV=2	UL30	552	>sp|P04293|DPOL_HHV11 DNA polymerase catalytic subunit OS=Human herpesvirus 1 (strain 17) OX=10299 GN=UL30 PE=1 SV=2->sp|P04293|DPOL_HHV11 DNA polymerase catalytic subunit OS=Human herpesvirus 1 (strain 17) OX=10299 GN=UL30 PE=1 SV=2	UL30->UL30	virus - virus
VWDIGQSHFQKR	>sp|P04293|DPOL_HHV11 DNA polymerase catalytic subunit OS=Human herpesvirus 1 (strain 17) OX=10299 GN=UL30 PE=1 SV=2	UL30	511	LSSYKLNAVAEAVLK	>sp|P04293|DPOL_HHV11 DNA polymerase catalytic subunit OS=Human herpesvirus 1 (strain 17) OX=10299 GN=UL30 PE=1 SV=2	UL30	539	>sp|P04293|DPOL_HHV11 DNA polymerase catalytic subunit OS=Human herpesvirus 1 (strain 17) OX=10299 GN=UL30 PE=1 SV=2->sp|P04293|DPOL_HHV11 DNA polymerase catalytic subunit OS=Human herpesvirus 1 (strain 17) OX=10299 GN=UL30 PE=1 SV=2	UL30->UL30	virus - virus
VWDIGQSHFQKR	>sp|P04293|DPOL_HHV11 DNA polymerase catalytic subunit OS=Human herpesvirus 1 (strain 17) OX=10299 GN=UL30 PE=1 SV=2	UL30	511	KNNCAFINR	>sp|P04293|DPOL_HHV11 DNA polymerase catalytic subunit OS=Human herpesvirus 1 (strain 17) OX=10299 GN=UL30 PE=1 SV=2	UL30	960	>sp|P04293|DPOL_HHV11 DNA polymerase catalytic subunit OS=Human herpesvirus 1 (strain 17) OX=10299 GN=UL30 PE=1 SV=2->sp|P04293|DPOL_HHV11 DNA polymerase catalytic subunit OS=Human herpesvirus 1 (strain 17) OX=10299 GN=UL30 PE=1 SV=2	UL30->UL30	virus - virus
IKLSSYK	>sp|P04293|DPOL_HHV11 DNA polymerase catalytic subunit OS=Human herpesvirus 1 (strain 17) OX=10299 GN=UL30 PE=1 SV=2	UL30	534	MoLIKGVDLVRK	>sp|P04293|DPOL_HHV11 DNA polymerase catalytic subunit OS=Human herpesvirus 1 (strain 17) OX=10299 GN=UL30 PE=1 SV=2	UL30	953	>sp|P04293|DPOL_HHV11 DNA polymerase catalytic subunit OS=Human herpesvirus 1 (strain 17) OX=10299 GN=UL30 PE=1 SV=2->sp|P04293|DPOL_HHV11 DNA polymerase catalytic subunit OS=Human herpesvirus 1 (strain 17) OX=10299 GN=UL30 PE=1 SV=2	UL30->UL30	virus - virus
LSSYKLNAVAEAVLK	>sp|P04293|DPOL_HHV11 DNA polymerase catalytic subunit OS=Human herpesvirus 1 (strain 17) OX=10299 GN=UL30 PE=1 SV=2	UL30	539	KKDLSYRDIPAYYAAGPAQR	>sp|P04293|DPOL_HHV11 DNA polymerase catalytic subunit OS=Human herpesvirus 1 (strain 17) OX=10299 GN=UL30 PE=1 SV=2	UL30	553	>sp|P04293|DPOL_HHV11 DNA polymerase catalytic subunit OS=Human herpesvirus 1 (strain 17) OX=10299 GN=UL30 PE=1 SV=2->sp|P04293|DPOL_HHV11 DNA polymerase catalytic subunit OS=Human herpesvirus 1 (strain 17) OX=10299 GN=UL30 PE=1 SV=2	UL30->UL30	virus - virus
LNAVAEAVLKDK	>sp|P04293|DPOL_HHV11 DNA polymerase catalytic subunit OS=Human herpesvirus 1 (strain 17) OX=10299 GN=UL30 PE=1 SV=2	UL30	549	KNNCAFINR	>sp|P04293|DPOL_HHV11 DNA polymerase catalytic subunit OS=Human herpesvirus 1 (strain 17) OX=10299 GN=UL30 PE=1 SV=2	UL30	960	>sp|P04293|DPOL_HHV11 DNA polymerase catalytic subunit OS=Human herpesvirus 1 (strain 17) OX=10299 GN=UL30 PE=1 SV=2->sp|P04293|DPOL_HHV11 DNA polymerase catalytic subunit OS=Human herpesvirus 1 (strain 17) OX=10299 GN=UL30 PE=1 SV=2	UL30->UL30	virus - virus
LLLIAKK	>sp|P04293|DPOL_HHV11 DNA polymerase catalytic subunit OS=Human herpesvirus 1 (strain 17) OX=10299 GN=UL30 PE=1 SV=2	UL30	938	KYIGVIYGGK	>sp|P04293|DPOL_HHV11 DNA polymerase catalytic subunit OS=Human herpesvirus 1 (strain 17) OX=10299 GN=UL30 PE=1 SV=2	UL30	940	>sp|P04293|DPOL_HHV11 DNA polymerase catalytic subunit OS=Human herpesvirus 1 (strain 17) OX=10299 GN=UL30 PE=1 SV=2->sp|P04293|DPOL_HHV11 DNA polymerase catalytic subunit OS=Human herpesvirus 1 (strain 17) OX=10299 GN=UL30 PE=1 SV=2	UL30->UL30	virus - virus
TVTKRPWALAEDTPR	>sp|P04294|AN_HHV11 Alkaline nuclease OS=Human herpesvirus 1 (strain 17) OX=10299 GN=UL12 PE=1 SV=1	UL12	17	DIHGYLAPVPKTPLAFYEVK	>sp|P04294|AN_HHV11 Alkaline nuclease OS=Human herpesvirus 1 (strain 17) OX=10299 GN=UL12 PE=1 SV=1	UL12	357	>sp|P04294|AN_HHV11 Alkaline nuclease OS=Human herpesvirus 1 (strain 17) OX=10299 GN=UL12 PE=1 SV=1->sp|P04294|AN_HHV11 Alkaline nuclease OS=Human herpesvirus 1 (strain 17) OX=10299 GN=UL12 PE=1 SV=1	UL12->UL12	virus - virus
TPLAFYEVKCR	>sp|P04294|AN_HHV11 Alkaline nuclease OS=Human herpesvirus 1 (strain 17) OX=10299 GN=UL12 PE=1 SV=1	UL12	366	AKYAFDPMoDPSDPTASAYEDLMAHR	>sp|P04294|AN_HHV11 Alkaline nuclease OS=Human herpesvirus 1 (strain 17) OX=10299 GN=UL12 PE=1 SV=1	UL12	370	>sp|P04294|AN_HHV11 Alkaline nuclease OS=Human herpesvirus 1 (strain 17) OX=10299 GN=UL12 PE=1 SV=1->sp|P04294|AN_HHV11 Alkaline nuclease OS=Human herpesvirus 1 (strain 17) OX=10299 GN=UL12 PE=1 SV=1	UL12->UL12	virus - virus
VFQAGNWASLMoGGKNACPLLIFDR	>sp|P04296|DNBI_HHV11 Major DNA-binding protein OS=Human herpesvirus 1 (strain 17) OX=10299 GN=DBP PE=1 SV=1	DBP	1010	ARHPKFASAAR	>sp|P04296|DNBI_HHV11 Major DNA-binding protein OS=Human herpesvirus 1 (strain 17) OX=10299 GN=DBP PE=1 SV=1	DBP	524	>sp|P04296|DNBI_HHV11 Major DNA-binding protein OS=Human herpesvirus 1 (strain 17) OX=10299 GN=DBP PE=1 SV=1->sp|P04296|DNBI_HHV11 Major DNA-binding protein OS=Human herpesvirus 1 (strain 17) OX=10299 GN=DBP PE=1 SV=1	DBP->DBP	virus - virus
KRAFHGDDPFGEGPPDK	>sp|P04296|DNBI_HHV11 Major DNA-binding protein OS=Human herpesvirus 1 (strain 17) OX=10299 GN=DBP PE=1 SV=1	DBP	1171	VLFAGASANASEAAKAR	>sp|P04296|DNBI_HHV11 Major DNA-binding protein OS=Human herpesvirus 1 (strain 17) OX=10299 GN=DBP PE=1 SV=1	DBP	791	>sp|P04296|DNBI_HHV11 Major DNA-binding protein OS=Human herpesvirus 1 (strain 17) OX=10299 GN=DBP PE=1 SV=1->sp|P04296|DNBI_HHV11 Major DNA-binding protein OS=Human herpesvirus 1 (strain 17) OX=10299 GN=DBP PE=1 SV=1	DBP->DBP	virus - virus
VASLQSAYQKPDK	>sp|P04296|DNBI_HHV11 Major DNA-binding protein OS=Human herpesvirus 1 (strain 17) OX=10299 GN=DBP PE=1 SV=1	DBP	803	LLSREDIETIAFIKK	>sp|P04296|DNBI_HHV11 Major DNA-binding protein OS=Human herpesvirus 1 (strain 17) OX=10299 GN=DBP PE=1 SV=1	DBP	869	>sp|P04296|DNBI_HHV11 Major DNA-binding protein OS=Human herpesvirus 1 (strain 17) OX=10299 GN=DBP PE=1 SV=1->sp|P04296|DNBI_HHV11 Major DNA-binding protein OS=Human herpesvirus 1 (strain 17) OX=10299 GN=DBP PE=1 SV=1	DBP->DBP	virus - virus
LAEPLMDLPKPTRPIVR	>sp|P06485|US02_HHV11 Protein US2 OS=Human herpesvirus 1 (strain 17) OX=10299 GN=US2 PE=1 SV=3	US2	68	LAEPLMDLPKPTRPIVR	>sp|P06485|US02_HHV11 Protein US2 OS=Human herpesvirus 1 (strain 17) OX=10299 GN=US2 PE=1 SV=3	US2	68	>sp|P06485|US02_HHV11 Protein US2 OS=Human herpesvirus 1 (strain 17) OX=10299 GN=US2 PE=1 SV=3->sp|P06485|US02_HHV11 Protein US2 OS=Human herpesvirus 1 (strain 17) OX=10299 GN=US2 PE=1 SV=3	US2->US2	virus - virus
DGPHPIEQPTHNYMoTKIIDRR	>sp|P06491|MCP_HHV11 Major capsid protein OS=Human herpesvirus 1 (strain 17) OX=10299 GN=MCP PE=1 SV=1	MCP	122	LVFLEALEKR	>sp|P06491|MCP_HHV11 Major capsid protein OS=Human herpesvirus 1 (strain 17) OX=10299 GN=MCP PE=1 SV=1	MCP	382	>sp|P06491|MCP_HHV11 Major capsid protein OS=Human herpesvirus 1 (strain 17) OX=10299 GN=MCP PE=1 SV=1->sp|P06491|MCP_HHV11 Major capsid protein OS=Human herpesvirus 1 (strain 17) OX=10299 GN=MCP PE=1 SV=1	MCP->MCP	virus - virus
GRPVDGVLVTTAPIKQR	>sp|P06491|MCP_HHV11 Major capsid protein OS=Human herpesvirus 1 (strain 17) OX=10299 GN=MCP PE=1 SV=1	MCP	285	LVFLEALEKR	>sp|P06491|MCP_HHV11 Major capsid protein OS=Human herpesvirus 1 (strain 17) OX=10299 GN=MCP PE=1 SV=1	MCP	382	>sp|P06491|MCP_HHV11 Major capsid protein OS=Human herpesvirus 1 (strain 17) OX=10299 GN=MCP PE=1 SV=1->sp|P06491|MCP_HHV11 Major capsid protein OS=Human herpesvirus 1 (strain 17) OX=10299 GN=MCP PE=1 SV=1	MCP->MCP	virus - virus
DGETLRPNTLLLKELER	>sp|P08543|RIR1_HHV11 Ribonucleoside-diphosphate reductase large subunit OS=Human herpesvirus 1 (strain 17) OX=10299 GN=RIR1 PE=1 SV=2	RIR1	1008	FKTAFDYDQK	>sp|P08543|RIR1_HHV11 Ribonucleoside-diphosphate reductase large subunit OS=Human herpesvirus 1 (strain 17) OX=10299 GN=RIR1 PE=1 SV=2	RIR1	1050	>sp|P08543|RIR1_HHV11 Ribonucleoside-diphosphate reductase large subunit OS=Human herpesvirus 1 (strain 17) OX=10299 GN=RIR1 PE=1 SV=2->sp|P08543|RIR1_HHV11 Ribonucleoside-diphosphate reductase large subunit OS=Human herpesvirus 1 (strain 17) OX=10299 GN=RIR1 PE=1 SV=2	RIR1->RIR1	virus - virus
DGETLRPNTLLLKELER	>sp|P08543|RIR1_HHV11 Ribonucleoside-diphosphate reductase large subunit OS=Human herpesvirus 1 (strain 17) OX=10299 GN=RIR1 PE=1 SV=2	RIR1	1008	LLVHAYKR	>sp|P08543|RIR1_HHV11 Ribonucleoside-diphosphate reductase large subunit OS=Human herpesvirus 1 (strain 17) OX=10299 GN=RIR1 PE=1 SV=2	RIR1	1103	>sp|P08543|RIR1_HHV11 Ribonucleoside-diphosphate reductase large subunit OS=Human herpesvirus 1 (strain 17) OX=10299 GN=RIR1 PE=1 SV=2->sp|P08543|RIR1_HHV11 Ribonucleoside-diphosphate reductase large subunit OS=Human herpesvirus 1 (strain 17) OX=10299 GN=RIR1 PE=1 SV=2	RIR1->RIR1	virus - virus
LVNGFKPLVSR	>sp|P08543|RIR1_HHV11 Ribonucleoside-diphosphate reductase large subunit OS=Human herpesvirus 1 (strain 17) OX=10299 GN=RIR1 PE=1 SV=2	RIR1	414	GLQSALKYEEFYLK	>sp|P08543|RIR1_HHV11 Ribonucleoside-diphosphate reductase large subunit OS=Human herpesvirus 1 (strain 17) OX=10299 GN=RIR1 PE=1 SV=2	RIR1	499	>sp|P08543|RIR1_HHV11 Ribonucleoside-diphosphate reductase large subunit OS=Human herpesvirus 1 (strain 17) OX=10299 GN=RIR1 PE=1 SV=2->sp|P08543|RIR1_HHV11 Ribonucleoside-diphosphate reductase large subunit OS=Human herpesvirus 1 (strain 17) OX=10299 GN=RIR1 PE=1 SV=2	RIR1->RIR1	virus - virus
LALYKEIR	>sp|P10185|GL_HHV11 Envelope glycoprotein L OS=Human herpesvirus 1 (strain 17) OX=10299 GN=gL PE=1 SV=1	gL	127	LALYKEIR	>sp|P10185|GL_HHV11 Envelope glycoprotein L OS=Human herpesvirus 1 (strain 17) OX=10299 GN=gL PE=1 SV=1	gL	127	>sp|P10185|GL_HHV11 Envelope glycoprotein L OS=Human herpesvirus 1 (strain 17) OX=10299 GN=gL PE=1 SV=1->sp|P10185|GL_HHV11 Envelope glycoprotein L OS=Human herpesvirus 1 (strain 17) OX=10299 GN=gL PE=1 SV=1	gL->gL	virus - virus
FSIACTKTSSFSGNAPR	>sp|P10187|NP03_HHV11 Nuclear phosphoprotein UL3 OS=Human herpesvirus 1 (strain 17) OX=10299 GN=UL3 PE=3 SV=1	UL3	135	SNKSLQMFVLCK	>sp|P10187|NP03_HHV11 Nuclear phosphoprotein UL3 OS=Human herpesvirus 1 (strain 17) OX=10299 GN=UL3 PE=3 SV=1	UL3	163	>sp|P10187|NP03_HHV11 Nuclear phosphoprotein UL3 OS=Human herpesvirus 1 (strain 17) OX=10299 GN=UL3 PE=3 SV=1->sp|P10187|NP03_HHV11 Nuclear phosphoprotein UL3 OS=Human herpesvirus 1 (strain 17) OX=10299 GN=UL3 PE=3 SV=1	UL3->UL3	virus - virus
KRQEGGVTQGLR	>sp|P10190|PORTL_HHV11 Portal protein OS=Human herpesvirus 1 (strain 17) OX=10299 GN=UL6 PE=1 SV=1	UL6	175	AFLKQHPLTR	>sp|P10190|PORTL_HHV11 Portal protein OS=Human herpesvirus 1 (strain 17) OX=10299 GN=UL6 PE=1 SV=1	UL6	190	>sp|P10190|PORTL_HHV11 Portal protein OS=Human herpesvirus 1 (strain 17) OX=10299 GN=UL6 PE=1 SV=1->sp|P10190|PORTL_HHV11 Portal protein OS=Human herpesvirus 1 (strain 17) OX=10299 GN=UL6 PE=1 SV=1	UL6->UL6	virus - virus
HSLKLLQSLAPPGDK	>sp|P10208|UL24_HHV11 Protein UL24 OS=Human herpesvirus 1 (strain 17) OX=10299 GN=UL24 PE=1 SV=1	UL24	130	LVPQKVSGNITAVVR	>sp|P10208|UL24_HHV11 Protein UL24 OS=Human herpesvirus 1 (strain 17) OX=10299 GN=UL24 PE=1 SV=1	UL24	169	>sp|P10208|UL24_HHV11 Protein UL24 OS=Human herpesvirus 1 (strain 17) OX=10299 GN=UL24 PE=1 SV=1->sp|P10208|UL24_HHV11 Protein UL24 OS=Human herpesvirus 1 (strain 17) OX=10299 GN=UL24 PE=1 SV=1	UL24->UL24	virus - virus
YRDDKLPKTQFAAGGGR	>sp|P10209|CVC2_HHV11 Capsid vertex component 2 OS=Human herpesvirus 1 (strain 17) OX=10299 GN=CVC2 PE=1 SV=1	CVC2	296	IGLGSNTKR	>sp|P10209|CVC2_HHV11 Capsid vertex component 2 OS=Human herpesvirus 1 (strain 17) OX=10299 GN=CVC2 PE=1 SV=1	CVC2	551	>sp|P10209|CVC2_HHV11 Capsid vertex component 2 OS=Human herpesvirus 1 (strain 17) OX=10299 GN=CVC2 PE=1 SV=1->sp|P10209|CVC2_HHV11 Capsid vertex component 2 OS=Human herpesvirus 1 (strain 17) OX=10299 GN=CVC2 PE=1 SV=1	CVC2->CVC2	virus - virus
ENIAPYKFK	>sp|P10211|GB_HHV11 Envelope glycoprotein B OS=Human herpesvirus 1 (strain 17) OX=10299 GN=gB PE=1 SV=1	gB	158	INAKGVCR	>sp|P10211|GB_HHV11 Envelope glycoprotein B OS=Human herpesvirus 1 (strain 17) OX=10299 GN=gB PE=1 SV=1	gB	204	>sp|P10211|GB_HHV11 Envelope glycoprotein B OS=Human herpesvirus 1 (strain 17) OX=10299 GN=gB PE=1 SV=1->sp|P10211|GB_HHV11 Envelope glycoprotein B OS=Human herpesvirus 1 (strain 17) OX=10299 GN=gB PE=1 SV=1	gB->gB	virus - virus
ENIAPYKFK	>sp|P10211|GB_HHV11 Envelope glycoprotein B OS=Human herpesvirus 1 (strain 17) OX=10299 GN=gB PE=1 SV=1	gB	158	NLLTTPKFTVAWDWVPK	>sp|P10211|GB_HHV11 Envelope glycoprotein B OS=Human herpesvirus 1 (strain 17) OX=10299 GN=gB PE=1 SV=1	gB	349	>sp|P10211|GB_HHV11 Envelope glycoprotein B OS=Human herpesvirus 1 (strain 17) OX=10299 GN=gB PE=1 SV=1->sp|P10211|GB_HHV11 Envelope glycoprotein B OS=Human herpesvirus 1 (strain 17) OX=10299 GN=gB PE=1 SV=1	gB->gB	virus - virus
ENIAPYKFK	>sp|P10211|GB_HHV11 Envelope glycoprotein B OS=Human herpesvirus 1 (strain 17) OX=10299 GN=gB PE=1 SV=1	gB	158	FTVAWDWVPKRPSVCTMoTK	>sp|P10211|GB_HHV11 Envelope glycoprotein B OS=Human herpesvirus 1 (strain 17) OX=10299 GN=gB PE=1 SV=1	gB	359	>sp|P10211|GB_HHV11 Envelope glycoprotein B OS=Human herpesvirus 1 (strain 17) OX=10299 GN=gB PE=1 SV=1->sp|P10211|GB_HHV11 Envelope glycoprotein B OS=Human herpesvirus 1 (strain 17) OX=10299 GN=gB PE=1 SV=1	gB->gB	virus - virus
ENIAPYKFK	>sp|P10211|GB_HHV11 Envelope glycoprotein B OS=Human herpesvirus 1 (strain 17) OX=10299 GN=gB PE=1 SV=1	gB	158	VDLGDCIGKDAR	>sp|P10211|GB_HHV11 Envelope glycoprotein B OS=Human herpesvirus 1 (strain 17) OX=10299 GN=gB PE=1 SV=1	gB	415	>sp|P10211|GB_HHV11 Envelope glycoprotein B OS=Human herpesvirus 1 (strain 17) OX=10299 GN=gB PE=1 SV=1->sp|P10211|GB_HHV11 Envelope glycoprotein B OS=Human herpesvirus 1 (strain 17) OX=10299 GN=gB PE=1 SV=1	gB->gB	virus - virus
FKATMYYK	>sp|P10211|GB_HHV11 Envelope glycoprotein B OS=Human herpesvirus 1 (strain 17) OX=10299 GN=gB PE=1 SV=1	gB	160	APVPFEEVIDKINAK	>sp|P10211|GB_HHV11 Envelope glycoprotein B OS=Human herpesvirus 1 (strain 17) OX=10299 GN=gB PE=1 SV=1	gB	200	>sp|P10211|GB_HHV11 Envelope glycoprotein B OS=Human herpesvirus 1 (strain 17) OX=10299 GN=gB PE=1 SV=1->sp|P10211|GB_HHV11 Envelope glycoprotein B OS=Human herpesvirus 1 (strain 17) OX=10299 GN=gB PE=1 SV=1	gB->gB	virus - virus
FKATMoYYK	>sp|P10211|GB_HHV11 Envelope glycoprotein B OS=Human herpesvirus 1 (strain 17) OX=10299 GN=gB PE=1 SV=1	gB	160	INAKGVCR	>sp|P10211|GB_HHV11 Envelope glycoprotein B OS=Human herpesvirus 1 (strain 17) OX=10299 GN=gB PE=1 SV=1	gB	204	>sp|P10211|GB_HHV11 Envelope glycoprotein B OS=Human herpesvirus 1 (strain 17) OX=10299 GN=gB PE=1 SV=1->sp|P10211|GB_HHV11 Envelope glycoprotein B OS=Human herpesvirus 1 (strain 17) OX=10299 GN=gB PE=1 SV=1	gB->gB	virus - virus
FKATMoYYK	>sp|P10211|GB_HHV11 Envelope glycoprotein B OS=Human herpesvirus 1 (strain 17) OX=10299 GN=gB PE=1 SV=1	gB	160	STAKYVR	>sp|P10211|GB_HHV11 Envelope glycoprotein B OS=Human herpesvirus 1 (strain 17) OX=10299 GN=gB PE=1 SV=1	gB	212	>sp|P10211|GB_HHV11 Envelope glycoprotein B OS=Human herpesvirus 1 (strain 17) OX=10299 GN=gB PE=1 SV=1->sp|P10211|GB_HHV11 Envelope glycoprotein B OS=Human herpesvirus 1 (strain 17) OX=10299 GN=gB PE=1 SV=1	gB->gB	virus - virus
FKATMYYK	>sp|P10211|GB_HHV11 Envelope glycoprotein B OS=Human herpesvirus 1 (strain 17) OX=10299 GN=gB PE=1 SV=1	gB	160	FKQVDGFYAR	>sp|P10211|GB_HHV11 Envelope glycoprotein B OS=Human herpesvirus 1 (strain 17) OX=10299 GN=gB PE=1 SV=1	gB	320	>sp|P10211|GB_HHV11 Envelope glycoprotein B OS=Human herpesvirus 1 (strain 17) OX=10299 GN=gB PE=1 SV=1->sp|P10211|GB_HHV11 Envelope glycoprotein B OS=Human herpesvirus 1 (strain 17) OX=10299 GN=gB PE=1 SV=1	gB->gB	virus - virus
FKATMYYK	>sp|P10211|GB_HHV11 Envelope glycoprotein B OS=Human herpesvirus 1 (strain 17) OX=10299 GN=gB PE=1 SV=1	gB	160	DLTTKAR	>sp|P10211|GB_HHV11 Envelope glycoprotein B OS=Human herpesvirus 1 (strain 17) OX=10299 GN=gB PE=1 SV=1	gB	333	>sp|P10211|GB_HHV11 Envelope glycoprotein B OS=Human herpesvirus 1 (strain 17) OX=10299 GN=gB PE=1 SV=1->sp|P10211|GB_HHV11 Envelope glycoprotein B OS=Human herpesvirus 1 (strain 17) OX=10299 GN=gB PE=1 SV=1	gB->gB	virus - virus
FKATMYYK	>sp|P10211|GB_HHV11 Envelope glycoprotein B OS=Human herpesvirus 1 (strain 17) OX=10299 GN=gB PE=1 SV=1	gB	160	FTVAWDWVPKRPSVCTMTK	>sp|P10211|GB_HHV11 Envelope glycoprotein B OS=Human herpesvirus 1 (strain 17) OX=10299 GN=gB PE=1 SV=1	gB	359	>sp|P10211|GB_HHV11 Envelope glycoprotein B OS=Human herpesvirus 1 (strain 17) OX=10299 GN=gB PE=1 SV=1->sp|P10211|GB_HHV11 Envelope glycoprotein B OS=Human herpesvirus 1 (strain 17) OX=10299 GN=gB PE=1 SV=1	gB->gB	virus - virus
APVPFEEVIDKINAK	>sp|P10211|GB_HHV11 Envelope glycoprotein B OS=Human herpesvirus 1 (strain 17) OX=10299 GN=gB PE=1 SV=1	gB	200	GWHTTDLKYNPSR	>sp|P10211|GB_HHV11 Envelope glycoprotein B OS=Human herpesvirus 1 (strain 17) OX=10299 GN=gB PE=1 SV=1	gB	253	>sp|P10211|GB_HHV11 Envelope glycoprotein B OS=Human herpesvirus 1 (strain 17) OX=10299 GN=gB PE=1 SV=1->sp|P10211|GB_HHV11 Envelope glycoprotein B OS=Human herpesvirus 1 (strain 17) OX=10299 GN=gB PE=1 SV=1	gB->gB	virus - virus
INAKGVCR	>sp|P10211|GB_HHV11 Envelope glycoprotein B OS=Human herpesvirus 1 (strain 17) OX=10299 GN=gB PE=1 SV=1	gB	204	INAKGVCR	>sp|P10211|GB_HHV11 Envelope glycoprotein B OS=Human herpesvirus 1 (strain 17) OX=10299 GN=gB PE=1 SV=1	gB	204	>sp|P10211|GB_HHV11 Envelope glycoprotein B OS=Human herpesvirus 1 (strain 17) OX=10299 GN=gB PE=1 SV=1->sp|P10211|GB_HHV11 Envelope glycoprotein B OS=Human herpesvirus 1 (strain 17) OX=10299 GN=gB PE=1 SV=1	gB->gB	virus - virus
STAKYVR	>sp|P10211|GB_HHV11 Envelope glycoprotein B OS=Human herpesvirus 1 (strain 17) OX=10299 GN=gB PE=1 SV=1	gB	212	STAKYVR	>sp|P10211|GB_HHV11 Envelope glycoprotein B OS=Human herpesvirus 1 (strain 17) OX=10299 GN=gB PE=1 SV=1	gB	212	>sp|P10211|GB_HHV11 Envelope glycoprotein B OS=Human herpesvirus 1 (strain 17) OX=10299 GN=gB PE=1 SV=1->sp|P10211|GB_HHV11 Envelope glycoprotein B OS=Human herpesvirus 1 (strain 17) OX=10299 GN=gB PE=1 SV=1	gB->gB	virus - virus
STAKYVR	>sp|P10211|GB_HHV11 Envelope glycoprotein B OS=Human herpesvirus 1 (strain 17) OX=10299 GN=gB PE=1 SV=1	gB	212	NLLTTPKFTVAWDWVPK	>sp|P10211|GB_HHV11 Envelope glycoprotein B OS=Human herpesvirus 1 (strain 17) OX=10299 GN=gB PE=1 SV=1	gB	349	>sp|P10211|GB_HHV11 Envelope glycoprotein B OS=Human herpesvirus 1 (strain 17) OX=10299 GN=gB PE=1 SV=1->sp|P10211|GB_HHV11 Envelope glycoprotein B OS=Human herpesvirus 1 (strain 17) OX=10299 GN=gB PE=1 SV=1	gB->gB	virus - virus
STAKYVR	>sp|P10211|GB_HHV11 Envelope glycoprotein B OS=Human herpesvirus 1 (strain 17) OX=10299 GN=gB PE=1 SV=1	gB	212	FTVAWDWVPKRPSVCTMTK	>sp|P10211|GB_HHV11 Envelope glycoprotein B OS=Human herpesvirus 1 (strain 17) OX=10299 GN=gB PE=1 SV=1	gB	359	>sp|P10211|GB_HHV11 Envelope glycoprotein B OS=Human herpesvirus 1 (strain 17) OX=10299 GN=gB PE=1 SV=1->sp|P10211|GB_HHV11 Envelope glycoprotein B OS=Human herpesvirus 1 (strain 17) OX=10299 GN=gB PE=1 SV=1	gB->gB	virus - virus
GWHTTDLKYNPSR	>sp|P10211|GB_HHV11 Envelope glycoprotein B OS=Human herpesvirus 1 (strain 17) OX=10299 GN=gB PE=1 SV=1	gB	253	IKTTSSIEFAR	>sp|P10211|GB_HHV11 Envelope glycoprotein B OS=Human herpesvirus 1 (strain 17) OX=10299 GN=gB PE=1 SV=1	gB	496	>sp|P10211|GB_HHV11 Envelope glycoprotein B OS=Human herpesvirus 1 (strain 17) OX=10299 GN=gB PE=1 SV=1->sp|P10211|GB_HHV11 Envelope glycoprotein B OS=Human herpesvirus 1 (strain 17) OX=10299 GN=gB PE=1 SV=1	gB->gB	virus - virus
GWHTTDLKYNPSR	>sp|P10211|GB_HHV11 Envelope glycoprotein B OS=Human herpesvirus 1 (strain 17) OX=10299 GN=gB PE=1 SV=1	gB	253	HEIKDSGLLDYTEVQR	>sp|P10211|GB_HHV11 Envelope glycoprotein B OS=Human herpesvirus 1 (strain 17) OX=10299 GN=gB PE=1 SV=1	gB	695	>sp|P10211|GB_HHV11 Envelope glycoprotein B OS=Human herpesvirus 1 (strain 17) OX=10299 GN=gB PE=1 SV=1->sp|P10211|GB_HHV11 Envelope glycoprotein B OS=Human herpesvirus 1 (strain 17) OX=10299 GN=gB PE=1 SV=1	gB->gB	virus - virus
FKQVDGFYAR	>sp|P10211|GB_HHV11 Envelope glycoprotein B OS=Human herpesvirus 1 (strain 17) OX=10299 GN=gB PE=1 SV=1	gB	320	HEIKDSGLLDYTEVQR	>sp|P10211|GB_HHV11 Envelope glycoprotein B OS=Human herpesvirus 1 (strain 17) OX=10299 GN=gB PE=1 SV=1	gB	695	>sp|P10211|GB_HHV11 Envelope glycoprotein B OS=Human herpesvirus 1 (strain 17) OX=10299 GN=gB PE=1 SV=1->sp|P10211|GB_HHV11 Envelope glycoprotein B OS=Human herpesvirus 1 (strain 17) OX=10299 GN=gB PE=1 SV=1	gB->gB	virus - virus
DLTTKAR	>sp|P10211|GB_HHV11 Envelope glycoprotein B OS=Human herpesvirus 1 (strain 17) OX=10299 GN=gB PE=1 SV=1	gB	333	NLLTTPKFTVAWDWVPK	>sp|P10211|GB_HHV11 Envelope glycoprotein B OS=Human herpesvirus 1 (strain 17) OX=10299 GN=gB PE=1 SV=1	gB	349	>sp|P10211|GB_HHV11 Envelope glycoprotein B OS=Human herpesvirus 1 (strain 17) OX=10299 GN=gB PE=1 SV=1->sp|P10211|GB_HHV11 Envelope glycoprotein B OS=Human herpesvirus 1 (strain 17) OX=10299 GN=gB PE=1 SV=1	gB->gB	virus - virus
DLTTKAR	>sp|P10211|GB_HHV11 Envelope glycoprotein B OS=Human herpesvirus 1 (strain 17) OX=10299 GN=gB PE=1 SV=1	gB	333	FTVAWDWVPKRPSVCTMTK	>sp|P10211|GB_HHV11 Envelope glycoprotein B OS=Human herpesvirus 1 (strain 17) OX=10299 GN=gB PE=1 SV=1	gB	359	>sp|P10211|GB_HHV11 Envelope glycoprotein B OS=Human herpesvirus 1 (strain 17) OX=10299 GN=gB PE=1 SV=1->sp|P10211|GB_HHV11 Envelope glycoprotein B OS=Human herpesvirus 1 (strain 17) OX=10299 GN=gB PE=1 SV=1	gB->gB	virus - virus
NLLTTPKFTVAWDWVPK	>sp|P10211|GB_HHV11 Envelope glycoprotein B OS=Human herpesvirus 1 (strain 17) OX=10299 GN=gB PE=1 SV=1	gB	349	KLNPNAIASATVGR	>sp|P10211|GB_HHV11 Envelope glycoprotein B OS=Human herpesvirus 1 (strain 17) OX=10299 GN=gB PE=1 SV=1	gB	544	>sp|P10211|GB_HHV11 Envelope glycoprotein B OS=Human herpesvirus 1 (strain 17) OX=10299 GN=gB PE=1 SV=1->sp|P10211|GB_HHV11 Envelope glycoprotein B OS=Human herpesvirus 1 (strain 17) OX=10299 GN=gB PE=1 SV=1	gB->gB	virus - virus
VDLGDCIGKDAR	>sp|P10211|GB_HHV11 Envelope glycoprotein B OS=Human herpesvirus 1 (strain 17) OX=10299 GN=gB PE=1 SV=1	gB	415	VDLGDCIGKDAR	>sp|P10211|GB_HHV11 Envelope glycoprotein B OS=Human herpesvirus 1 (strain 17) OX=10299 GN=gB PE=1 SV=1	gB	415	>sp|P10211|GB_HHV11 Envelope glycoprotein B OS=Human herpesvirus 1 (strain 17) OX=10299 GN=gB PE=1 SV=1->sp|P10211|GB_HHV11 Envelope glycoprotein B OS=Human herpesvirus 1 (strain 17) OX=10299 GN=gB PE=1 SV=1	gB->gB	virus - virus
IKTTSSIEFAR	>sp|P10211|GB_HHV11 Envelope glycoprotein B OS=Human herpesvirus 1 (strain 17) OX=10299 GN=gB PE=1 SV=1	gB	496	KLNPNAIASATVGRR	>sp|P10211|GB_HHV11 Envelope glycoprotein B OS=Human herpesvirus 1 (strain 17) OX=10299 GN=gB PE=1 SV=1	gB	544	>sp|P10211|GB_HHV11 Envelope glycoprotein B OS=Human herpesvirus 1 (strain 17) OX=10299 GN=gB PE=1 SV=1->sp|P10211|GB_HHV11 Envelope glycoprotein B OS=Human herpesvirus 1 (strain 17) OX=10299 GN=gB PE=1 SV=1	gB->gB	virus - virus
IKTTSSIEFAR	>sp|P10211|GB_HHV11 Envelope glycoprotein B OS=Human herpesvirus 1 (strain 17) OX=10299 GN=gB PE=1 SV=1	gB	496	HEIKDSGLLDYTEVQR	>sp|P10211|GB_HHV11 Envelope glycoprotein B OS=Human herpesvirus 1 (strain 17) OX=10299 GN=gB PE=1 SV=1	gB	695	>sp|P10211|GB_HHV11 Envelope glycoprotein B OS=Human herpesvirus 1 (strain 17) OX=10299 GN=gB PE=1 SV=1->sp|P10211|GB_HHV11 Envelope glycoprotein B OS=Human herpesvirus 1 (strain 17) OX=10299 GN=gB PE=1 SV=1	gB->gB	virus - virus
HEIKDSGLLDYTEVQR	>sp|P10211|GB_HHV11 Envelope glycoprotein B OS=Human herpesvirus 1 (strain 17) OX=10299 GN=gB PE=1 SV=1	gB	695	HEIKDSGLLDYTEVQR	>sp|P10211|GB_HHV11 Envelope glycoprotein B OS=Human herpesvirus 1 (strain 17) OX=10299 GN=gB PE=1 SV=1	gB	695	>sp|P10211|GB_HHV11 Envelope glycoprotein B OS=Human herpesvirus 1 (strain 17) OX=10299 GN=gB PE=1 SV=1->sp|P10211|GB_HHV11 Envelope glycoprotein B OS=Human herpesvirus 1 (strain 17) OX=10299 GN=gB PE=1 SV=1	gB->gB	virus - virus
LQSNPMKALYPLTTK	>sp|P10211|GB_HHV11 Envelope glycoprotein B OS=Human herpesvirus 1 (strain 17) OX=10299 GN=gB PE=1 SV=1	gB	807	ALYPLTTKELK	>sp|P10211|GB_HHV11 Envelope glycoprotein B OS=Human herpesvirus 1 (strain 17) OX=10299 GN=gB PE=1 SV=1	gB	815	>sp|P10211|GB_HHV11 Envelope glycoprotein B OS=Human herpesvirus 1 (strain 17) OX=10299 GN=gB PE=1 SV=1->sp|P10211|GB_HHV11 Envelope glycoprotein B OS=Human herpesvirus 1 (strain 17) OX=10299 GN=gB PE=1 SV=1	gB->gB	virus - virus
ALYPLTTKELK	>sp|P10211|GB_HHV11 Envelope glycoprotein B OS=Human herpesvirus 1 (strain 17) OX=10299 GN=gB PE=1 SV=1	gB	815	ELKNPTNPDASGEGEEGGDFDEAK	>sp|P10211|GB_HHV11 Envelope glycoprotein B OS=Human herpesvirus 1 (strain 17) OX=10299 GN=gB PE=1 SV=1	gB	818	>sp|P10211|GB_HHV11 Envelope glycoprotein B OS=Human herpesvirus 1 (strain 17) OX=10299 GN=gB PE=1 SV=1->sp|P10211|GB_HHV11 Envelope glycoprotein B OS=Human herpesvirus 1 (strain 17) OX=10299 GN=gB PE=1 SV=1	gB->gB	virus - virus
ELKNPTNPDASGEGEEGGDFDEAK	>sp|P10211|GB_HHV11 Envelope glycoprotein B OS=Human herpesvirus 1 (strain 17) OX=10299 GN=gB PE=1 SV=1	gB	818	ELKNPTNPDASGEGEEGGDFDEAK	>sp|P10211|GB_HHV11 Envelope glycoprotein B OS=Human herpesvirus 1 (strain 17) OX=10299 GN=gB PE=1 SV=1	gB	818	>sp|P10211|GB_HHV11 Envelope glycoprotein B OS=Human herpesvirus 1 (strain 17) OX=10299 GN=gB PE=1 SV=1->sp|P10211|GB_HHV11 Envelope glycoprotein B OS=Human herpesvirus 1 (strain 17) OX=10299 GN=gB PE=1 SV=1	gB->gB	virus - virus
ELKNPTNPDASGEGEEGGDFDEAK	>sp|P10211|GB_HHV11 Envelope glycoprotein B OS=Human herpesvirus 1 (strain 17) OX=10299 GN=gB PE=1 SV=1	gB	818	KKGTSALLSAK	>sp|P10211|GB_HHV11 Envelope glycoprotein B OS=Human herpesvirus 1 (strain 17) OX=10299 GN=gB PE=1 SV=1	gB	866	>sp|P10211|GB_HHV11 Envelope glycoprotein B OS=Human herpesvirus 1 (strain 17) OX=10299 GN=gB PE=1 SV=1->sp|P10211|GB_HHV11 Envelope glycoprotein B OS=Human herpesvirus 1 (strain 17) OX=10299 GN=gB PE=1 SV=1	gB->gB	virus - virus
NPTNPDASGEGEEGGDFDEAKLAEAR	>sp|P10211|GB_HHV11 Envelope glycoprotein B OS=Human herpesvirus 1 (strain 17) OX=10299 GN=gB PE=1 SV=1	gB	839	KGTSALLSAK	>sp|P10211|GB_HHV11 Envelope glycoprotein B OS=Human herpesvirus 1 (strain 17) OX=10299 GN=gB PE=1 SV=1	gB	866	>sp|P10211|GB_HHV11 Envelope glycoprotein B OS=Human herpesvirus 1 (strain 17) OX=10299 GN=gB PE=1 SV=1->sp|P10211|GB_HHV11 Envelope glycoprotein B OS=Human herpesvirus 1 (strain 17) OX=10299 GN=gB PE=1 SV=1	gB->gB	virus - virus
TEHKAK	>sp|P10211|GB_HHV11 Envelope glycoprotein B OS=Human herpesvirus 1 (strain 17) OX=10299 GN=gB PE=1 SV=1	gB	862	RNTNYTQVPNKDGDADEDDL	>sp|P10211|GB_HHV11 Envelope glycoprotein B OS=Human herpesvirus 1 (strain 17) OX=10299 GN=gB PE=1 SV=1	gB	895	>sp|P10211|GB_HHV11 Envelope glycoprotein B OS=Human herpesvirus 1 (strain 17) OX=10299 GN=gB PE=1 SV=1->sp|P10211|GB_HHV11 Envelope glycoprotein B OS=Human herpesvirus 1 (strain 17) OX=10299 GN=gB PE=1 SV=1	gB->gB	virus - virus
KGTSALLSAK	>sp|P10211|GB_HHV11 Envelope glycoprotein B OS=Human herpesvirus 1 (strain 17) OX=10299 GN=gB PE=1 SV=1	gB	866	KKGTSALLSAK	>sp|P10211|GB_HHV11 Envelope glycoprotein B OS=Human herpesvirus 1 (strain 17) OX=10299 GN=gB PE=1 SV=1	gB	866	>sp|P10211|GB_HHV11 Envelope glycoprotein B OS=Human herpesvirus 1 (strain 17) OX=10299 GN=gB PE=1 SV=1->sp|P10211|GB_HHV11 Envelope glycoprotein B OS=Human herpesvirus 1 (strain 17) OX=10299 GN=gB PE=1 SV=1	gB->gB	virus - virus
KKGTSALLSAK	>sp|P10211|GB_HHV11 Envelope glycoprotein B OS=Human herpesvirus 1 (strain 17) OX=10299 GN=gB PE=1 SV=1	gB	866	NTNYTQVPNKDGDADEDDL	>sp|P10211|GB_HHV11 Envelope glycoprotein B OS=Human herpesvirus 1 (strain 17) OX=10299 GN=gB PE=1 SV=1	gB	895	>sp|P10211|GB_HHV11 Envelope glycoprotein B OS=Human herpesvirus 1 (strain 17) OX=10299 GN=gB PE=1 SV=1->sp|P10211|GB_HHV11 Envelope glycoprotein B OS=Human herpesvirus 1 (strain 17) OX=10299 GN=gB PE=1 SV=1	gB->gB	virus - virus
AGLGKPYTGHPGDAFEGLVQR	>sp|P10218|NEC2_HHV11 Nuclear egress protein 2 OS=Human herpesvirus 1 (strain 17) OX=10299 GN=NEC2 PE=1 SV=1	NEC2	6	AGLGKPYTGHPGDAFEGLVQR	>sp|P10218|NEC2_HHV11 Nuclear egress protein 2 OS=Human herpesvirus 1 (strain 17) OX=10299 GN=NEC2 PE=1 SV=1	NEC2	6	>sp|P10218|NEC2_HHV11 Nuclear egress protein 2 OS=Human herpesvirus 1 (strain 17) OX=10299 GN=NEC2 PE=1 SV=1->sp|P10218|NEC2_HHV11 Nuclear egress protein 2 OS=Human herpesvirus 1 (strain 17) OX=10299 GN=NEC2 PE=1 SV=1	NEC2->NEC2	virus - virus
LQGVLRPLPDFVGLKACPAVLATLR	>sp|P10220|LTP_HHV11 Large tegument protein deneddylase OS=Human herpesvirus 1 (strain 17) OX=10299 GN=UL36 PE=1 SV=1	UL36	1071	VQALAKFAR	>sp|P10220|LTP_HHV11 Large tegument protein deneddylase OS=Human herpesvirus 1 (strain 17) OX=10299 GN=UL36 PE=1 SV=1	UL36	740	>sp|P10220|LTP_HHV11 Large tegument protein deneddylase OS=Human herpesvirus 1 (strain 17) OX=10299 GN=UL36 PE=1 SV=1->sp|P10220|LTP_HHV11 Large tegument protein deneddylase OS=Human herpesvirus 1 (strain 17) OX=10299 GN=UL36 PE=1 SV=1	UL36->UL36	virus - virus
GKLSETDPLAPWR	>sp|P10220|LTP_HHV11 Large tegument protein deneddylase OS=Human herpesvirus 1 (strain 17) OX=10299 GN=UL36 PE=1 SV=1	UL36	2217	GAALGKLSPAQALAAVSVLGR	>sp|P10220|LTP_HHV11 Large tegument protein deneddylase OS=Human herpesvirus 1 (strain 17) OX=10299 GN=UL36 PE=1 SV=1	UL36	2243	>sp|P10220|LTP_HHV11 Large tegument protein deneddylase OS=Human herpesvirus 1 (strain 17) OX=10299 GN=UL36 PE=1 SV=1->sp|P10220|LTP_HHV11 Large tegument protein deneddylase OS=Human herpesvirus 1 (strain 17) OX=10299 GN=UL36 PE=1 SV=1	UL36->UL36	virus - virus
YSAGLPKR	>sp|P10220|LTP_HHV11 Large tegument protein deneddylase OS=Human herpesvirus 1 (strain 17) OX=10299 GN=UL36 PE=1 SV=1	UL36	428	RRPTWTPPSSVEDLTSGEKTK	>sp|P10220|LTP_HHV11 Large tegument protein deneddylase OS=Human herpesvirus 1 (strain 17) OX=10299 GN=UL36 PE=1 SV=1	UL36	448	>sp|P10220|LTP_HHV11 Large tegument protein deneddylase OS=Human herpesvirus 1 (strain 17) OX=10299 GN=UL36 PE=1 SV=1->sp|P10220|LTP_HHV11 Large tegument protein deneddylase OS=Human herpesvirus 1 (strain 17) OX=10299 GN=UL36 PE=1 SV=1	UL36->UL36	virus - virus
RAIEGAVKEYFYR	>sp|P10220|LTP_HHV11 Large tegument protein deneddylase OS=Human herpesvirus 1 (strain 17) OX=10299 GN=UL36 PE=1 SV=1	UL36	822	GAVYSAKALQASDNNDRR	>sp|P10220|LTP_HHV11 Large tegument protein deneddylase OS=Human herpesvirus 1 (strain 17) OX=10299 GN=UL36 PE=1 SV=1	UL36	834	>sp|P10220|LTP_HHV11 Large tegument protein deneddylase OS=Human herpesvirus 1 (strain 17) OX=10299 GN=UL36 PE=1 SV=1->sp|P10220|LTP_HHV11 Large tegument protein deneddylase OS=Human herpesvirus 1 (strain 17) OX=10299 GN=UL36 PE=1 SV=1	UL36->UL36	virus - virus
GTAGSGAALPSAAPSKPALR	>sp|P10225|SHUT_HHV11 Virion host shutoff protein OS=Human herpesvirus 1 (strain 17) OX=10299 GN=UL41 PE=1 SV=1	UL41	164	GVNCMEPVVFGAKAILAR	>sp|P10225|SHUT_HHV11 Virion host shutoff protein OS=Human herpesvirus 1 (strain 17) OX=10299 GN=UL41 PE=1 SV=1	UL41	96	>sp|P10225|SHUT_HHV11 Virion host shutoff protein OS=Human herpesvirus 1 (strain 17) OX=10299 GN=UL41 PE=1 SV=1->sp|P10225|SHUT_HHV11 Virion host shutoff protein OS=Human herpesvirus 1 (strain 17) OX=10299 GN=UL41 PE=1 SV=1	UL41->UL41	virus - virus
YVISLIGPKER	>sp|P10225|SHUT_HHV11 Virion host shutoff protein OS=Human herpesvirus 1 (strain 17) OX=10299 GN=UL41 PE=1 SV=1	UL41	425	GPWTLLKR	>sp|P10225|SHUT_HHV11 Virion host shutoff protein OS=Human herpesvirus 1 (strain 17) OX=10299 GN=UL41 PE=1 SV=1	UL41	434	>sp|P10225|SHUT_HHV11 Virion host shutoff protein OS=Human herpesvirus 1 (strain 17) OX=10299 GN=UL41 PE=1 SV=1->sp|P10225|SHUT_HHV11 Virion host shutoff protein OS=Human herpesvirus 1 (strain 17) OX=10299 GN=UL41 PE=1 SV=1	UL41->UL41	virus - virus
GPTAAFLSLVDQKR	>sp|P10226|PAP_HHV11 DNA polymerase processivity factor OS=Human herpesvirus 1 (strain 17) OX=10299 GN=UL42 PE=1 SV=1	UL42	105	GPTAAFLSLVDQKR	>sp|P10226|PAP_HHV11 DNA polymerase processivity factor OS=Human herpesvirus 1 (strain 17) OX=10299 GN=UL42 PE=1 SV=1	UL42	105	>sp|P10226|PAP_HHV11 DNA polymerase processivity factor OS=Human herpesvirus 1 (strain 17) OX=10299 GN=UL42 PE=1 SV=1->sp|P10226|PAP_HHV11 DNA polymerase processivity factor OS=Human herpesvirus 1 (strain 17) OX=10299 GN=UL42 PE=1 SV=1	UL42->UL42	virus - virus
GPTAAFLSLVDQKR	>sp|P10226|PAP_HHV11 DNA polymerase processivity factor OS=Human herpesvirus 1 (strain 17) OX=10299 GN=UL42 PE=1 SV=1	UL42	105	EEGVSSSTSTQVQILSNALTKAGQAAANAK	>sp|P10226|PAP_HHV11 DNA polymerase processivity factor OS=Human herpesvirus 1 (strain 17) OX=10299 GN=UL42 PE=1 SV=1	UL42	245	>sp|P10226|PAP_HHV11 DNA polymerase processivity factor OS=Human herpesvirus 1 (strain 17) OX=10299 GN=UL42 PE=1 SV=1->sp|P10226|PAP_HHV11 DNA polymerase processivity factor OS=Human herpesvirus 1 (strain 17) OX=10299 GN=UL42 PE=1 SV=1	UL42->UL42	virus - virus
SPPTSTPDPKPK	>sp|P10228|GC_HHV11 Envelope glycoprotein C OS=Human herpesvirus 1 (strain 17) OX=10299 GN=gC PE=1 SV=1	gC	105	SGRPTKPPGPVWCDR	>sp|P10228|GC_HHV11 Envelope glycoprotein C OS=Human herpesvirus 1 (strain 17) OX=10299 GN=gC PE=1 SV=1	gC	120	>sp|P10228|GC_HHV11 Envelope glycoprotein C OS=Human herpesvirus 1 (strain 17) OX=10299 GN=gC PE=1 SV=1->sp|P10228|GC_HHV11 Envelope glycoprotein C OS=Human herpesvirus 1 (strain 17) OX=10299 GN=gC PE=1 SV=1	gC->gC	virus - virus
SPPTSTPDPKPK	>sp|P10228|GC_HHV11 Envelope glycoprotein C OS=Human herpesvirus 1 (strain 17) OX=10299 GN=gC PE=1 SV=1	gC	105	TTPTEPASPPTTPKPTSTPK	>sp|P10228|GC_HHV11 Envelope glycoprotein C OS=Human herpesvirus 1 (strain 17) OX=10299 GN=gC PE=1 SV=1	gC	89	>sp|P10228|GC_HHV11 Envelope glycoprotein C OS=Human herpesvirus 1 (strain 17) OX=10299 GN=gC PE=1 SV=1->sp|P10228|GC_HHV11 Envelope glycoprotein C OS=Human herpesvirus 1 (strain 17) OX=10299 GN=gC PE=1 SV=1	gC->gC	virus - virus
PTKPPGPVWCDR	>sp|P10228|GC_HHV11 Envelope glycoprotein C OS=Human herpesvirus 1 (strain 17) OX=10299 GN=gC PE=1 SV=1	gC	120	SGRPTKPPGPVWCDR	>sp|P10228|GC_HHV11 Envelope glycoprotein C OS=Human herpesvirus 1 (strain 17) OX=10299 GN=gC PE=1 SV=1	gC	120	>sp|P10228|GC_HHV11 Envelope glycoprotein C OS=Human herpesvirus 1 (strain 17) OX=10299 GN=gC PE=1 SV=1->sp|P10228|GC_HHV11 Envelope glycoprotein C OS=Human herpesvirus 1 (strain 17) OX=10299 GN=gC PE=1 SV=1	gC->gC	virus - virus
KLHFSTAPPNPDAPWTPR	>sp|P10233|VP22_HHV11 Tegument protein VP22 OS=Human herpesvirus 1 (strain 17) OX=10299 GN=UL49 PE=1 SV=1	UL49	175	KLHFSTAPPNPDAPWTPR	>sp|P10233|VP22_HHV11 Tegument protein VP22 OS=Human herpesvirus 1 (strain 17) OX=10299 GN=UL49 PE=1 SV=1	UL49	175	>sp|P10233|VP22_HHV11 Tegument protein VP22 OS=Human herpesvirus 1 (strain 17) OX=10299 GN=UL49 PE=1 SV=1->sp|P10233|VP22_HHV11 Tegument protein VP22 OS=Human herpesvirus 1 (strain 17) OX=10299 GN=UL49 PE=1 SV=1	UL49->UL49	virus - virus
AKGSCK	>sp|Q69091|GD_HHV11 Envelope glycoprotein D OS=Human herpesvirus 1 (strain 17) OX=10299 GN=gD PE=1 SV=1	gD	211	YALVDASLKMADPNRFR	>sp|Q69091|GD_HHV11 Envelope glycoprotein D OS=Human herpesvirus 1 (strain 17) OX=10299 GN=gD PE=1 SV=1	gD	35	>sp|Q69091|GD_HHV11 Envelope glycoprotein D OS=Human herpesvirus 1 (strain 17) OX=10299 GN=gD PE=1 SV=1->sp|Q69091|GD_HHV11 Envelope glycoprotein D OS=Human herpesvirus 1 (strain 17) OX=10299 GN=gD PE=1 SV=1	gD->gD	virus - virus
GSCKYALPLR	>sp|Q69091|GD_HHV11 Envelope glycoprotein D OS=Human herpesvirus 1 (strain 17) OX=10299 GN=gD PE=1 SV=1	gD	215	TVAVYSLKIAGWHGPK	>sp|Q69091|GD_HHV11 Envelope glycoprotein D OS=Human herpesvirus 1 (strain 17) OX=10299 GN=gD PE=1 SV=1	gD	262	>sp|Q69091|GD_HHV11 Envelope glycoprotein D OS=Human herpesvirus 1 (strain 17) OX=10299 GN=gD PE=1 SV=1->sp|Q69091|GD_HHV11 Envelope glycoprotein D OS=Human herpesvirus 1 (strain 17) OX=10299 GN=gD PE=1 SV=1	gD->gD	virus - virus
YALVDASLKMADPNR	>sp|Q69091|GD_HHV11 Envelope glycoprotein D OS=Human herpesvirus 1 (strain 17) OX=10299 GN=gD PE=1 SV=1	gD	35	FRGKDLPVLDQLTDPPGVRR	>sp|Q69091|GD_HHV11 Envelope glycoprotein D OS=Human herpesvirus 1 (strain 17) OX=10299 GN=gD PE=1 SV=1	gD	45	>sp|Q69091|GD_HHV11 Envelope glycoprotein D OS=Human herpesvirus 1 (strain 17) OX=10299 GN=gD PE=1 SV=1->sp|Q69091|GD_HHV11 Envelope glycoprotein D OS=Human herpesvirus 1 (strain 17) OX=10299 GN=gD PE=1 SV=1	gD->gD	virus - virus
GKDLPVLDQLTDPPGVR	>sp|Q69091|GD_HHV11 Envelope glycoprotein D OS=Human herpesvirus 1 (strain 17) OX=10299 GN=gD PE=1 SV=1	gD	45	GKDLPVLDQLTDPPGVR	>sp|Q69091|GD_HHV11 Envelope glycoprotein D OS=Human herpesvirus 1 (strain 17) OX=10299 GN=gD PE=1 SV=1	gD	45	>sp|Q69091|GD_HHV11 Envelope glycoprotein D OS=Human herpesvirus 1 (strain 17) OX=10299 GN=gD PE=1 SV=1->sp|Q69091|GD_HHV11 Envelope glycoprotein D OS=Human herpesvirus 1 (strain 17) OX=10299 GN=gD PE=1 SV=1	gD->gD	virus - virus
AKGSCKYALPLR	>sp|Q69091|GD_HHV11 Envelope glycoprotein D OS=Human herpesvirus 1 (strain 17) OX=10299 GN=gD PE=1 SV=1	gD	215	LDQLIEFYKK	>sp|Q92835|SHIP1_HUMAN Phosphatidylinositol 3,4,5-trisphosphate 5-phosphatase 1 OS=Homo sapiens OX=9606 GN=INPP5D PE=1 SV=2	INPP5D	87	>sp|Q69091|GD_HHV11 Envelope glycoprotein D OS=Human herpesvirus 1 (strain 17) OX=10299 GN=gD PE=1 SV=1->sp|Q92835|SHIP1_HUMAN Phosphatidylinositol 3,4,5-trisphosphate 5-phosphatase 1 OS=Homo sapiens OX=9606 GN=INPP5D PE=1 SV=2	gD->INPP5D	virus - host
TYADVRDEINKR	>sp|P03170|ICP47_HHV11 ICP47 protein OS=Human herpesvirus 1 (strain 17) OX=10299 GN=US12 PE=1 SV=2	US12	31	TEWLDGKHVVFGK	>sp|P62937|PPIA_HUMAN Peptidyl-prolyl cis-trans isomerase A OS=Homo sapiens OX=9606 GN=PPIA PE=1 SV=2	PPIA	125	>sp|P03170|ICP47_HHV11 ICP47 protein OS=Human herpesvirus 1 (strain 17) OX=10299 GN=US12 PE=1 SV=2->sp|P62937|PPIA_HUMAN Peptidyl-prolyl cis-trans isomerase A OS=Homo sapiens OX=9606 GN=PPIA PE=1 SV=2	US12->PPIA	virus - host
TYADVRDEINKR	>sp|P03170|ICP47_HHV11 ICP47 protein OS=Human herpesvirus 1 (strain 17) OX=10299 GN=US12 PE=1 SV=2	US12	31	EVSTYIKK	>sp|P68104|EF1A1_HUMAN Elongation factor 1-alpha 1 OS=Homo sapiens OX=9606 GN=EEF1A1 PE=1 SV=1	EEF1A1	179	>sp|P03170|ICP47_HHV11 ICP47 protein OS=Human herpesvirus 1 (strain 17) OX=10299 GN=US12 PE=1 SV=2->sp|P68104|EF1A1_HUMAN Elongation factor 1-alpha 1 OS=Homo sapiens OX=9606 GN=EEF1A1 PE=1 SV=1	US12->EEF1A1	virus - host
AHSALKR	>sp|P04288|GM_HHV11 Envelope glycoprotein M OS=Human herpesvirus 1 (strain 17) OX=10299 GN=gM PE=1 SV=1	gM	371	MoKDTDSEEEIREAFR	>sp|P0DP25|CALM3_HUMAN Calmodulin-3 OS=Homo sapiens OX=9606 GN=CALM3 PE=1 SV=1	CALM3	78	>sp|P04288|GM_HHV11 Envelope glycoprotein M OS=Human herpesvirus 1 (strain 17) OX=10299 GN=gM PE=1 SV=1->sp|P0DP25|CALM3_HUMAN Calmodulin-3 OS=Homo sapiens OX=9606 GN=CALM3 PE=1 SV=1	gM->CALM3	virus - host
TVTKRPWALAEDTPRGPDSPPK	>sp|P04294|AN_HHV11 Alkaline nuclease OS=Human herpesvirus 1 (strain 17) OX=10299 GN=UL12 PE=1 SV=1	UL12	17	LKASQAR	>sp|P45983|MK08_HUMAN Mitogen-activated protein kinase 8 OS=Homo sapiens OX=9606 GN=MAPK8 PE=1 SV=2	MAPK8	290	>sp|P04294|AN_HHV11 Alkaline nuclease OS=Human herpesvirus 1 (strain 17) OX=10299 GN=UL12 PE=1 SV=1->sp|P45983|MK08_HUMAN Mitogen-activated protein kinase 8 OS=Homo sapiens OX=9606 GN=MAPK8 PE=1 SV=2	UL12->MAPK8	virus - host
TVTKRPWALAEDTPRGPDSPPK	>sp|P04294|AN_HHV11 Alkaline nuclease OS=Human herpesvirus 1 (strain 17) OX=10299 GN=UL12 PE=1 SV=1	UL12	17	DSYVGDEAQSKR	>sp|P60709|ACTB_HUMAN Actin, cytoplasmic 1 OS=Homo sapiens OX=9606 GN=ACTB PE=1 SV=1	ACTB	61	>sp|P04294|AN_HHV11 Alkaline nuclease OS=Human herpesvirus 1 (strain 17) OX=10299 GN=UL12 PE=1 SV=1->sp|P60709|ACTB_HUMAN Actin, cytoplasmic 1 OS=Homo sapiens OX=9606 GN=ACTB PE=1 SV=1	UL12->ACTB	virus - host
TVTKRPWALAEDTPR	>sp|P04294|AN_HHV11 Alkaline nuclease OS=Human herpesvirus 1 (strain 17) OX=10299 GN=UL12 PE=1 SV=1	UL12	17	YLAEFATGNDRKEAAENSLVAYK	>sp|P62258|1433E_HUMAN 14-3-3 protein epsilon OS=Homo sapiens OX=9606 GN=YWHAE PE=1 SV=1	YWHAE	142	>sp|P04294|AN_HHV11 Alkaline nuclease OS=Human herpesvirus 1 (strain 17) OX=10299 GN=UL12 PE=1 SV=1->sp|P62258|1433E_HUMAN 14-3-3 protein epsilon OS=Homo sapiens OX=9606 GN=YWHAE PE=1 SV=1	UL12->YWHAE	virus - host
TVTKRPWALAEDTPRGPDSPPK	>sp|P04294|AN_HHV11 Alkaline nuclease OS=Human herpesvirus 1 (strain 17) OX=10299 GN=UL12 PE=1 SV=1	UL12	17	TEWLDGKHVVFGK	>sp|P62937|PPIA_HUMAN Peptidyl-prolyl cis-trans isomerase A OS=Homo sapiens OX=9606 GN=PPIA PE=1 SV=2	PPIA	125	>sp|P04294|AN_HHV11 Alkaline nuclease OS=Human herpesvirus 1 (strain 17) OX=10299 GN=UL12 PE=1 SV=1->sp|P62937|PPIA_HUMAN Peptidyl-prolyl cis-trans isomerase A OS=Homo sapiens OX=9606 GN=PPIA PE=1 SV=2	UL12->PPIA	virus - host
TVTKRPWALAEDTPR	>sp|P04294|AN_HHV11 Alkaline nuclease OS=Human herpesvirus 1 (strain 17) OX=10299 GN=UL12 PE=1 SV=1	UL12	17	SIYGEKFEDENFILK	>sp|P62937|PPIA_HUMAN Peptidyl-prolyl cis-trans isomerase A OS=Homo sapiens OX=9606 GN=PPIA PE=1 SV=2	PPIA	82	>sp|P04294|AN_HHV11 Alkaline nuclease OS=Human herpesvirus 1 (strain 17) OX=10299 GN=UL12 PE=1 SV=1->sp|P62937|PPIA_HUMAN Peptidyl-prolyl cis-trans isomerase A OS=Homo sapiens OX=9606 GN=PPIA PE=1 SV=2	UL12->PPIA	virus - host
TVTKRPWALAEDTPR	>sp|P04294|AN_HHV11 Alkaline nuclease OS=Human herpesvirus 1 (strain 17) OX=10299 GN=UL12 PE=1 SV=1	UL12	17	LLLPGELAKHAVSEGTK	>sp|Q99877|H2B1N_HUMAN Histone H2B type 1-N OS=Homo sapiens OX=9606 GN=H2BC15 PE=1 SV=3	H2BC15	109	>sp|P04294|AN_HHV11 Alkaline nuclease OS=Human herpesvirus 1 (strain 17) OX=10299 GN=UL12 PE=1 SV=1->sp|Q99877|H2B1N_HUMAN Histone H2B type 1-N OS=Homo sapiens OX=9606 GN=H2BC15 PE=1 SV=3	UL12->H2BC15	virus - host
DIHGYLAPVPKTPLAFYEVK	>sp|P04294|AN_HHV11 Alkaline nuclease OS=Human herpesvirus 1 (strain 17) OX=10299 GN=UL12 PE=1 SV=1	UL12	357	NKPFKFMLGK	>sp|P62942|FKB1A_HUMAN Peptidyl-prolyl cis-trans isomerase FKBP1A OS=Homo sapiens OX=9606 GN=FKBP1A PE=1 SV=2	FKBP1A	48	>sp|P04294|AN_HHV11 Alkaline nuclease OS=Human herpesvirus 1 (strain 17) OX=10299 GN=UL12 PE=1 SV=1->sp|P62942|FKB1A_HUMAN Peptidyl-prolyl cis-trans isomerase FKBP1A OS=Homo sapiens OX=9606 GN=FKBP1A PE=1 SV=2	UL12->FKBP1A	virus - host
LLSREDIETIAFIKK	>sp|P04296|DNBI_HHV11 Major DNA-binding protein OS=Human herpesvirus 1 (strain 17) OX=10299 GN=DBP PE=1 SV=1	DBP	869	TKSTGGAPTFNVTVTK	>sp|P07737|PROF1_HUMAN Profilin-1 OS=Homo sapiens OX=9606 GN=PFN1 PE=1 SV=2	PFN1	91	>sp|P04296|DNBI_HHV11 Major DNA-binding protein OS=Human herpesvirus 1 (strain 17) OX=10299 GN=DBP PE=1 SV=1->sp|P07737|PROF1_HUMAN Profilin-1 OS=Homo sapiens OX=9606 GN=PFN1 PE=1 SV=2	DBP->PFN1	virus - host
LLSREDIETIAFIKK	>sp|P04296|DNBI_HHV11 Major DNA-binding protein OS=Human herpesvirus 1 (strain 17) OX=10299 GN=DBP PE=1 SV=1	DBP	869	DSYVGDEAQSKR	>sp|P60709|ACTB_HUMAN Actin, cytoplasmic 1 OS=Homo sapiens OX=9606 GN=ACTB PE=1 SV=1	ACTB	61	>sp|P04296|DNBI_HHV11 Major DNA-binding protein OS=Human herpesvirus 1 (strain 17) OX=10299 GN=DBP PE=1 SV=1->sp|P60709|ACTB_HUMAN Actin, cytoplasmic 1 OS=Homo sapiens OX=9606 GN=ACTB PE=1 SV=1	DBP->ACTB	virus - host
SQTQPPAPVGPGDPDVYLKGVPSAGMHPR	>sp|P04487|RNB_HHV11 Accessory factor US11 OS=Human herpesvirus 1 (strain 17) OX=10299 GN=US11 PE=1 SV=1	US11	20	HNGTGGKSIYGEK	>sp|P62937|PPIA_HUMAN Peptidyl-prolyl cis-trans isomerase A OS=Homo sapiens OX=9606 GN=PPIA PE=1 SV=2	PPIA	76	>sp|P04487|RNB_HHV11 Accessory factor US11 OS=Human herpesvirus 1 (strain 17) OX=10299 GN=US11 PE=1 SV=1->sp|P62937|PPIA_HUMAN Peptidyl-prolyl cis-trans isomerase A OS=Homo sapiens OX=9606 GN=PPIA PE=1 SV=2	US11->PPIA	virus - host
VGADTTISKPSEAVRPPTIPR	>sp|P04487|RNB_HHV11 Accessory factor US11 OS=Human herpesvirus 1 (strain 17) OX=10299 GN=US11 PE=1 SV=1	US11	74	ELIQKELTIGSK	>sp|P06703|S10A6_HUMAN Protein S100-A6 OS=Homo sapiens OX=9606 GN=S100A6 PE=1 SV=1	S100A6	40	>sp|P04487|RNB_HHV11 Accessory factor US11 OS=Human herpesvirus 1 (strain 17) OX=10299 GN=US11 PE=1 SV=1->sp|P06703|S10A6_HUMAN Protein S100-A6 OS=Homo sapiens OX=9606 GN=S100A6 PE=1 SV=1	US11->S100A6	virus - host
VGADTTISKPSEAVRPPTIPR	>sp|P04487|RNB_HHV11 Accessory factor US11 OS=Human herpesvirus 1 (strain 17) OX=10299 GN=US11 PE=1 SV=1	US11	74	TIAPALVSKK	>sp|P06733|ENOA_HUMAN Alpha-enolase OS=Homo sapiens OX=9606 GN=ENO1 PE=1 SV=2	ENO1	80	>sp|P04487|RNB_HHV11 Accessory factor US11 OS=Human herpesvirus 1 (strain 17) OX=10299 GN=US11 PE=1 SV=1->sp|P06733|ENOA_HUMAN Alpha-enolase OS=Homo sapiens OX=9606 GN=ENO1 PE=1 SV=2	US11->ENO1	virus - host
VGADTTISKPSEAVRPPTIPR	>sp|P04487|RNB_HHV11 Accessory factor US11 OS=Human herpesvirus 1 (strain 17) OX=10299 GN=US11 PE=1 SV=1	US11	74	LLSISGKR	>sp|P06748|NPM_HUMAN Nucleophosmin OS=Homo sapiens OX=9606 GN=NPM1 PE=1 SV=2	NPM1	141	>sp|P04487|RNB_HHV11 Accessory factor US11 OS=Human herpesvirus 1 (strain 17) OX=10299 GN=US11 PE=1 SV=1->sp|P06748|NPM_HUMAN Nucleophosmin OS=Homo sapiens OX=9606 GN=NPM1 PE=1 SV=2	US11->NPM1	virus - host
VGADTTISKPSEAVRPPTIPR	>sp|P04487|RNB_HHV11 Accessory factor US11 OS=Human herpesvirus 1 (strain 17) OX=10299 GN=US11 PE=1 SV=1	US11	74	SIRDTPAKNAQK	>sp|P06748|NPM_HUMAN Nucleophosmin OS=Homo sapiens OX=9606 GN=NPM1 PE=1 SV=2	NPM1	202	>sp|P04487|RNB_HHV11 Accessory factor US11 OS=Human herpesvirus 1 (strain 17) OX=10299 GN=US11 PE=1 SV=1->sp|P06748|NPM_HUMAN Nucleophosmin OS=Homo sapiens OX=9606 GN=NPM1 PE=1 SV=2	US11->NPM1	virus - host
VGADTTISKPSEAVRPPTIPR	>sp|P04487|RNB_HHV11 Accessory factor US11 OS=Human herpesvirus 1 (strain 17) OX=10299 GN=US11 PE=1 SV=1	US11	74	GQESFKK	>sp|P06748|NPM_HUMAN Nucleophosmin OS=Homo sapiens OX=9606 GN=NPM1 PE=1 SV=2	NPM1	229	>sp|P04487|RNB_HHV11 Accessory factor US11 OS=Human herpesvirus 1 (strain 17) OX=10299 GN=US11 PE=1 SV=1->sp|P06748|NPM_HUMAN Nucleophosmin OS=Homo sapiens OX=9606 GN=NPM1 PE=1 SV=2	US11->NPM1	virus - host
VGADTTISKPSEAVRPPTIPR	>sp|P04487|RNB_HHV11 Accessory factor US11 OS=Human herpesvirus 1 (strain 17) OX=10299 GN=US11 PE=1 SV=1	US11	74	TPKGPSSVEDIK	>sp|P06748|NPM_HUMAN Nucleophosmin OS=Homo sapiens OX=9606 GN=NPM1 PE=1 SV=2	NPM1	239	>sp|P04487|RNB_HHV11 Accessory factor US11 OS=Human herpesvirus 1 (strain 17) OX=10299 GN=US11 PE=1 SV=1->sp|P06748|NPM_HUMAN Nucleophosmin OS=Homo sapiens OX=9606 GN=NPM1 PE=1 SV=2	US11->NPM1	virus - host
VGADTTISKPSEAVRPPTIPR	>sp|P04487|RNB_HHV11 Accessory factor US11 OS=Human herpesvirus 1 (strain 17) OX=10299 GN=US11 PE=1 SV=1	US11	74	GPSSVEDIKAK	>sp|P06748|NPM_HUMAN Nucleophosmin OS=Homo sapiens OX=9606 GN=NPM1 PE=1 SV=2	NPM1	248	>sp|P04487|RNB_HHV11 Accessory factor US11 OS=Human herpesvirus 1 (strain 17) OX=10299 GN=US11 PE=1 SV=1->sp|P06748|NPM_HUMAN Nucleophosmin OS=Homo sapiens OX=9606 GN=NPM1 PE=1 SV=2	US11->NPM1	virus - host
VGADTTISKPSEAVRPPTIPR	>sp|P04487|RNB_HHV11 Accessory factor US11 OS=Human herpesvirus 1 (strain 17) OX=10299 GN=US11 PE=1 SV=1	US11	74	VEAKFINYVK	>sp|P06748|NPM_HUMAN Nucleophosmin OS=Homo sapiens OX=9606 GN=NPM1 PE=1 SV=2	NPM1	267	>sp|P04487|RNB_HHV11 Accessory factor US11 OS=Human herpesvirus 1 (strain 17) OX=10299 GN=US11 PE=1 SV=1->sp|P06748|NPM_HUMAN Nucleophosmin OS=Homo sapiens OX=9606 GN=NPM1 PE=1 SV=2	US11->NPM1	virus - host
VGADTTISKPSEAVRPPTIPR	>sp|P04487|RNB_HHV11 Accessory factor US11 OS=Human herpesvirus 1 (strain 17) OX=10299 GN=US11 PE=1 SV=1	US11	74	ADKDYHFKVDNDENEHQLSLR	>sp|P06748|NPM_HUMAN Nucleophosmin OS=Homo sapiens OX=9606 GN=NPM1 PE=1 SV=2	NPM1	27	>sp|P04487|RNB_HHV11 Accessory factor US11 OS=Human herpesvirus 1 (strain 17) OX=10299 GN=US11 PE=1 SV=1->sp|P06748|NPM_HUMAN Nucleophosmin OS=Homo sapiens OX=9606 GN=NPM1 PE=1 SV=2	US11->NPM1	virus - host
VGADTTISKPSEAVRPPTIPR	>sp|P04487|RNB_HHV11 Accessory factor US11 OS=Human herpesvirus 1 (strain 17) OX=10299 GN=US11 PE=1 SV=1	US11	74	DYHFKVDNDENEHQLSLR	>sp|P06748|NPM_HUMAN Nucleophosmin OS=Homo sapiens OX=9606 GN=NPM1 PE=1 SV=2	NPM1	32	>sp|P04487|RNB_HHV11 Accessory factor US11 OS=Human herpesvirus 1 (strain 17) OX=10299 GN=US11 PE=1 SV=1->sp|P06748|NPM_HUMAN Nucleophosmin OS=Homo sapiens OX=9606 GN=NPM1 PE=1 SV=2	US11->NPM1	virus - host
VGADTTISKPSEAVRPPTIPR	>sp|P04487|RNB_HHV11 Accessory factor US11 OS=Human herpesvirus 1 (strain 17) OX=10299 GN=US11 PE=1 SV=1	US11	74	TDKTLVLLMoGK	>sp|P07737|PROF1_HUMAN Profilin-1 OS=Homo sapiens OX=9606 GN=PFN1 PE=1 SV=2	PFN1	108	>sp|P04487|RNB_HHV11 Accessory factor US11 OS=Human herpesvirus 1 (strain 17) OX=10299 GN=US11 PE=1 SV=1->sp|P07737|PROF1_HUMAN Profilin-1 OS=Homo sapiens OX=9606 GN=PFN1 PE=1 SV=2	US11->PFN1	virus - host
VGADTTISKPSEAVRPPTIPR	>sp|P04487|RNB_HHV11 Accessory factor US11 OS=Human herpesvirus 1 (strain 17) OX=10299 GN=US11 PE=1 SV=1	US11	74	TFVNITPAEVGVLVGKDR	>sp|P07737|PROF1_HUMAN Profilin-1 OS=Homo sapiens OX=9606 GN=PFN1 PE=1 SV=2	PFN1	54	>sp|P04487|RNB_HHV11 Accessory factor US11 OS=Human herpesvirus 1 (strain 17) OX=10299 GN=US11 PE=1 SV=1->sp|P07737|PROF1_HUMAN Profilin-1 OS=Homo sapiens OX=9606 GN=PFN1 PE=1 SV=2	US11->PFN1	virus - host
VGADTTISKPSEAVRPPTIPR	>sp|P04487|RNB_HHV11 Accessory factor US11 OS=Human herpesvirus 1 (strain 17) OX=10299 GN=US11 PE=1 SV=1	US11	74	EKLEATINELV	>sp|P10599|THIO_HUMAN Thioredoxin OS=Homo sapiens OX=9606 GN=TXN PE=1 SV=3	TXN	96	>sp|P04487|RNB_HHV11 Accessory factor US11 OS=Human herpesvirus 1 (strain 17) OX=10299 GN=US11 PE=1 SV=1->sp|P10599|THIO_HUMAN Thioredoxin OS=Homo sapiens OX=9606 GN=TXN PE=1 SV=3	US11->TXN	virus - host
VGADTTISKPSEAVRPPTIPR	>sp|P04487|RNB_HHV11 Accessory factor US11 OS=Human herpesvirus 1 (strain 17) OX=10299 GN=US11 PE=1 SV=1	US11	74	QATKDAGTIAGLNVLR	>sp|P11142|HSP7C_HUMAN Heat shock cognate 71 kDa protein OS=Homo sapiens OX=9606 GN=HSPA8 PE=1 SV=1	HSPA8	159	>sp|P04487|RNB_HHV11 Accessory factor US11 OS=Human herpesvirus 1 (strain 17) OX=10299 GN=US11 PE=1 SV=1->sp|P11142|HSP7C_HUMAN Heat shock cognate 71 kDa protein OS=Homo sapiens OX=9606 GN=HSPA8 PE=1 SV=1	US11->HSPA8	virus - host
VGADTTISKPSEAVRPPTIPR	>sp|P04487|RNB_HHV11 Accessory factor US11 OS=Human herpesvirus 1 (strain 17) OX=10299 GN=US11 PE=1 SV=1	US11	74	VNFTVDQIR	>sp|P13639|EF2_HUMAN Elongation factor 2 OS=Homo sapiens OX=9606 GN=EEF2 PE=1 SV=4	EEF2	2	>sp|P04487|RNB_HHV11 Accessory factor US11 OS=Human herpesvirus 1 (strain 17) OX=10299 GN=US11 PE=1 SV=1->sp|P13639|EF2_HUMAN Elongation factor 2 OS=Homo sapiens OX=9606 GN=EEF2 PE=1 SV=4	US11->EEF2	virus - host
VGADTTISKPSEAVRPPTIPR	>sp|P04487|RNB_HHV11 Accessory factor US11 OS=Human herpesvirus 1 (strain 17) OX=10299 GN=US11 PE=1 SV=1	US11	74	SSQPLASKQEK	>sp|P17096|HMGA1_HUMAN High mobility group protein HMG-I/HMG-Y OS=Homo sapiens OX=9606 GN=HMGA1 PE=1 SV=3	HMGA1	15	>sp|P04487|RNB_HHV11 Accessory factor US11 OS=Human herpesvirus 1 (strain 17) OX=10299 GN=US11 PE=1 SV=1->sp|P17096|HMGA1_HUMAN High mobility group protein HMG-I/HMG-Y OS=Homo sapiens OX=9606 GN=HMGA1 PE=1 SV=3	US11->HMGA1	virus - host
VGADTTISKPSEAVRPPTIPR	>sp|P04487|RNB_HHV11 Accessory factor US11 OS=Human herpesvirus 1 (strain 17) OX=10299 GN=US11 PE=1 SV=1	US11	74	FAQKIGGSER	>sp|P21291|CSRP1_HUMAN Cysteine and glycine-rich protein 1 OS=Homo sapiens OX=9606 GN=CSRP1 PE=1 SV=3	CSRP1	112	>sp|P04487|RNB_HHV11 Accessory factor US11 OS=Human herpesvirus 1 (strain 17) OX=10299 GN=US11 PE=1 SV=1->sp|P21291|CSRP1_HUMAN Cysteine and glycine-rich protein 1 OS=Homo sapiens OX=9606 GN=CSRP1 PE=1 SV=3	US11->CSRP1	virus - host
VGADTTISKPSEAVRPPTIPR	>sp|P04487|RNB_HHV11 Accessory factor US11 OS=Human herpesvirus 1 (strain 17) OX=10299 GN=US11 PE=1 SV=1	US11	74	SKITVTSEVPFSK	>sp|P35268|RL22_HUMAN 60S ribosomal protein L22 OS=Homo sapiens OX=9606 GN=RPL22 PE=1 SV=2	RPL22	69	>sp|P04487|RNB_HHV11 Accessory factor US11 OS=Human herpesvirus 1 (strain 17) OX=10299 GN=US11 PE=1 SV=1->sp|P35268|RL22_HUMAN 60S ribosomal protein L22 OS=Homo sapiens OX=9606 GN=RPL22 PE=1 SV=2	US11->RPL22	virus - host
VGADTTISKPSEAVRPPTIPR	>sp|P04487|RNB_HHV11 Accessory factor US11 OS=Human herpesvirus 1 (strain 17) OX=10299 GN=US11 PE=1 SV=1	US11	74	SDEKAAVAGK	>sp|P36578|RL4_HUMAN 60S ribosomal protein L4 OS=Homo sapiens OX=9606 GN=RPL4 PE=1 SV=5	RPL4	368	>sp|P04487|RNB_HHV11 Accessory factor US11 OS=Human herpesvirus 1 (strain 17) OX=10299 GN=US11 PE=1 SV=1->sp|P36578|RL4_HUMAN 60S ribosomal protein L4 OS=Homo sapiens OX=9606 GN=RPL4 PE=1 SV=5	US11->RPL4	virus - host
VGADTTISKPSEAVRPPTIPR	>sp|P04487|RNB_HHV11 Accessory factor US11 OS=Human herpesvirus 1 (strain 17) OX=10299 GN=US11 PE=1 SV=1	US11	74	LKVPEWVDTVK	>sp|P39019|RS19_HUMAN 40S ribosomal protein S19 OS=Homo sapiens OX=9606 GN=RPS19 PE=1 SV=2	RPS19	29	>sp|P04487|RNB_HHV11 Accessory factor US11 OS=Human herpesvirus 1 (strain 17) OX=10299 GN=US11 PE=1 SV=1->sp|P39019|RS19_HUMAN 40S ribosomal protein S19 OS=Homo sapiens OX=9606 GN=RPS19 PE=1 SV=2	US11->RPS19	virus - host
VGADTTISKPSEAVRPPTIPR	>sp|P04487|RNB_HHV11 Accessory factor US11 OS=Human herpesvirus 1 (strain 17) OX=10299 GN=US11 PE=1 SV=1	US11	74	VTGGAASKLSK	>sp|P42766|RL35_HUMAN 60S ribosomal protein L35 OS=Homo sapiens OX=9606 GN=RPL35 PE=1 SV=2	RPL35	43	>sp|P04487|RNB_HHV11 Accessory factor US11 OS=Human herpesvirus 1 (strain 17) OX=10299 GN=US11 PE=1 SV=1->sp|P42766|RL35_HUMAN 60S ribosomal protein L35 OS=Homo sapiens OX=9606 GN=RPL35 PE=1 SV=2	US11->RPL35	virus - host
VGADTTISKPSEAVRPPTIPR	>sp|P04487|RNB_HHV11 Accessory factor US11 OS=Human herpesvirus 1 (strain 17) OX=10299 GN=US11 PE=1 SV=1	US11	74	VPAQKATGQK	>sp|P50914|RL14_HUMAN 60S ribosomal protein L14 OS=Homo sapiens OX=9606 GN=RPL14 PE=1 SV=4	RPL14	182	>sp|P04487|RNB_HHV11 Accessory factor US11 OS=Human herpesvirus 1 (strain 17) OX=10299 GN=US11 PE=1 SV=1->sp|P50914|RL14_HUMAN 60S ribosomal protein L14 OS=Homo sapiens OX=9606 GN=RPL14 PE=1 SV=4	US11->RPL14	virus - host
VGADTTISKPSEAVRPPTIPR	>sp|P04487|RNB_HHV11 Accessory factor US11 OS=Human herpesvirus 1 (strain 17) OX=10299 GN=US11 PE=1 SV=1	US11	74	APAQKAPAPK	>sp|P50914|RL14_HUMAN 60S ribosomal protein L14 OS=Homo sapiens OX=9606 GN=RPL14 PE=1 SV=4	RPL14	204	>sp|P04487|RNB_HHV11 Accessory factor US11 OS=Human herpesvirus 1 (strain 17) OX=10299 GN=US11 PE=1 SV=1->sp|P50914|RL14_HUMAN 60S ribosomal protein L14 OS=Homo sapiens OX=9606 GN=RPL14 PE=1 SV=4	US11->RPL14	virus - host
VGADTTISKPSEAVRPPTIPR	>sp|P04487|RNB_HHV11 Accessory factor US11 OS=Human herpesvirus 1 (strain 17) OX=10299 GN=US11 PE=1 SV=1	US11	74	PGPTPSGTNVGSSGR	>sp|P60468|SC61B_HUMAN Protein transport protein Sec61 subunit beta OS=Homo sapiens OX=9606 GN=SEC61B PE=1 SV=2	SEC61B	2	>sp|P04487|RNB_HHV11 Accessory factor US11 OS=Human herpesvirus 1 (strain 17) OX=10299 GN=US11 PE=1 SV=1->sp|P60468|SC61B_HUMAN Protein transport protein Sec61 subunit beta OS=Homo sapiens OX=9606 GN=SEC61B PE=1 SV=2	US11->SEC61B	virus - host
VGADTTISKPSEAVRPPTIPR	>sp|P04487|RNB_HHV11 Accessory factor US11 OS=Human herpesvirus 1 (strain 17) OX=10299 GN=US11 PE=1 SV=1	US11	74	DSYVGDEAQSKR	>sp|P60709|ACTB_HUMAN Actin, cytoplasmic 1 OS=Homo sapiens OX=9606 GN=ACTB PE=1 SV=1	ACTB	61	>sp|P04487|RNB_HHV11 Accessory factor US11 OS=Human herpesvirus 1 (strain 17) OX=10299 GN=US11 PE=1 SV=1->sp|P60709|ACTB_HUMAN Actin, cytoplasmic 1 OS=Homo sapiens OX=9606 GN=ACTB PE=1 SV=1	US11->ACTB	virus - host
VGADTTISKPSEAVRPPTIPR	>sp|P04487|RNB_HHV11 Accessory factor US11 OS=Human herpesvirus 1 (strain 17) OX=10299 GN=US11 PE=1 SV=1	US11	74	VAPEEHPVLLTEAPLNPKANR	>sp|P60709|ACTB_HUMAN Actin, cytoplasmic 1 OS=Homo sapiens OX=9606 GN=ACTB PE=1 SV=1	ACTB	113	>sp|P04487|RNB_HHV11 Accessory factor US11 OS=Human herpesvirus 1 (strain 17) OX=10299 GN=US11 PE=1 SV=1->sp|P60709|ACTB_HUMAN Actin, cytoplasmic 1 OS=Homo sapiens OX=9606 GN=ACTB PE=1 SV=1	US11->ACTB	virus - host
VGADTTISKPSEAVRPPTIPR	>sp|P04487|RNB_HHV11 Accessory factor US11 OS=Human herpesvirus 1 (strain 17) OX=10299 GN=US11 PE=1 SV=1	US11	74	YKEETIEKMQE	>sp|P61254|RL26_HUMAN 60S ribosomal protein L26 OS=Homo sapiens OX=9606 GN=RPL26 PE=1 SV=1	RPL26	142	>sp|P04487|RNB_HHV11 Accessory factor US11 OS=Human herpesvirus 1 (strain 17) OX=10299 GN=US11 PE=1 SV=1->sp|P61254|RL26_HUMAN 60S ribosomal protein L26 OS=Homo sapiens OX=9606 GN=RPL26 PE=1 SV=1	US11->RPL26	virus - host
VGADTTISKPSEAVRPPTIPR	>sp|P04487|RNB_HHV11 Accessory factor US11 OS=Human herpesvirus 1 (strain 17) OX=10299 GN=US11 PE=1 SV=1	US11	74	YSVDIPLDKTVVNK	>sp|P61353|RL27_HUMAN 60S ribosomal protein L27 OS=Homo sapiens OX=9606 GN=RPL27 PE=1 SV=2	RPL27	93	>sp|P04487|RNB_HHV11 Accessory factor US11 OS=Human herpesvirus 1 (strain 17) OX=10299 GN=US11 PE=1 SV=1->sp|P61353|RL27_HUMAN 60S ribosomal protein L27 OS=Homo sapiens OX=9606 GN=RPL27 PE=1 SV=2	US11->RPL27	virus - host
VGADTTISKPSEAVRPPTIPR	>sp|P04487|RNB_HHV11 Accessory factor US11 OS=Human herpesvirus 1 (strain 17) OX=10299 GN=US11 PE=1 SV=1	US11	74	NAKISSLLEEQFQQGK	>sp|P62241|RS8_HUMAN 40S ribosomal protein S8 OS=Homo sapiens OX=9606 GN=RPS8 PE=1 SV=2	RPS8	157	>sp|P04487|RNB_HHV11 Accessory factor US11 OS=Human herpesvirus 1 (strain 17) OX=10299 GN=US11 PE=1 SV=1->sp|P62241|RS8_HUMAN 40S ribosomal protein S8 OS=Homo sapiens OX=9606 GN=RPS8 PE=1 SV=2	US11->RPS8	virus - host
VGADTTISKPSEAVRPPTIPR	>sp|P04487|RNB_HHV11 Accessory factor US11 OS=Human herpesvirus 1 (strain 17) OX=10299 GN=US11 PE=1 SV=1	US11	74	NPLPSKETIEQEK	>sp|P62328|TYB4_HUMAN Thymosin beta-4 OS=Homo sapiens OX=9606 GN=TMSB4X PE=1 SV=2	TMSB4X	32	>sp|P04487|RNB_HHV11 Accessory factor US11 OS=Human herpesvirus 1 (strain 17) OX=10299 GN=US11 PE=1 SV=1->sp|P62328|TYB4_HUMAN Thymosin beta-4 OS=Homo sapiens OX=9606 GN=TMSB4X PE=1 SV=2	US11->TMSB4X	virus - host
VGADTTISKPSEAVRPPTIPR	>sp|P04487|RNB_HHV11 Accessory factor US11 OS=Human herpesvirus 1 (strain 17) OX=10299 GN=US11 PE=1 SV=1	US11	74	SDKPDMAEIEK	>sp|P62328|TYB4_HUMAN Thymosin beta-4 OS=Homo sapiens OX=9606 GN=TMSB4X PE=1 SV=2	TMSB4X	4	>sp|P04487|RNB_HHV11 Accessory factor US11 OS=Human herpesvirus 1 (strain 17) OX=10299 GN=US11 PE=1 SV=1->sp|P62328|TYB4_HUMAN Thymosin beta-4 OS=Homo sapiens OX=9606 GN=TMSB4X PE=1 SV=2	US11->TMSB4X	virus - host
VGADTTISKPSEAVRPPTIPR	>sp|P04487|RNB_HHV11 Accessory factor US11 OS=Human herpesvirus 1 (strain 17) OX=10299 GN=US11 PE=1 SV=1	US11	74	AAGKGDVPTK	>sp|P62424|RL7A_HUMAN 60S ribosomal protein L7a OS=Homo sapiens OX=9606 GN=RPL7A PE=1 SV=2	RPL7A	125	>sp|P04487|RNB_HHV11 Accessory factor US11 OS=Human herpesvirus 1 (strain 17) OX=10299 GN=US11 PE=1 SV=1->sp|P62424|RL7A_HUMAN 60S ribosomal protein L7a OS=Homo sapiens OX=9606 GN=RPL7A PE=1 SV=2	US11->RPL7A	virus - host
VGADTTISKPSEAVRPPTIPR	>sp|P04487|RNB_HHV11 Accessory factor US11 OS=Human herpesvirus 1 (strain 17) OX=10299 GN=US11 PE=1 SV=1	US11	74	GALAKLVEAIR	>sp|P62424|RL7A_HUMAN 60S ribosomal protein L7a OS=Homo sapiens OX=9606 GN=RPL7A PE=1 SV=2	RPL7A	217	>sp|P04487|RNB_HHV11 Accessory factor US11 OS=Human herpesvirus 1 (strain 17) OX=10299 GN=US11 PE=1 SV=1->sp|P62424|RL7A_HUMAN 60S ribosomal protein L7a OS=Homo sapiens OX=9606 GN=RPL7A PE=1 SV=2	US11->RPL7A	virus - host
VGADTTISKPSEAVRPPTIPR	>sp|P04487|RNB_HHV11 Accessory factor US11 OS=Human herpesvirus 1 (strain 17) OX=10299 GN=US11 PE=1 SV=1	US11	74	EAPAPPKAEAK	>sp|P62750|RL23A_HUMAN 60S ribosomal protein L23a OS=Homo sapiens OX=9606 GN=RPL23A PE=1 SV=1	RPL23A	14	>sp|P04487|RNB_HHV11 Accessory factor US11 OS=Human herpesvirus 1 (strain 17) OX=10299 GN=US11 PE=1 SV=1->sp|P62750|RL23A_HUMAN 60S ribosomal protein L23a OS=Homo sapiens OX=9606 GN=RPL23A PE=1 SV=1	US11->RPL23A	virus - host
VGADTTISKPSEAVRPPTIPR	>sp|P04487|RNB_HHV11 Accessory factor US11 OS=Human herpesvirus 1 (strain 17) OX=10299 GN=US11 PE=1 SV=1	US11	74	NTKGGDAPAAGEDA	>sp|P62851|RS25_HUMAN 40S ribosomal protein S25 OS=Homo sapiens OX=9606 GN=RPS25 PE=1 SV=1	RPS25	114	>sp|P04487|RNB_HHV11 Accessory factor US11 OS=Human herpesvirus 1 (strain 17) OX=10299 GN=US11 PE=1 SV=1->sp|P62851|RS25_HUMAN 40S ribosomal protein S25 OS=Homo sapiens OX=9606 GN=RPS25 PE=1 SV=1	US11->RPS25	virus - host
VGADTTISKPSEAVRPPTIPR	>sp|P04487|RNB_HHV11 Accessory factor US11 OS=Human herpesvirus 1 (strain 17) OX=10299 GN=US11 PE=1 SV=1	US11	74	KNWQNVR	>sp|P62906|RL10A_HUMAN 60S ribosomal protein L10a OS=Homo sapiens OX=9606 GN=RPL10A PE=1 SV=2	RPL10A	196	>sp|P04487|RNB_HHV11 Accessory factor US11 OS=Human herpesvirus 1 (strain 17) OX=10299 GN=US11 PE=1 SV=1->sp|P62906|RL10A_HUMAN 60S ribosomal protein L10a OS=Homo sapiens OX=9606 GN=RPL10A PE=1 SV=2	US11->RPL10A	virus - host
VGADTTISKPSEAVRPPTIPR	>sp|P04487|RNB_HHV11 Accessory factor US11 OS=Human herpesvirus 1 (strain 17) OX=10299 GN=US11 PE=1 SV=1	US11	74	YDGIILPGK	>sp|P62913|RL11_HUMAN 60S ribosomal protein L11 OS=Homo sapiens OX=9606 GN=RPL11 PE=1 SV=2	RPL11	178	>sp|P04487|RNB_HHV11 Accessory factor US11 OS=Human herpesvirus 1 (strain 17) OX=10299 GN=US11 PE=1 SV=1->sp|P62913|RL11_HUMAN 60S ribosomal protein L11 OS=Homo sapiens OX=9606 GN=RPL11 PE=1 SV=2	US11->RPL11	virus - host
VGADTTISKPSEAVRPPTIPR	>sp|P04487|RNB_HHV11 Accessory factor US11 OS=Human herpesvirus 1 (strain 17) OX=10299 GN=US11 PE=1 SV=1	US11	74	AAKVLEQLTGQTPVFSK	>sp|P62913|RL11_HUMAN 60S ribosomal protein L11 OS=Homo sapiens OX=9606 GN=RPL11 PE=1 SV=2	RPL11	38	>sp|P04487|RNB_HHV11 Accessory factor US11 OS=Human herpesvirus 1 (strain 17) OX=10299 GN=US11 PE=1 SV=1->sp|P62913|RL11_HUMAN 60S ribosomal protein L11 OS=Homo sapiens OX=9606 GN=RPL11 PE=1 SV=2	US11->RPL11	virus - host
VGADTTISKPSEAVRPPTIPR	>sp|P04487|RNB_HHV11 Accessory factor US11 OS=Human herpesvirus 1 (strain 17) OX=10299 GN=US11 PE=1 SV=1	US11	74	TEWLDGKHVVFGK	>sp|P62937|PPIA_HUMAN Peptidyl-prolyl cis-trans isomerase A OS=Homo sapiens OX=9606 GN=PPIA PE=1 SV=2	PPIA	125	>sp|P04487|RNB_HHV11 Accessory factor US11 OS=Human herpesvirus 1 (strain 17) OX=10299 GN=US11 PE=1 SV=1->sp|P62937|PPIA_HUMAN Peptidyl-prolyl cis-trans isomerase A OS=Homo sapiens OX=9606 GN=PPIA PE=1 SV=2	US11->PPIA	virus - host
VGADTTISKPSEAVRPPTIPR	>sp|P04487|RNB_HHV11 Accessory factor US11 OS=Human herpesvirus 1 (strain 17) OX=10299 GN=US11 PE=1 SV=1	US11	74	VSFELFADKVPK	>sp|P62937|PPIA_HUMAN Peptidyl-prolyl cis-trans isomerase A OS=Homo sapiens OX=9606 GN=PPIA PE=1 SV=2	PPIA	28	>sp|P04487|RNB_HHV11 Accessory factor US11 OS=Human herpesvirus 1 (strain 17) OX=10299 GN=US11 PE=1 SV=1->sp|P62937|PPIA_HUMAN Peptidyl-prolyl cis-trans isomerase A OS=Homo sapiens OX=9606 GN=PPIA PE=1 SV=2	US11->PPIA	virus - host
VGADTTISKPSEAVRPPTIPR	>sp|P04487|RNB_HHV11 Accessory factor US11 OS=Human herpesvirus 1 (strain 17) OX=10299 GN=US11 PE=1 SV=1	US11	74	VPKTAENFR	>sp|P62937|PPIA_HUMAN Peptidyl-prolyl cis-trans isomerase A OS=Homo sapiens OX=9606 GN=PPIA PE=1 SV=2	PPIA	31	>sp|P04487|RNB_HHV11 Accessory factor US11 OS=Human herpesvirus 1 (strain 17) OX=10299 GN=US11 PE=1 SV=1->sp|P62937|PPIA_HUMAN Peptidyl-prolyl cis-trans isomerase A OS=Homo sapiens OX=9606 GN=PPIA PE=1 SV=2	US11->PPIA	virus - host
VGADTTISKPSEAVRPPTIPR	>sp|P04487|RNB_HHV11 Accessory factor US11 OS=Human herpesvirus 1 (strain 17) OX=10299 GN=US11 PE=1 SV=1	US11	74	HNGTGGKSIYGEK	>sp|P62937|PPIA_HUMAN Peptidyl-prolyl cis-trans isomerase A OS=Homo sapiens OX=9606 GN=PPIA PE=1 SV=2	PPIA	76	>sp|P04487|RNB_HHV11 Accessory factor US11 OS=Human herpesvirus 1 (strain 17) OX=10299 GN=US11 PE=1 SV=1->sp|P62937|PPIA_HUMAN Peptidyl-prolyl cis-trans isomerase A OS=Homo sapiens OX=9606 GN=PPIA PE=1 SV=2	US11->PPIA	virus - host
VGADTTISKPSEAVRPPTIPR	>sp|P04487|RNB_HHV11 Accessory factor US11 OS=Human herpesvirus 1 (strain 17) OX=10299 GN=US11 PE=1 SV=1	US11	74	LAKADGIVSK	>sp|P63220|RS21_HUMAN 40S ribosomal protein S21 OS=Homo sapiens OX=9606 GN=RPS21 PE=1 SV=1	RPS21	74	>sp|P04487|RNB_HHV11 Accessory factor US11 OS=Human herpesvirus 1 (strain 17) OX=10299 GN=US11 PE=1 SV=1->sp|P63220|RS21_HUMAN 40S ribosomal protein S21 OS=Homo sapiens OX=9606 GN=RPS21 PE=1 SV=1	US11->RPS21	virus - host
VGADTTISKPSEAVRPPTIPR	>sp|P04487|RNB_HHV11 Accessory factor US11 OS=Human herpesvirus 1 (strain 17) OX=10299 GN=US11 PE=1 SV=1	US11	74	KYEDICPSTHNMDVPNIK	>sp|P63241|IF5A1_HUMAN Eukaryotic translation initiation factor 5A-1 OS=Homo sapiens OX=9606 GN=EIF5A PE=1 SV=2	EIF5A	68	>sp|P04487|RNB_HHV11 Accessory factor US11 OS=Human herpesvirus 1 (strain 17) OX=10299 GN=US11 PE=1 SV=1->sp|P63241|IF5A1_HUMAN Eukaryotic translation initiation factor 5A-1 OS=Homo sapiens OX=9606 GN=EIF5A PE=1 SV=2	US11->EIF5A	virus - host
VGADTTISKPSEAVRPPTIPR	>sp|P04487|RNB_HHV11 Accessory factor US11 OS=Human herpesvirus 1 (strain 17) OX=10299 GN=US11 PE=1 SV=1	US11	74	PLRLPLQDVYKIGGIGTVPVGR	>sp|Q05639|EF1A2_HUMAN Elongation factor 1-alpha 2 OS=Homo sapiens OX=9606 GN=EEF1A2 PE=1 SV=1	EEF1A2	255	>sp|P04487|RNB_HHV11 Accessory factor US11 OS=Human herpesvirus 1 (strain 17) OX=10299 GN=US11 PE=1 SV=1->sp|Q05639|EF1A2_HUMAN Elongation factor 1-alpha 2 OS=Homo sapiens OX=9606 GN=EEF1A2 PE=1 SV=1	US11->EEF1A2	virus - host
VGADTTISKPSEAVRPPTIPR	>sp|P04487|RNB_HHV11 Accessory factor US11 OS=Human herpesvirus 1 (strain 17) OX=10299 GN=US11 PE=1 SV=1	US11	74	FEKEAAEMGK	>sp|Q05639|EF1A2_HUMAN Elongation factor 1-alpha 2 OS=Homo sapiens OX=9606 GN=EEF1A2 PE=1 SV=1	EEF1A2	44	>sp|P04487|RNB_HHV11 Accessory factor US11 OS=Human herpesvirus 1 (strain 17) OX=10299 GN=US11 PE=1 SV=1->sp|Q05639|EF1A2_HUMAN Elongation factor 1-alpha 2 OS=Homo sapiens OX=9606 GN=EEF1A2 PE=1 SV=1	US11->EEF1A2	virus - host
VGADTTISKPSEAVRPPTIPR	>sp|P04487|RNB_HHV11 Accessory factor US11 OS=Human herpesvirus 1 (strain 17) OX=10299 GN=US11 PE=1 SV=1	US11	74	EVSTYIKK	>sp|P68104|EF1A1_HUMAN Elongation factor 1-alpha 1 OS=Homo sapiens OX=9606 GN=EEF1A1 PE=1 SV=1	EEF1A1	179	>sp|P04487|RNB_HHV11 Accessory factor US11 OS=Human herpesvirus 1 (strain 17) OX=10299 GN=US11 PE=1 SV=1->sp|P68104|EF1A1_HUMAN Elongation factor 1-alpha 1 OS=Homo sapiens OX=9606 GN=EEF1A1 PE=1 SV=1	US11->EEF1A1	virus - host
VGADTTISKPSEAVRPPTIPR	>sp|P04487|RNB_HHV11 Accessory factor US11 OS=Human herpesvirus 1 (strain 17) OX=10299 GN=US11 PE=1 SV=1	US11	74	KLEDGPKFLK	>sp|P68104|EF1A1_HUMAN Elongation factor 1-alpha 1 OS=Homo sapiens OX=9606 GN=EEF1A1 PE=1 SV=1	EEF1A1	392	>sp|P04487|RNB_HHV11 Accessory factor US11 OS=Human herpesvirus 1 (strain 17) OX=10299 GN=US11 PE=1 SV=1->sp|P68104|EF1A1_HUMAN Elongation factor 1-alpha 1 OS=Homo sapiens OX=9606 GN=EEF1A1 PE=1 SV=1	US11->EEF1A1	virus - host
VGADTTISKPSEAVRPPTIPR	>sp|P04487|RNB_HHV11 Accessory factor US11 OS=Human herpesvirus 1 (strain 17) OX=10299 GN=US11 PE=1 SV=1	US11	74	TAMAAAKAPTK	>sp|P83731|RL24_HUMAN 60S ribosomal protein L24 OS=Homo sapiens OX=9606 GN=RPL24 PE=1 SV=1	RPL24	131	>sp|P04487|RNB_HHV11 Accessory factor US11 OS=Human herpesvirus 1 (strain 17) OX=10299 GN=US11 PE=1 SV=1->sp|P83731|RL24_HUMAN 60S ribosomal protein L24 OS=Homo sapiens OX=9606 GN=RPL24 PE=1 SV=1	US11->RPL24	virus - host
VGADTTISKPSEAVRPPTIPR	>sp|P04487|RNB_HHV11 Accessory factor US11 OS=Human herpesvirus 1 (strain 17) OX=10299 GN=US11 PE=1 SV=1	US11	74	EIAQDFKTDLR	>sp|P84243|H33_HUMAN Histone H3.3 OS=Homo sapiens OX=9606 GN=H3-3A PE=1 SV=2	H3-3A	80	>sp|P04487|RNB_HHV11 Accessory factor US11 OS=Human herpesvirus 1 (strain 17) OX=10299 GN=US11 PE=1 SV=1->sp|P84243|H33_HUMAN Histone H3.3 OS=Homo sapiens OX=9606 GN=H3-3A PE=1 SV=2	US11->H3-3A	virus - host
VGADTTISKPSEAVRPPTIPR	>sp|P04487|RNB_HHV11 Accessory factor US11 OS=Human herpesvirus 1 (strain 17) OX=10299 GN=US11 PE=1 SV=1	US11	74	IDISNVKIPK	>sp|Q02878|RL6_HUMAN 60S ribosomal protein L6 OS=Homo sapiens OX=9606 GN=RPL6 PE=1 SV=3	RPL6	207	>sp|P04487|RNB_HHV11 Accessory factor US11 OS=Human herpesvirus 1 (strain 17) OX=10299 GN=US11 PE=1 SV=1->sp|Q02878|RL6_HUMAN 60S ribosomal protein L6 OS=Homo sapiens OX=9606 GN=RPL6 PE=1 SV=3	US11->RPL6	virus - host
VGADTTISKPSEAVRPPTIPR	>sp|P04487|RNB_HHV11 Accessory factor US11 OS=Human herpesvirus 1 (strain 17) OX=10299 GN=US11 PE=1 SV=1	US11	74	IPKHLTDAYFK	>sp|Q02878|RL6_HUMAN 60S ribosomal protein L6 OS=Homo sapiens OX=9606 GN=RPL6 PE=1 SV=3	RPL6	210	>sp|P04487|RNB_HHV11 Accessory factor US11 OS=Human herpesvirus 1 (strain 17) OX=10299 GN=US11 PE=1 SV=1->sp|Q02878|RL6_HUMAN 60S ribosomal protein L6 OS=Homo sapiens OX=9606 GN=RPL6 PE=1 SV=3	US11->RPL6	virus - host
VGADTTISKPSEAVRPPTIPR	>sp|P04487|RNB_HHV11 Accessory factor US11 OS=Human herpesvirus 1 (strain 17) OX=10299 GN=US11 PE=1 SV=1	US11	74	KIDQKAVDSQILPK	>sp|Q02878|RL6_HUMAN 60S ribosomal protein L6 OS=Homo sapiens OX=9606 GN=RPL6 PE=1 SV=3	RPL6	247	>sp|P04487|RNB_HHV11 Accessory factor US11 OS=Human herpesvirus 1 (strain 17) OX=10299 GN=US11 PE=1 SV=1->sp|Q02878|RL6_HUMAN 60S ribosomal protein L6 OS=Homo sapiens OX=9606 GN=RPL6 PE=1 SV=3	US11->RPL6	virus - host
ETDSGLYTLSVGDIKDPAR	>sp|P04488|GE_HHV11 Envelope glycoprotein E OS=Human herpesvirus 1 (strain 17) OX=10299 GN=gE PE=1 SV=1	gE	148	VHSFPTLKFFPASADR	>sp|P07237|PDIA1_HUMAN Protein disulfide-isomerase OS=Homo sapiens OX=9606 GN=P4HB PE=1 SV=3	P4HB	444	>sp|P04488|GE_HHV11 Envelope glycoprotein E OS=Human herpesvirus 1 (strain 17) OX=10299 GN=gE PE=1 SV=1->sp|P07237|PDIA1_HUMAN Protein disulfide-isomerase OS=Homo sapiens OX=9606 GN=P4HB PE=1 SV=3	gE->P4HB	virus - host
ETDSGLYTLSVGDIKDPAR	>sp|P04488|GE_HHV11 Envelope glycoprotein E OS=Human herpesvirus 1 (strain 17) OX=10299 GN=gE PE=1 SV=1	gE	148	LKAEGSEIR	>sp|P07237|PDIA1_HUMAN Protein disulfide-isomerase OS=Homo sapiens OX=9606 GN=P4HB PE=1 SV=3	P4HB	71	>sp|P04488|GE_HHV11 Envelope glycoprotein E OS=Human herpesvirus 1 (strain 17) OX=10299 GN=gE PE=1 SV=1->sp|P07237|PDIA1_HUMAN Protein disulfide-isomerase OS=Homo sapiens OX=9606 GN=P4HB PE=1 SV=3	gE->P4HB	virus - host
LGAELKSHPSTPPK	>sp|P06487|GI_HHV11 Envelope glycoprotein I OS=Human herpesvirus 1 (strain 17) OX=10299 GN=gI PE=1 SV=1	gI	336	SVPHLQKVFDRYK	>sp|P07355|ANXA2_HUMAN Annexin A2 OS=Homo sapiens OX=9606 GN=ANXA2 PE=1 SV=2	ANXA2	227	>sp|P06487|GI_HHV11 Envelope glycoprotein I OS=Human herpesvirus 1 (strain 17) OX=10299 GN=gI PE=1 SV=1->sp|P07355|ANXA2_HUMAN Annexin A2 OS=Homo sapiens OX=9606 GN=ANXA2 PE=1 SV=2	gI->ANXA2	virus - host
LGAELKSHPSTPPK	>sp|P06487|GI_HHV11 Envelope glycoprotein I OS=Human herpesvirus 1 (strain 17) OX=10299 GN=gI PE=1 SV=1	gI	336	NLQNVDMKIGV	>sp|P16070|CD44_HUMAN CD44 antigen OS=Homo sapiens OX=9606 GN=CD44 PE=1 SV=3	CD44	739	>sp|P06487|GI_HHV11 Envelope glycoprotein I OS=Human herpesvirus 1 (strain 17) OX=10299 GN=gI PE=1 SV=1->sp|P16070|CD44_HUMAN CD44 antigen OS=Homo sapiens OX=9606 GN=CD44 PE=1 SV=3	gI->CD44	virus - host
LGAELKSHPSTPPK	>sp|P06487|GI_HHV11 Envelope glycoprotein I OS=Human herpesvirus 1 (strain 17) OX=10299 GN=gI PE=1 SV=1	gI	336	HNGTGGKSIYGEK	>sp|P62937|PPIA_HUMAN Peptidyl-prolyl cis-trans isomerase A OS=Homo sapiens OX=9606 GN=PPIA PE=1 SV=2	PPIA	76	>sp|P06487|GI_HHV11 Envelope glycoprotein I OS=Human herpesvirus 1 (strain 17) OX=10299 GN=gI PE=1 SV=1->sp|P62937|PPIA_HUMAN Peptidyl-prolyl cis-trans isomerase A OS=Homo sapiens OX=9606 GN=PPIA PE=1 SV=2	gI->PPIA	virus - host
LVFLEALEKR	>sp|P06491|MCP_HHV11 Major capsid protein OS=Human herpesvirus 1 (strain 17) OX=10299 GN=MCP PE=1 SV=1	MCP	382	VGEFSGANKEK	>sp|P10599|THIO_HUMAN Thioredoxin OS=Homo sapiens OX=9606 GN=TXN PE=1 SV=3	TXN	94	>sp|P06491|MCP_HHV11 Major capsid protein OS=Human herpesvirus 1 (strain 17) OX=10299 GN=MCP PE=1 SV=1->sp|P10599|THIO_HUMAN Thioredoxin OS=Homo sapiens OX=9606 GN=TXN PE=1 SV=3	MCP->TXN	virus - host
LVFLEALEKR	>sp|P06491|MCP_HHV11 Major capsid protein OS=Human herpesvirus 1 (strain 17) OX=10299 GN=MCP PE=1 SV=1	MCP	382	IKIIAPPERK	>sp|P60709|ACTB_HUMAN Actin, cytoplasmic 1 OS=Homo sapiens OX=9606 GN=ACTB PE=1 SV=1	ACTB	328	>sp|P06491|MCP_HHV11 Major capsid protein OS=Human herpesvirus 1 (strain 17) OX=10299 GN=MCP PE=1 SV=1->sp|P60709|ACTB_HUMAN Actin, cytoplasmic 1 OS=Homo sapiens OX=9606 GN=ACTB PE=1 SV=1	MCP->ACTB	virus - host
LALYKEIR	>sp|P10185|GL_HHV11 Envelope glycoprotein L OS=Human herpesvirus 1 (strain 17) OX=10299 GN=gL PE=1 SV=1	gL	127	FLQDYFDGNLKR	>sp|P30101|PDIA3_HUMAN Protein disulfide-isomerase A3 OS=Homo sapiens OX=9606 GN=PDIA3 PE=1 SV=4	PDIA3	362	>sp|P10185|GL_HHV11 Envelope glycoprotein L OS=Human herpesvirus 1 (strain 17) OX=10299 GN=gL PE=1 SV=1->sp|P30101|PDIA3_HUMAN Protein disulfide-isomerase A3 OS=Homo sapiens OX=9606 GN=PDIA3 PE=1 SV=4	gL->PDIA3	virus - host
LALYKEIR	>sp|P10185|GL_HHV11 Envelope glycoprotein L OS=Human herpesvirus 1 (strain 17) OX=10299 GN=gL PE=1 SV=1	gL	127	KYEGGRELSDFISYLQR	>sp|P30101|PDIA3_HUMAN Protein disulfide-isomerase A3 OS=Homo sapiens OX=9606 GN=PDIA3 PE=1 SV=4	PDIA3	466	>sp|P10185|GL_HHV11 Envelope glycoprotein L OS=Human herpesvirus 1 (strain 17) OX=10299 GN=gL PE=1 SV=1->sp|P30101|PDIA3_HUMAN Protein disulfide-isomerase A3 OS=Homo sapiens OX=9606 GN=PDIA3 PE=1 SV=4	gL->PDIA3	virus - host
ENIAPYKFK	>sp|P10211|GB_HHV11 Envelope glycoprotein B OS=Human herpesvirus 1 (strain 17) OX=10299 GN=gB PE=1 SV=1	gB	158	IKDPDASKPEDWDERAK	>sp|P27797|CALR_HUMAN Calreticulin OS=Homo sapiens OX=9606 GN=CALR PE=1 SV=1	CALR	209	>sp|P10211|GB_HHV11 Envelope glycoprotein B OS=Human herpesvirus 1 (strain 17) OX=10299 GN=gB PE=1 SV=1->sp|P27797|CALR_HUMAN Calreticulin OS=Homo sapiens OX=9606 GN=CALR PE=1 SV=1	gB->CALR	virus - host
INAKGVCR	>sp|P10211|GB_HHV11 Envelope glycoprotein B OS=Human herpesvirus 1 (strain 17) OX=10299 GN=gB PE=1 SV=1	gB	204	DFMoIQGGDFTRGDGTGGKSIYGERFPDENFK	>sp|P23284|PPIB_HUMAN Peptidyl-prolyl cis-trans isomerase B OS=Homo sapiens OX=9606 GN=PPIB PE=1 SV=2	PPIB	116	>sp|P10211|GB_HHV11 Envelope glycoprotein B OS=Human herpesvirus 1 (strain 17) OX=10299 GN=gB PE=1 SV=1->sp|P23284|PPIB_HUMAN Peptidyl-prolyl cis-trans isomerase B OS=Homo sapiens OX=9606 GN=PPIB PE=1 SV=2	gB->PPIB	virus - host
INAKGVCR	>sp|P10211|GB_HHV11 Envelope glycoprotein B OS=Human herpesvirus 1 (strain 17) OX=10299 GN=gB PE=1 SV=1	gB	204	IKDPDASKPEDWDERAK	>sp|P27797|CALR_HUMAN Calreticulin OS=Homo sapiens OX=9606 GN=CALR PE=1 SV=1	CALR	209	>sp|P10211|GB_HHV11 Envelope glycoprotein B OS=Human herpesvirus 1 (strain 17) OX=10299 GN=gB PE=1 SV=1->sp|P27797|CALR_HUMAN Calreticulin OS=Homo sapiens OX=9606 GN=CALR PE=1 SV=1	gB->CALR	virus - host
INAKGVCR	>sp|P10211|GB_HHV11 Envelope glycoprotein B OS=Human herpesvirus 1 (strain 17) OX=10299 GN=gB PE=1 SV=1	gB	204	NPKTGIYEEK	>sp|P27824|CALX_HUMAN Calnexin OS=Homo sapiens OX=9606 GN=CANX PE=1 SV=2	CANX	210	>sp|P10211|GB_HHV11 Envelope glycoprotein B OS=Human herpesvirus 1 (strain 17) OX=10299 GN=gB PE=1 SV=1->sp|P27824|CALX_HUMAN Calnexin OS=Homo sapiens OX=9606 GN=CANX PE=1 SV=2	gB->CANX	virus - host
INAKGVCR	>sp|P10211|GB_HHV11 Envelope glycoprotein B OS=Human herpesvirus 1 (strain 17) OX=10299 GN=gB PE=1 SV=1	gB	204	KYEGGRELSDFISYLQR	>sp|P30101|PDIA3_HUMAN Protein disulfide-isomerase A3 OS=Homo sapiens OX=9606 GN=PDIA3 PE=1 SV=4	PDIA3	466	>sp|P10211|GB_HHV11 Envelope glycoprotein B OS=Human herpesvirus 1 (strain 17) OX=10299 GN=gB PE=1 SV=1->sp|P30101|PDIA3_HUMAN Protein disulfide-isomerase A3 OS=Homo sapiens OX=9606 GN=PDIA3 PE=1 SV=4	gB->PDIA3	virus - host
INAKGVCR	>sp|P10211|GB_HHV11 Envelope glycoprotein B OS=Human herpesvirus 1 (strain 17) OX=10299 GN=gB PE=1 SV=1	gB	204	GVVEVTHDLQKHLAGLGLTEAIDK	>sp|P50454|SERPH_HUMAN Serpin H1 OS=Homo sapiens OX=9606 GN=SERPINH1 PE=1 SV=2	SERPINH1	319	>sp|P10211|GB_HHV11 Envelope glycoprotein B OS=Human herpesvirus 1 (strain 17) OX=10299 GN=gB PE=1 SV=1->sp|P50454|SERPH_HUMAN Serpin H1 OS=Homo sapiens OX=9606 GN=SERPINH1 PE=1 SV=2	gB->SERPINH1	virus - host
STAKYVR	>sp|P10211|GB_HHV11 Envelope glycoprotein B OS=Human herpesvirus 1 (strain 17) OX=10299 GN=gB PE=1 SV=1	gB	212	GVVEVTHDLQKHLAGLGLTEAIDK	>sp|P50454|SERPH_HUMAN Serpin H1 OS=Homo sapiens OX=9606 GN=SERPINH1 PE=1 SV=2	SERPINH1	319	>sp|P10211|GB_HHV11 Envelope glycoprotein B OS=Human herpesvirus 1 (strain 17) OX=10299 GN=gB PE=1 SV=1->sp|P50454|SERPH_HUMAN Serpin H1 OS=Homo sapiens OX=9606 GN=SERPINH1 PE=1 SV=2	gB->SERPINH1	virus - host
GWHTTDLKYNPSR	>sp|P10211|GB_HHV11 Envelope glycoprotein B OS=Human herpesvirus 1 (strain 17) OX=10299 GN=gB PE=1 SV=1	gB	253	NKITITNDQNR	>sp|P11021|BIP_HUMAN Endoplasmic reticulum chaperone BiP OS=Homo sapiens OX=9606 GN=HSPA5 PE=1 SV=2	HSPA5	523	>sp|P10211|GB_HHV11 Envelope glycoprotein B OS=Human herpesvirus 1 (strain 17) OX=10299 GN=gB PE=1 SV=1->sp|P11021|BIP_HUMAN Endoplasmic reticulum chaperone BiP OS=Homo sapiens OX=9606 GN=HSPA5 PE=1 SV=2	gB->HSPA5	virus - host
EGSHTEHTSYAADRFKQVDGFYAR	>sp|P10211|GB_HHV11 Envelope glycoprotein B OS=Human herpesvirus 1 (strain 17) OX=10299 GN=gB PE=1 SV=1	gB	320	STMoKPVQK	>sp|P11021|BIP_HUMAN Endoplasmic reticulum chaperone BiP OS=Homo sapiens OX=9606 GN=HSPA5 PE=1 SV=2	HSPA5	340	>sp|P10211|GB_HHV11 Envelope glycoprotein B OS=Human herpesvirus 1 (strain 17) OX=10299 GN=gB PE=1 SV=1->sp|P11021|BIP_HUMAN Endoplasmic reticulum chaperone BiP OS=Homo sapiens OX=9606 GN=HSPA5 PE=1 SV=2	gB->HSPA5	virus - host
FKQVDGFYAR	>sp|P10211|GB_HHV11 Envelope glycoprotein B OS=Human herpesvirus 1 (strain 17) OX=10299 GN=gB PE=1 SV=1	gB	320	LLSKTPELNLDQFHDK	>sp|P27824|CALX_HUMAN Calnexin OS=Homo sapiens OX=9606 GN=CANX PE=1 SV=2	CANX	170	>sp|P10211|GB_HHV11 Envelope glycoprotein B OS=Human herpesvirus 1 (strain 17) OX=10299 GN=gB PE=1 SV=1->sp|P27824|CALX_HUMAN Calnexin OS=Homo sapiens OX=9606 GN=CANX PE=1 SV=2	gB->CANX	virus - host
FKQVDGFYAR	>sp|P10211|GB_HHV11 Envelope glycoprotein B OS=Human herpesvirus 1 (strain 17) OX=10299 GN=gB PE=1 SV=1	gB	320	VNHVTLSQPKIVK	>sp|P61769|B2MG_HUMAN Beta-2-microglobulin OS=Homo sapiens OX=9606 GN=B2M PE=1 SV=1	B2M	111	>sp|P10211|GB_HHV11 Envelope glycoprotein B OS=Human herpesvirus 1 (strain 17) OX=10299 GN=gB PE=1 SV=1->sp|P61769|B2MG_HUMAN Beta-2-microglobulin OS=Homo sapiens OX=9606 GN=B2M PE=1 SV=1	gB->B2M	virus - host
ALYPLTTKELK	>sp|P10211|GB_HHV11 Envelope glycoprotein B OS=Human herpesvirus 1 (strain 17) OX=10299 GN=gB PE=1 SV=1	gB	815	TTILYKLK	>sp|P18085|ARF4_HUMAN ADP-ribosylation factor 4 OS=Homo sapiens OX=9606 GN=ARF4 PE=1 SV=3	ARF4	36	>sp|P10211|GB_HHV11 Envelope glycoprotein B OS=Human herpesvirus 1 (strain 17) OX=10299 GN=gB PE=1 SV=1->sp|P18085|ARF4_HUMAN ADP-ribosylation factor 4 OS=Homo sapiens OX=9606 GN=ARF4 PE=1 SV=3	gB->ARF4	virus - host
ELKNPTNPDASGEGEEGGDFDEAK	>sp|P10211|GB_HHV11 Envelope glycoprotein B OS=Human herpesvirus 1 (strain 17) OX=10299 GN=gB PE=1 SV=1	gB	818	MQIFVKTLTGK	>sp|P62979|RS27A_HUMAN Ubiquitin-40S ribosomal protein S27a OS=Homo sapiens OX=9606 GN=RPS27A PE=1 SV=2	RPS27A	6	>sp|P10211|GB_HHV11 Envelope glycoprotein B OS=Human herpesvirus 1 (strain 17) OX=10299 GN=gB PE=1 SV=1->sp|P62979|RS27A_HUMAN Ubiquitin-40S ribosomal protein S27a OS=Homo sapiens OX=9606 GN=RPS27A PE=1 SV=2	gB->RPS27A	virus - host
KGTSALLSAK	>sp|P10211|GB_HHV11 Envelope glycoprotein B OS=Human herpesvirus 1 (strain 17) OX=10299 GN=gB PE=1 SV=1	gB	866	DKGDEEEEGEEKLEEK	>sp|P27824|CALX_HUMAN Calnexin OS=Homo sapiens OX=9606 GN=CANX PE=1 SV=2	CANX	547	>sp|P10211|GB_HHV11 Envelope glycoprotein B OS=Human herpesvirus 1 (strain 17) OX=10299 GN=gB PE=1 SV=1->sp|P27824|CALX_HUMAN Calnexin OS=Homo sapiens OX=9606 GN=CANX PE=1 SV=2	gB->CANX	virus - host
KGTSALLSAK	>sp|P10211|GB_HHV11 Envelope glycoprotein B OS=Human herpesvirus 1 (strain 17) OX=10299 GN=gB PE=1 SV=1	gB	866	LIFAGKQLEDGRTLSDYNIQK	>sp|P62979|RS27A_HUMAN Ubiquitin-40S ribosomal protein S27a OS=Homo sapiens OX=9606 GN=RPS27A PE=1 SV=2	RPS27A	48	>sp|P10211|GB_HHV11 Envelope glycoprotein B OS=Human herpesvirus 1 (strain 17) OX=10299 GN=gB PE=1 SV=1->sp|P62979|RS27A_HUMAN Ubiquitin-40S ribosomal protein S27a OS=Homo sapiens OX=9606 GN=RPS27A PE=1 SV=2	gB->RPS27A	virus - host
AGLGKPYTGHPGDAFEGLVQR	>sp|P10218|NEC2_HHV11 Nuclear egress protein 2 OS=Human herpesvirus 1 (strain 17) OX=10299 GN=NEC2 PE=1 SV=1	NEC2	6	VGEFSGANKEK	>sp|P10599|THIO_HUMAN Thioredoxin OS=Homo sapiens OX=9606 GN=TXN PE=1 SV=3	TXN	94	>sp|P10218|NEC2_HHV11 Nuclear egress protein 2 OS=Human herpesvirus 1 (strain 17) OX=10299 GN=NEC2 PE=1 SV=1->sp|P10599|THIO_HUMAN Thioredoxin OS=Homo sapiens OX=9606 GN=TXN PE=1 SV=3	NEC2->TXN	virus - host
AGLGKPYTGHPGDAFEGLVQR	>sp|P10218|NEC2_HHV11 Nuclear egress protein 2 OS=Human herpesvirus 1 (strain 17) OX=10299 GN=NEC2 PE=1 SV=1	NEC2	6	KGDSSAEELK	>sp|P26373|RL13_HUMAN 60S ribosomal protein L13 OS=Homo sapiens OX=9606 GN=RPL13 PE=1 SV=4	RPL13	136	>sp|P10218|NEC2_HHV11 Nuclear egress protein 2 OS=Human herpesvirus 1 (strain 17) OX=10299 GN=NEC2 PE=1 SV=1->sp|P26373|RL13_HUMAN 60S ribosomal protein L13 OS=Homo sapiens OX=9606 GN=RPL13 PE=1 SV=4	NEC2->RPL13	virus - host
AGLGKPYTGHPGDAFEGLVQR	>sp|P10218|NEC2_HHV11 Nuclear egress protein 2 OS=Human herpesvirus 1 (strain 17) OX=10299 GN=NEC2 PE=1 SV=1	NEC2	6	IGQGYLIKDGK	>sp|P39023|RL3_HUMAN 60S ribosomal protein L3 OS=Homo sapiens OX=9606 GN=RPL3 PE=1 SV=2	RPL3	294	>sp|P10218|NEC2_HHV11 Nuclear egress protein 2 OS=Human herpesvirus 1 (strain 17) OX=10299 GN=NEC2 PE=1 SV=1->sp|P39023|RL3_HUMAN 60S ribosomal protein L3 OS=Homo sapiens OX=9606 GN=RPL3 PE=1 SV=2	NEC2->RPL3	virus - host
AGLGKPYTGHPGDAFEGLVQR	>sp|P10218|NEC2_HHV11 Nuclear egress protein 2 OS=Human herpesvirus 1 (strain 17) OX=10299 GN=NEC2 PE=1 SV=1	NEC2	6	KEDALLYQSK	>sp|P50402|EMD_HUMAN Emerin OS=Homo sapiens OX=9606 GN=EMD PE=1 SV=1	EMD	79	>sp|P10218|NEC2_HHV11 Nuclear egress protein 2 OS=Human herpesvirus 1 (strain 17) OX=10299 GN=NEC2 PE=1 SV=1->sp|P50402|EMD_HUMAN Emerin OS=Homo sapiens OX=9606 GN=EMD PE=1 SV=1	NEC2->EMD	virus - host
AGLGKPYTGHPGDAFEGLVQR	>sp|P10218|NEC2_HHV11 Nuclear egress protein 2 OS=Human herpesvirus 1 (strain 17) OX=10299 GN=NEC2 PE=1 SV=1	NEC2	6	YSVDIPLDKTVVNK	>sp|P61353|RL27_HUMAN 60S ribosomal protein L27 OS=Homo sapiens OX=9606 GN=RPL27 PE=1 SV=2	RPL27	93	>sp|P10218|NEC2_HHV11 Nuclear egress protein 2 OS=Human herpesvirus 1 (strain 17) OX=10299 GN=NEC2 PE=1 SV=1->sp|P61353|RL27_HUMAN 60S ribosomal protein L27 OS=Homo sapiens OX=9606 GN=RPL27 PE=1 SV=2	NEC2->RPL27	virus - host
ADTALKK	>sp|P10226|PAP_HHV11 DNA polymerase processivity factor OS=Human herpesvirus 1 (strain 17) OX=10299 GN=UL42 PE=1 SV=1	UL42	410	LDLAGRDLTDYLMoKILTER	>sp|P60709|ACTB_HUMAN Actin, cytoplasmic 1 OS=Homo sapiens OX=9606 GN=ACTB PE=1 SV=1	ACTB	191	>sp|P10226|PAP_HHV11 DNA polymerase processivity factor OS=Human herpesvirus 1 (strain 17) OX=10299 GN=UL42 PE=1 SV=1->sp|P60709|ACTB_HUMAN Actin, cytoplasmic 1 OS=Homo sapiens OX=9606 GN=ACTB PE=1 SV=1	UL42->ACTB	virus - host
SGGEDARADTALKK	>sp|P10226|PAP_HHV11 DNA polymerase processivity factor OS=Human herpesvirus 1 (strain 17) OX=10299 GN=UL42 PE=1 SV=1	UL42	410	TEWLDGKHVVFGK	>sp|P62937|PPIA_HUMAN Peptidyl-prolyl cis-trans isomerase A OS=Homo sapiens OX=9606 GN=PPIA PE=1 SV=2	PPIA	125	>sp|P10226|PAP_HHV11 DNA polymerase processivity factor OS=Human herpesvirus 1 (strain 17) OX=10299 GN=UL42 PE=1 SV=1->sp|P62937|PPIA_HUMAN Peptidyl-prolyl cis-trans isomerase A OS=Homo sapiens OX=9606 GN=PPIA PE=1 SV=2	UL42->PPIA	virus - host
SGRPTKPPGPVWCDR	>sp|P10228|GC_HHV11 Envelope glycoprotein C OS=Human herpesvirus 1 (strain 17) OX=10299 GN=gC PE=1 SV=1	gC	120	YVQKGEYR	>sp|P16070|CD44_HUMAN CD44 antigen OS=Homo sapiens OX=9606 GN=CD44 PE=1 SV=3	CD44	158	>sp|P10228|GC_HHV11 Envelope glycoprotein C OS=Human herpesvirus 1 (strain 17) OX=10299 GN=gC PE=1 SV=1->sp|P16070|CD44_HUMAN CD44 antigen OS=Homo sapiens OX=9606 GN=CD44 PE=1 SV=3	gC->CD44	virus - host
AAAKQLAAVAR	>sp|P10229|EV45_HHV11 Envelope protein UL45 OS=Human herpesvirus 1 (strain 17) OX=10299 GN=UL45 PE=3 SV=1	UL45	100	EVQEFYKDTYNK	>sp|P21926|CD9_HUMAN CD9 antigen OS=Homo sapiens OX=9606 GN=CD9 PE=1 SV=4	CD9	126	>sp|P10229|EV45_HHV11 Envelope protein UL45 OS=Human herpesvirus 1 (strain 17) OX=10299 GN=UL45 PE=3 SV=1->sp|P21926|CD9_HUMAN CD9 antigen OS=Homo sapiens OX=9606 GN=CD9 PE=1 SV=4	UL45->CD9	virus - host
AAAKQLAAVAR	>sp|P10229|EV45_HHV11 Envelope protein UL45 OS=Human herpesvirus 1 (strain 17) OX=10299 GN=UL45 PE=3 SV=1	UL45	100	TVDNFVALATGEKGFGYK	>sp|P23284|PPIB_HUMAN Peptidyl-prolyl cis-trans isomerase B OS=Homo sapiens OX=9606 GN=PPIB PE=1 SV=2	PPIB	84	>sp|P10229|EV45_HHV11 Envelope protein UL45 OS=Human herpesvirus 1 (strain 17) OX=10299 GN=UL45 PE=3 SV=1->sp|P23284|PPIB_HUMAN Peptidyl-prolyl cis-trans isomerase B OS=Homo sapiens OX=9606 GN=PPIB PE=1 SV=2	UL45->PPIB	virus - host
VATKAPAAPAAETTR	>sp|P10233|VP22_HHV11 Tegument protein VP22 OS=Human herpesvirus 1 (strain 17) OX=10299 GN=UL49 PE=1 SV=1	UL49	130	ATGPPVSELITKAVAASK	>sp|P16401|H15_HUMAN Histone H1.5 OS=Homo sapiens OX=9606 GN=H1-5 PE=1 SV=3	H1-5	49	>sp|P10233|VP22_HHV11 Tegument protein VP22 OS=Human herpesvirus 1 (strain 17) OX=10299 GN=UL49 PE=1 SV=1->sp|P16401|H15_HUMAN Histone H1.5 OS=Homo sapiens OX=9606 GN=H1-5 PE=1 SV=3	UL49->H1-5	virus - host
VATKAPAAPAAETTR	>sp|P10233|VP22_HHV11 Tegument protein VP22 OS=Human herpesvirus 1 (strain 17) OX=10299 GN=UL49 PE=1 SV=1	UL49	130	ASGPPVSELITKAVAASK	>sp|P16402|H13_HUMAN Histone H1.3 OS=Homo sapiens OX=9606 GN=H1-3 PE=1 SV=2	H1-3	47	>sp|P10233|VP22_HHV11 Tegument protein VP22 OS=Human herpesvirus 1 (strain 17) OX=10299 GN=UL49 PE=1 SV=1->sp|P16402|H13_HUMAN Histone H1.3 OS=Homo sapiens OX=9606 GN=H1-3 PE=1 SV=2	UL49->H1-3	virus - host
VATKAPAAPAAETTR	>sp|P10233|VP22_HHV11 Tegument protein VP22 OS=Human herpesvirus 1 (strain 17) OX=10299 GN=UL49 PE=1 SV=1	UL49	130	VLGTVKWFNVR	>sp|P67809|YBOX1_HUMAN Y-box-binding protein 1 OS=Homo sapiens OX=9606 GN=YBX1 PE=1 SV=3	YBX1	64	>sp|P10233|VP22_HHV11 Tegument protein VP22 OS=Human herpesvirus 1 (strain 17) OX=10299 GN=UL49 PE=1 SV=1->sp|P67809|YBOX1_HUMAN Y-box-binding protein 1 OS=Homo sapiens OX=9606 GN=YBX1 PE=1 SV=3	UL49->YBX1	virus - host
VATKAPAAPAAETTR	>sp|P10233|VP22_HHV11 Tegument protein VP22 OS=Human herpesvirus 1 (strain 17) OX=10299 GN=UL49 PE=1 SV=1	UL49	130	RGFGFVTFDDHDPVDKIVLQK	>sp|P22626|ROA2_HUMAN Heterogeneous nuclear ribonucleoproteins A2/B1 OS=Homo sapiens OX=9606 GN=HNRNPA2B1 PE=1 SV=2	HNRNPA2B1	168	>sp|P10233|VP22_HHV11 Tegument protein VP22 OS=Human herpesvirus 1 (strain 17) OX=10299 GN=UL49 PE=1 SV=1->sp|P22626|ROA2_HUMAN Heterogeneous nuclear ribonucleoproteins A2/B1 OS=Homo sapiens OX=9606 GN=HNRNPA2B1 PE=1 SV=2	UL49->HNRNPA2B1	virus - host
VATKAPAAPAAETTR	>sp|P10233|VP22_HHV11 Tegument protein VP22 OS=Human herpesvirus 1 (strain 17) OX=10299 GN=UL49 PE=1 SV=1	UL49	130	KGDSSAEELK	>sp|P26373|RL13_HUMAN 60S ribosomal protein L13 OS=Homo sapiens OX=9606 GN=RPL13 PE=1 SV=4	RPL13	136	>sp|P10233|VP22_HHV11 Tegument protein VP22 OS=Human herpesvirus 1 (strain 17) OX=10299 GN=UL49 PE=1 SV=1->sp|P26373|RL13_HUMAN 60S ribosomal protein L13 OS=Homo sapiens OX=9606 GN=RPL13 PE=1 SV=4	UL49->RPL13	virus - host
VATKAPAAPAAETTR	>sp|P10233|VP22_HHV11 Tegument protein VP22 OS=Human herpesvirus 1 (strain 17) OX=10299 GN=UL49 PE=1 SV=1	UL49	130	KLGEMWSEQSAK	>sp|P26583|HMGB2_HUMAN High mobility group protein B2 OS=Homo sapiens OX=9606 GN=HMGB2 PE=1 SV=2	HMGB2	128	>sp|P10233|VP22_HHV11 Tegument protein VP22 OS=Human herpesvirus 1 (strain 17) OX=10299 GN=UL49 PE=1 SV=1->sp|P26583|HMGB2_HUMAN High mobility group protein B2 OS=Homo sapiens OX=9606 GN=HMGB2 PE=1 SV=2	UL49->HMGB2	virus - host
VATKAPAAPAAETTR	>sp|P10233|VP22_HHV11 Tegument protein VP22 OS=Human herpesvirus 1 (strain 17) OX=10299 GN=UL49 PE=1 SV=1	UL49	130	AHQVVEDGYEFFAKR	>sp|P62136|PP1A_HUMAN Serine/threonine-protein phosphatase PP1-alpha catalytic subunit OS=Homo sapiens OX=9606 GN=PPP1CA PE=1 SV=1	PPP1CA	260	>sp|P10233|VP22_HHV11 Tegument protein VP22 OS=Human herpesvirus 1 (strain 17) OX=10299 GN=UL49 PE=1 SV=1->sp|P62136|PP1A_HUMAN Serine/threonine-protein phosphatase PP1-alpha catalytic subunit OS=Homo sapiens OX=9606 GN=PPP1CA PE=1 SV=1	UL49->PPP1CA	virus - host
VATKAPAAPAAETTR	>sp|P10233|VP22_HHV11 Tegument protein VP22 OS=Human herpesvirus 1 (strain 17) OX=10299 GN=UL49 PE=1 SV=1	UL49	130	GKGEQIAR	>sp|P61026|RAB10_HUMAN Ras-related protein Rab-10 OS=Homo sapiens OX=9606 GN=RAB10 PE=1 SV=1	RAB10	136	>sp|P10233|VP22_HHV11 Tegument protein VP22 OS=Human herpesvirus 1 (strain 17) OX=10299 GN=UL49 PE=1 SV=1->sp|P61026|RAB10_HUMAN Ras-related protein Rab-10 OS=Homo sapiens OX=9606 GN=RAB10 PE=1 SV=1	UL49->RAB10	virus - host
VATKAPAAPAAETTR	>sp|P10233|VP22_HHV11 Tegument protein VP22 OS=Human herpesvirus 1 (strain 17) OX=10299 GN=UL49 PE=1 SV=1	UL49	130	AVIVKNIDDGTSDRPYSHALVAGIDRYPR	>sp|P61353|RL27_HUMAN 60S ribosomal protein L27 OS=Homo sapiens OX=9606 GN=RPL27 PE=1 SV=2	RPL27	27	>sp|P10233|VP22_HHV11 Tegument protein VP22 OS=Human herpesvirus 1 (strain 17) OX=10299 GN=UL49 PE=1 SV=1->sp|P61353|RL27_HUMAN 60S ribosomal protein L27 OS=Homo sapiens OX=9606 GN=RPL27 PE=1 SV=2	UL49->RPL27	virus - host
VATKAPAAPAAETTR	>sp|P10233|VP22_HHV11 Tegument protein VP22 OS=Human herpesvirus 1 (strain 17) OX=10299 GN=UL49 PE=1 SV=1	UL49	130	YSVDIPLDKTVVNK	>sp|P61353|RL27_HUMAN 60S ribosomal protein L27 OS=Homo sapiens OX=9606 GN=RPL27 PE=1 SV=2	RPL27	93	>sp|P10233|VP22_HHV11 Tegument protein VP22 OS=Human herpesvirus 1 (strain 17) OX=10299 GN=UL49 PE=1 SV=1->sp|P61353|RL27_HUMAN 60S ribosomal protein L27 OS=Homo sapiens OX=9606 GN=RPL27 PE=1 SV=2	UL49->RPL27	virus - host
VATKAPAAPAAETTR	>sp|P10233|VP22_HHV11 Tegument protein VP22 OS=Human herpesvirus 1 (strain 17) OX=10299 GN=UL49 PE=1 SV=1	UL49	130	GVLKVFLENVIR	>sp|P62805|H4_HUMAN Histone H4 OS=Homo sapiens OX=9606 GN=H4C1 PE=1 SV=2	H4C1	60	>sp|P10233|VP22_HHV11 Tegument protein VP22 OS=Human herpesvirus 1 (strain 17) OX=10299 GN=UL49 PE=1 SV=1->sp|P62805|H4_HUMAN Histone H4 OS=Homo sapiens OX=9606 GN=H4C1 PE=1 SV=2	UL49->H4C1	virus - host
VATKAPAAPAAETTR	>sp|P10233|VP22_HHV11 Tegument protein VP22 OS=Human herpesvirus 1 (strain 17) OX=10299 GN=UL49 PE=1 SV=1	UL49	130	TIKLQIWDTAGQER	>sp|P62820|RAB1A_HUMAN Ras-related protein Rab-1A OS=Homo sapiens OX=9606 GN=RAB1A PE=1 SV=3	RAB1A	61	>sp|P10233|VP22_HHV11 Tegument protein VP22 OS=Human herpesvirus 1 (strain 17) OX=10299 GN=UL49 PE=1 SV=1->sp|P62820|RAB1A_HUMAN Ras-related protein Rab-1A OS=Homo sapiens OX=9606 GN=RAB1A PE=1 SV=3	UL49->RAB1A	virus - host
VATKAPAAPAAETTR	>sp|P10233|VP22_HHV11 Tegument protein VP22 OS=Human herpesvirus 1 (strain 17) OX=10299 GN=UL49 PE=1 SV=1	UL49	130	LQLVMKSGK	>sp|P62888|RL30_HUMAN 60S ribosomal protein L30 OS=Homo sapiens OX=9606 GN=RPL30 PE=1 SV=2	RPL30	23	>sp|P10233|VP22_HHV11 Tegument protein VP22 OS=Human herpesvirus 1 (strain 17) OX=10299 GN=UL49 PE=1 SV=1->sp|P62888|RL30_HUMAN 60S ribosomal protein L30 OS=Homo sapiens OX=9606 GN=RPL30 PE=1 SV=2	UL49->RPL30	virus - host
VATKAPAAPAAETTR	>sp|P10233|VP22_HHV11 Tegument protein VP22 OS=Human herpesvirus 1 (strain 17) OX=10299 GN=UL49 PE=1 SV=1	UL49	130	TEWLDGKHVVFGK	>sp|P62937|PPIA_HUMAN Peptidyl-prolyl cis-trans isomerase A OS=Homo sapiens OX=9606 GN=PPIA PE=1 SV=2	PPIA	125	>sp|P10233|VP22_HHV11 Tegument protein VP22 OS=Human herpesvirus 1 (strain 17) OX=10299 GN=UL49 PE=1 SV=1->sp|P62937|PPIA_HUMAN Peptidyl-prolyl cis-trans isomerase A OS=Homo sapiens OX=9606 GN=PPIA PE=1 SV=2	UL49->PPIA	virus - host
VATKAPAAPAAETTR	>sp|P10233|VP22_HHV11 Tegument protein VP22 OS=Human herpesvirus 1 (strain 17) OX=10299 GN=UL49 PE=1 SV=1	UL49	130	VKEGMNIVEAMER	>sp|P62937|PPIA_HUMAN Peptidyl-prolyl cis-trans isomerase A OS=Homo sapiens OX=9606 GN=PPIA PE=1 SV=2	PPIA	133	>sp|P10233|VP22_HHV11 Tegument protein VP22 OS=Human herpesvirus 1 (strain 17) OX=10299 GN=UL49 PE=1 SV=1->sp|P62937|PPIA_HUMAN Peptidyl-prolyl cis-trans isomerase A OS=Homo sapiens OX=9606 GN=PPIA PE=1 SV=2	UL49->PPIA	virus - host
VATKAPAAPAAETTR	>sp|P10233|VP22_HHV11 Tegument protein VP22 OS=Human herpesvirus 1 (strain 17) OX=10299 GN=UL49 PE=1 SV=1	UL49	130	VSFELFADKVPK	>sp|P62937|PPIA_HUMAN Peptidyl-prolyl cis-trans isomerase A OS=Homo sapiens OX=9606 GN=PPIA PE=1 SV=2	PPIA	28	>sp|P10233|VP22_HHV11 Tegument protein VP22 OS=Human herpesvirus 1 (strain 17) OX=10299 GN=UL49 PE=1 SV=1->sp|P62937|PPIA_HUMAN Peptidyl-prolyl cis-trans isomerase A OS=Homo sapiens OX=9606 GN=PPIA PE=1 SV=2	UL49->PPIA	virus - host
VATKAPAAPAAETTR	>sp|P10233|VP22_HHV11 Tegument protein VP22 OS=Human herpesvirus 1 (strain 17) OX=10299 GN=UL49 PE=1 SV=1	UL49	130	HNGTGGKSIYGEK	>sp|P62937|PPIA_HUMAN Peptidyl-prolyl cis-trans isomerase A OS=Homo sapiens OX=9606 GN=PPIA PE=1 SV=2	PPIA	76	>sp|P10233|VP22_HHV11 Tegument protein VP22 OS=Human herpesvirus 1 (strain 17) OX=10299 GN=UL49 PE=1 SV=1->sp|P62937|PPIA_HUMAN Peptidyl-prolyl cis-trans isomerase A OS=Homo sapiens OX=9606 GN=PPIA PE=1 SV=2	UL49->PPIA	virus - host
VATKAPAAPAAETTR	>sp|P10233|VP22_HHV11 Tegument protein VP22 OS=Human herpesvirus 1 (strain 17) OX=10299 GN=UL49 PE=1 SV=1	UL49	130	SIYGEKFEDENFILK	>sp|P62937|PPIA_HUMAN Peptidyl-prolyl cis-trans isomerase A OS=Homo sapiens OX=9606 GN=PPIA PE=1 SV=2	PPIA	82	>sp|P10233|VP22_HHV11 Tegument protein VP22 OS=Human herpesvirus 1 (strain 17) OX=10299 GN=UL49 PE=1 SV=1->sp|P62937|PPIA_HUMAN Peptidyl-prolyl cis-trans isomerase A OS=Homo sapiens OX=9606 GN=PPIA PE=1 SV=2	UL49->PPIA	virus - host
VATKAPAAPAAETTR	>sp|P10233|VP22_HHV11 Tegument protein VP22 OS=Human herpesvirus 1 (strain 17) OX=10299 GN=UL49 PE=1 SV=1	UL49	130	TLTGKTITLEVEPSDTIENVK	>sp|P62979|RS27A_HUMAN Ubiquitin-40S ribosomal protein S27a OS=Homo sapiens OX=9606 GN=RPS27A PE=1 SV=2	RPS27A	11	>sp|P10233|VP22_HHV11 Tegument protein VP22 OS=Human herpesvirus 1 (strain 17) OX=10299 GN=UL49 PE=1 SV=1->sp|P62979|RS27A_HUMAN Ubiquitin-40S ribosomal protein S27a OS=Homo sapiens OX=9606 GN=RPS27A PE=1 SV=2	UL49->RPS27A	virus - host
VATKAPAAPAAETTR	>sp|P10233|VP22_HHV11 Tegument protein VP22 OS=Human herpesvirus 1 (strain 17) OX=10299 GN=UL49 PE=1 SV=1	UL49	130	MQIFVKTLTGK	>sp|P62979|RS27A_HUMAN Ubiquitin-40S ribosomal protein S27a OS=Homo sapiens OX=9606 GN=RPS27A PE=1 SV=2	RPS27A	6	>sp|P10233|VP22_HHV11 Tegument protein VP22 OS=Human herpesvirus 1 (strain 17) OX=10299 GN=UL49 PE=1 SV=1->sp|P62979|RS27A_HUMAN Ubiquitin-40S ribosomal protein S27a OS=Homo sapiens OX=9606 GN=RPS27A PE=1 SV=2	UL49->RPS27A	virus - host
VATKAPAAPAAETTR	>sp|P10233|VP22_HHV11 Tegument protein VP22 OS=Human herpesvirus 1 (strain 17) OX=10299 GN=UL49 PE=1 SV=1	UL49	130	DKDTDKFK	>sp|Q15056|IF4H_HUMAN Eukaryotic translation initiation factor 4H OS=Homo sapiens OX=9606 GN=EIF4H PE=1 SV=5	EIF4H	80	>sp|P10233|VP22_HHV11 Tegument protein VP22 OS=Human herpesvirus 1 (strain 17) OX=10299 GN=UL49 PE=1 SV=1->sp|Q15056|IF4H_HUMAN Eukaryotic translation initiation factor 4H OS=Homo sapiens OX=9606 GN=EIF4H PE=1 SV=5	UL49->EIF4H	virus - host
VATKAPAAPAAETTR	>sp|P10233|VP22_HHV11 Tegument protein VP22 OS=Human herpesvirus 1 (strain 17) OX=10299 GN=UL49 PE=1 SV=1	UL49	130	HLQLAIRNDEELNKLLGR	>sp|Q93077|H2A1C_HUMAN Histone H2A type 1-C OS=Homo sapiens OX=9606 GN=H2AC6 PE=1 SV=3	H2AC6	96	>sp|P10233|VP22_HHV11 Tegument protein VP22 OS=Human herpesvirus 1 (strain 17) OX=10299 GN=UL49 PE=1 SV=1->sp|Q93077|H2A1C_HUMAN Histone H2A type 1-C OS=Homo sapiens OX=9606 GN=H2AC6 PE=1 SV=3	UL49->H2AC6	virus - host
VATKAPAAPAAETTR	>sp|P10233|VP22_HHV11 Tegument protein VP22 OS=Human herpesvirus 1 (strain 17) OX=10299 GN=UL49 PE=1 SV=1	UL49	130	ESYSVYVYKVLK	>sp|Q99877|H2B1N_HUMAN Histone H2B type 1-N OS=Homo sapiens OX=9606 GN=H2BC15 PE=1 SV=3	H2BC15	44	>sp|P10233|VP22_HHV11 Tegument protein VP22 OS=Human herpesvirus 1 (strain 17) OX=10299 GN=UL49 PE=1 SV=1->sp|Q99877|H2B1N_HUMAN Histone H2B type 1-N OS=Homo sapiens OX=9606 GN=H2BC15 PE=1 SV=3	UL49->H2BC15	virus - host
KSAQPESAALPDAPASTAPTR	>sp|P10233|VP22_HHV11 Tegument protein VP22 OS=Human herpesvirus 1 (strain 17) OX=10299 GN=UL49 PE=1 SV=1	UL49	144	PEPAKSAPAPK	>sp|P57053|H2BFS_HUMAN Histone H2B type F-S OS=Homo sapiens OX=9606 GN=H2BS1 PE=1 SV=2	H2BS1	6	>sp|P10233|VP22_HHV11 Tegument protein VP22 OS=Human herpesvirus 1 (strain 17) OX=10299 GN=UL49 PE=1 SV=1->sp|P57053|H2BFS_HUMAN Histone H2B type F-S OS=Homo sapiens OX=9606 GN=H2BS1 PE=1 SV=2	UL49->H2BS1	virus - host
KSAQPESAALPDAPASTAPTR	>sp|P10233|VP22_HHV11 Tegument protein VP22 OS=Human herpesvirus 1 (strain 17) OX=10299 GN=UL49 PE=1 SV=1	UL49	144	HNGTGGKSIYGEK	>sp|P62937|PPIA_HUMAN Peptidyl-prolyl cis-trans isomerase A OS=Homo sapiens OX=9606 GN=PPIA PE=1 SV=2	PPIA	76	>sp|P10233|VP22_HHV11 Tegument protein VP22 OS=Human herpesvirus 1 (strain 17) OX=10299 GN=UL49 PE=1 SV=1->sp|P62937|PPIA_HUMAN Peptidyl-prolyl cis-trans isomerase A OS=Homo sapiens OX=9606 GN=PPIA PE=1 SV=2	UL49->PPIA	virus - host
KSAQPESAALPDAPASTAPTR	>sp|P10233|VP22_HHV11 Tegument protein VP22 OS=Human herpesvirus 1 (strain 17) OX=10299 GN=UL49 PE=1 SV=1	UL49	144	YQKSTELLIR	>sp|P84243|H33_HUMAN Histone H3.3 OS=Homo sapiens OX=9606 GN=H3-3A PE=1 SV=2	H3-3A	57	>sp|P10233|VP22_HHV11 Tegument protein VP22 OS=Human herpesvirus 1 (strain 17) OX=10299 GN=UL49 PE=1 SV=1->sp|P84243|H33_HUMAN Histone H3.3 OS=Homo sapiens OX=9606 GN=H3-3A PE=1 SV=2	UL49->H3-3A	virus - host
KSAQPESAALPDAPASTAPTR	>sp|P10233|VP22_HHV11 Tegument protein VP22 OS=Human herpesvirus 1 (strain 17) OX=10299 GN=UL49 PE=1 SV=1	UL49	144	EIAQDFKTDLR	>sp|P84243|H33_HUMAN Histone H3.3 OS=Homo sapiens OX=9606 GN=H3-3A PE=1 SV=2	H3-3A	80	>sp|P10233|VP22_HHV11 Tegument protein VP22 OS=Human herpesvirus 1 (strain 17) OX=10299 GN=UL49 PE=1 SV=1->sp|P84243|H33_HUMAN Histone H3.3 OS=Homo sapiens OX=9606 GN=H3-3A PE=1 SV=2	UL49->H3-3A	virus - host
SKTPAQGLAR	>sp|P10233|VP22_HHV11 Tegument protein VP22 OS=Human herpesvirus 1 (strain 17) OX=10299 GN=UL49 PE=1 SV=1	UL49	166	VGEFSGANKEK	>sp|P10599|THIO_HUMAN Thioredoxin OS=Homo sapiens OX=9606 GN=TXN PE=1 SV=3	TXN	94	>sp|P10233|VP22_HHV11 Tegument protein VP22 OS=Human herpesvirus 1 (strain 17) OX=10299 GN=UL49 PE=1 SV=1->sp|P10599|THIO_HUMAN Thioredoxin OS=Homo sapiens OX=9606 GN=TXN PE=1 SV=3	UL49->TXN	virus - host
SKTPAQGLAR	>sp|P10233|VP22_HHV11 Tegument protein VP22 OS=Human herpesvirus 1 (strain 17) OX=10299 GN=UL49 PE=1 SV=1	UL49	166	APIFTSEQGEKLYLVK	>sp|P16333|NCK1_HUMAN Cytoplasmic protein NCK1 OS=Homo sapiens OX=9606 GN=NCK1 PE=1 SV=1	NCK1	369	>sp|P10233|VP22_HHV11 Tegument protein VP22 OS=Human herpesvirus 1 (strain 17) OX=10299 GN=UL49 PE=1 SV=1->sp|P16333|NCK1_HUMAN Cytoplasmic protein NCK1 OS=Homo sapiens OX=9606 GN=NCK1 PE=1 SV=1	UL49->NCK1	virus - host
SKTPAQGLAR	>sp|P10233|VP22_HHV11 Tegument protein VP22 OS=Human herpesvirus 1 (strain 17) OX=10299 GN=UL49 PE=1 SV=1	UL49	166	ASGPPVSELITKAVAASK	>sp|P16402|H13_HUMAN Histone H1.3 OS=Homo sapiens OX=9606 GN=H1-3 PE=1 SV=2	H1-3	47	>sp|P10233|VP22_HHV11 Tegument protein VP22 OS=Human herpesvirus 1 (strain 17) OX=10299 GN=UL49 PE=1 SV=1->sp|P16402|H13_HUMAN Histone H1.3 OS=Homo sapiens OX=9606 GN=H1-3 PE=1 SV=2	UL49->H1-3	virus - host
SKTPAQGLAR	>sp|P10233|VP22_HHV11 Tegument protein VP22 OS=Human herpesvirus 1 (strain 17) OX=10299 GN=UL49 PE=1 SV=1	UL49	166	LFVGGIKEDTEEHHLRDYFEEYGK	>sp|P22626|ROA2_HUMAN Heterogeneous nuclear ribonucleoproteins A2/B1 OS=Homo sapiens OX=9606 GN=HNRNPA2B1 PE=1 SV=2	HNRNPA2B1	120	>sp|P10233|VP22_HHV11 Tegument protein VP22 OS=Human herpesvirus 1 (strain 17) OX=10299 GN=UL49 PE=1 SV=1->sp|P22626|ROA2_HUMAN Heterogeneous nuclear ribonucleoproteins A2/B1 OS=Homo sapiens OX=9606 GN=HNRNPA2B1 PE=1 SV=2	UL49->HNRNPA2B1	virus - host
SKTPAQGLAR	>sp|P10233|VP22_HHV11 Tegument protein VP22 OS=Human herpesvirus 1 (strain 17) OX=10299 GN=UL49 PE=1 SV=1	UL49	166	DSYVGDEAQSKR	>sp|P60709|ACTB_HUMAN Actin, cytoplasmic 1 OS=Homo sapiens OX=9606 GN=ACTB PE=1 SV=1	ACTB	61	>sp|P10233|VP22_HHV11 Tegument protein VP22 OS=Human herpesvirus 1 (strain 17) OX=10299 GN=UL49 PE=1 SV=1->sp|P60709|ACTB_HUMAN Actin, cytoplasmic 1 OS=Homo sapiens OX=9606 GN=ACTB PE=1 SV=1	UL49->ACTB	virus - host
SKTPAQGLAR	>sp|P10233|VP22_HHV11 Tegument protein VP22 OS=Human herpesvirus 1 (strain 17) OX=10299 GN=UL49 PE=1 SV=1	UL49	166	TIKLQIWDTAGQER	>sp|P62820|RAB1A_HUMAN Ras-related protein Rab-1A OS=Homo sapiens OX=9606 GN=RAB1A PE=1 SV=3	RAB1A	61	>sp|P10233|VP22_HHV11 Tegument protein VP22 OS=Human herpesvirus 1 (strain 17) OX=10299 GN=UL49 PE=1 SV=1->sp|P62820|RAB1A_HUMAN Ras-related protein Rab-1A OS=Homo sapiens OX=9606 GN=RAB1A PE=1 SV=3	UL49->RAB1A	virus - host
SKTPAQGLAR	>sp|P10233|VP22_HHV11 Tegument protein VP22 OS=Human herpesvirus 1 (strain 17) OX=10299 GN=UL49 PE=1 SV=1	UL49	166	ASGNYATVISHNPETKK	>sp|P62917|RL8_HUMAN 60S ribosomal protein L8 OS=Homo sapiens OX=9606 GN=RPL8 PE=1 SV=2	RPL8	144	>sp|P10233|VP22_HHV11 Tegument protein VP22 OS=Human herpesvirus 1 (strain 17) OX=10299 GN=UL49 PE=1 SV=1->sp|P62917|RL8_HUMAN 60S ribosomal protein L8 OS=Homo sapiens OX=9606 GN=RPL8 PE=1 SV=2	UL49->RPL8	virus - host
SKTPAQGLAR	>sp|P10233|VP22_HHV11 Tegument protein VP22 OS=Human herpesvirus 1 (strain 17) OX=10299 GN=UL49 PE=1 SV=1	UL49	166	MQIFVKTLTGK	>sp|P62979|RS27A_HUMAN Ubiquitin-40S ribosomal protein S27a OS=Homo sapiens OX=9606 GN=RPS27A PE=1 SV=2	RPS27A	6	>sp|P10233|VP22_HHV11 Tegument protein VP22 OS=Human herpesvirus 1 (strain 17) OX=10299 GN=UL49 PE=1 SV=1->sp|P62979|RS27A_HUMAN Ubiquitin-40S ribosomal protein S27a OS=Homo sapiens OX=9606 GN=RPS27A PE=1 SV=2	UL49->RPS27A	virus - host
SKTPAQGLAR	>sp|P10233|VP22_HHV11 Tegument protein VP22 OS=Human herpesvirus 1 (strain 17) OX=10299 GN=UL49 PE=1 SV=1	UL49	166	VHLVGIDIFTGKK	>sp|P63241|IF5A1_HUMAN Eukaryotic translation initiation factor 5A-1 OS=Homo sapiens OX=9606 GN=EIF5A PE=1 SV=2	EIF5A	67	>sp|P10233|VP22_HHV11 Tegument protein VP22 OS=Human herpesvirus 1 (strain 17) OX=10299 GN=UL49 PE=1 SV=1->sp|P63241|IF5A1_HUMAN Eukaryotic translation initiation factor 5A-1 OS=Homo sapiens OX=9606 GN=EIF5A PE=1 SV=2	UL49->EIF5A	virus - host
SKTPAQGLAR	>sp|P10233|VP22_HHV11 Tegument protein VP22 OS=Human herpesvirus 1 (strain 17) OX=10299 GN=UL49 PE=1 SV=1	UL49	166	AITGASLADIMAKR	>sp|P83731|RL24_HUMAN 60S ribosomal protein L24 OS=Homo sapiens OX=9606 GN=RPL24 PE=1 SV=1	RPL24	93	>sp|P10233|VP22_HHV11 Tegument protein VP22 OS=Human herpesvirus 1 (strain 17) OX=10299 GN=UL49 PE=1 SV=1->sp|P83731|RL24_HUMAN 60S ribosomal protein L24 OS=Homo sapiens OX=9606 GN=RPL24 PE=1 SV=1	UL49->RPL24	virus - host
SKTPAQGLAR	>sp|P10233|VP22_HHV11 Tegument protein VP22 OS=Human herpesvirus 1 (strain 17) OX=10299 GN=UL49 PE=1 SV=1	UL49	166	QDLPNAMNAAEITDKLGLHSLR	>sp|P84077|ARF1_HUMAN ADP-ribosylation factor 1 OS=Homo sapiens OX=9606 GN=ARF1 PE=1 SV=2	ARF1	142	>sp|P10233|VP22_HHV11 Tegument protein VP22 OS=Human herpesvirus 1 (strain 17) OX=10299 GN=UL49 PE=1 SV=1->sp|P84077|ARF1_HUMAN ADP-ribosylation factor 1 OS=Homo sapiens OX=9606 GN=ARF1 PE=1 SV=2	UL49->ARF1	virus - host
SKTPAQGLAR	>sp|P10233|VP22_HHV11 Tegument protein VP22 OS=Human herpesvirus 1 (strain 17) OX=10299 GN=UL49 PE=1 SV=1	UL49	166	YQKSTELLIR	>sp|P84243|H33_HUMAN Histone H3.3 OS=Homo sapiens OX=9606 GN=H3-3A PE=1 SV=2	H3-3A	57	>sp|P10233|VP22_HHV11 Tegument protein VP22 OS=Human herpesvirus 1 (strain 17) OX=10299 GN=UL49 PE=1 SV=1->sp|P84243|H33_HUMAN Histone H3.3 OS=Homo sapiens OX=9606 GN=H3-3A PE=1 SV=2	UL49->H3-3A	virus - host
SKTPAQGLAR	>sp|P10233|VP22_HHV11 Tegument protein VP22 OS=Human herpesvirus 1 (strain 17) OX=10299 GN=UL49 PE=1 SV=1	UL49	166	EIAQDFKTDLR	>sp|P84243|H33_HUMAN Histone H3.3 OS=Homo sapiens OX=9606 GN=H3-3A PE=1 SV=2	H3-3A	80	>sp|P10233|VP22_HHV11 Tegument protein VP22 OS=Human herpesvirus 1 (strain 17) OX=10299 GN=UL49 PE=1 SV=1->sp|P84243|H33_HUMAN Histone H3.3 OS=Homo sapiens OX=9606 GN=H3-3A PE=1 SV=2	UL49->H3-3A	virus - host
[truncated: 5,392 more rows]

## Sheet: PPIs
Fasta_header_A	Gene_A	Fasta_header_B	Gene_B	Protein_A_B	Gene_A_B	Species	XL_count
[truncated: 739 more rows]

## Sheet: Literature Review of PPIs
Fasta_header_A	Gene_A	Fasta_header_B	Gene_B	Protein_A_B	Gene_A_B	Species	XL_count	PMID (only HSV-1)	PMID (other herpesviruses)
[truncated: 440 more rows]
