# Supplementary material for: Structural host-virus interactome profiling of intact infected cells
Source: Nat Commun. 2025 Jul 21;16:6713. doi: 10.1038/s41467-025-61618-z (PMC12280212; doi:10.1038/s41467-025-61618-z)
Supplement: Supplementary file 5 — Supplementary Data 3 [file 41467_2025_61618_MOESM5_ESM.xlsx]

## Sheet: bait UL12
Supplementary Data 3. AP-MS data (replicate LFQ values, p-values based on two-sided t-tests without multiple hypothesis correction and average fold-changes) of 8 selected baits (sheet 1-8) from HSV1 infected cells at 24 hpi.
Bait	Fasta_header	Gene_name	log2(LFQ_HA-UL12_1)	log2(LFQ_HA-UL12_2)	log2(LFQ_HA-UL12_3)	log2(LFQ_WT_1)	log2(LFQ_WT_2)	log2(LFQ_WT_3)	p-value	neg log10(p)	log2(Fold_change)	XL_partner
UL12	sp|P04294|AN_HHV11 Alkaline nuclease OS=Human herpesvirus 1 (strain 17) OX=10299 GN=UL12 PE=1 SV=1	UL12	32.2439	32.3506	32.1128	21.4167	21.3269	21.0917	3.24551e-07	6.48872	10.9573	no
UL12	sp|Q9NXG2|THUM1_HUMAN THUMP domain-containing protein 1 OS=Homo sapiens OX=9606 GN=THUMPD1 PE=1 SV=2	THUMPD1	24.006	24.2484	23.9882	15.0065	15.3943	17.8383	0.0114976	1.93939	8.00112	no
UL12	sp|Q9Y4E8|UBP15_HUMAN Ubiquitin carboxyl-terminal hydrolase 15 OS=Homo sapiens OX=9606 GN=USP15 PE=1 SV=3	USP15	23.3619	23.4391	23.3099	17.768	16.9468	17.592	0.00144033	2.84154	5.93468	yes
UL12	sp|P12956|XRCC6_HUMAN X-ray repair cross-complementing protein 6 OS=Homo sapiens OX=9606 GN=XRCC6 PE=1 SV=2	XRCC6	27.6024	27.6518	27.4356	22.04	22.2776	21.3946	0.0012933	2.8883	5.65923	no
UL12	sp|P13010|XRCC5_HUMAN X-ray repair cross-complementing protein 5 OS=Homo sapiens OX=9606 GN=XRCC5 PE=1 SV=3	XRCC5	27.1458	27.2973	27.177	21.7457	21.9821	21.3059	0.000766618	3.11542	5.52878	yes
UL12	sp|Q92878|RAD50_HUMAN DNA repair protein RAD50 OS=Homo sapiens OX=9606 GN=RAD50 PE=1 SV=1	RAD50	23.0338	23.2013	22.8646	17.2718	18.0342	17.6806	0.000343672	3.46386	5.37098	no
UL12	sp|Q9HAN9|NMNA1_HUMAN Nicotinamide/nicotinic acid mononucleotide adenylyltransferase 1 OS=Homo sapiens OX=9606 GN=NMNAT1 PE=1 SV=1	NMNAT1	22.9955	23.2339	22.5811	17.8493	17.8982	17.5829	0.000162116	3.79017	5.16007	no
UL12	sp|P35052|GPC1_HUMAN Glypican-1 OS=Homo sapiens OX=9606 GN=GPC1 PE=1 SV=2	GPC1	23.7141	23.6308	23.2956	18.6718	18.0102	18.8512	0.000447869	3.34885	5.03575	no
UL12	sp|P83111|LACTB_HUMAN Serine beta-lactamase-like protein LACTB, mitochondrial OS=Homo sapiens OX=9606 GN=LACTB PE=1 SV=2	LACTB	23.7631	23.9252	23.7668	18.7231	18.517	19.2476	0.0011228	2.9497	4.98916	no
UL12	sp|Q9Y221|NIP7_HUMAN 60S ribosome subunit biogenesis protein NIP7 homolog OS=Homo sapiens OX=9606 GN=NIP7 PE=1 SV=1	NIP7	22.3864	22.6063	22.5352	17.6457	18.5183	17.3289	0.00460146	2.3371	4.67834	no
UL12	sp|Q8TED0|UTP15_HUMAN U3 small nucleolar RNA-associated protein 15 homolog OS=Homo sapiens OX=9606 GN=UTP15 PE=1 SV=3	UTP15	22.0193	22.26	22.3969	18.8976	16.5363	17.2473	0.0196594	1.70643	4.66502	no
UL12	sp|P49959|MRE11_HUMAN Double-strand break repair protein MRE11 OS=Homo sapiens OX=9606 GN=MRE11 PE=1 SV=3	MRE11	22.2534	22.4795	22.1645	17.8098	16.7463	18.4791	0.00978641	2.00938	4.62074	no
UL12	sp|O00505|IMA4_HUMAN Importin subunit alpha-4 OS=Homo sapiens OX=9606 GN=KPNA3 PE=1 SV=2	KPNA3	22.5363	22.7948	22.4435	18.253	18.6927	17.0219	0.00922777	2.0349	4.60229	no
UL12	sp|Q13610|PWP1_HUMAN Periodic tryptophan protein 1 homolog OS=Homo sapiens OX=9606 GN=PWP1 PE=1 SV=1	PWP1	22.9525	23.1665	22.9804	18.4532	18.0636	18.96	0.00195846	2.70809	4.54087	no
UL12	sp|Q8TDN6|BRX1_HUMAN Ribosome biogenesis protein BRX1 homolog OS=Homo sapiens OX=9606 GN=BRIX1 PE=1 SV=2	BRIX1	24.1501	24.1925	24.151	19.7043	20.2174	19.0421	0.00557723	2.25358	4.50994	no
UL12	sp|P18887|XRCC1_HUMAN DNA repair protein XRCC1 OS=Homo sapiens OX=9606 GN=XRCC1 PE=1 SV=2	XRCC1	22.178	22.1588	21.8464	17.7247	18.2879	16.9599	0.00477982	2.32059	4.40352	no
UL12	sp|P27694|RFA1_HUMAN Replication protein A 70 kDa DNA-binding subunit OS=Homo sapiens OX=9606 GN=RPA1 PE=1 SV=2	RPA1	22.4431	22.7183	22.5911	17.7227	18.2422	18.6155	0.00173575	2.76051	4.39069	no
UL12	sp|Q15061|WDR43_HUMAN WD repeat-containing protein 43 OS=Homo sapiens OX=9606 GN=WDR43 PE=1 SV=3	WDR43	22.0233	22.3256	22.3816	17.5061	18.2521	18.2146	0.000776579	3.10981	4.25257	no
UL12	sp|O60934|NBN_HUMAN Nibrin OS=Homo sapiens OX=9606 GN=NBN PE=1 SV=1	NBN	21.7322	21.8821	21.5067	18.0701	17.4974	17.8037	0.000110282	3.9575	3.91661	no
UL12	sp|Q96HR3|MED30_HUMAN Mediator of RNA polymerase II transcription subunit 30 OS=Homo sapiens OX=9606 GN=MED30 PE=1 SV=1	MED30	21.5603	21.778	21.624	17.8348	17.6034	17.7797	2.21461e-06	5.6547	3.91481	no
UL12	sp|Q9Y4P3|TBL2_HUMAN Transducin beta-like protein 2 OS=Homo sapiens OX=9606 GN=TBL2 PE=1 SV=1	TBL2	21.9757	22.4091	22.2973	18.4988	18.8533	17.6118	0.00454777	2.3422	3.90607	no
UL12	sp|Q9Y5J1|UTP18_HUMAN U3 small nucleolar RNA-associated protein 18 homolog OS=Homo sapiens OX=9606 GN=UTP18 PE=1 SV=3	UTP18	22.5728	22.9799	22.7344	18.4646	19.53	18.6224	0.00348429	2.45789	3.89006	no
UL12	sp|Q96GQ7|DDX27_HUMAN Probable ATP-dependent RNA helicase DDX27 OS=Homo sapiens OX=9606 GN=DDX27 PE=1 SV=2	DDX27	22.7709	22.7586	22.5495	19.2509	19.793	17.5042	0.0296632	1.52778	3.84364	no
UL12	sp|P15927|RFA2_HUMAN Replication protein A 32 kDa subunit OS=Homo sapiens OX=9606 GN=RPA2 PE=1 SV=1	RPA2	21.5872	21.5951	21.7453	18.5579	17.3554	17.5336	0.00848961	2.07111	3.82692	no
UL12	sp|P05388|RLA0_HUMAN 60S acidic ribosomal protein P0 OS=Homo sapiens OX=9606 GN=RPLP0 PE=1 SV=1;sp|Q8NHW5|RLA0L_HUMAN 60S acidic ribosomal protein P0-like OS=Homo sapiens OX=9606 GN=RPLP0P6 PE=5 SV=1	RPLP0;RPLP0P6	27.2729	27.3976	27.1237	23.666	23.7764	23.0203	0.00176097	2.75425	3.77719	no
UL12	sp|P67870|CSK2B_HUMAN Casein kinase II subunit beta OS=Homo sapiens OX=9606 GN=CSNK2B PE=1 SV=1	CSNK2B	22.7317	21.3455	22.5919	19.1948	18.5956	18.1207	0.00384299	2.41533	3.586	no
UL12	sp|P61981|1433G_HUMAN 14-3-3 protein gamma OS=Homo sapiens OX=9606 GN=YWHAG PE=1 SV=2	YWHAG	21.2175	21.3415	21.1371	17.8355	17.9921	17.3245	0.00171094	2.76676	3.5147	yes
UL12	sp|O00629|IMA3_HUMAN Importin subunit alpha-3 OS=Homo sapiens OX=9606 GN=KPNA4 PE=1 SV=1	KPNA4	21.2044	21.5275	20.9705	18.3	16.7813	18.0948	0.0112199	1.95001	3.50876	no
UL12	sp|P05386|RLA1_HUMAN 60S acidic ribosomal protein P1 OS=Homo sapiens OX=9606 GN=RPLP1 PE=1 SV=1	RPLP1	26.8025	25.7593	26.4871	22.622	22.8507	23.1971	0.00199266	2.70057	3.45971	no
UL12	sp|Q14690|RRP5_HUMAN Protein RRP5 homolog OS=Homo sapiens OX=9606 GN=PDCD11 PE=1 SV=3	PDCD11	20.7283	20.9264	20.8959	17.1877	18.2051	16.9132	0.0114726	1.94034	3.41489	no
UL12	sp|Q9HCE1|MOV10_HUMAN Helicase MOV-10 OS=Homo sapiens OX=9606 GN=MOV10 PE=1 SV=2	MOV10	20.8338	22.1366	22.1147	18.0611	18.8515	18.0393	0.00487666	2.31188	3.37772	no
UL12	sp|Q9H5Z1|DHX35_HUMAN Probable ATP-dependent RNA helicase DHX35 OS=Homo sapiens OX=9606 GN=DHX35 PE=1 SV=2	DHX35	21.3589	21.8774	21.4334	18.3564	19.1556	17.2422	0.0202241	1.69413	3.30519	no
UL12	sp|Q9BXY0|MAK16_HUMAN Protein MAK16 homolog OS=Homo sapiens OX=9606 GN=MAK16 PE=1 SV=2	MAK16	21.1384	21.131	21.3058	18.0766	17.8516	17.9038	4.47908e-06	5.34881	3.24774	no
UL12	sp|P49916|DNLI3_HUMAN DNA ligase 3 OS=Homo sapiens OX=9606 GN=LIG3 PE=1 SV=2	LIG3	20.9902	21.0066	20.7674	18.3794	18.0018	16.7078	0.0217007	1.66353	3.22504	no
UL12	sp|P68400|CSK21_HUMAN Casein kinase II subunit alpha OS=Homo sapiens OX=9606 GN=CSNK2A1 PE=1 SV=1;sp|Q8NEV1|CSK23_HUMAN Casein kinase II subunit alpha 3 OS=Homo sapiens OX=9606 GN=CSNK2A3 PE=1 SV=2	CSNK2A1;CSNK2A3	22.7155	21.2715	22.7528	18.856	19.4538	18.8187	0.0122824	1.91072	3.20379	no
UL12	sp|Q12788|TBL3_HUMAN Transducin beta-like protein 3 OS=Homo sapiens OX=9606 GN=TBL3 PE=1 SV=2	TBL3	20.7287	21.1179	21.2197	17.812	17.9104	17.8252	0.00154779	2.81029	3.17291	no
UL12	sp|P20908|CO5A1_HUMAN Collagen alpha-1(V) chain OS=Homo sapiens OX=9606 GN=COL5A1 PE=1 SV=3	COL5A1	21.2469	20.9978	20.8169	17.9943	16.5	19.0746	0.0479576	1.31914	3.16426	no
UL12	sp|Q9P1U0|RPA12_HUMAN DNA-directed RNA polymerase I subunit RPA12 OS=Homo sapiens OX=9606 GN=ZNRD1 PE=1 SV=1	ZNRD1	22.678	22.401	22.3776	23.0669	17.9338	17.1167	0.236316	0.626506	3.11305	no
UL12	sp|P04296|DNBI_HHV11 Major DNA-binding protein OS=Human herpesvirus 1 (strain 17) OX=10299 GN=DBP PE=1 SV=1	DBP	25.5775	25.8925	25.9419	22.3925	22.7936	22.9267	0.000185892	3.73074	3.09968	no
UL12	sp|O15213|WDR46_HUMAN WD repeat-containing protein 46 OS=Homo sapiens OX=9606 GN=WDR46 PE=1 SV=3	WDR46	22.0268	22.1469	22.2284	19.2939	19.2801	18.5348	0.0046111	2.3362	3.09773	no
UL12	sp|Q969X6|UTP4_HUMAN U3 small nucleolar RNA-associated protein 4 homolog OS=Homo sapiens OX=9606 GN=UTP4 PE=1 SV=1	UTP4	20.4178	21.7242	21.519	18.4214	18.0716	17.9988	0.0111384	1.95318	3.05641	no
UL12	sp|P12268|IMDH2_HUMAN Inosine-5-monophosphate dehydrogenase 2 OS=Homo sapiens OX=9606 GN=IMPDH2 PE=1 SV=2	IMPDH2	21.6293	21.5833	21.0018	18.4969	18.0213	18.5366	0.000377115	3.42353	3.05314	no
UL12	sp|P0DTH5|KITH_HHV11 Thymidine kinase OS=Human herpesvirus 1 (strain 17) OX=10299 GN=TK PE=1 SV=1	TK	21.7839	21.9762	22.2879	18.8936	20.07	18.1527	0.0269674	1.56916	2.97725	no
UL12	sp|Q9NVP1|DDX18_HUMAN ATP-dependent RNA helicase DDX18 OS=Homo sapiens OX=9606 GN=DDX18 PE=1 SV=2	DDX18	22.7527	22.9602	23.1849	20.7002	20.9144	18.4748	0.060507	1.21819	2.93616	no
UL12	sp|Q9NV06|DCA13_HUMAN DDB1- and CUL4-associated factor 13 OS=Homo sapiens OX=9606 GN=DCAF13 PE=1 SV=2	DCAF13	20.8715	21.4947	21.4845	18.4735	18.6183	18.2705	0.00133768	2.87365	2.82947	no
UL12	sp|P18124|RL7_HUMAN 60S ribosomal protein L7 OS=Homo sapiens OX=9606 GN=RPL7 PE=1 SV=1	RPL7	28.2669	28.2206	27.9085	25.3395	25.4126	25.244	0.000340758	3.46755	2.79994	no
UL12	sp|Q9NQT5|EXOS3_HUMAN Exosome complex component RRP40 OS=Homo sapiens OX=9606 GN=EXOSC3 PE=1 SV=3	EXOSC3	21.0876	21.0159	21.0599	19.1894	17.5629	18.0153	0.0285161	1.54491	2.79863	no
UL12	sp|Q9UNX4|WDR3_HUMAN WD repeat-containing protein 3 OS=Homo sapiens OX=9606 GN=WDR3 PE=1 SV=1	WDR3	20.5293	20.9836	20.8756	17.7893	16.8598	19.3683	0.0579906	1.23664	2.79036	no
UL12	sp|P10229|EV45_HHV11 Envelope protein UL45 OS=Human herpesvirus 1 (strain 17) OX=10299 GN=UL45 PE=3 SV=1	UL45	22.2428	21.6462	22.556	18.8489	19.6123	19.8552	0.00271993	2.56544	2.7095	no
UL12	sp|Q9NQ55|SSF1_HUMAN Suppressor of SWI4 1 homolog OS=Homo sapiens OX=9606 GN=PPAN PE=2 SV=1	PPAN	22.2288	21.4372	22.348	19.754	19.6734	18.4987	0.00754314	2.12245	2.69595	no
UL12	sp|P06486|US10_HHV11 Virion protein US10 OS=Human herpesvirus 1 (strain 17) OX=10299 GN=US10 PE=1 SV=1	US10	21.3573	21.075	22.1929	19.6912	19.8723	17.005	0.0877492	1.05676	2.68558	no
UL12	sp|O00468|AGRIN_HUMAN Agrin OS=Homo sapiens OX=9606 GN=AGRN PE=1 SV=6	AGRN	21.2836	21.1557	20.6422	18.2489	18.0889	18.6887	0.000560981	3.25105	2.68499	no
UL12	sp|P10202|TRX2_HHV11 Triplex capsid protein 2 OS=Human herpesvirus 1 (strain 17) OX=10299 GN=TRX2 PE=1 SV=1	TRX2	22.2473	22.3141	22.9322	19.7965	19.9062	19.7432	0.00482715	2.31631	2.68256	no
UL12	sp|Q96CG8|CTHR1_HUMAN Collagen triple helix repeat-containing protein 1 OS=Homo sapiens OX=9606 GN=CTHRC1 PE=1 SV=1	CTHRC1	22.4693	21.8679	22.6883	20.8067	20.8652	17.4047	0.141062	0.850589	2.6496	no
UL12	sp|P41214|EIF2D_HUMAN Eukaryotic translation initiation factor 2D OS=Homo sapiens OX=9606 GN=EIF2D PE=1 SV=3	EIF2D	20.9275	20.8294	20.8793	18.3462	18.6461	17.7442	0.00937129	2.0282	2.63318	no
UL12	sp|Q92598|HS105_HUMAN Heat shock protein 105 kDa OS=Homo sapiens OX=9606 GN=HSPH1 PE=1 SV=1	HSPH1	20.9375	21.6723	21.5019	19.3525	19.3792	17.5278	0.0382159	1.41776	2.61742	no
UL12	sp|Q12797|ASPH_HUMAN Aspartyl/asparaginyl beta-hydroxylase OS=Homo sapiens OX=9606 GN=ASPH PE=1 SV=3	ASPH	23.2232	23.4491	23.5766	21.3921	21.5659	19.4563	0.0579037	1.23729	2.61151	no
UL12	sp|Q9NR30|DDX21_HUMAN Nucleolar RNA helicase 2 OS=Homo sapiens OX=9606 GN=DDX21 PE=1 SV=5	DDX21	25.5282	25.6632	25.6125	23.1211	23.3329	22.5179	0.00741763	2.12973	2.61066	no
UL12	sp|Q02809|PLOD1_HUMAN Procollagen-lysine,2-oxoglutarate 5-dioxygenase 1 OS=Homo sapiens OX=9606 GN=PLOD1 PE=1 SV=2	PLOD1	21.3864	20.8867	21.8759	19.337	18.1494	18.9382	0.00522131	2.28222	2.57483	no
UL12	sp|P18827|SDC1_HUMAN Syndecan-1 OS=Homo sapiens OX=9606 GN=SDC1 PE=1 SV=3	SDC1	24.0275	23.9588	23.6059	21.0274	21.1711	21.6802	0.000858166	3.06643	2.57117	no
UL12	sp|P46087|NOP2_HUMAN Probable 28S rRNA (cytosine(4447)-C(5))-methyltransferase OS=Homo sapiens OX=9606 GN=NOP2 PE=1 SV=2	NOP2	24.3476	24.4137	24.3158	21.7279	21.931	21.7304	0.000111433	3.95299	2.56263	no
UL12	sp|Q7Z2W4|ZCCHV_HUMAN Zinc finger CCCH-type antiviral protein 1 OS=Homo sapiens OX=9606 GN=ZC3HAV1 PE=1 SV=3	ZC3HAV1	24.1976	24.3945	24.3818	21.8671	22.153	21.3389	0.00584097	2.23352	2.5383	no
UL12	sp|P40939|ECHA_HUMAN Trifunctional enzyme subunit alpha, mitochondrial OS=Homo sapiens OX=9606 GN=HADHA PE=1 SV=2	HADHA	22.7744	22.6099	22.459	20.5855	19.9737	19.701	0.00573237	2.24167	2.52773	no
UL12	sp|P04632|CPNS1_HUMAN Calpain small subunit 1 OS=Homo sapiens OX=9606 GN=CAPNS1 PE=1 SV=1	CAPNS1	21.2062	20.3798	20.2947	18.5119	16.9954	18.7974	0.0277545	1.55667	2.52532	no
UL12	sp|P06485|US02_HHV11 Protein US2 OS=Human herpesvirus 1 (strain 17) OX=10299 GN=US2 PE=1 SV=3	US2	21.0107	21.2616	21.3215	18.9824	19.461	17.5766	0.0433153	1.36336	2.52461	no
UL12	sp|O43159|RRP8_HUMAN Ribosomal RNA-processing protein 8 OS=Homo sapiens OX=9606 GN=RRP8 PE=1 SV=2	RRP8	20.705	20.8124	20.5419	17.4107	18.4374	18.7478	0.0220409	1.65677	2.48782	no
UL12	sp|Q9UBU9|NXF1_HUMAN Nuclear RNA export factor 1 OS=Homo sapiens OX=9606 GN=NXF1 PE=1 SV=1	NXF1	19.6735	19.9546	20.1097	17.3831	17.0944	17.8109	0.001296	2.8874	2.48311	no
UL12	sp|Q58FF8|H90B2_HUMAN Putative heat shock protein HSP 90-beta 2 OS=Homo sapiens OX=9606 GN=HSP90AB2P PE=1 SV=2	HSP90AB2P	20.9891	21.1744	21.3353	18.6402	18.9349	18.5414	0.000109794	3.95942	2.46074	no
UL12	sp|P10218|NEC2_HHV11 Nuclear egress protein 2 OS=Human herpesvirus 1 (strain 17) OX=10299 GN=NEC2 PE=1 SV=1	NEC2	23.945	24.2951	24.7093	21.7955	21.8808	21.9049	0.00698029	2.15613	2.45606	no
UL12	sp|A6NHQ2|FBLL1_HUMAN rRNA/tRNA 2-O-methyltransferase fibrillarin-like protein 1 OS=Homo sapiens OX=9606 GN=FBLL1 PE=3 SV=2	FBLL1	22.5487	22.8696	23.0007	22.293	22.1026	16.6649	0.31489	0.501841	2.45279	no
UL12	sp|Q9H7B2|RPF2_HUMAN Ribosome production factor 2 homolog OS=Homo sapiens OX=9606 GN=RPF2 PE=1 SV=2	RPF2	22.9204	22.9745	22.8264	20.5476	20.4822	20.3534	8.57184e-06	5.06693	2.44603	no
UL12	sp|Q6PK04|CC137_HUMAN Coiled-coil domain-containing protein 137 OS=Homo sapiens OX=9606 GN=CCDC137 PE=1 SV=1	CCDC137	21.2295	21.4011	21.0918	18.3961	19.9385	18.0657	0.0486271	1.31312	2.44071	no
UL12	sp|Q13823|NOG2_HUMAN Nucleolar GTP-binding protein 2 OS=Homo sapiens OX=9606 GN=GNL2 PE=1 SV=1	GNL2	20.7449	19.8689	18.8275	17.2659	17.2812	17.5876	0.0438578	1.35795	2.43551	no
UL12	sp|O75683|SURF6_HUMAN Surfeit locus protein 6 OS=Homo sapiens OX=9606 GN=SURF6 PE=1 SV=3	SURF6	20.782	20.8435	20.8624	19.4181	19.795	15.9708	0.183341	0.736741	2.43463	no
UL12	sp|Q9NTZ6|RBM12_HUMAN RNA-binding protein 12 OS=Homo sapiens OX=9606 GN=RBM12 PE=1 SV=1	RBM12	20.0913	20.6897	20.5292	18.5165	18.4855	17.047	0.0264913	1.5769	2.42042	no
UL12	sp|Q9BUR4|TCAB1_HUMAN Telomerase Cajal body protein 1 OS=Homo sapiens OX=9606 GN=WRAP53 PE=1 SV=1	WRAP53	22.3312	22.2905	22.0695	20.5038	20.5951	18.3805	0.0780841	1.10744	2.4039	no
UL12	sp|P10234|DUT_HHV11 Deoxyuridine 5-triphosphate nucleotidohydrolase OS=Human herpesvirus 1 (strain 17) OX=10299 GN=DUT PE=3 SV=1	DUT	23.3805	23.4984	23.7779	21.269	21.2682	20.9418	0.000122659	3.9113	2.39256	no
UL12	sp|P10321|HLAC_HUMAN HLA class I histocompatibility antigen, C alpha chain OS=Homo sapiens OX=9606 GN=HLA-C PE=1 SV=3	HLA-C	20.5552	20.2414	20.3807	17.487	18.7866	17.79	0.021736	1.66282	2.37125	no
UL12	sp|Q01780|EXOSX_HUMAN Exosome component 10 OS=Homo sapiens OX=9606 GN=EXOSC10 PE=1 SV=2	EXOSC10	20.0197	20.4565	20.218	17.9788	17.705	17.9349	0.000237188	3.62491	2.35852	no
UL12	sp|O76021|RL1D1_HUMAN Ribosomal L1 domain-containing protein 1 OS=Homo sapiens OX=9606 GN=RSL1D1 PE=1 SV=3	RSL1D1	25.4431	25.5352	25.3394	23.1058	23.4291	22.7232	0.00472222	2.32585	2.35322	no
UL12	sp|P06748|NPM_HUMAN Nucleophosmin OS=Homo sapiens OX=9606 GN=NPM1 PE=1 SV=2	NPM1	26.1665	26.4153	26.2872	23.8129	23.9062	24.1083	4.18274e-05	4.37854	2.34718	no
UL12	sp|Q9BQ39|DDX50_HUMAN ATP-dependent RNA helicase DDX50 OS=Homo sapiens OX=9606 GN=DDX50 PE=1 SV=1	DDX50	21.7489	21.618	21.7156	19.8075	19.9061	18.4132	0.039819	1.39991	2.31858	no
UL12	sp|P11047|LAMC1_HUMAN Laminin subunit gamma-1 OS=Homo sapiens OX=9606 GN=LAMC1 PE=1 SV=3	LAMC1	20.8548	21.0137	20.8583	18.1821	18.7526	18.8615	0.00574752	2.24052	2.31014	no
UL12	sp|O75569|PRKRA_HUMAN Interferon-inducible double-stranded RNA-dependent protein kinase activator A OS=Homo sapiens OX=9606 GN=PRKRA PE=1 SV=1	PRKRA	21.5829	21.7245	21.5558	19.8029	19.959	18.2587	0.0509969	1.29246	2.28088	no
UL12	sp|Q9BRT6|LLPH_HUMAN Protein LLP homolog OS=Homo sapiens OX=9606 GN=LLPH PE=1 SV=1	LLPH	21.9552	22.5116	22.3772	20.9372	21.0715	18.0095	0.146986	0.832723	2.27532	no
UL12	sp|P61513|RL37A_HUMAN 60S ribosomal protein L37a OS=Homo sapiens OX=9606 GN=RPL37A PE=1 SV=2	RPL37A	24.5882	24.9927	24.2585	22.0246	22.5334	22.4703	0.00141804	2.84831	2.27035	no
UL12	sp|Q9UKD2|MRT4_HUMAN mRNA turnover protein 4 homolog OS=Homo sapiens OX=9606 GN=MRTO4 PE=1 SV=2	MRTO4	20.9244	20.9298	20.6281	18.9918	18.7555	17.9307	0.0133355	1.87499	2.26809	no
UL12	sp|Q9Y4K0|LOXL2_HUMAN Lysyl oxidase homolog 2 OS=Homo sapiens OX=9606 GN=LOXL2 PE=1 SV=1	LOXL2	19.5204	19.5487	19.4292	17.1912	17.5576	16.9927	0.00389784	2.40918	2.25228	no
UL12	sp|P36578|RL4_HUMAN 60S ribosomal protein L4 OS=Homo sapiens OX=9606 GN=RPL4 PE=1 SV=5	RPL4	28.2544	28.3616	28.0574	25.8915	26.0556	25.9798	0.000177773	3.75014	2.2488	no
UL12	sp|P10228|GC_HHV11 Envelope glycoprotein C OS=Human herpesvirus 1 (strain 17) OX=10299 GN=gC PE=1 SV=1	gC	24.5106	24.3046	24.4915	22.5885	21.8108	22.1732	0.00626622	2.20299	2.24473	no
UL12	sp|P10200|CEP2_HHV11 Cytoplasmic envelopment protein 2 OS=Human herpesvirus 1 (strain 17) OX=10299 GN=UL16 PE=1 SV=1	UL16	19.1172	20.3342	20.3421	18.6162	17.8746	16.6189	0.0408796	1.38849	2.22794	no
UL12	sp|Q08211|DHX9_HUMAN ATP-dependent RNA helicase A OS=Homo sapiens OX=9606 GN=DHX9 PE=1 SV=4	DHX9	25.0925	25.7165	25.6178	23.3911	23.5984	22.7769	0.00257652	2.58897	2.22012	no
UL12	sp|Q9H9Y2|RPF1_HUMAN Ribosome production factor 1 OS=Homo sapiens OX=9606 GN=RPF1 PE=1 SV=2	RPF1	20.2392	20.081	20.2093	17.8395	18.5772	17.5693	0.0165616	1.7809	2.18117	no
UL12	sp|Q8TDD1|DDX54_HUMAN ATP-dependent RNA helicase DDX54 OS=Homo sapiens OX=9606 GN=DDX54 PE=1 SV=2	DDX54	20.2955	20.322	20.1951	17.6369	18.8899	17.7489	0.0311367	1.50673	2.17898	no
UL12	sp|P10186|UNG_HHV11 Uracil-DNA glycosylase OS=Human herpesvirus 1 (strain 17) OX=10299 GN=UL2 PE=1 SV=1	UL2	21.73	22.3017	22.3364	19.7978	20.1118	19.9389	0.0027459	2.56131	2.17316	no
UL12	sp|P19784|CSK22_HUMAN Casein kinase II subunit alpha OS=Homo sapiens OX=9606 GN=CSNK2A2 PE=1 SV=1	CSNK2A2	20.1875	20.4752	20.0992	17.9306	17.9065	18.4265	0.000880758	3.05514	2.16608	no
UL12	sp|Q7L2H7|EIF3M_HUMAN Eukaryotic translation initiation factor 3 subunit M OS=Homo sapiens OX=9606 GN=EIF3M PE=1 SV=1	EIF3M	20.6452	21.2862	21.302	19.9841	20.2082	16.5449	0.206267	0.68557	2.16539	no
UL12	sp|Q69091|GD_HHV11 Envelope glycoprotein D OS=Human herpesvirus 1 (strain 17) OX=10299 GN=gD PE=1 SV=1	gD	25.5311	25.2051	25.6306	23.3737	23.2308	23.2664	0.00156906	2.80436	2.16526	no
UL12	sp|Q9UDT6|CLIP2_HUMAN CAP-Gly domain-containing linker protein 2 OS=Homo sapiens OX=9606 GN=CLIP2 PE=1 SV=1	CLIP2	21.8889	21.8252	21.7678	21.8	19.3296	17.9	0.199521	0.700012	2.15076	no
UL12	sp|P06477|GH_HHV11 Envelope glycoprotein H OS=Human herpesvirus 1 (strain 17) OX=10299 GN=gH PE=1 SV=1	gH	19.9247	20.0073	20.6085	17.2678	19.1441	17.6823	0.0494467	1.30586	2.14876	no
UL12	sp|P17844|DDX5_HUMAN Probable ATP-dependent RNA helicase DDX5 OS=Homo sapiens OX=9606 GN=DDX5 PE=1 SV=1	DDX5	25.4771	25.835	25.7209	23.6155	23.9206	23.0525	0.00655553	2.18339	2.14817	no
UL12	sp|Q02543|RL18A_HUMAN 60S ribosomal protein L18a OS=Homo sapiens OX=9606 GN=RPL18A PE=1 SV=2	RPL18A	26.4349	26.734	26.3874	24.2231	24.4445	24.4544	0.00017941	3.74615	2.14474	no
UL12	sp|Q13868|EXOS2_HUMAN Exosome complex component RRP4 OS=Homo sapiens OX=9606 GN=EXOSC2 PE=1 SV=2	EXOSC2	20.2466	20.4586	20.0136	17.8769	18.1067	18.3196	0.000295429	3.52955	2.13853	no
UL12	sp|P09038|FGF2_HUMAN Fibroblast growth factor 2 OS=Homo sapiens OX=9606 GN=FGF2 PE=1 SV=3	FGF2	22.7892	22.8611	22.5114	20.3727	20.5718	20.8264	0.000290686	3.53658	2.13024	no
UL12	sp|Q96T60|PNKP_HUMAN Bifunctional polynucleotide phosphatase/kinase OS=Homo sapiens OX=9606 GN=PNKP PE=1 SV=1	PNKP	19.3163	19.5605	19.3927	17.0971	17.6833	17.1325	0.00360671	2.44289	2.1189	no
UL12	sp|P98179|RBM3_HUMAN RNA-binding protein 3 OS=Homo sapiens OX=9606 GN=RBM3 PE=1 SV=1	RBM3	20.8805	21.0335	21.0378	19.7986	19.6623	17.1352	0.133748	0.873713	2.11855	no
UL12	sp|P07942|LAMB1_HUMAN Laminin subunit beta-1 OS=Homo sapiens OX=9606 GN=LAMB1 PE=1 SV=2	LAMB1	20.5483	21.1409	20.7558	18.4144	19.0368	18.7141	0.0011167	2.95206	2.09322	no
UL12	sp|Q92499|DDX1_HUMAN ATP-dependent RNA helicase DDX1 OS=Homo sapiens OX=9606 GN=DDX1 PE=1 SV=2	DDX1	20.904	20.3283	20.7956	18.6228	19.4621	17.6943	0.0431583	1.36494	2.08286	no
UL12	sp|P00367|DHE3_HUMAN Glutamate dehydrogenase 1, mitochondrial OS=Homo sapiens OX=9606 GN=GLUD1 PE=1 SV=2;sp|P49448|DHE4_HUMAN Glutamate dehydrogenase 2, mitochondrial OS=Homo sapiens OX=9606 GN=GLUD2 PE=1 SV=2	GLUD1;GLUD2	22.5438	22.089	21.962	20.9057	19.6942	19.8134	0.0194293	1.71154	2.0605	no
UL12	sp|Q9H0A0|NAT10_HUMAN RNA cytidine acetyltransferase OS=Homo sapiens OX=9606 GN=NAT10 PE=1 SV=2	NAT10	24.7484	25.2351	24.9705	23.2454	23.4655	22.068	0.0318017	1.49755	2.05839	no
UL12	sp|Q9H8H0|NOL11_HUMAN Nucleolar protein 11 OS=Homo sapiens OX=9606 GN=NOL11 PE=1 SV=1	NOL11	20.529	20.8816	20.8452	19.5163	17.8362	18.7568	0.0457126	1.33996	2.04883	no
UL12	sp|Q9BQ67|GRWD1_HUMAN Glutamate-rich WD repeat-containing protein 1 OS=Homo sapiens OX=9606 GN=GRWD1 PE=1 SV=1	GRWD1	20.5873	20.6837	20.668	18.6577	17.8451	19.3073	0.0396948	1.40127	2.04295	no
UL12	sp|Q86XZ4|SPAS2_HUMAN Spermatogenesis-associated serine-rich protein 2 OS=Homo sapiens OX=9606 GN=SPATS2 PE=1 SV=1	SPATS2	21.0965	21.4257	20.6383	19.2415	19.5385	18.2555	0.0169765	1.77015	2.04164	no
UL12	sp|Q96RF0|SNX18_HUMAN Sorting nexin-18 OS=Homo sapiens OX=9606 GN=SNX18 PE=1 SV=2	SNX18	20.154	21.3504	21.1485	18.3579	18.6382	19.5544	0.0170518	1.76823	2.03415	no
UL12	sp|P32969|RL9_HUMAN 60S ribosomal protein L9 OS=Homo sapiens OX=9606 GN=RPL9 PE=1 SV=1	RPL9	27.2816	27.3557	27.1474	24.8699	25.2376	25.6969	0.0103812	1.98375	1.99344	no
UL12	sp|P40227|TCPZ_HUMAN T-complex protein 1 subunit zeta OS=Homo sapiens OX=9606 GN=CCT6A PE=1 SV=3	CCT6A	21.9303	22.1355	22.0237	20.411	19.9621	19.7539	0.0056767	2.2459	1.98751	no
UL12	sp|Q96KR1|ZFR_HUMAN Zinc finger RNA-binding protein OS=Homo sapiens OX=9606 GN=ZFR PE=1 SV=2	ZFR	22.0739	22.3842	22.1797	20.7283	20.6258	19.3232	0.0433768	1.36274	1.98685	no
UL12	sp|P60228|EIF3E_HUMAN Eukaryotic translation initiation factor 3 subunit E OS=Homo sapiens OX=9606 GN=EIF3E PE=1 SV=1	EIF3E	20.2242	20.7933	20.2571	18.7898	19.0482	17.482	0.0411566	1.38556	1.98485	no
UL12	sp|Q92769|HDAC2_HUMAN Histone deacetylase 2 OS=Homo sapiens OX=9606 GN=HDAC2 PE=1 SV=2	HDAC2	21.3434	22.4318	22.8054	21.3046	20.7774	18.5568	0.127898	0.893137	1.98059	no
UL12	sp|P62888|RL30_HUMAN 60S ribosomal protein L30 OS=Homo sapiens OX=9606 GN=RPL30 PE=1 SV=2	RPL30	26.9406	26.7013	26.4949	24.7616	24.983	24.5164	0.000468829	3.32899	1.95862	no
UL12	sp|P10208|UL24_HHV11 Protein UL24 OS=Human herpesvirus 1 (strain 17) OX=10299 GN=UL24 PE=1 SV=1	UL24	22.5656	23.0384	22.9375	20.9484	21.0817	20.656	0.000565022	3.24793	1.95182	no
UL12	sp|P35244|RFA3_HUMAN Replication protein A 14 kDa subunit OS=Homo sapiens OX=9606 GN=RPA3 PE=1 SV=1	RPA3	20.578	20.0453	20.1741	17.9363	19.1621	17.8582	0.0313508	1.50375	1.94695	no
UL12	sp|Q05048|CSTF1_HUMAN Cleavage stimulation factor subunit 1 OS=Homo sapiens OX=9606 GN=CSTF1 PE=1 SV=1	CSTF1	21.5881	21.6642	21.9884	20.9418	21.0607	17.4462	0.244112	0.612411	1.93063	no
UL12	sp|O00148|DX39A_HUMAN ATP-dependent RNA helicase DDX39A OS=Homo sapiens OX=9606 GN=DDX39A PE=1 SV=2	DDX39A	21.4424	21.6908	21.3183	19.7208	19.7673	19.1802	0.00231842	2.63481	1.92773	no
UL12	sp|P34932|HSP74_HUMAN Heat shock 70 kDa protein 4 OS=Homo sapiens OX=9606 GN=HSPA4 PE=1 SV=4	HSPA4	21.8503	21.9873	21.7625	20.2869	20.4295	19.1365	0.0397815	1.40032	1.91574	no
UL12	sp|Q12905|ILF2_HUMAN Interleukin enhancer-binding factor 2 OS=Homo sapiens OX=9606 GN=ILF2 PE=1 SV=2	ILF2	23.3048	23.8823	23.7313	21.8517	22.1159	21.2264	0.00598268	2.2231	1.90815	no
UL12	sp|P05387|RLA2_HUMAN 60S acidic ribosomal protein P2 OS=Homo sapiens OX=9606 GN=RPLP2 PE=1 SV=1	RPLP2	29.1394	29.3192	28.9906	27.2081	27.2102	27.31	0.000930918	3.03109	1.90697	no
UL12	sp|Q8NCA5|FA98A_HUMAN Protein FAM98A OS=Homo sapiens OX=9606 GN=FAM98A PE=1 SV=2	FAM98A	19.5424	19.6322	19.6967	17.6992	19.0553	16.4524	0.1281	0.89245	1.88813	no
UL12	sp|Q8NFW8|NEUA_HUMAN N-acylneuraminate cytidylyltransferase OS=Homo sapiens OX=9606 GN=CMAS PE=1 SV=2	CMAS	19.7281	19.9185	19.6923	17.3998	18.551	17.7557	0.0271979	1.56547	1.87748	no
UL12	sp|P10231|TEG5_HHV11 Tegument protein UL47 OS=Human herpesvirus 1 (strain 17) OX=10299 GN=UL47 PE=1 SV=1	UL47	25.8169	26.1794	26.6047	24.1046	24.6716	24.1952	0.00352791	2.45248	1.8765	no
UL12	sp|Q9UMS4|PRP19_HUMAN Pre-mRNA-processing factor 19 OS=Homo sapiens OX=9606 GN=PRPF19 PE=1 SV=1	PRPF19	24.5149	24.5748	24.4375	22.9044	23.0027	21.9925	0.0266471	1.57435	1.8759	no
UL12	sp|P39023|RL3_HUMAN 60S ribosomal protein L3 OS=Homo sapiens OX=9606 GN=RPL3 PE=1 SV=2	RPL3	27.2042	27.2825	27.1109	25.1613	25.3659	25.4773	0.000344574	3.46272	1.86438	no
UL12	sp|O60306|AQR_HUMAN RNA helicase aquarius OS=Homo sapiens OX=9606 GN=AQR PE=1 SV=4	AQR	19.3946	19.8394	19.4972	17.6566	17.861	17.6515	0.00119541	2.92248	1.85403	no
UL12	sp|O95782|AP2A1_HUMAN AP-2 complex subunit alpha-1 OS=Homo sapiens OX=9606 GN=AP2A1 PE=1 SV=3	AP2A1	20.5059	21.2199	20.8421	19.5273	19.68	17.8107	0.0780183	1.1078	1.84999	no
UL12	sp|Q07954|LRP1_HUMAN Prolow-density lipoprotein receptor-related protein 1 OS=Homo sapiens OX=9606 GN=LRP1 PE=1 SV=2	LRP1	20.3659	19.8627	19.8914	19.3207	17.8358	17.4239	0.0754763	1.12219	1.84653	no
UL12	sp|P61313|RL15_HUMAN 60S ribosomal protein L15 OS=Homo sapiens OX=9606 GN=RPL15 PE=1 SV=2	RPL15	26.9398	27.138	26.7411	24.8411	25.2031	25.2531	0.000480402	3.3184	1.8405	no
UL12	sp|P19338|NUCL_HUMAN Nucleolin OS=Homo sapiens OX=9606 GN=NCL PE=1 SV=3	NCL	26.7789	26.8742	26.7107	24.5727	24.9784	25.2929	0.00972875	2.01194	1.83996	no
UL12	sp|P10201|CVC1_HHV11 Capsid vertex component 1 OS=Human herpesvirus 1 (strain 17) OX=10299 GN=CVC1 PE=1 SV=1	CVC1	20.963	20.8048	21.7455	20.1713	20.432	17.3975	0.192068	0.716545	1.8375	no
UL12	sp|O00264|PGRC1_HUMAN Membrane-associated progesterone receptor component 1 OS=Homo sapiens OX=9606 GN=PGRMC1 PE=1 SV=3	PGRMC1	21.3233	20.8142	20.8453	16.9695	19.1785	21.3728	0.287561	0.54127	1.82065	no
UL12	sp|Q15020|SART3_HUMAN Squamous cell carcinoma antigen recognized by T-cells 3 OS=Homo sapiens OX=9606 GN=SART3 PE=1 SV=1	SART3	20.3666	20.8799	20.5527	18.3934	19.3683	18.5978	0.0125596	1.90102	1.8132	no
UL12	sp|P27635|RL10_HUMAN 60S ribosomal protein L10 OS=Homo sapiens OX=9606 GN=RPL10 PE=1 SV=4	RPL10	26.2618	26.2762	26.0148	24.1002	24.3264	24.6959	0.00294011	2.53164	1.81009	no
UL12	sp|P39060|COIA1_HUMAN Collagen alpha-1(XVIII) chain OS=Homo sapiens OX=9606 GN=COL18A1 PE=1 SV=5	COL18A1	22.2515	22.4522	22.0669	19.9988	20.3221	21.0265	0.0175405	1.75596	1.80772	no
UL12	sp|Q9Y625|GPC6_HUMAN Glypican-6 OS=Homo sapiens OX=9606 GN=GPC6 PE=1 SV=1	GPC6	20.4009	20.0917	20.0605	19.0439	17.6561	18.4439	0.0385089	1.41444	1.80311	no
UL12	sp|P48643|TCPE_HUMAN T-complex protein 1 subunit epsilon OS=Homo sapiens OX=9606 GN=CCT5 PE=1 SV=1	CCT5	21.496	21.6544	20.9004	20.0641	19.2006	19.3946	0.00698718	2.1557	1.79719	no
UL12	sp|Q9H9Y6|RPA2_HUMAN DNA-directed RNA polymerase I subunit RPA2 OS=Homo sapiens OX=9606 GN=POLR1B PE=1 SV=2	POLR1B	20.6857	21.8602	21.4134	19.6393	20.2216	18.7525	0.0333889	1.4764	1.78192	no
UL12	sp|P61289|PSME3_HUMAN Proteasome activator complex subunit 3 OS=Homo sapiens OX=9606 GN=PSME3 PE=1 SV=1	PSME3	21.2168	20.098	21.3269	20.1534	19.8244	17.3231	0.17419	0.758977	1.78027	no
UL12	sp|Q9NR50|EI2BG_HUMAN Translation initiation factor eIF-2B subunit gamma OS=Homo sapiens OX=9606 GN=EIF2B3 PE=1 SV=1	EIF2B3	19.1709	19.6863	19.7084	18.1717	17.7509	17.3032	0.00609013	2.21537	1.77995	no
UL12	sp|P09874|PARP1_HUMAN Poly [ADP-ribose] polymerase 1 OS=Homo sapiens OX=9606 GN=PARP1 PE=1 SV=4	PARP1	24.198	24.245	24.3312	22.9803	22.68	21.787	0.0370395	1.43133	1.77563	no
UL12	sp|P10238|ICP27_HHV11 mRNA export factor OS=Human herpesvirus 1 (strain 17) OX=10299 GN=UL54 PE=1 SV=1	UL54	25.7521	26.2105	26.1392	24.4002	24.506	23.8755	0.00256333	2.5912	1.77339	no
UL12	sp|P62913|RL11_HUMAN 60S ribosomal protein L11 OS=Homo sapiens OX=9606 GN=RPL11 PE=1 SV=2	RPL11	27.717	27.8312	27.5119	25.6955	26.0017	26.0567	0.000322086	3.49203	1.76874	no
UL12	sp|Q5JTV8|TOIP1_HUMAN Torsin-1A-interacting protein 1 OS=Homo sapiens OX=9606 GN=TOR1AIP1 PE=1 SV=2	TOR1AIP1	19.7617	19.2343	19.3575	17.1754	18.0724	17.8147	0.00856006	2.06752	1.76367	no
UL12	sp|P32888|TRX1_HHV11 Triplex capsid protein 1 OS=Human herpesvirus 1 (strain 17) OX=10299 GN=TRX1 PE=1 SV=1	TRX1	23.686	23.4148	24.1945	21.9042	22.1953	21.9076	0.00813593	2.08959	1.76276	no
UL12	sp|Q9Y4F1|FARP1_HUMAN FERM, ARHGEF and pleckstrin domain-containing protein 1 OS=Homo sapiens OX=9606 GN=FARP1 PE=1 SV=1	FARP1	20.0507	20.2983	20.2209	18.0265	19.1295	18.1267	0.0331482	1.47954	1.76244	no
UL12	sp|Q7Z478|DHX29_HUMAN ATP-dependent RNA helicase DHX29 OS=Homo sapiens OX=9606 GN=DHX29 PE=1 SV=2	DHX29	21.3263	21.953	21.685	20.4198	20.8633	18.3966	0.139555	0.855255	1.76157	no
UL12	sp|P10226|PAP_HHV11 DNA polymerase processivity factor OS=Human herpesvirus 1 (strain 17) OX=10299 GN=UL42 PE=1 SV=1	UL42	25.6752	25.4566	26.6891	24.1522	24.6526	23.7512	0.0236293	1.62655	1.75496	yes
UL12	sp|Q04637|IF4G1_HUMAN Eukaryotic translation initiation factor 4 gamma 1 OS=Homo sapiens OX=9606 GN=EIF4G1 PE=1 SV=4	EIF4G1	18.9429	19.6409	19.3816	19.27	17.1419	16.3123	0.180605	0.74327	1.74706	no
UL12	sp|Q9Y6N5|SQOR_HUMAN Sulfide:quinone oxidoreductase, mitochondrial OS=Homo sapiens OX=9606 GN=SQOR PE=1 SV=1	SQOR	20.3234	19.9037	19.9826	19.9429	17.6276	17.4192	0.161365	0.792192	1.74	no
UL12	sp|P46777|RL5_HUMAN 60S ribosomal protein L5 OS=Homo sapiens OX=9606 GN=RPL5 PE=1 SV=3	RPL5	27.2204	27.2528	26.9388	25.3096	25.4655	25.4394	0.000701211	3.15415	1.73248	no
UL12	sp|O75487|GPC4_HUMAN Glypican-4 OS=Homo sapiens OX=9606 GN=GPC4 PE=1 SV=4	GPC4	20.264	20.3337	19.9528	18.0427	18.5962	18.7198	0.004594	2.33781	1.73055	no
UL12	sp|Q14694|UBP10_HUMAN Ubiquitin carboxyl-terminal hydrolase 10 OS=Homo sapiens OX=9606 GN=USP10 PE=1 SV=2	USP10	19.6632	19.5766	19.8825	17.9283	17.9959	18.0099	0.00151227	2.82037	1.72938	no
UL12	sp|P62424|RL7A_HUMAN 60S ribosomal protein L7a OS=Homo sapiens OX=9606 GN=RPL7A PE=1 SV=2	RPL7A	27.8428	27.9455	27.6566	25.9549	26.0559	26.2482	0.000137933	3.86033	1.72865	no
UL12	sp|P50990|TCPQ_HUMAN T-complex protein 1 subunit theta OS=Homo sapiens OX=9606 GN=CCT8 PE=1 SV=4	CCT8	21.3049	21.6162	21.5139	19.642	19.6759	19.9352	0.000186938	3.7283	1.72729	no
UL12	sp|P42166|LAP2A_HUMAN Lamina-associated polypeptide 2, isoform alpha OS=Homo sapiens OX=9606 GN=TMPO PE=1 SV=2	TMPO	20.0401	19.8658	20.1015	18.6079	18.3832	17.8548	0.0107044	1.97044	1.72051	no
UL12	sp|Q8N474|SFRP1_HUMAN Secreted frizzled-related protein 1 OS=Homo sapiens OX=9606 GN=SFRP1 PE=1 SV=1	SFRP1	21.5042	21.2969	21.8502	21.1025	20.5659	17.8314	0.230036	0.638205	1.71718	no
UL12	sp|E9PRG8|CK098_HUMAN Uncharacterized protein C11orf98 OS=Homo sapiens OX=9606 GN=C11orf98 PE=4 SV=2	C11orf98	20.7761	20.8038	20.8448	17.8768	20.9692	18.4693	0.214077	0.669431	1.70312	no
UL12	sp|P30050|RL12_HUMAN 60S ribosomal protein L12 OS=Homo sapiens OX=9606 GN=RPL12 PE=1 SV=1	RPL12	27.3008	27.0325	27.1978	25.4711	25.4235	25.5775	0.00021738	3.66278	1.68634	no
UL12	sp|P62917|RL8_HUMAN 60S ribosomal protein L8 OS=Homo sapiens OX=9606 GN=RPL8 PE=1 SV=2	RPL8	27.021	27.253	26.987	25.1981	25.4662	25.5611	0.000367128	3.43518	1.67852	no
UL12	sp|P50914|RL14_HUMAN 60S ribosomal protein L14 OS=Homo sapiens OX=9606 GN=RPL14 PE=1 SV=4	RPL14	27.9563	28.0572	27.7988	26.1232	26.2583	26.4079	0.000120352	3.91955	1.67426	no
UL12	sp|P27348|1433T_HUMAN 14-3-3 protein theta OS=Homo sapiens OX=9606 GN=YWHAQ PE=1 SV=1	YWHAQ	20.898	20.6719	20.8355	19.5832	18.8059	19.0071	0.0134385	1.87165	1.66974	yes
UL12	sp|Q9BX40|LS14B_HUMAN Protein LSM14 homolog B OS=Homo sapiens OX=9606 GN=LSM14B PE=1 SV=1	LSM14B	20.2714	20.4796	20.3679	18.7927	19.7844	17.5707	0.121197	0.916507	1.65704	no
UL12	sp|Q13838|DX39B_HUMAN Spliceosome RNA helicase DDX39B OS=Homo sapiens OX=9606 GN=DDX39B PE=1 SV=1	DDX39B	25.2897	25.4971	25.7417	24.0955	24.2891	23.1766	0.0281791	1.55007	1.65582	no
UL12	sp|P62906|RL10A_HUMAN 60S ribosomal protein L10a OS=Homo sapiens OX=9606 GN=RPL10A PE=1 SV=2	RPL10A	27.2002	25.8511	26.5072	25.0141	24.9494	24.6332	0.0416594	1.38029	1.65395	no
UL12	sp|Q9GZL7|WDR12_HUMAN Ribosome biogenesis protein WDR12 OS=Homo sapiens OX=9606 GN=WDR12 PE=1 SV=2	WDR12	19.4512	19.415	19.2666	17.8949	17.9021	17.3743	0.00650172	2.18697	1.65384	no
UL12	sp|Q99848|EBP2_HUMAN Probable rRNA-processing protein EBP2 OS=Homo sapiens OX=9606 GN=EBNA1BP2 PE=1 SV=2	EBNA1BP2	24.8505	24.8297	24.7097	22.8952	23.1981	23.3365	0.00308666	2.51051	1.65339	no
UL12	sp|Q15050|RRS1_HUMAN Ribosome biogenesis regulatory protein homolog OS=Homo sapiens OX=9606 GN=RRS1 PE=1 SV=2	RRS1	24.0947	24.0277	23.8487	22.026	22.5038	22.5232	0.00366247	2.43623	1.63934	no
UL12	sp|P55084|ECHB_HUMAN Trifunctional enzyme subunit beta, mitochondrial OS=Homo sapiens OX=9606 GN=HADHB PE=1 SV=3	HADHB	23.3113	23.1484	23.1011	21.6303	21.2806	21.7412	0.0023269	2.63322	1.63623	no
UL12	sp|P04413|US03_HHV11 Serine/threonine-protein kinase US3 OS=Human herpesvirus 1 (strain 17) OX=10299 GN=US3 PE=1 SV=1	US3	21.1748	21.2865	21.8445	19.0323	20.3106	20.0726	0.0342809	1.46495	1.63011	no
UL12	sp|O75448|MED24_HUMAN Mediator of RNA polymerase II transcription subunit 24 OS=Homo sapiens OX=9606 GN=MED24 PE=1 SV=1	MED24	21.1194	21.5282	21.5535	20.4707	20.7574	18.0996	0.190696	0.719659	1.62447	no
UL12	sp|Q7Z2T5|TRM1L_HUMAN TRMT1-like protein OS=Homo sapiens OX=9606 GN=TRMT1L PE=1 SV=2	TRMT1L	19.7555	19.9238	19.7388	17.8225	18.3582	18.3917	0.00786208	2.10446	1.61525	no
UL12	sp|Q8IWA0|WDR75_HUMAN WD repeat-containing protein 75 OS=Homo sapiens OX=9606 GN=WDR75 PE=1 SV=1	WDR75	20.125	20.4255	20.626	19.4489	19.5788	17.3172	0.154631	0.810702	1.61058	no
UL12	sp|Q13769|THOC5_HUMAN THO complex subunit 5 homolog OS=Homo sapiens OX=9606 GN=THOC5 PE=1 SV=2	THOC5	23.7783	24.1493	24.3544	22.6417	23.0872	21.7404	0.0401659	1.39614	1.60424	no
UL12	sp|Q02878|RL6_HUMAN 60S ribosomal protein L6 OS=Homo sapiens OX=9606 GN=RPL6 PE=1 SV=3	RPL6	28.2144	28.368	27.9729	26.4285	26.5978	26.7433	0.000531542	3.27446	1.59526	no
UL12	sp|P10209|CVC2_HHV11 Capsid vertex component 2 OS=Human herpesvirus 1 (strain 17) OX=10299 GN=CVC2 PE=1 SV=1	CVC2	21.3515	21.3757	22.0601	19.6471	20.4825	19.8836	0.00957209	2.01899	1.59137	no
UL12	sp|P46779|RL28_HUMAN 60S ribosomal protein L28 OS=Homo sapiens OX=9606 GN=RPL28 PE=1 SV=3	RPL28	26.0746	26.2589	25.9133	24.1738	24.5459	24.7766	0.00353807	2.45123	1.58349	no
UL12	sp|P46778|RL21_HUMAN 60S ribosomal protein L21 OS=Homo sapiens OX=9606 GN=RPL21 PE=1 SV=2	RPL21	26.7932	26.9906	26.6819	25.141	25.2581	25.324	0.000404951	3.3926	1.58085	no
UL12	sp|P40429|RL13A_HUMAN 60S ribosomal protein L13a OS=Homo sapiens OX=9606 GN=RPL13A PE=1 SV=2	RPL13A	26.3382	26.2712	26.1808	24.563	24.6526	24.8695	0.000657175	3.18232	1.56839	no
UL12	sp|Q15393|SF3B3_HUMAN Splicing factor 3B subunit 3 OS=Homo sapiens OX=9606 GN=SF3B3 PE=1 SV=4	SF3B3	25.9679	26.3625	26.0929	24.5345	25.0451	24.1437	0.0147144	1.83226	1.56668	no
UL12	sp|P63010|AP2B1_HUMAN AP-2 complex subunit beta OS=Homo sapiens OX=9606 GN=AP2B1 PE=1 SV=1	AP2B1	20.1741	20.6133	20.4011	19.4319	19.7931	17.2701	0.182631	0.738426	1.56449	no
UL12	sp|Q8IVL5|P3H2_HUMAN Prolyl 3-hydroxylase 2 OS=Homo sapiens OX=9606 GN=P3H2 PE=1 SV=1	P3H2	20.277	20.2061	20.6911	18.7346	19.2833	18.4665	0.00864308	2.06333	1.56326	no
UL12	sp|P06491|MCP_HHV11 Major capsid protein OS=Human herpesvirus 1 (strain 17) OX=10299 GN=MCP PE=1 SV=1	MCP	25.2666	25.2899	25.9299	23.6674	24.0462	24.0884	0.00646105	2.1897	1.56147	no
UL12	sp|P26373|RL13_HUMAN 60S ribosomal protein L13 OS=Homo sapiens OX=9606 GN=RPL13 PE=1 SV=4	RPL13	27.9374	28.0246	27.6834	26.0501	26.3267	26.5905	0.0020789	2.68217	1.55936	no
UL12	sp|P10211|GB_HHV11 Envelope glycoprotein B OS=Human herpesvirus 1 (strain 17) OX=10299 GN=gB PE=1 SV=1	gB	25.1637	25.2397	25.4058	23.2384	23.9744	23.9318	0.01629	1.78808	1.55483	no
UL12	sp|P50991|TCPD_HUMAN T-complex protein 1 subunit delta OS=Homo sapiens OX=9606 GN=CCT4 PE=1 SV=4	CCT4	21.0452	21.1575	21.0804	19.9519	19.1061	19.5621	0.0221883	1.65388	1.55435	no
UL12	sp|Q9BUJ2|HNRL1_HUMAN Heterogeneous nuclear ribonucleoprotein U-like protein 1 OS=Homo sapiens OX=9606 GN=HNRNPUL1 PE=1 SV=2	HNRNPUL1	23.995	24.0917	23.9917	22.8285	22.6555	21.9876	0.0251916	1.59874	1.5356	no
UL12	sp|Q9NUQ6|SPS2L_HUMAN SPATS2-like protein OS=Homo sapiens OX=9606 GN=SPATS2L PE=1 SV=2	SPATS2L	23.8652	23.9924	23.781	22.282	22.6369	22.1152	0.00449111	2.34765	1.53482	no
UL12	sp|Q92841|DDX17_HUMAN Probable ATP-dependent RNA helicase DDX17 OS=Homo sapiens OX=9606 GN=DDX17 PE=1 SV=2	DDX17	22.7784	22.9988	22.7602	21.5556	21.5326	20.8476	0.0148396	1.82858	1.5339	no
UL12	sp|P10235|TEG7_HHV11 Tegument protein UL51 OS=Human herpesvirus 1 (strain 17) OX=10299 GN=UL51 PE=1 SV=1	UL51	23.1123	22.8376	23.465	21.5323	22.0422	21.2563	0.00746374	2.12704	1.52807	no
UL12	sp|P09651|ROA1_HUMAN Heterogeneous nuclear ribonucleoprotein A1 OS=Homo sapiens OX=9606 GN=HNRNPA1 PE=1 SV=5;sp|Q32P51|RA1L2_HUMAN Heterogeneous nuclear ribonucleoprotein A1-like 2 OS=Homo sapiens OX=9606 GN=HNRNPA1L2 PE=2 SV=2	HNRNPA1;HNRNPA1L2	26.7858	27.0555	27.058	25.4683	25.5896	25.2626	0.000319153	3.496	1.52624	no
UL12	sp|Q9NW13|RBM28_HUMAN RNA-binding protein 28 OS=Homo sapiens OX=9606 GN=RBM28 PE=1 SV=3	RBM28	22.0575	22.0531	21.8881	20.1945	20.638	20.6143	0.00408034	2.3893	1.51729	no
UL12	sp|Q00577|PURA_HUMAN Transcriptional activator protein Pur-alpha OS=Homo sapiens OX=9606 GN=PURA PE=1 SV=2	PURA	22.4626	22.5683	22.4562	21.0211	20.9756	20.9448	2.16345e-05	4.66485	1.51517	no
UL12	sp|Q16363|LAMA4_HUMAN Laminin subunit alpha-4 OS=Homo sapiens OX=9606 GN=LAMA4 PE=1 SV=4	LAMA4	19.0475	19.8018	19.624	17.9409	18.2296	17.7909	0.0090426	2.04371	1.5039	no
UL12	sp|Q07020|RL18_HUMAN 60S ribosomal protein L18 OS=Homo sapiens OX=9606 GN=RPL18 PE=1 SV=2	RPL18	28.4571	28.5946	28.1228	26.5888	27.0193	27.0603	0.00191521	2.71778	1.50201	no
UL12	sp|Q96QR8|PURB_HUMAN Transcriptional activator protein Pur-beta OS=Homo sapiens OX=9606 GN=PURB PE=1 SV=3	PURB	20.6927	20.7643	20.5279	19.1514	19.0651	19.2902	0.000102267	3.99026	1.49272	no
UL12	sp|P49368|TCPG_HUMAN T-complex protein 1 subunit gamma OS=Homo sapiens OX=9606 GN=CCT3 PE=1 SV=4	CCT3	21.7416	21.7365	21.7349	20.3138	20.2293	20.202	0.000489752	3.31002	1.48928	no
UL12	sp|Q00839|HNRPU_HUMAN Heterogeneous nuclear ribonucleoprotein U OS=Homo sapiens OX=9606 GN=HNRNPU PE=1 SV=6	HNRNPU	26.346	26.4637	26.4791	24.9255	25.168	24.7286	0.00381734	2.41824	1.4889	no
UL12	sp|Q09161|NCBP1_HUMAN Nuclear cap-binding protein subunit 1 OS=Homo sapiens OX=9606 GN=NCBP1 PE=1 SV=1	NCBP1	21.0971	21.9017	21.9382	21.0567	21.2827	18.1464	0.276871	0.557723	1.48369	no
UL12	sp|Q96SB4|SRPK1_HUMAN SRSF protein kinase 1 OS=Homo sapiens OX=9606 GN=SRPK1 PE=1 SV=2	SRPK1	19.924	20.3683	20.4451	19.3126	19.6927	17.2832	0.181199	0.741843	1.48295	no
UL12	sp|Q99547|MPH6_HUMAN M-phase phosphoprotein 6 OS=Homo sapiens OX=9606 GN=MPHOSPH6 PE=1 SV=2	MPHOSPH6	19.9162	20.015	19.9489	19.3789	17.8343	18.232	0.0851155	1.06999	1.47828	no
UL12	sp|Q9UJA5|TRM6_HUMAN tRNA (adenine(58)-N(1))-methyltransferase non-catalytic subunit TRM6 OS=Homo sapiens OX=9606 GN=TRMT6 PE=1 SV=1	TRMT6	19.4535	19.7253	19.4248	18.1832	18.0663	17.9365	0.000388377	3.41075	1.47254	no
UL12	sp|Q9H583|HEAT1_HUMAN HEAT repeat-containing protein 1 OS=Homo sapiens OX=9606 GN=HEATR1 PE=1 SV=3	HEATR1	18.8698	19.0996	19.2217	17.3669	17.616	17.8021	0.000999339	3.00029	1.46869	no
UL12	sp|Q9Y3A4|RRP7A_HUMAN Ribosomal RNA-processing protein 7 homolog A OS=Homo sapiens OX=9606 GN=RRP7A PE=1 SV=2	RRP7A	19.8004	20.44	19.6338	18.8739	19.3588	17.2383	0.137025	0.863202	1.46775	no
UL12	sp|Q9NPD3|EXOS4_HUMAN Exosome complex component RRP41 OS=Homo sapiens OX=9606 GN=EXOSC4 PE=1 SV=3	EXOSC4	20.3915	20.5289	20.3383	19.2904	19.0831	18.4888	0.0211136	1.67544	1.46549	no
UL12	sp|P04488|GE_HHV11 Envelope glycoprotein E OS=Human herpesvirus 1 (strain 17) OX=10299 GN=gE PE=1 SV=1	gE	23.331	23.1611	23.4495	21.6349	21.7355	22.1771	0.00455847	2.34118	1.46469	no
UL12	sp|O00303|EIF3F_HUMAN Eukaryotic translation initiation factor 3 subunit F OS=Homo sapiens OX=9606 GN=EIF3F PE=1 SV=1	EIF3F	23.4635	23.7599	24.0012	22.6841	22.6473	21.5464	0.0447454	1.34925	1.44892	no
UL12	sp|Q9P287|BCCIP_HUMAN BRCA2 and CDKN1A-interacting protein OS=Homo sapiens OX=9606 GN=BCCIP PE=1 SV=1	BCCIP	21.3921	21.0754	21.195	19.5	19.8077	20.0178	0.00258755	2.58711	1.44567	no
UL12	sp|P04487|RNB_HHV11 Accessory factor US11 OS=Human herpesvirus 1 (strain 17) OX=10299 GN=US11 PE=1 SV=1	US11	30.4612	30.5545	30.3108	29.131	29.0579	28.8136	0.00042707	3.3695	1.44138	no
UL12	sp|Q9Y6A4|CFA20_HUMAN Cilia- and flagella-associated protein 20 OS=Homo sapiens OX=9606 GN=CFAP20 PE=1 SV=1	CFAP20	25.659	25.3911	25.162	23.9891	24.3433	23.5582	0.00928459	2.03224	1.44045	no
UL12	sp|O95817|BAG3_HUMAN BAG family molecular chaperone regulator 3 OS=Homo sapiens OX=9606 GN=BAG3 PE=1 SV=3	BAG3	20.2563	20.3624	19.984	20.1214	17.8797	18.2812	0.169149	0.771731	1.44011	no
UL12	sp|P18621|RL17_HUMAN 60S ribosomal protein L17 OS=Homo sapiens OX=9606 GN=RPL17 PE=1 SV=3	RPL17	26.884	26.6717	26.3397	25.1386	25.2625	25.2065	0.00929982	2.03153	1.42929	no
UL12	sp|P24928|RPB1_HUMAN DNA-directed RNA polymerase II subunit RPB1 OS=Homo sapiens OX=9606 GN=POLR2A PE=1 SV=2	POLR2A	18.8437	19.031	19.5287	18.8392	17.1095	17.1737	0.115213	0.938498	1.427	no
UL12	sp|Q99832|TCPH_HUMAN T-complex protein 1 subunit eta OS=Homo sapiens OX=9606 GN=CCT7 PE=1 SV=2	CCT7	21.6205	22.2667	21.8696	20.5318	20.0203	20.9496	0.015766	1.80228	1.41836	no
UL12	sp|P61353|RL27_HUMAN 60S ribosomal protein L27 OS=Homo sapiens OX=9606 GN=RPL27 PE=1 SV=2	RPL27	27.1231	27.1747	27.0246	25.7799	25.7109	25.5812	7.05478e-05	4.15152	1.41682	no
UL12	sp|P78371|TCPB_HUMAN T-complex protein 1 subunit beta OS=Homo sapiens OX=9606 GN=CCT2 PE=1 SV=4	CCT2	21.7572	21.8555	21.7091	20.6869	20.3332	20.0738	0.0118786	1.92524	1.40932	no
UL12	sp|Q71SY5|MED25_HUMAN Mediator of RNA polymerase II transcription subunit 25 OS=Homo sapiens OX=9606 GN=MED25 PE=1 SV=2	MED25	20.9385	21.203	21.3423	20.7649	20.8843	17.614	0.31893	0.496305	1.40688	no
UL12	sp|Q9UDW3|ZMAT5_HUMAN Zinc finger matrin-type protein 5 OS=Homo sapiens OX=9606 GN=ZMAT5 PE=1 SV=1	ZMAT5	19.8477	19.3694	19.2968	18.3426	19.1344	16.8364	0.166869	0.777625	1.40014	no
UL12	sp|P10155|RO60_HUMAN 60 kDa SS-A/Ro ribonucleoprotein OS=Homo sapiens OX=9606 GN=RO60 PE=1 SV=2	RO60	19.9648	20.3294	19.5542	18.1088	19.0841	18.4753	0.0202371	1.69385	1.39338	no
UL12	sp|Q5T280|CI114_HUMAN Putative methyltransferase C9orf114 OS=Homo sapiens OX=9606 GN=SPOUT1 PE=1 SV=3	SPOUT1	20.1071	20.515	20.5489	19.2331	19.4367	18.3655	0.0366367	1.43608	1.37857	no
UL12	sp|P31431|SDC4_HUMAN Syndecan-4 OS=Homo sapiens OX=9606 GN=SDC4 PE=1 SV=2	SDC4	21.2276	21.2723	21.0254	19.5692	19.6451	20.1966	0.0116885	1.93224	1.37146	no
UL12	sp|P10190|PORTL_HHV11 Portal protein OS=Human herpesvirus 1 (strain 17) OX=10299 GN=UL6 PE=1 SV=1	UL6	21.4189	21.3894	21.5613	19.8114	20.4253	20.0272	0.011587	1.93603	1.36857	no
UL12	sp|Q96RS6|NUDC1_HUMAN NudC domain-containing protein 1 OS=Homo sapiens OX=9606 GN=NUDCD1 PE=1 SV=2	NUDCD1	19.5682	19.6685	19.3305	18.2865	19.4624	16.7154	0.226409	0.645107	1.36767	no
UL12	sp|P26599|PTBP1_HUMAN Polypyrimidine tract-binding protein 1 OS=Homo sapiens OX=9606 GN=PTBP1 PE=1 SV=1	PTBP1	23.8628	24.015	24.1135	22.6205	23.0475	22.2282	0.0210828	1.67607	1.36501	no
UL12	sp|P06492|VP16_HHV11 Tegument protein VP16 OS=Human herpesvirus 1 (strain 17) OX=10299 GN=UL48 PE=1 SV=1	UL48	22.4355	22.6811	23.278	21.2855	21.4615	21.5614	0.0234341	1.63015	1.36206	no
UL12	sp|P10230|TEG1_HHV11 Tegument protein UL46 OS=Human herpesvirus 1 (strain 17) OX=10299 GN=UL46 PE=1 SV=2	UL46	24.8189	25.0922	25.4505	23.4779	23.9558	23.8507	0.00506149	2.29572	1.35905	no
UL12	sp|P47914|RL29_HUMAN 60S ribosomal protein L29 OS=Homo sapiens OX=9606 GN=RPL29 PE=1 SV=2	RPL29	27.5273	27.5896	27.2347	26.2343	26.0678	25.9802	0.00095028	3.02215	1.35644	no
UL12	sp|P17987|TCPA_HUMAN T-complex protein 1 subunit alpha OS=Homo sapiens OX=9606 GN=TCP1 PE=1 SV=1	TCP1	21.5243	21.6504	21.5377	20.3345	20.0645	20.2652	0.000751978	3.1238	1.34939	no
UL12	sp|Q12874|SF3A3_HUMAN Splicing factor 3A subunit 3 OS=Homo sapiens OX=9606 GN=SF3A3 PE=1 SV=1	SF3A3	25.8153	26.2459	26.0965	24.8658	25.1028	24.1714	0.0258678	1.58724	1.33921	no
UL12	sp|P49207|RL34_HUMAN 60S ribosomal protein L34 OS=Homo sapiens OX=9606 GN=RPL34 PE=1 SV=3	RPL34	26.9793	26.8056	26.6321	25.394	25.5142	25.5406	0.00176888	2.7523	1.32278	no
UL12	sp|O15226|NKRF_HUMAN NF-kappa-B-repressing factor OS=Homo sapiens OX=9606 GN=NKRF PE=1 SV=2	NKRF	21.1515	20.9143	21.1803	19.9746	20.3014	19.0203	0.0694903	1.15808	1.31658	no
UL12	sp|P55884|EIF3B_HUMAN Eukaryotic translation initiation factor 3 subunit B OS=Homo sapiens OX=9606 GN=EIF3B PE=1 SV=3	EIF3B	22.6628	23.3133	23.1775	21.8944	22.3162	20.9936	0.0580626	1.2361	1.31645	no
UL12	sp|Q15269|PWP2_HUMAN Periodic tryptophan protein 2 homolog OS=Homo sapiens OX=9606 GN=PWP2 PE=2 SV=2	PWP2	19.5758	20.341	19.9454	19.9989	18.6556	17.2637	0.23325	0.632179	1.3147	no
UL12	sp|Q92900|RENT1_HUMAN Regulator of nonsense transcripts 1 OS=Homo sapiens OX=9606 GN=UPF1 PE=1 SV=2	UPF1	23.1025	23.4144	23.2463	22.3912	22.262	21.1834	0.0689698	1.16134	1.30889	no
UL12	sp|P08393|ICP0_HHV11 E3 ubiquitin-protein ligase ICP0 OS=Human herpesvirus 1 (strain 17) OX=10299 GN=ICP0 PE=1 SV=1	ICP0	25.0495	25.1913	25.4374	23.8045	23.9515	24.0069	0.00188555	2.72456	1.30504	no
UL12	sp|P12270|TPR_HUMAN Nucleoprotein TPR OS=Homo sapiens OX=9606 GN=TPR PE=1 SV=3	TPR	19.7738	19.624	19.6496	18.9407	18.1158	18.1161	0.0391872	1.40686	1.29163	no
UL12	sp|O15460|P4HA2_HUMAN Prolyl 4-hydroxylase subunit alpha-2 OS=Homo sapiens OX=9606 GN=P4HA2 PE=1 SV=1	P4HA2	21.0341	21.1165	21.1961	20.9737	20.5517	17.9715	0.304712	0.51611	1.2833	no
UL12	sp|Q8WUJ3|CEMIP_HUMAN Cell migration-inducing and hyaluronan-binding protein OS=Homo sapiens OX=9606 GN=CEMIP PE=1 SV=2	CEMIP	20.0904	19.9877	20.1757	18.8337	19.4941	18.0966	0.0845713	1.07278	1.27649	no
UL12	sp|Q07021|C1QBP_HUMAN Complement component 1 Q subcomponent-binding protein, mitochondrial OS=Homo sapiens OX=9606 GN=C1QBP PE=1 SV=1	C1QBP	24.7026	24.6295	24.958	23.5019	23.4979	23.4767	0.00583824	2.23372	1.27117	no
UL12	sp|O94905|ERLN2_HUMAN Erlin-2 OS=Homo sapiens OX=9606 GN=ERLIN2 PE=1 SV=1	ERLIN2	20.3222	20.0982	20.1675	19.7558	19.8945	17.1399	0.292941	0.533219	1.2659	no
UL12	sp|P13473|LAMP2_HUMAN Lysosome-associated membrane glycoprotein 2 OS=Homo sapiens OX=9606 GN=LAMP2 PE=1 SV=2	LAMP2	20.0381	19.2379	19.8924	19.2012	17.8618	18.3115	0.0638715	1.19469	1.26463	no
UL12	sp|Q9BZJ0|CRNL1_HUMAN Crooked neck-like protein 1 OS=Homo sapiens OX=9606 GN=CRNKL1 PE=1 SV=4	CRNKL1	20.7654	20.9023	20.766	19.4954	20.0399	19.1051	0.0397609	1.40054	1.26444	no
UL12	sp|P46776|RL27A_HUMAN 60S ribosomal protein L27a OS=Homo sapiens OX=9606 GN=RPL27A PE=1 SV=2	RPL27A	27.1528	27.0897	26.7037	25.5436	25.8026	25.8341	0.00300289	2.52246	1.25531	no
UL12	sp|P35625|TIMP3_HUMAN Metalloproteinase inhibitor 3 OS=Homo sapiens OX=9606 GN=TIMP3 PE=1 SV=2	TIMP3	19.1391	19.2564	19.9309	18.6772	18.5949	17.2961	0.0883672	1.05371	1.25273	no
UL12	sp|Q9BZE4|NOG1_HUMAN Nucleolar GTP-binding protein 1 OS=Homo sapiens OX=9606 GN=GTPBP4 PE=1 SV=3	GTPBP4	20.0158	20.6829	20.4218	19.7657	19.6012	18.0166	0.14429	0.840765	1.24565	no
UL12	sp|P62910|RL32_HUMAN 60S ribosomal protein L32 OS=Homo sapiens OX=9606 GN=RPL32 PE=1 SV=2	RPL32	26.4096	26.3272	26.11	24.9329	25.0992	25.0911	0.000812083	3.0904	1.24121	no
UL12	sp|P08758|ANXA5_HUMAN Annexin A5 OS=Homo sapiens OX=9606 GN=ANXA5 PE=1 SV=2	ANXA5	19.5164	18.9595	19.2295	19.0542	17.851	17.0774	0.15588	0.80721	1.24094	no
UL12	sp|P08865|RSSA_HUMAN 40S ribosomal protein SA OS=Homo sapiens OX=9606 GN=RPSA PE=1 SV=4	RPSA	25.2525	25.3069	25.356	24.2661	24.3399	23.5922	0.033219	1.47861	1.23904	no
UL12	sp|Q15056|IF4H_HUMAN Eukaryotic translation initiation factor 4H OS=Homo sapiens OX=9606 GN=EIF4H PE=1 SV=5	EIF4H	23.4591	23.1981	23.4253	21.2052	22.7611	22.406	0.115425	0.937699	1.23678	no
UL12	sp|P56537|IF6_HUMAN Eukaryotic translation initiation factor 6 OS=Homo sapiens OX=9606 GN=EIF6 PE=1 SV=1	EIF6	22.6455	22.4822	22.4805	21.7164	20.9431	21.247	0.0261504	1.58252	1.23391	no
UL12	sp|Q12996|CSTF3_HUMAN Cleavage stimulation factor subunit 3 OS=Homo sapiens OX=9606 GN=CSTF3 PE=1 SV=1	CSTF3	19.1299	20.0371	19.9339	18.745	18.8741	17.8119	0.051348	1.28948	1.2233	no
UL12	sp|Q7L2E3|DHX30_HUMAN ATP-dependent RNA helicase DHX30 OS=Homo sapiens OX=9606 GN=DHX30 PE=1 SV=1	DHX30	19.8062	20.3875	20.1847	19.16	19.0582	18.4952	0.0112328	1.94951	1.2217	no
UL12	sp|Q9H0S4|DDX47_HUMAN Probable ATP-dependent RNA helicase DDX47 OS=Homo sapiens OX=9606 GN=DDX47 PE=1 SV=1	DDX47	19.438	19.8023	19.7815	19.6939	19.057	16.6072	0.323339	0.490341	1.22125	no
UL12	sp|P00750|TPA_HUMAN Tissue-type plasminogen activator OS=Homo sapiens OX=9606 GN=PLAT PE=1 SV=1	PLAT	19.4257	19.8703	19.9091	19.4858	19.6469	16.4445	0.365324	0.437322	1.20934	no
UL12	sp|Q8NBJ5|GT251_HUMAN Procollagen galactosyltransferase 1 OS=Homo sapiens OX=9606 GN=COLGALT1 PE=1 SV=1	COLGALT1	18.7198	18.9435	18.6907	17.6133	17.535	17.5832	0.00247102	2.60712	1.20746	no
UL12	sp|P55209|NP1L1_HUMAN Nucleosome assembly protein 1-like 1 OS=Homo sapiens OX=9606 GN=NAP1L1 PE=1 SV=1	NAP1L1	20.8239	21.0855	20.5153	19.5042	19.1621	20.1666	0.035563	1.449	1.19728	no
UL12	sp|Q9ULK4|MED23_HUMAN Mediator of RNA polymerase II transcription subunit 23 OS=Homo sapiens OX=9606 GN=MED23 PE=1 SV=2	MED23	19.4394	20.2228	20.2385	19.7099	19.7658	16.8403	0.341399	0.466738	1.19493	no
UL12	sp|Q9BRJ6|CG050_HUMAN Uncharacterized protein C7orf50 OS=Homo sapiens OX=9606 GN=C7orf50 PE=1 SV=1	C7orf50	22.686	22.8434	22.5494	21.9932	21.5989	20.9132	0.0550836	1.25898	1.19114	no
UL12	sp|O96019|ACL6A_HUMAN Actin-like protein 6A OS=Homo sapiens OX=9606 GN=ACTL6A PE=1 SV=1	ACTL6A	24.3142	24.3496	24.1356	23.3572	23.2897	22.5822	0.0335142	1.47477	1.19011	no
UL12	sp|Q15542|TAF5_HUMAN Transcription initiation factor TFIID subunit 5 OS=Homo sapiens OX=9606 GN=TAF5 PE=1 SV=3	TAF5	19.1641	19.4642	19.4459	18.9174	17.4553	18.169	0.101326	0.994277	1.17754	no
UL12	sp|Q9Y277|VDAC3_HUMAN Voltage-dependent anion-selective channel protein 3 OS=Homo sapiens OX=9606 GN=VDAC3 PE=1 SV=1	VDAC3	20.7062	20.2495	20.5216	20.16	19.8492	17.9371	0.229645	0.638944	1.17698	no
UL12	sp|Q13885|TBB2A_HUMAN Tubulin beta-2A chain OS=Homo sapiens OX=9606 GN=TUBB2A PE=1 SV=1	TUBB2A	19.5987	19.4215	19.2941	19.0984	18.2044	17.4826	0.123581	0.90805	1.17631	no
UL12	sp|P0DMV9|HS71B_HUMAN Heat shock 70 kDa protein 1B OS=Homo sapiens OX=9606 GN=HSPA1B PE=1 SV=1;sp|P0DMV8|HS71A_HUMAN Heat shock 70 kDa protein 1A OS=Homo sapiens OX=9606 GN=HSPA1A PE=1 SV=1	HSPA1B;HSPA1A	26.6321	26.4236	26.3512	25.4367	25.3065	25.1482	0.00058762	3.2309	1.17185	no
UL12	sp|P83731|RL24_HUMAN 60S ribosomal protein L24 OS=Homo sapiens OX=9606 GN=RPL24 PE=1 SV=1	RPL24	27.308	27.4959	27.1947	25.9994	26.3421	26.1433	0.00097055	3.01298	1.17128	no
UL12	sp|Q6DD87|ZN787_HUMAN Zinc finger protein 787 OS=Homo sapiens OX=9606 GN=ZNF787 PE=1 SV=4	ZNF787	19.0515	18.8078	19.1141	18.7675	16.5965	18.1259	0.211169	0.67537	1.16116	no
UL12	sp|P18077|RL35A_HUMAN 60S ribosomal protein L35a OS=Homo sapiens OX=9606 GN=RPL35A PE=1 SV=2	RPL35A	25.2113	25.1574	25.3069	23.801	23.9577	24.4411	0.0220851	1.6559	1.15853	no
UL12	sp|Q13501|SQSTM_HUMAN Sequestosome-1 OS=Homo sapiens OX=9606 GN=SQSTM1 PE=1 SV=1	SQSTM1	22.7014	22.6636	22.6792	21.3158	21.7486	21.5132	0.0110536	1.95649	1.15553	no
UL12	sp|Q13263|TIF1B_HUMAN Transcription intermediary factor 1-beta OS=Homo sapiens OX=9606 GN=TRIM28 PE=1 SV=5	TRIM28	20.7746	20.4552	20.6356	20.6749	17.5266	20.201	0.3599	0.443818	1.15435	no
UL12	sp|Q16576|RBBP7_HUMAN Histone-binding protein RBBP7 OS=Homo sapiens OX=9606 GN=RBBP7 PE=1 SV=1	RBBP7	21.1505	21.4772	21.6998	21.8718	21.4448	17.5647	0.490557	0.309311	1.14876	no
UL12	sp|Q969Q0|RL36L_HUMAN 60S ribosomal protein L36a-like OS=Homo sapiens OX=9606 GN=RPL36AL PE=1 SV=3;sp|P83881|RL36A_HUMAN 60S ribosomal protein L36a OS=Homo sapiens OX=9606 GN=RPL36A PE=1 SV=2	RPL36AL;RPL36A	25.0273	25.1151	24.6591	23.7565	23.9155	23.6851	0.00575484	2.23997	1.14813	no
UL12	sp|O43823|AKAP8_HUMAN A-kinase anchor protein 8 OS=Homo sapiens OX=9606 GN=AKAP8 PE=1 SV=1	AKAP8	18.7907	18.8448	19.147	16.0556	19.1945	18.0943	0.338491	0.470453	1.14601	no
UL12	sp|Q9UJV9|DDX41_HUMAN Probable ATP-dependent RNA helicase DDX41 OS=Homo sapiens OX=9606 GN=DDX41 PE=1 SV=2	DDX41	25.2528	25.1623	24.8043	23.8265	24.038	23.9247	0.00617746	2.20919	1.14343	no
UL12	sp|O43143|DHX15_HUMAN Pre-mRNA-splicing factor ATP-dependent RNA helicase DHX15 OS=Homo sapiens OX=9606 GN=DHX15 PE=1 SV=2	DHX15	24.7332	25.0745	24.9439	23.6571	23.9329	23.7478	0.00106681	2.97191	1.13795	no
UL12	sp|Q14258|TRI25_HUMAN E3 ubiquitin/ISG15 ligase TRIM25 OS=Homo sapiens OX=9606 GN=TRIM25 PE=1 SV=2	TRIM25	18.8992	18.9411	19.2536	17.4434	18.0088	18.2607	0.0272808	1.56414	1.12699	no
UL12	sp|Q49A26|GLYR1_HUMAN Putative oxidoreductase GLYR1 OS=Homo sapiens OX=9606 GN=GLYR1 PE=1 SV=4	GLYR1	18.9934	19.0777	19.4266	16.4827	18.6471	19.0252	0.293549	0.532319	1.11425	no
UL12	sp|Q8IY81|SPB1_HUMAN pre-rRNA 2-O-ribose RNA methyltransferase FTSJ3 OS=Homo sapiens OX=9606 GN=FTSJ3 PE=1 SV=2	FTSJ3	20.6313	20.2977	20.8474	19.1987	19.5829	19.669	0.00696328	2.15719	1.1086	no
UL12	sp|P19474|RO52_HUMAN E3 ubiquitin-protein ligase TRIM21 OS=Homo sapiens OX=9606 GN=TRIM21 PE=1 SV=1	TRIM21	23.9938	24.0524	23.4334	22.6213	23.2835	22.2685	0.0442821	1.35377	1.10211	no
UL12	sp|Q96I24|FUBP3_HUMAN Far upstream element-binding protein 3 OS=Homo sapiens OX=9606 GN=FUBP3 PE=1 SV=2	FUBP3	19.6776	19.7793	20.43	19.1513	18.7287	18.7167	0.0238287	1.6229	1.09675	no
UL12	sp|P60842|IF4A1_HUMAN Eukaryotic initiation factor 4A-I OS=Homo sapiens OX=9606 GN=EIF4A1 PE=1 SV=1	EIF4A1	21.3453	21.7816	22.2689	20.8876	20.4342	20.7853	0.0355942	1.44862	1.09624	no
UL12	sp|P62873|GBB1_HUMAN Guanine nucleotide-binding protein G(I)/G(S)/G(T) subunit beta-1 OS=Homo sapiens OX=9606 GN=GNB1 PE=1 SV=3	GNB1	21.1014	20.9803	21.2919	21.1101	21.0794	17.9012	0.412128	0.384968	1.09426	no
UL12	sp|P55072|TERA_HUMAN Transitional endoplasmic reticulum ATPase OS=Homo sapiens OX=9606 GN=VCP PE=1 SV=4	VCP	21.2307	21.4484	21.4767	20.6179	20.2514	20.0139	0.0135933	1.86668	1.09086	no
UL12	sp|Q96AY3|FKB10_HUMAN Peptidyl-prolyl cis-trans isomerase FKBP10 OS=Homo sapiens OX=9606 GN=FKBP10 PE=1 SV=1	FKBP10	21.3332	21.3542	21.3365	20.1388	20.4116	20.2119	0.00534056	2.27241	1.08715	no
UL12	sp|Q6UXN9|WDR82_HUMAN WD repeat-containing protein 82 OS=Homo sapiens OX=9606 GN=WDR82 PE=1 SV=1	WDR82	23.2798	23.3723	23.3981	23.0146	22.8375	20.954	0.242412	0.615446	1.08135	no
UL12	sp|Q16666|IF16_HUMAN Gamma-interferon-inducible protein 16 OS=Homo sapiens OX=9606 GN=IFI16 PE=1 SV=3	IFI16	19.2659	19.2759	19.5242	18.47	18.0261	18.3286	0.00397379	2.4008	1.08041	no
UL12	sp|Q13151|ROA0_HUMAN Heterogeneous nuclear ribonucleoprotein A0 OS=Homo sapiens OX=9606 GN=HNRNPA0 PE=1 SV=1	HNRNPA0	24.0873	24.1249	24.1335	23.1421	23.0463	22.9232	0.00235529	2.62796	1.07809	no
UL12	sp|Q8N9T8|KRI1_HUMAN Protein KRI1 homolog OS=Homo sapiens OX=9606 GN=KRI1 PE=1 SV=3	KRI1	21.3915	21.4416	21.2251	20.055	20.3135	20.4698	0.00399181	2.39883	1.07328	no
UL12	sp|Q8IWX8|CHERP_HUMAN Calcium homeostasis endoplasmic reticulum protein OS=Homo sapiens OX=9606 GN=CHERP PE=1 SV=3	CHERP	25.1447	25.2824	25.1105	23.9951	24.1069	24.2304	0.000341613	3.46647	1.06845	no
UL12	sp|Q32P28|P3H1_HUMAN Prolyl 3-hydroxylase 1 OS=Homo sapiens OX=9606 GN=P3H1 PE=1 SV=2	P3H1	21.6109	22.2098	21.8353	20.8592	21.3154	20.2927	0.0482535	1.31647	1.06291	no
UL12	sp|Q9UMY1|NOL7_HUMAN Nucleolar protein 7 OS=Homo sapiens OX=9606 GN=NOL7 PE=1 SV=2	NOL7	22.81	23.1793	23.019	21.892	22.1822	21.7525	0.0033584	2.47387	1.06054	no
UL12	sp|Q96PK6|RBM14_HUMAN RNA-binding protein 14 OS=Homo sapiens OX=9606 GN=RBM14 PE=1 SV=2	RBM14	24.0329	24.4861	24.3004	23.1121	23.4591	23.0666	0.00425943	2.37065	1.06049	no
UL12	sp|Q9Y224|RTRAF_HUMAN RNA transcription, translation and transport factor protein OS=Homo sapiens OX=9606 GN=RTRAF PE=1 SV=1	RTRAF	20.0437	19.283	19.8143	18.087	19.2606	18.6214	0.0693978	1.15865	1.05731	no
UL12	sp|Q15366|PCBP2_HUMAN Poly(rC)-binding protein 2 OS=Homo sapiens OX=9606 GN=PCBP2 PE=1 SV=1	PCBP2	24.7284	24.6014	24.5916	23.7074	23.715	23.3433	0.00741627	2.12981	1.05191	no
UL12	sp|Q10570|CPSF1_HUMAN Cleavage and polyadenylation specificity factor subunit 1 OS=Homo sapiens OX=9606 GN=CPSF1 PE=1 SV=2	CPSF1	22.9594	23.6601	23.6902	22.4167	22.98	21.7589	0.0778288	1.10886	1.05137	no
UL12	sp|Q8IVL6|P3H3_HUMAN Prolyl 3-hydroxylase 3 OS=Homo sapiens OX=9606 GN=P3H3 PE=1 SV=1	P3H3	18.9211	18.9796	18.9849	19.0555	16.7562	17.9525	0.257532	0.589169	1.04045	no
UL12	sp|Q9GZR7|DDX24_HUMAN ATP-dependent RNA helicase DDX24 OS=Homo sapiens OX=9606 GN=DDX24 PE=1 SV=1	DDX24	20.7989	20.7879	21.2868	20.4331	20.3477	18.9917	0.146406	0.834441	1.03371	no
UL12	sp|P63244|RACK1_HUMAN Receptor of activated protein C kinase 1 OS=Homo sapiens OX=9606 GN=RACK1 PE=1 SV=3	RACK1	24.7484	24.8318	24.6691	24.2136	24.0785	22.879	0.135038	0.869543	1.02606	no
UL12	sp|P48444|COPD_HUMAN Coatomer subunit delta OS=Homo sapiens OX=9606 GN=ARCN1 PE=1 SV=1	ARCN1	19.9741	19.7375	19.9857	19.6529	19.6048	17.3695	0.306724	0.513253	1.02337	no
UL12	sp|P62136|PP1A_HUMAN Serine/threonine-protein phosphatase PP1-alpha catalytic subunit OS=Homo sapiens OX=9606 GN=PPP1CA PE=1 SV=1	PPP1CA	19.6991	19.8718	20.5535	19.686	19.0114	18.3602	0.100969	0.995813	1.0223	no
UL12	sp|Q9NUL3|STAU2_HUMAN Double-stranded RNA-binding protein Staufen homolog 2 OS=Homo sapiens OX=9606 GN=STAU2 PE=1 SV=2	STAU2	20.7471	21.0554	20.4584	20.4762	20.7706	17.9536	0.372053	0.429396	1.02019	no
UL12	sp|P19525|E2AK2_HUMAN Interferon-induced, double-stranded RNA-activated protein kinase OS=Homo sapiens OX=9606 GN=EIF2AK2 PE=1 SV=2	EIF2AK2	19.3822	19.7482	19.9074	19.0387	18.9168	18.0345	0.0657036	1.18241	1.01593	no
UL12	sp|P60900|PSA6_HUMAN Proteasome subunit alpha type-6 OS=Homo sapiens OX=9606 GN=PSMA6 PE=1 SV=1	PSMA6	20.4303	19.5812	19.5094	20.6237	17.6601	18.1917	0.384045	0.415618	1.01512	no
UL12	sp|P55795|HNRH2_HUMAN Heterogeneous nuclear ribonucleoprotein H2 OS=Homo sapiens OX=9606 GN=HNRNPH2 PE=1 SV=1	HNRNPH2	22.0545	22.2817	22.3782	21.3102	21.277	21.086	0.00152207	2.81757	1.01373	no
UL12	sp|Q14764|MVP_HUMAN Major vault protein OS=Homo sapiens OX=9606 GN=MVP PE=1 SV=4	MVP	21.3408	21.2977	21.1518	20.3755	20.1289	20.2787	0.0005141	3.28895	1.00237	no
UL12	sp|Q69YN4|VIR_HUMAN Protein virilizer homolog OS=Homo sapiens OX=9606 GN=VIRMA PE=1 SV=2	VIRMA	20.6163	21.0839	20.9785	19.9145	20.5327	19.2286	0.103412	0.985428	1.00097	no
UL12	sp|Q14103|HNRPD_HUMAN Heterogeneous nuclear ribonucleoprotein D0 OS=Homo sapiens OX=9606 GN=HNRNPD PE=1 SV=1	HNRNPD	24.9444	25.1302	25.1268	23.9979	24.1382	24.0632	0.000395024	3.40338	1.00067	no
UL12	sp|P51991|ROA3_HUMAN Heterogeneous nuclear ribonucleoprotein A3 OS=Homo sapiens OX=9606 GN=HNRNPA3 PE=1 SV=2	HNRNPA3	25.824	26.2531	26.0644	24.9435	25.2654	24.9357	0.00397152	2.40104	0.998944	no
UL12	sp|Q9UNX3|RL26L_HUMAN 60S ribosomal protein L26-like 1 OS=Homo sapiens OX=9606 GN=RPL26L1 PE=1 SV=1	RPL26L1	27.4557	27.4574	27.1489	26.1655	26.4268	26.4816	0.00216785	2.66397	0.996017	no
UL12	sp|Q99575|POP1_HUMAN Ribonucleases P/MRP protein subunit POP1 OS=Homo sapiens OX=9606 GN=POP1 PE=1 SV=2	POP1	19.6417	19.4328	19.1628	18.2084	17.8163	19.2409	0.134556	0.871098	0.990575	no
UL12	sp|P63104|1433Z_HUMAN 14-3-3 protein zeta/delta OS=Homo sapiens OX=9606 GN=YWHAZ PE=1 SV=1	YWHAZ	23.0313	22.1798	22.07	22.4173	20.8381	21.0544	0.177409	0.751024	0.990426	yes
UL12	sp|P52272|HNRPM_HUMAN Heterogeneous nuclear ribonucleoprotein M OS=Homo sapiens OX=9606 GN=HNRNPM PE=1 SV=3	HNRNPM	25.8098	26.1574	26.0011	25.0491	25.1811	24.7677	0.00372496	2.42888	0.990155	no
UL12	sp|Q3KQU3|MA7D1_HUMAN MAP7 domain-containing protein 1 OS=Homo sapiens OX=9606 GN=MAP7D1 PE=1 SV=1	MAP7D1	20.451	20.7496	20.3228	19.4436	19.4942	19.6232	0.00786215	2.10446	0.98743	no
UL12	sp|Q92522|H1X_HUMAN Histone H1.10 OS=Homo sapiens OX=9606 GN=H1-10 PE=1 SV=1	H1-10	24.7883	24.8352	24.7925	23.758	24.0868	23.6162	0.0184895	1.73307	0.985031	no
UL12	sp|O75718|CRTAP_HUMAN Cartilage-associated protein OS=Homo sapiens OX=9606 GN=CRTAP PE=1 SV=1	CRTAP	21.1502	22.5316	22.0254	20.867	21.4133	20.4907	0.123914	0.906881	0.978714	no
UL12	sp|P61964|WDR5_HUMAN WD repeat-containing protein 5 OS=Homo sapiens OX=9606 GN=WDR5 PE=1 SV=1	WDR5	20.4448	20.5015	20.859	20.2683	20.2831	18.3316	0.269589	0.569297	0.974101	no
UL12	sp|Q86W42|THOC6_HUMAN THO complex subunit 6 homolog OS=Homo sapiens OX=9606 GN=THOC6 PE=1 SV=1	THOC6	25.2374	25.3431	25.5917	24.9027	24.9793	23.3687	0.200867	0.697092	0.973843	no
UL12	sp|Q9P2E9|RRBP1_HUMAN Ribosome-binding protein 1 OS=Homo sapiens OX=9606 GN=RRBP1 PE=1 SV=5	RRBP1	25.6461	25.9459	26.0406	24.9592	25.0252	24.7322	0.00367071	2.43525	0.97199	no
UL12	sp|O60664|PLIN3_HUMAN Perilipin-3 OS=Homo sapiens OX=9606 GN=PLIN3 PE=1 SV=3	PLIN3	19.5029	19.3748	19.3431	18.5188	18.234	18.5728	0.00452695	2.34419	0.965002	no
UL12	sp|Q96CW1|AP2M1_HUMAN AP-2 complex subunit mu OS=Homo sapiens OX=9606 GN=AP2M1 PE=1 SV=2	AP2M1	19.6697	20.8007	20.7206	19.6265	19.9847	18.6863	0.144127	0.841255	0.964479	no
UL12	sp|P60953|CDC42_HUMAN Cell division control protein 42 homolog OS=Homo sapiens OX=9606 GN=CDC42 PE=1 SV=2	CDC42	21.1816	20.6207	20.5453	20.8305	17.8065	20.8256	0.441628	0.354944	0.961665	no
UL12	sp|P43243|MATR3_HUMAN Matrin-3 OS=Homo sapiens OX=9606 GN=MATR3 PE=1 SV=2	MATR3	22.2068	22.6333	22.7104	21.8095	21.9052	20.9918	0.0617772	1.20917	0.948051	no
UL12	sp|P27695|APEX1_HUMAN DNA-(apurinic or apyrimidinic site) lyase OS=Homo sapiens OX=9606 GN=APEX1 PE=1 SV=2	APEX1	19.8136	18.9622	19.4074	18.4025	17.9764	18.9627	0.0671896	1.1727	0.947153	no
UL12	sp|Q15365|PCBP1_HUMAN Poly(rC)-binding protein 1 OS=Homo sapiens OX=9606 GN=PCBP1 PE=1 SV=2	PCBP1	25.7895	25.7458	25.4928	24.7333	24.7712	24.6909	0.0066952	2.17424	0.944211	no
UL12	sp|O14579|COPE_HUMAN Coatomer subunit epsilon OS=Homo sapiens OX=9606 GN=COPE PE=1 SV=3	COPE	20.4721	19.6351	20.0136	19.1563	18.4558	19.676	0.101103	0.995237	0.944206	no
UL12	sp|Q9Y2X3|NOP58_HUMAN Nucleolar protein 58 OS=Homo sapiens OX=9606 GN=NOP58 PE=1 SV=1	NOP58	23.7546	24.024	24.0094	23.0065	23.0882	22.8694	0.0014252	2.84612	0.941318	no
UL12	sp|Q9HCM4|E41L5_HUMAN Band 4.1-like protein 5 OS=Homo sapiens OX=9606 GN=EPB41L5 PE=1 SV=3	EPB41L5	20.4892	20.2199	20.4626	20.2779	20.2063	17.8698	0.356834	0.447534	0.939224	no
UL12	sp|Q15084|PDIA6_HUMAN Protein disulfide-isomerase A6 OS=Homo sapiens OX=9606 GN=PDIA6 PE=1 SV=1	PDIA6	22.7841	22.5293	22.7912	21.8818	21.596	21.8103	0.00151714	2.81897	0.93884	no
UL12	sp|Q9P2I0|CPSF2_HUMAN Cleavage and polyadenylation specificity factor subunit 2 OS=Homo sapiens OX=9606 GN=CPSF2 PE=1 SV=2	CPSF2	22.6872	23.072	23.1641	22.061	22.5914	21.4695	0.0849749	1.07071	0.933776	no
UL12	sp|P04290|UL13_HHV11 Serine/threonine-protein kinase UL13 OS=Human herpesvirus 1 (strain 17) OX=10299 GN=UL13 PE=1 SV=1	UL13	20.0526	20.6203	20.8328	19.4079	19.7186	19.5837	0.0430731	1.36579	0.931841	no
UL12	sp|P07900|HS90A_HUMAN Heat shock protein HSP 90-alpha OS=Homo sapiens OX=9606 GN=HSP90AA1 PE=1 SV=5	HSP90AA1	22.6926	22.7684	22.645	21.7917	21.6017	21.9184	0.00445914	2.35075	0.931371	no
UL12	sp|Q09028|RBBP4_HUMAN Histone-binding protein RBBP4 OS=Homo sapiens OX=9606 GN=RBBP4 PE=1 SV=3	RBBP4	23.9451	24.0064	24.3269	24.4253	24.2134	20.8529	0.506769	0.29519	0.928965	no
UL12	sp|P31942|HNRH3_HUMAN Heterogeneous nuclear ribonucleoprotein H3 OS=Homo sapiens OX=9606 GN=HNRNPH3 PE=1 SV=2	HNRNPH3	22.6275	22.8323	22.9005	22.2011	21.9932	21.3928	0.0503428	1.29806	0.924435	no
UL12	sp|Q9NZB2|F120A_HUMAN Constitutive coactivator of PPAR-gamma-like protein 1 OS=Homo sapiens OX=9606 GN=FAM120A PE=1 SV=2	FAM120A	20.6902	21.4199	21.1839	20.2869	20.668	19.6614	0.0759177	1.11966	0.892542	no
UL12	sp|P82650|RT22_HUMAN 28S ribosomal protein S22, mitochondrial OS=Homo sapiens OX=9606 GN=MRPS22 PE=1 SV=1	MRPS22	20.6823	20.9034	20.9781	20.0418	19.9418	19.9638	0.00563372	2.2492	0.872128	no
UL12	sp|O43818|U3IP2_HUMAN U3 small nucleolar RNA-interacting protein 2 OS=Homo sapiens OX=9606 GN=RRP9 PE=1 SV=1	RRP9	22.8932	23.343	23.1216	22.3308	22.592	21.8326	0.03924	1.40627	0.867424	no
UL12	sp|Q12906|ILF3_HUMAN Interleukin enhancer-binding factor 3 OS=Homo sapiens OX=9606 GN=ILF3 PE=1 SV=3	ILF3	25.7324	25.7697	25.8233	25.1235	25.0481	24.5791	0.0345509	1.46154	0.858222	no
UL12	sp|Q14011|CIRBP_HUMAN Cold-inducible RNA-binding protein OS=Homo sapiens OX=9606 GN=CIRBP PE=1 SV=1	CIRBP	23.0217	23.34	22.9991	22.0697	22.31	22.4083	0.00464274	2.33323	0.857604	no
UL12	sp|P62979|RS27A_HUMAN Ubiquitin-40S ribosomal protein S27a OS=Homo sapiens OX=9606 GN=RPS27A PE=1 SV=2;sp|P62987|RL40_HUMAN Ubiquitin-60S ribosomal protein L40 OS=Homo sapiens OX=9606 GN=UBA52 PE=1 SV=2;sp|P0CG47|UBB_HUMAN Polyubiquitin-B OS=Homo sapiens O	RPS27A;UBA52;UBB;UBC	28.2248	28.3925	28.3482	27.6463	27.4122	27.3707	0.00257823	2.58868	0.84539	no
UL12	sp|Q9Y3I0|RTCB_HUMAN RNA-splicing ligase RtcB homolog OS=Homo sapiens OX=9606 GN=RTCB PE=1 SV=1	RTCB	21.1894	20.9585	20.8823	20.5109	20.4105	19.5788	0.0928512	1.03221	0.843359	no
UL12	sp|Q9NWT1|PK1IP_HUMAN p21-activated protein kinase-interacting protein 1 OS=Homo sapiens OX=9606 GN=PAK1IP1 PE=1 SV=2	PAK1IP1	21.5582	21.8615	21.8501	21.421	21.3347	19.9852	0.207562	0.682852	0.842978	no
UL12	sp|P54727|RD23B_HUMAN UV excision repair protein RAD23 homolog B OS=Homo sapiens OX=9606 GN=RAD23B PE=1 SV=1	RAD23B	19.51	19.4633	19.4538	19.9332	16.2668	19.7394	0.558347	0.253096	0.829249	no
UL12	sp|Q15029|U5S1_HUMAN 116 kDa U5 small nuclear ribonucleoprotein component OS=Homo sapiens OX=9606 GN=EFTUD2 PE=1 SV=1	EFTUD2	24.3129	24.8956	24.9485	24.1441	24.4807	23.0589	0.185479	0.731706	0.824451	no
UL12	sp|P14625|ENPL_HUMAN Endoplasmin OS=Homo sapiens OX=9606 GN=HSP90B1 PE=1 SV=1	HSP90B1	23.3629	23.2015	23.2487	22.6216	22.2738	22.469	0.00615927	2.21047	0.816232	no
UL12	sp|Q96B26|EXOS8_HUMAN Exosome complex component RRP43 OS=Homo sapiens OX=9606 GN=EXOSC8 PE=1 SV=1	EXOSC8	19.4978	19.3113	19.3584	18.8283	18.1447	18.7538	0.0561555	1.25061	0.813577	no
UL12	sp|Q15233|NONO_HUMAN Non-POU domain-containing octamer-binding protein OS=Homo sapiens OX=9606 GN=NONO PE=1 SV=4	NONO	22.491	22.9378	23.0524	22.0201	22.0929	21.9418	0.0352872	1.45238	0.808773	no
UL12	sp|Q8N8D1|PDCD7_HUMAN Programmed cell death protein 7 OS=Homo sapiens OX=9606 GN=PDCD7 PE=1 SV=1	PDCD7	20.9914	21.3549	21.0291	20.8759	20.9177	19.2161	0.293033	0.533083	0.788545	no
UL12	sp|P62899|RL31_HUMAN 60S ribosomal protein L31 OS=Homo sapiens OX=9606 GN=RPL31 PE=1 SV=1	RPL31	27.5882	27.6529	27.3578	26.7497	26.8749	26.6242	0.00284496	2.54592	0.783363	no
UL12	sp|Q14974|IMB1_HUMAN Importin subunit beta-1 OS=Homo sapiens OX=9606 GN=KPNB1 PE=1 SV=2	KPNB1	20.7062	20.9511	20.8852	20.1407	20.0076	20.0458	0.00228826	2.64049	0.782763	no
UL12	sp|P45983|MK08_HUMAN Mitogen-activated protein kinase 8 OS=Homo sapiens OX=9606 GN=MAPK8 PE=1 SV=2	MAPK8	19.4956	19.0827	19.2522	16.4016	19.2361	19.8546	0.540378	0.267302	0.779422	yes
UL12	sp|P10210|SCAF_HHV11 Capsid scaffolding protein OS=Human herpesvirus 1 (strain 17) OX=10299 GN=UL26 PE=1 SV=1	UL26	24.6378	24.1025	24.8681	23.3941	23.8812	24.0042	0.0595101	1.22541	0.776287	no
UL12	sp|Q68CP9|ARID2_HUMAN AT-rich interactive domain-containing protein 2 OS=Homo sapiens OX=9606 GN=ARID2 PE=1 SV=2	ARID2	21.474	21.9272	21.7938	20.9545	21.3495	20.5821	0.0524884	1.27994	0.76958	no
UL12	sp|Q1KMD3|HNRL2_HUMAN Heterogeneous nuclear ribonucleoprotein U-like protein 2 OS=Homo sapiens OX=9606 GN=HNRNPUL2 PE=1 SV=1	HNRNPUL2	23.4628	23.7345	23.6779	22.9173	23.0779	22.5885	0.0168676	1.77295	0.763804	no
UL12	sp|Q9NVC6|MED17_HUMAN Mediator of RNA polymerase II transcription subunit 17 OS=Homo sapiens OX=9606 GN=MED17 PE=1 SV=2	MED17	22.3618	22.5858	22.607	21.9888	22.0826	21.1977	0.103922	0.983294	0.761831	no
UL12	sp|Q13601|KRR1_HUMAN KRR1 small subunit processome component homolog OS=Homo sapiens OX=9606 GN=KRR1 PE=1 SV=4	KRR1	22.7391	22.8098	22.9977	22.5742	22.1333	21.5563	0.114825	0.939962	0.760918	no
UL12	sp|Q8WVV9|HNRLL_HUMAN Heterogeneous nuclear ribonucleoprotein L-like OS=Homo sapiens OX=9606 GN=HNRNPLL PE=1 SV=1	HNRNPLL	19.1516	19.5017	19.3452	18.7856	18.3309	18.6119	0.0122567	1.91163	0.75668	no
UL12	sp|Q15717|ELAV1_HUMAN ELAV-like protein 1 OS=Homo sapiens OX=9606 GN=ELAVL1 PE=1 SV=2	ELAVL1	22.9998	23.3469	23.2247	22.675	22.7796	21.855	0.110856	0.955243	0.753992	no
UL12	sp|Q9UQ80|PA2G4_HUMAN Proliferation-associated protein 2G4 OS=Homo sapiens OX=9606 GN=PA2G4 PE=1 SV=3	PA2G4	19.6252	19.5771	19.3873	18.7983	18.948	18.6036	0.00499859	2.30115	0.74658	no
UL12	sp|P21246|PTN_HUMAN Pleiotrophin OS=Homo sapiens OX=9606 GN=PTN PE=1 SV=1	PTN	21.7356	21.8498	21.8751	20.9174	21.0348	21.2745	0.0104657	1.98023	0.744602	no
UL12	sp|O43491|E41L2_HUMAN Band 4.1-like protein 2 OS=Homo sapiens OX=9606 GN=EPB41L2 PE=1 SV=1	EPB41L2	22.1395	21.8608	22.2585	21.7347	21.8163	20.4913	0.221987	0.653673	0.738843	no
UL12	sp|P14868|SYDC_HUMAN Aspartate--tRNA ligase, cytoplasmic OS=Homo sapiens OX=9606 GN=DARS1 PE=1 SV=2	DARS1	18.6942	18.6598	18.4494	16.6885	17.7355	19.1666	0.412515	0.38456	0.737639	no
UL12	sp|P10185|GL_HHV11 Envelope glycoprotein L OS=Human herpesvirus 1 (strain 17) OX=10299 GN=gL PE=1 SV=1	gL	23.4395	23.2938	23.5278	22.4373	22.7303	22.8904	0.0162033	1.7904	0.73433	no
UL12	sp|P62258|1433E_HUMAN 14-3-3 protein epsilon OS=Homo sapiens OX=9606 GN=YWHAE PE=1 SV=1	YWHAE	23.529	23.1708	23.0279	22.5755	22.4079	22.5518	0.0283668	1.54719	0.730859	yes
UL12	sp|P14866|HNRPL_HUMAN Heterogeneous nuclear ribonucleoprotein L OS=Homo sapiens OX=9606 GN=HNRNPL PE=1 SV=2	HNRNPL	24.701	25.0341	24.9349	24.4624	24.4425	23.5973	0.114628	0.940711	0.722634	no
UL12	sp|O95816|BAG2_HUMAN BAG family molecular chaperone regulator 2 OS=Homo sapiens OX=9606 GN=BAG2 PE=1 SV=1	BAG2	24.401	24.6303	24.9858	24.0158	24.0662	23.7849	0.0335623	1.47415	0.716742	no
UL12	sp|P10221|ITP_HHV11 Inner tegument protein OS=Human herpesvirus 1 (strain 17) OX=10299 GN=UL37 PE=1 SV=1	UL37	23.9835	24.0268	24.5671	22.8061	23.4786	24.1481	0.198817	0.701547	0.71486	no
UL12	sp|Q9Y5B9|SP16H_HUMAN FACT complex subunit SPT16 OS=Homo sapiens OX=9606 GN=SUPT16H PE=1 SV=1	SUPT16H	21.5	21.5879	21.7847	20.9798	21.2482	20.5092	0.0659412	1.18084	0.711787	no
UL12	sp|O60832|DKC1_HUMAN H/ACA ribonucleoprotein complex subunit DKC1 OS=Homo sapiens OX=9606 GN=DKC1 PE=1 SV=3	DKC1	24.8208	24.9936	24.8638	24.1965	24.2679	24.0914	0.000633761	3.19807	0.70751	no
UL12	sp|Q96A35|RM24_HUMAN 39S ribosomal protein L24, mitochondrial OS=Homo sapiens OX=9606 GN=MRPL24 PE=1 SV=1	MRPL24	18.724	19.105	18.822	19.4317	17.4545	17.6671	0.38068	0.41944	0.699255	no
UL12	sp|P50402|EMD_HUMAN Emerin OS=Homo sapiens OX=9606 GN=EMD PE=1 SV=1	EMD	19.1278	18.812	19.1684	18.5647	19.1102	17.3361	0.313026	0.504419	0.699091	no
UL12	sp|O60508|PRP17_HUMAN Pre-mRNA-processing factor 17 OS=Homo sapiens OX=9606 GN=CDC40 PE=1 SV=1	CDC40	21.7916	21.8421	21.5384	20.9968	21.0629	21.026	0.0148213	1.82911	0.695447	no
UL12	sp|Q14684|RRP1B_HUMAN Ribosomal RNA processing protein 1 homolog B OS=Homo sapiens OX=9606 GN=RRP1B PE=1 SV=3	RRP1B	19.5888	19.5118	19.8184	19.3282	19.4551	18.0786	0.256322	0.591215	0.685648	no
UL12	sp|O43172|PRP4_HUMAN U4/U6 small nuclear ribonucleoprotein Prp4 OS=Homo sapiens OX=9606 GN=PRPF4 PE=1 SV=2	PRPF4	25.5164	25.7764	25.7473	25.6074	25.4067	23.9718	0.314194	0.502801	0.684781	no
UL12	sp|P47929|LEG7_HUMAN Galectin-7 OS=Homo sapiens OX=9606 GN=LGALS7 PE=1 SV=2	LGALS7	25.1144	20.6705	20.4178	21.8843	20.3766	21.888	0.704759	0.151959	0.684627	no
UL12	sp|Q969G5|CAVN3_HUMAN Caveolae-associated protein 3 OS=Homo sapiens OX=9606 GN=CAVIN3 PE=1 SV=3	CAVIN3	20.2988	20.3526	20.1797	20.1425	20.6991	17.9364	0.502542	0.298828	0.6844	no
UL12	sp|P07437|TBB5_HUMAN Tubulin beta chain OS=Homo sapiens OX=9606 GN=TUBB PE=1 SV=2	TUBB	23.2008	23.2458	23.3897	22.801	22.465	22.5362	0.00906732	2.04252	0.677991	no
UL12	sp|O95602|RPA1_HUMAN DNA-directed RNA polymerase I subunit RPA1 OS=Homo sapiens OX=9606 GN=POLR1A PE=1 SV=2	POLR1A	21.7444	22.414	22.2297	21.4563	21.9532	20.9518	0.135751	0.867257	0.675558	no
UL12	sp|Q96FV9|THOC1_HUMAN THO complex subunit 1 OS=Homo sapiens OX=9606 GN=THOC1 PE=1 SV=1	THOC1	23.8074	24.5605	24.5292	23.7346	24.2174	22.9243	0.220215	0.657153	0.673612	no
UL12	sp|P98160|PGBM_HUMAN Basement membrane-specific heparan sulfate proteoglycan core protein OS=Homo sapiens OX=9606 GN=HSPG2 PE=1 SV=4	HSPG2	21.4774	21.5936	21.8146	20.3684	21.0874	21.4095	0.150554	0.822309	0.673487	no
UL12	sp|P10224|RIR2_HHV11 Ribonucleoside-diphosphate reductase small subunit OS=Human herpesvirus 1 (strain 17) OX=10299 GN=RIR2 PE=3 SV=1	RIR2	19.7414	20.6856	20.9532	19.8755	20.2498	19.2448	0.230611	0.63712	0.670027	no
UL12	sp|P14210|HGF_HUMAN Hepatocyte growth factor OS=Homo sapiens OX=9606 GN=HGF PE=1 SV=2	HGF	19.8562	20.0258	19.7843	19.6509	19.4463	18.5598	0.178873	0.747456	0.669779	no
UL12	sp|P08238|HS90B_HUMAN Heat shock protein HSP 90-beta OS=Homo sapiens OX=9606 GN=HSP90AB1 PE=1 SV=4	HSP90AB1	22.8068	22.7831	22.751	22.2524	21.8492	22.2393	0.0354993	1.44978	0.666654	no
UL12	sp|P10236|PRIM_HHV11 DNA primase OS=Human herpesvirus 1 (strain 17) OX=10299 GN=UL52 PE=1 SV=1	UL52	18.9555	18.9528	19.4903	18.2717	18.6344	18.4941	0.0438764	1.35777	0.666135	no
UL12	sp|Q15417|CNN3_HUMAN Calponin-3 OS=Homo sapiens OX=9606 GN=CNN3 PE=1 SV=1	CNN3	19.5783	19.5334	19.2527	18.2237	18.904	19.2386	0.144887	0.838971	0.666073	no
UL12	sp|Q76M96|CCD80_HUMAN Coiled-coil domain-containing protein 80 OS=Homo sapiens OX=9606 GN=CCDC80 PE=1 SV=1	CCDC80	20.9057	20.9748	20.6414	20.4032	20.1367	20.011	0.0134335	1.87181	0.65701	no
UL12	sp|P52597|HNRPF_HUMAN Heterogeneous nuclear ribonucleoprotein F OS=Homo sapiens OX=9606 GN=HNRNPF PE=1 SV=3	HNRNPF	24.8775	25.1809	25.1085	24.4717	24.6986	24.0395	0.0591557	1.228	0.652347	no
UL12	sp|O76094|SRP72_HUMAN Signal recognition particle subunit SRP72 OS=Homo sapiens OX=9606 GN=SRP72 PE=1 SV=3	SRP72	22.4872	22.4226	22.4181	22.1642	22.1192	21.0955	0.203279	0.691908	0.649647	no
UL12	sp|O14617|AP3D1_HUMAN AP-3 complex subunit delta-1 OS=Homo sapiens OX=9606 GN=AP3D1 PE=1 SV=1	AP3D1	24.6407	24.9619	24.6311	23.4743	23.9857	24.8307	0.238875	0.62183	0.647674	no
UL12	sp|Q96LT9|RNPC3_HUMAN RNA-binding region-containing protein 3 OS=Homo sapiens OX=9606 GN=RNPC3 PE=1 SV=1	RNPC3	22.0613	21.9391	21.8848	21.4694	21.572	20.9074	0.0809807	1.09162	0.645453	no
UL12	sp|Q9Y2X0|MED16_HUMAN Mediator of RNA polymerase II transcription subunit 16 OS=Homo sapiens OX=9606 GN=MED16 PE=1 SV=2	MED16	19.7714	20.6148	20.4731	19.789	20.0546	19.0829	0.174646	0.757842	0.644262	no
UL12	sp|P60709|ACTB_HUMAN Actin, cytoplasmic 1 OS=Homo sapiens OX=9606 GN=ACTB PE=1 SV=1	ACTB	28.4546	28.3134	28.8355	27.9654	27.994	27.7288	0.0352663	1.45264	0.638427	yes
UL12	sp|P10233|VP22_HHV11 Tegument protein VP22 OS=Human herpesvirus 1 (strain 17) OX=10299 GN=UL49 PE=1 SV=1	UL49	28.8327	28.718	29.027	28.1027	28.1869	28.3915	0.00712551	2.14718	0.632186	yes
UL12	sp|Q14839|CHD4_HUMAN Chromodomain-helicase-DNA-binding protein 4 OS=Homo sapiens OX=9606 GN=CHD4 PE=1 SV=2	CHD4	22.5567	22.3508	22.4524	22.9844	23.5267	18.953	0.704252	0.152272	0.631916	no
UL12	sp|P08134|RHOC_HUMAN Rho-related GTP-binding protein RhoC OS=Homo sapiens OX=9606 GN=RHOC PE=1 SV=1	RHOC	22.6823	22.2918	22.4286	22.1391	21.5201	21.8717	0.0521397	1.28283	0.623946	no
UL12	sp|P62750|RL23A_HUMAN 60S ribosomal protein L23a OS=Homo sapiens OX=9606 GN=RPL23A PE=1 SV=1	RPL23A	27.9095	27.6348	27.7277	27.1265	27.2097	27.0673	0.00643176	2.19167	0.622825	no
UL12	sp|P46063|RECQ1_HUMAN ATP-dependent DNA helicase Q1 OS=Homo sapiens OX=9606 GN=RECQL PE=1 SV=3	RECQL	18.8111	18.9645	19.1406	18.5204	18.5372	17.9939	0.0531125	1.2748	0.621543	no
UL12	sp|Q7KZF4|SND1_HUMAN Staphylococcal nuclease domain-containing protein 1 OS=Homo sapiens OX=9606 GN=SND1 PE=1 SV=1	SND1	20.8703	20.879	21.4368	20.726	20.2856	20.318	0.0623635	1.20507	0.618831	no
UL12	sp|Q13283|G3BP1_HUMAN Ras GTPase-activating protein-binding protein 1 OS=Homo sapiens OX=9606 GN=G3BP1 PE=1 SV=1	G3BP1	21.6827	21.704	21.5042	21.1245	21.0191	20.8915	0.00263225	2.57967	0.618587	no
UL12	sp|O95793|STAU1_HUMAN Double-stranded RNA-binding protein Staufen homolog 1 OS=Homo sapiens OX=9606 GN=STAU1 PE=1 SV=2	STAU1	23.942	24.0215	23.7403	23.2388	23.3211	23.2981	0.0125991	1.89966	0.615233	no
UL12	sp|Q9HCS7|SYF1_HUMAN Pre-mRNA-splicing factor SYF1 OS=Homo sapiens OX=9606 GN=XAB2 PE=1 SV=2	XAB2	19.4154	19.8518	19.8682	19.2054	18.9135	19.1824	0.0330921	1.48028	0.611383	no
UL12	sp|P31151|S10A7_HUMAN Protein S100-A7 OS=Homo sapiens OX=9606 GN=S100A7 PE=1 SV=4	S100A7	25.5321	22.5695	23.0903	23.0287	23.7243	22.6323	0.586062	0.232056	0.60218	no
UL12	sp|O00571|DDX3X_HUMAN ATP-dependent RNA helicase DDX3X OS=Homo sapiens OX=9606 GN=DDX3X PE=1 SV=3	DDX3X	21.1305	20.862	21.0922	20.4194	20.3542	20.5206	0.00710475	2.14845	0.596846	no
UL12	sp|P04792|HSPB1_HUMAN Heat shock protein beta-1 OS=Homo sapiens OX=9606 GN=HSPB1 PE=1 SV=2	HSPB1	25.7279	24.8968	24.8901	24.727	24.3715	24.6342	0.155041	0.809554	0.594077	yes
UL12	sp|Q9BYG3|MK67I_HUMAN MKI67 FHA domain-interacting nucleolar phosphoprotein OS=Homo sapiens OX=9606 GN=NIFK PE=1 SV=1	NIFK	22.5813	22.6608	22.8172	22.1299	22.4106	21.7507	0.0773299	1.11165	0.589393	no
UL12	sp|Q13162|PRDX4_HUMAN Peroxiredoxin-4 OS=Homo sapiens OX=9606 GN=PRDX4 PE=1 SV=1	PRDX4	19.9498	20.1939	19.7724	19.5908	19.2144	19.3482	0.0237558	1.62423	0.587543	no
UL12	sp|P68104|EF1A1_HUMAN Elongation factor 1-alpha 1 OS=Homo sapiens OX=9606 GN=EEF1A1 PE=1 SV=1;sp|Q5VTE0|EF1A3_HUMAN Putative elongation factor 1-alpha-like 3 OS=Homo sapiens OX=9606 GN=EEF1A1P5 PE=5 SV=1	EEF1A1;EEF1A1P5	25.3866	25.025	25.1436	24.6024	24.3511	24.8398	0.0326782	1.48574	0.587266	no
UL12	sp|Q96GM5|SMRD1_HUMAN SWI/SNF-related matrix-associated actin-dependent regulator of chromatin subfamily D member 1 OS=Homo sapiens OX=9606 GN=SMARCD1 PE=1 SV=2	SMARCD1	24.1548	24.1283	23.974	23.6558	23.6419	23.2212	0.0411949	1.38516	0.579419	no
UL12	sp|Q92922|SMRC1_HUMAN SWI/SNF complex subunit SMARCC1 OS=Homo sapiens OX=9606 GN=SMARCC1 PE=1 SV=3	SMARCC1	23.7829	23.7688	23.6778	23.1536	23.3422	23.0139	0.0177716	1.75027	0.573252	no
UL12	sp|P27816|MAP4_HUMAN Microtubule-associated protein 4 OS=Homo sapiens OX=9606 GN=MAP4 PE=1 SV=3	MAP4	21.6268	21.6908	21.3554	20.663	20.7701	21.5274	0.160048	0.79575	0.57083	no
UL12	sp|P31943|HNRH1_HUMAN Heterogeneous nuclear ribonucleoprotein H OS=Homo sapiens OX=9606 GN=HNRNPH1 PE=1 SV=4	HNRNPH1	26.3258	26.5239	26.4327	26.0287	25.9946	25.5535	0.0514571	1.28855	0.568567	no
UL12	sp|Q5VWQ0|RSBN1_HUMAN Lysine-specific demethylase 9 OS=Homo sapiens OX=9606 GN=RSBN1 PE=1 SV=2	RSBN1	19.8864	20.1356	19.9452	19.7266	20.0658	18.4782	0.361846	0.441476	0.565515	no
UL12	sp|Q9BVP2|GNL3_HUMAN Guanine nucleotide-binding protein-like 3 OS=Homo sapiens OX=9606 GN=GNL3 PE=1 SV=2	GNL3	23.6413	23.5316	23.6042	22.9511	23.2926	22.8396	0.0471273	1.32673	0.564618	no
UL12	sp|P42696|RBM34_HUMAN RNA-binding protein 34 OS=Homo sapiens OX=9606 GN=RBM34 PE=1 SV=2	RBM34	19.7663	19.2167	19.3984	18.9288	17.9753	19.7863	0.396303	0.401973	0.563683	no
UL12	sp|P26583|HMGB2_HUMAN High mobility group protein B2 OS=Homo sapiens OX=9606 GN=HMGB2 PE=1 SV=2	HMGB2	20.1786	19.6154	19.88	20.9406	18.7648	18.2789	0.564764	0.248133	0.563216	no
UL12	sp|Q9Y6M1|IF2B2_HUMAN Insulin-like growth factor 2 mRNA-binding protein 2 OS=Homo sapiens OX=9606 GN=IGF2BP2 PE=1 SV=2	IGF2BP2	23.4631	23.6409	23.4605	23.1678	23.0142	22.7006	0.0391356	1.40743	0.560648	no
UL12	sp|Q9NV31|IMP3_HUMAN U3 small nucleolar ribonucleoprotein protein IMP3 OS=Homo sapiens OX=9606 GN=IMP3 PE=1 SV=1	IMP3	20.8956	19.4639	20.2414	20.467	20.2248	18.2297	0.541057	0.266757	0.559812	no
UL12	sp|P12004|PCNA_HUMAN Proliferating cell nuclear antigen OS=Homo sapiens OX=9606 GN=PCNA PE=1 SV=1	PCNA	20.2879	19.9638	20.4939	20.3307	19.7361	18.9996	0.281663	0.550271	0.559756	no
UL12	sp|P62829|RL23_HUMAN 60S ribosomal protein L23 OS=Homo sapiens OX=9606 GN=RPL23 PE=1 SV=1	RPL23	24.4731	24.7285	24.6403	23.8998	24.1135	24.166	0.00757144	2.12082	0.554222	no
UL12	sp|Q9UKF6|CPSF3_HUMAN Cleavage and polyadenylation specificity factor subunit 3 OS=Homo sapiens OX=9606 GN=CPSF3 PE=1 SV=1	CPSF3	21.2788	22.0838	21.968	21.2467	21.704	20.7177	0.219589	0.658389	0.554045	no
UL12	sp|P68032|ACTC_HUMAN Actin, alpha cardiac muscle 1 OS=Homo sapiens OX=9606 GN=ACTC1 PE=1 SV=1;sp|P68133|ACTS_HUMAN Actin, alpha skeletal muscle OS=Homo sapiens OX=9606 GN=ACTA1 PE=1 SV=1	ACTC1;ACTA1	26.3799	26.454	27.0399	25.9971	26.1721	26.044	0.109989	0.958651	0.553538	no
UL12	sp|P68371|TBB4B_HUMAN Tubulin beta-4B chain OS=Homo sapiens OX=9606 GN=TUBB4B PE=1 SV=1	TUBB4B	23.9767	23.9359	23.8767	23.3276	23.3092	23.5037	0.00492857	2.30728	0.549593	no
UL12	sp|Q15582|BGH3_HUMAN Transforming growth factor-beta-induced protein ig-h3 OS=Homo sapiens OX=9606 GN=TGFBI PE=1 SV=1	TGFBI	19.4762	19.5269	20.1727	18.9695	19.1106	19.4497	0.120297	0.919744	0.548676	no
UL12	sp|Q9H2U1|DHX36_HUMAN ATP-dependent DNA/RNA helicase DHX36 OS=Homo sapiens OX=9606 GN=DHX36 PE=1 SV=2	DHX36	18.467	19.2972	19.2866	18.7489	19.1392	17.5315	0.397357	0.400819	0.543692	no
UL12	sp|Q96AG4|LRC59_HUMAN Leucine-rich repeat-containing protein 59 OS=Homo sapiens OX=9606 GN=LRRC59 PE=1 SV=1	LRRC59	25.1209	24.8188	25.1307	25.0223	24.6798	23.7748	0.287352	0.541586	0.531148	no
UL12	sp|P05455|LA_HUMAN Lupus La protein OS=Homo sapiens OX=9606 GN=SSB PE=1 SV=2	SSB	23.0825	22.8666	22.7506	22.246	22.4476	22.4137	0.0145926	1.83587	0.530816	no
UL12	sp|P31946|1433B_HUMAN 14-3-3 protein beta/alpha OS=Homo sapiens OX=9606 GN=YWHAB PE=1 SV=3	YWHAB	20.8308	20.5355	20.2571	20.1987	19.6565	20.1819	0.0956817	1.01917	0.528751	yes
UL12	sp|Q99729|ROAA_HUMAN Heterogeneous nuclear ribonucleoprotein A/B OS=Homo sapiens OX=9606 GN=HNRNPAB PE=1 SV=2	HNRNPAB	23.1229	23.4314	23.2807	22.7488	22.675	22.8295	0.0137874	1.86052	0.527191	no
UL12	sp|Q12904|AIMP1_HUMAN Aminoacyl tRNA synthase complex-interacting multifunctional protein 1 OS=Homo sapiens OX=9606 GN=AIMP1 PE=1 SV=2	AIMP1	19.4613	19.6751	19.7655	19.5163	19.5284	18.2775	0.331399	0.479649	0.526583	no
UL12	sp|P51532|SMCA4_HUMAN Transcription activator BRG1 OS=Homo sapiens OX=9606 GN=SMARCA4 PE=1 SV=2	SMARCA4	20.9277	21.0627	20.9027	20.1626	20.3306	20.8245	0.110629	0.95613	0.525135	no
UL12	sp|P49755|TMEDA_HUMAN Transmembrane emp24 domain-containing protein 10 OS=Homo sapiens OX=9606 GN=TMED10 PE=1 SV=2	TMED10	20.5541	19.6471	19.9321	19.5847	19.1366	19.8524	0.204671	0.688943	0.519898	no
UL12	sp|Q9UBB9|TFP11_HUMAN Tuftelin-interacting protein 11 OS=Homo sapiens OX=9606 GN=TFIP11 PE=1 SV=1	TFIP11	24.2125	24.2575	23.7774	23.2853	23.4506	23.9625	0.118273	0.927113	0.516299	no
UL12	sp|Q9BRK5|CAB45_HUMAN 45 kDa calcium-binding protein OS=Homo sapiens OX=9606 GN=SDF4 PE=1 SV=1	SDF4	20.4838	20.5681	20.5933	20.5979	20.7703	18.7383	0.51313	0.289773	0.512944	no
UL12	sp|Q9BQA1|MEP50_HUMAN Methylosome protein 50 OS=Homo sapiens OX=9606 GN=WDR77 PE=1 SV=1	WDR77	19.9727	20.2805	20.1107	20.2961	20.0739	18.4603	0.470955	0.327021	0.511164	no
UL12	sp|Q9Y490|TLN1_HUMAN Talin-1 OS=Homo sapiens OX=9606 GN=TLN1 PE=1 SV=3	TLN1	19.007	19.0464	19.4787	18.9826	19.2677	17.7486	0.390001	0.408934	0.511037	no
UL12	sp|Q9NW64|RBM22_HUMAN Pre-mRNA-splicing factor RBM22 OS=Homo sapiens OX=9606 GN=RBM22 PE=1 SV=1	RBM22	19.6139	19.5148	19.3977	19.8081	18.8373	18.3495	0.355654	0.448973	0.510496	no
UL12	sp|O75934|SPF27_HUMAN Pre-mRNA-splicing factor SPF27 OS=Homo sapiens OX=9606 GN=BCAS2 PE=1 SV=1	BCAS2	23.5077	23.5789	23.4133	23.1731	22.6237	23.1789	0.101775	0.99236	0.508066	no
UL12	sp|Q5SSJ5|HP1B3_HUMAN Heterochromatin protein 1-binding protein 3 OS=Homo sapiens OX=9606 GN=HP1BP3 PE=1 SV=1	HP1BP3	22.6523	22.4526	22.7899	21.8479	22.0937	22.439	0.078763	1.10368	0.504723	no
UL12	sp|P62854|RS26_HUMAN 40S ribosomal protein S26 OS=Homo sapiens OX=9606 GN=RPS26 PE=1 SV=3	RPS26	24.7921	25.1761	25.1256	24.6088	24.6208	24.3535	0.031885	1.49641	0.503584	no
UL12	sp|O94776|MTA2_HUMAN Metastasis-associated protein MTA2 OS=Homo sapiens OX=9606 GN=MTA2 PE=1 SV=1	MTA2	23.2575	23.5745	23.7563	23.9946	23.6187	21.4721	0.591093	0.228344	0.500994	no
UL12	sp|P41091|IF2G_HUMAN Eukaryotic translation initiation factor 2 subunit 3 OS=Homo sapiens OX=9606 GN=EIF2S3 PE=1 SV=3;sp|Q2VIR3|IF2GL_HUMAN Eukaryotic translation initiation factor 2 subunit 3B OS=Homo sapiens OX=9606 GN=EIF2S3B PE=2 SV=2	EIF2S3;EIF2S3B	23.1657	23.4964	23.458	23.723	23.1798	21.7237	0.493265	0.30692	0.497913	no
UL12	sp|O14979|HNRDL_HUMAN Heterogeneous nuclear ribonucleoprotein D-like OS=Homo sapiens OX=9606 GN=HNRNPDL PE=1 SV=3	HNRNPDL	23.1799	23.5302	23.4211	22.6182	23.0427	22.986	0.0458049	1.33909	0.494738	no
UL12	sp|P23246|SFPQ_HUMAN Splicing factor, proline- and glutamine-rich OS=Homo sapiens OX=9606 GN=SFPQ PE=1 SV=2	SFPQ	23.6552	23.9043	24.2492	23.3884	23.5185	23.4202	0.0964834	1.01555	0.493897	no
UL12	sp|P13987|CD59_HUMAN CD59 glycoprotein OS=Homo sapiens OX=9606 GN=CD59 PE=1 SV=1	CD59	20.4555	20.1171	20.7092	20.9739	21.2335	17.61	0.71767	0.144075	0.488135	no
UL12	sp|Q07065|CKAP4_HUMAN Cytoskeleton-associated protein 4 OS=Homo sapiens OX=9606 GN=CKAP4 PE=1 SV=2	CKAP4	22.7766	22.7151	22.7028	22.3252	22.1463	22.279	0.0054306	2.26515	0.481313	no
UL12	sp|Q9Y262|EIF3L_HUMAN Eukaryotic translation initiation factor 3 subunit L OS=Homo sapiens OX=9606 GN=EIF3L PE=1 SV=1	EIF3L	20.5866	21.4081	20.9931	20.3684	20.4432	20.7392	0.170142	0.769189	0.479006	no
UL12	sp|P17066|HSP76_HUMAN Heat shock 70 kDa protein 6 OS=Homo sapiens OX=9606 GN=HSPA6 PE=1 SV=2;sp|P48741|HSP77_HUMAN Putative heat shock 70 kDa protein 7 OS=Homo sapiens OX=9606 GN=HSPA7 PE=5 SV=2	HSPA6;HSPA7	27.3833	27.3028	26.8894	26.1843	27.3173	26.6634	0.290065	0.537505	0.470131	no
UL12	sp|P08392|ICP4_HHV11 Major viral transcription factor ICP4 OS=Human herpesvirus 1 (strain 17) OX=10299 GN=ICP4 PE=1 SV=1	ICP4	24.102	23.7039	24.6991	23.3333	23.6553	24.1154	0.276436	0.558405	0.466972	no
UL12	sp|O75533|SF3B1_HUMAN Splicing factor 3B subunit 1 OS=Homo sapiens OX=9606 GN=SF3B1 PE=1 SV=3	SF3B1	24.6877	25.4281	24.968	24.5858	24.8526	24.261	0.172816	0.762417	0.461462	no
UL12	sp|P0DPB6|RPAC2_HUMAN DNA-directed RNA polymerases I and III subunit RPAC2 OS=Homo sapiens OX=9606 GN=POLR1D PE=1 SV=1	POLR1D	23.6453	22.9819	23.1313	22.7763	23.2055	22.3955	0.21133	0.675039	0.460382	no
UL12	sp|P63261|ACTG_HUMAN Actin, cytoplasmic 2 OS=Homo sapiens OX=9606 GN=ACTG1 PE=1 SV=1	ACTG1	25.7074	25.5499	26.1102	25.1908	25.543	25.2532	0.0926599	1.03311	0.460179	no
UL12	sp|Q14165|MLEC_HUMAN Malectin OS=Homo sapiens OX=9606 GN=MLEC PE=1 SV=1	MLEC	19.4016	20.0695	19.6794	18.8808	19.1745	19.7194	0.220277	0.657031	0.45861	no
UL12	sp|P49748|ACADV_HUMAN Very long-chain specific acyl-CoA dehydrogenase, mitochondrial OS=Homo sapiens OX=9606 GN=ACADVL PE=1 SV=1	ACADVL	19.8083	19.4346	19.6846	20.0575	17.277	20.2425	0.68582	0.16379	0.45018	no
UL12	sp|Q14444|CAPR1_HUMAN Caprin-1 OS=Homo sapiens OX=9606 GN=CAPRIN1 PE=1 SV=2	CAPRIN1	22.8123	22.9069	22.6385	22.3147	22.5263	22.1833	0.0272557	1.56454	0.444418	no
UL12	sp|Q9Y265|RUVB1_HUMAN RuvB-like 1 OS=Homo sapiens OX=9606 GN=RUVBL1 PE=1 SV=1	RUVBL1	23.0094	22.8634	22.9447	22.6211	22.7973	22.0742	0.175659	0.755329	0.441624	no
UL12	sp|P25685|DNJB1_HUMAN DnaJ homolog subfamily B member 1 OS=Homo sapiens OX=9606 GN=DNAJB1 PE=1 SV=4	DNAJB1	18.8925	19.3506	19.1517	18.2096	19.5211	18.3721	0.409611	0.387629	0.430669	no
UL12	sp|P11388|TOP2A_HUMAN DNA topoisomerase 2-alpha OS=Homo sapiens OX=9606 GN=TOP2A PE=1 SV=3	TOP2A	19.1993	18.8417	20.3313	19.0485	18.3946	19.6544	0.504513	0.297127	0.42496	no
UL12	sp|P84098|RL19_HUMAN 60S ribosomal protein L19 OS=Homo sapiens OX=9606 GN=RPL19 PE=1 SV=1	RPL19	25.2984	25.1782	24.7761	24.2132	24.5814	25.1839	0.277661	0.556485	0.424729	no
UL12	sp|O43390|HNRPR_HUMAN Heterogeneous nuclear ribonucleoprotein R OS=Homo sapiens OX=9606 GN=HNRNPR PE=1 SV=1	HNRNPR	25.3829	25.4151	25.4937	25.0452	25.0734	24.9048	0.0043099	2.36553	0.422781	no
UL12	sp|O60841|IF2P_HUMAN Eukaryotic translation initiation factor 5B OS=Homo sapiens OX=9606 GN=EIF5B PE=1 SV=4	EIF5B	29.4938	29.6973	29.4528	28.6747	28.9029	29.7981	0.342322	0.465565	0.422753	no
UL12	sp|P14618|KPYM_HUMAN Pyruvate kinase PKM OS=Homo sapiens OX=9606 GN=PKM PE=1 SV=4	PKM	23.4526	23.324	23.1985	23.0236	22.4845	23.1998	0.180034	0.744645	0.422423	no
UL12	sp|Q13148|TADBP_HUMAN TAR DNA-binding protein 43 OS=Homo sapiens OX=9606 GN=TARDBP PE=1 SV=1	TARDBP	22.6307	22.6524	22.5331	22.1202	22.4528	22.0073	0.0820294	1.08603	0.411973	no
UL12	sp|O60506|HNRPQ_HUMAN Heterogeneous nuclear ribonucleoprotein Q OS=Homo sapiens OX=9606 GN=SYNCRIP PE=1 SV=2	SYNCRIP	25.0122	25.0901	25.2017	24.731	24.7061	24.633	0.00668116	2.17515	0.411301	no
UL12	sp|Q86U86|PB1_HUMAN Protein polybromo-1 OS=Homo sapiens OX=9606 GN=PBRM1 PE=1 SV=1	PBRM1	21.1099	21.1586	21.2192	20.7662	20.9903	20.5285	0.0879153	1.05594	0.400926	no
UL12	sp|Q8NC51|PAIRB_HUMAN Plasminogen activator inhibitor 1 RNA-binding protein OS=Homo sapiens OX=9606 GN=SERBP1 PE=1 SV=2	SERBP1	22.0992	22.2606	22.0265	21.7267	21.7839	21.6823	0.0170915	1.76722	0.397842	no
UL12	sp|Q02539|H11_HUMAN Histone H1.1 OS=Homo sapiens OX=9606 GN=H1-1 PE=1 SV=3	H1-1	23.1312	23.2362	23.4727	22.6716	23.0924	22.9141	0.0729481	1.13699	0.387335	no
UL12	sp|A2NJV5|KV229_HUMAN Immunoglobulin kappa variable 2-29 OS=Homo sapiens OX=9606 GN=IGKV2-29 PE=3 SV=2;sp|A0A0A0MRZ7|KVD26_HUMAN Immunoglobulin kappa variable 2D-26 OS=Homo sapiens OX=9606 GN=IGKV2D-26 PE=3 SV=1;sp|A0A075B6S2|KVD29_HUMAN Immunoglobulin kap	IGKV2-29;IGKV2D-26;IGKV2D-29	30.4992	30.6153	30.4059	30.4435	30.4247	29.4902	0.343011	0.464692	0.387321	no
UL12	sp|Q6PKG0|LARP1_HUMAN La-related protein 1 OS=Homo sapiens OX=9606 GN=LARP1 PE=1 SV=2	LARP1	21.8787	22.1949	22.1849	21.974	21.9679	21.1568	0.288968	0.539151	0.386611	no
UL12	sp|P50454|SERPH_HUMAN Serpin H1 OS=Homo sapiens OX=9606 GN=SERPINH1 PE=1 SV=2	SERPINH1	24.411	24.1198	24.1961	23.8241	23.6804	24.0645	0.056527	1.24774	0.386009	no
UL12	sp|P62495|ERF1_HUMAN Eukaryotic peptide chain release factor subunit 1 OS=Homo sapiens OX=9606 GN=ETF1 PE=1 SV=3	ETF1	18.4069	18.7186	18.6539	17.9102	18.5485	18.1677	0.162814	0.788307	0.384341	no
UL12	sp|Q04837|SSBP_HUMAN Single-stranded DNA-binding protein, mitochondrial OS=Homo sapiens OX=9606 GN=SSBP1 PE=1 SV=1	SSBP1	21.6486	21.5386	21.6167	21.1989	20.9095	21.5433	0.167361	0.776346	0.384066	no
UL12	sp|O00425|IF2B3_HUMAN Insulin-like growth factor 2 mRNA-binding protein 3 OS=Homo sapiens OX=9606 GN=IGF2BP3 PE=1 SV=2	IGF2BP3	24.7964	24.9472	24.7639	24.5768	24.421	24.3579	0.011689	1.93222	0.383923	no
UL12	sp|Q9BXP5|SRRT_HUMAN Serrate RNA effector molecule homolog OS=Homo sapiens OX=9606 GN=SRRT PE=1 SV=1	SRRT	23.9554	24.0357	23.9767	23.6357	23.9345	23.2881	0.184417	0.7342	0.369835	no
UL12	sp|Q9GZS1|RPA49_HUMAN DNA-directed RNA polymerase I subunit RPA49 OS=Homo sapiens OX=9606 GN=POLR1E PE=1 SV=3	POLR1E	23.0356	23.2977	23.2886	23.1874	23.103	22.2242	0.353792	0.451252	0.369047	no
UL12	sp|Q96HR8|NAF1_HUMAN H/ACA ribonucleoprotein complex non-core subunit NAF1 OS=Homo sapiens OX=9606 GN=NAF1 PE=1 SV=2	NAF1	21.792	21.6628	21.2931	20.8483	21.211	21.5996	0.248697	0.604329	0.363005	no
UL12	sp|P10220|LTP_HHV11 Large tegument protein deneddylase OS=Human herpesvirus 1 (strain 17) OX=10299 GN=UL36 PE=1 SV=1	UL36	21.477	21.1471	22.0234	20.6245	21.366	21.5888	0.411149	0.386001	0.356052	no
UL12	sp|Q13330|MTA1_HUMAN Metastasis-associated protein MTA1 OS=Homo sapiens OX=9606 GN=MTA1 PE=1 SV=2	MTA1	20.1207	20.6182	21.0578	21.6496	21.2283	17.852	0.797779	0.0981175	0.355597	no
UL12	sp|Q02880|TOP2B_HUMAN DNA topoisomerase 2-beta OS=Homo sapiens OX=9606 GN=TOP2B PE=1 SV=3	TOP2B	19.7552	19.6694	20.2477	18.3049	20.1851	20.1174	0.628445	0.201732	0.354954	no
UL12	sp|Q13123|RED_HUMAN Protein Red OS=Homo sapiens OX=9606 GN=IK PE=1 SV=3	IK	19.15	19.2294	19.1678	19.7971	18.3105	18.379	0.541585	0.266333	0.35355	no
UL12	sp|Q6IEG0|SNR48_HUMAN U11/U12 small nuclear ribonucleoprotein 48 kDa protein OS=Homo sapiens OX=9606 GN=SNRNP48 PE=1 SV=2	SNRNP48	20.106	20.096	19.8843	19.9181	20.0597	19.0514	0.380284	0.419891	0.352367	no
UL12	sp|P51659|DHB4_HUMAN Peroxisomal multifunctional enzyme type 2 OS=Homo sapiens OX=9606 GN=HSD17B4 PE=1 SV=3	HSD17B4	20.1396	19.6057	19.9802	19.574	19.3674	19.7439	0.154451	0.811209	0.346723	no
UL12	sp|Q01844|EWS_HUMAN RNA-binding protein EWS OS=Homo sapiens OX=9606 GN=EWSR1 PE=1 SV=1	EWSR1	21.638	20.8252	20.9203	20.295	20.5847	21.4689	0.477406	0.321112	0.34498	no
UL12	sp|Q8IUX7|AEBP1_HUMAN Adipocyte enhancer-binding protein 1 OS=Homo sapiens OX=9606 GN=AEBP1 PE=1 SV=1	AEBP1	22.9641	23.1357	22.8197	22.7427	22.5113	22.6353	0.043263	1.36388	0.343436	no
UL12	sp|Q9NZI8|IF2B1_HUMAN Insulin-like growth factor 2 mRNA-binding protein 1 OS=Homo sapiens OX=9606 GN=IGF2BP1 PE=1 SV=2	IGF2BP1	25.6109	25.7454	25.5896	25.4085	25.211	25.2961	0.0108786	1.96343	0.343404	no
UL12	sp|P46782|RS5_HUMAN 40S ribosomal protein S5 OS=Homo sapiens OX=9606 GN=RPS5 PE=1 SV=4	RPS5	25.2602	24.8383	25.2526	25.129	24.9035	24.2945	0.314337	0.502605	0.341383	no
UL12	sp|P31689|DNJA1_HUMAN DnaJ homolog subfamily A member 1 OS=Homo sapiens OX=9606 GN=DNAJA1 PE=1 SV=2	DNAJA1	21.1426	21.0319	21.2399	20.5596	20.8507	20.9842	0.095789	1.01868	0.339964	no
UL12	sp|Q9BWF3|RBM4_HUMAN RNA-binding protein 4 OS=Homo sapiens OX=9606 GN=RBM4 PE=1 SV=1	RBM4	20.9876	21.4327	21.3726	20.967	21.0334	20.7884	0.122809	0.910769	0.33471	no
UL12	sp|Q9NVA2|SEP11_HUMAN Septin-11 OS=Homo sapiens OX=9606 GN=SEPTIN11 PE=1 SV=3	SEPTIN11	20.4704	19.6677	20.1803	19.613	19.4647	20.2774	0.402086	0.395681	0.321131	no
UL12	sp|Q9C0J8|WDR33_HUMAN pre-mRNA 3 end processing protein WDR33 OS=Homo sapiens OX=9606 GN=WDR33 PE=1 SV=2	WDR33	24.4904	24.6324	24.7874	24.7033	24.6791	23.5924	0.486873	0.312584	0.311812	no
UL12	sp|P55265|DSRAD_HUMAN Double-stranded RNA-specific adenosine deaminase OS=Homo sapiens OX=9606 GN=ADAR PE=1 SV=4	ADAR	19.9696	20.2778	20.3084	20.0088	19.744	19.8754	0.0872353	1.05931	0.309176	no
UL12	sp|Q16629|SRSF7_HUMAN Serine/arginine-rich splicing factor 7 OS=Homo sapiens OX=9606 GN=SRSF7 PE=1 SV=1	SRSF7	25.4228	25.5707	25.4578	25.1441	25.4751	24.905	0.196582	0.706457	0.309023	no
UL12	sp|Q9NV70|EXOC1_HUMAN Exocyst complex component 1 OS=Homo sapiens OX=9606 GN=EXOC1 PE=1 SV=4	EXOC1	22.8891	23.3644	23.1991	23.138	23.1505	22.2708	0.427134	0.369436	0.297749	no
UL12	sp|P38919|IF4A3_HUMAN Eukaryotic initiation factor 4A-III OS=Homo sapiens OX=9606 GN=EIF4A3 PE=1 SV=4	EIF4A3	22.9603	22.9742	23.0077	23.0146	22.9509	22.0883	0.426068	0.370521	0.296097	no
UL12	sp|P35268|RL22_HUMAN 60S ribosomal protein L22 OS=Homo sapiens OX=9606 GN=RPL22 PE=1 SV=2	RPL22	27.8026	27.933	27.5631	27.5118	27.8901	27.0172	0.371912	0.42956	0.293205	no
UL12	sp|P10215|NEC1_HHV11 Nuclear egress protein 1 OS=Human herpesvirus 1 (strain 17) OX=10299 GN=NEC1 PE=1 SV=1	NEC1	20.8373	21.6047	21.3768	20.4646	21.1017	21.3791	0.457892	0.339237	0.291125	no
UL12	sp|P09012|SNRPA_HUMAN U1 small nuclear ribonucleoprotein A OS=Homo sapiens OX=9606 GN=SNRPA PE=1 SV=3	SNRPA	25.2406	25.2889	25.4685	25.5261	25.4483	24.1788	0.586674	0.231603	0.281579	no
UL12	sp|Q9BRX9|WDR83_HUMAN WD repeat domain-containing protein 83 OS=Homo sapiens OX=9606 GN=WDR83 PE=1 SV=1	WDR83	23.7714	23.6479	23.2329	23.0332	23.2833	23.4933	0.255288	0.592969	0.280791	no
UL12	sp|Q9BZK7|TBL1R_HUMAN F-box-like/WD repeat-containing protein TBL1XR1 OS=Homo sapiens OX=9606 GN=TBL1XR1 PE=1 SV=1	TBL1XR1	21.5687	22.3298	22.6368	22.6741	22.5815	20.4421	0.750817	0.124466	0.279191	no
UL12	sp|P38646|GRP75_HUMAN Stress-70 protein, mitochondrial OS=Homo sapiens OX=9606 GN=HSPA9 PE=1 SV=2	HSPA9	25.6183	25.6478	25.583	25.1008	25.5043	25.4065	0.145453	0.837278	0.279147	no
UL12	sp|P13674|P4HA1_HUMAN Prolyl 4-hydroxylase subunit alpha-1 OS=Homo sapiens OX=9606 GN=P4HA1 PE=1 SV=2	P4HA1	25.1666	25.3568	25.4198	25.4743	25.3183	24.3224	0.52652	0.278585	0.276075	no
UL12	sp|Q96J01|THOC3_HUMAN THO complex subunit 3 OS=Homo sapiens OX=9606 GN=THOC3 PE=1 SV=1	THOC3	25.3633	25.6827	25.7559	25.5991	25.6724	24.7095	0.478899	0.319756	0.273646	no
UL12	sp|P21333|FLNA_HUMAN Filamin-A OS=Homo sapiens OX=9606 GN=FLNA PE=1 SV=4	FLNA	22.2337	21.8858	22.2129	21.5663	21.7705	22.1765	0.278826	0.554667	0.273015	no
UL12	sp|Q00341|VIGLN_HUMAN Vigilin OS=Homo sapiens OX=9606 GN=HDLBP PE=1 SV=2	HDLBP	20.4937	20.2007	20.3422	19.8711	20.3265	20.0263	0.174915	0.757172	0.270905	no
UL12	sp|Q92925|SMRD2_HUMAN SWI/SNF-related matrix-associated actin-dependent regulator of chromatin subfamily D member 2 OS=Homo sapiens OX=9606 GN=SMARCD2 PE=1 SV=3	SMARCD2	21.8947	22.0934	21.9604	21.9411	21.9705	21.2304	0.382845	0.416977	0.268832	no
UL12	sp|P68363|TBA1B_HUMAN Tubulin alpha-1B chain OS=Homo sapiens OX=9606 GN=TUBA1B PE=1 SV=1	TUBA1B	24.0694	24.2357	24.2247	24.1335	23.612	23.9783	0.218031	0.661482	0.268663	no
UL12	sp|O43684|BUB3_HUMAN Mitotic checkpoint protein BUB3 OS=Homo sapiens OX=9606 GN=BUB3 PE=1 SV=1	BUB3	22.1054	22.1765	21.8345	22.0578	22.1438	21.1252	0.510412	0.292079	0.263224	no
UL12	sp|Q71RC2|LARP4_HUMAN La-related protein 4 OS=Homo sapiens OX=9606 GN=LARP4 PE=1 SV=3	LARP4	20.7248	20.9218	20.7267	20.8616	20.8512	19.8736	0.50931	0.293017	0.26228	no
UL12	sp|Q14562|DHX8_HUMAN ATP-dependent RNA helicase DHX8 OS=Homo sapiens OX=9606 GN=DHX8 PE=1 SV=1	DHX8	21.175	21.3903	21.3598	20.778	21.1609	21.1997	0.181612	0.740855	0.262185	no
UL12	sp|Q6PCB5|RSBNL_HUMAN Lysine-specific demethylase RSBN1L OS=Homo sapiens OX=9606 GN=RSBN1L PE=1 SV=2	RSBN1L	21.4696	21.8126	21.7081	21.4262	21.8572	20.9279	0.442509	0.354078	0.259706	no
UL12	sp|P62753|RS6_HUMAN 40S ribosomal protein S6 OS=Homo sapiens OX=9606 GN=RPS6 PE=1 SV=1	RPS6	26.1419	26.31	26.3287	25.9053	25.9886	26.116	0.0395461	1.4029	0.256896	no
UL12	sp|Q15427|SF3B4_HUMAN Splicing factor 3B subunit 4 OS=Homo sapiens OX=9606 GN=SF3B4 PE=1 SV=1	SF3B4	26.7828	26.6968	26.7557	26.2566	26.7589	26.4493	0.218654	0.660242	0.256826	no
UL12	sp|P52298|NCBP2_HUMAN Nuclear cap-binding protein subunit 2 OS=Homo sapiens OX=9606 GN=NCBP2 PE=1 SV=1	NCBP2	22.832	22.7976	22.4447	22.2006	22.7443	22.3618	0.280736	0.551701	0.255874	no
UL12	sp|Q9Y4L1|HYOU1_HUMAN Hypoxia up-regulated protein 1 OS=Homo sapiens OX=9606 GN=HYOU1 PE=1 SV=1	HYOU1	19.8448	19.4633	19.4497	19.6491	18.9648	19.3808	0.353516	0.451591	0.254374	no
UL12	sp|Q9Y5B6|PAXB1_HUMAN PAX3- and PAX7-binding protein 1 OS=Homo sapiens OX=9606 GN=PAXBP1 PE=1 SV=2	PAXBP1	22.7611	23.1141	22.6502	22.2346	22.4998	23.0279	0.413206	0.383833	0.254366	no
UL12	sp|O43660|PLRG1_HUMAN Pleiotropic regulator 1 OS=Homo sapiens OX=9606 GN=PLRG1 PE=1 SV=1	PLRG1	22.0972	22.1842	22.1538	21.8883	21.8003	22.0065	0.0382764	1.41707	0.246694	no
UL12	sp|P78559|MAP1A_HUMAN Microtubule-associated protein 1A OS=Homo sapiens OX=9606 GN=MAP1A PE=1 SV=6	MAP1A	25.0537	25.4462	25.545	25.4997	25.5656	24.2607	0.638203	0.195041	0.239638	no
UL12	sp|P04291|TEG3_HHV11 Tegument protein UL14 OS=Human herpesvirus 1 (strain 17) OX=10299 GN=UL14 PE=1 SV=2	UL14	23.2598	23.248	23.8092	22.9673	23.3248	23.3149	0.351279	0.454348	0.236675	no
UL12	sp|P62241|RS8_HUMAN 40S ribosomal protein S8 OS=Homo sapiens OX=9606 GN=RPS8 PE=1 SV=2	RPS8	27.4881	27.5302	27.4999	27.098	27.3677	27.3506	0.112495	0.948866	0.233971	no
UL12	sp|Q3YEC7|RABL6_HUMAN Rab-like protein 6 OS=Homo sapiens OX=9606 GN=RABL6 PE=1 SV=2	RABL6	23.4817	23.5595	23.2867	22.7198	23.1465	23.7665	0.529532	0.276107	0.231724	no
UL12	sp|O00567|NOP56_HUMAN Nucleolar protein 56 OS=Homo sapiens OX=9606 GN=NOP56 PE=1 SV=4	NOP56	23.1955	23.6348	23.5681	23.1919	23.4095	23.1076	0.243277	0.6139	0.22981	no
UL12	sp|Q99613|EIF3C_HUMAN Eukaryotic translation initiation factor 3 subunit C OS=Homo sapiens OX=9606 GN=EIF3C PE=1 SV=1;sp|B5ME19|EIFCL_HUMAN Eukaryotic translation initiation factor 3 subunit C-like protein OS=Homo sapiens OX=9606 GN=EIF3CL PE=1 SV=1	EIF3C;EIF3CL	21.9731	22.61	22.2586	22.0655	22.24	21.8539	0.362178	0.441078	0.22744	no
UL12	sp|P51116|FXR2_HUMAN Fragile X mental retardation syndrome-related protein 2 OS=Homo sapiens OX=9606 GN=FXR2 PE=1 SV=2	FXR2	23.0142	23.3707	23.297	23.1252	23.041	22.843	0.181883	0.740207	0.224241	no
UL12	sp|Q70UQ0|IKIP_HUMAN Inhibitor of nuclear factor kappa-B kinase-interacting protein OS=Homo sapiens OX=9606 GN=IKBIP PE=1 SV=1	IKBIP	21.5994	21.484	21.5909	21.4636	21.6137	20.9351	0.396176	0.402112	0.220659	no
UL12	sp|Q14498|RBM39_HUMAN RNA-binding protein 39 OS=Homo sapiens OX=9606 GN=RBM39 PE=1 SV=2	RBM39	24.8496	24.8048	24.7017	24.1642	24.3868	25.1566	0.547899	0.2613	0.216203	no
UL12	sp|P22090|RS4Y1_HUMAN 40S ribosomal protein S4, Y isoform 1 OS=Homo sapiens OX=9606 GN=RPS4Y1 PE=1 SV=2	RPS4Y1	21.4908	21.707	21.3978	21.216	21.4706	21.2626	0.149959	0.824029	0.215449	no
UL12	sp|O94906|PRP6_HUMAN Pre-mRNA-processing factor 6 OS=Homo sapiens OX=9606 GN=PRPF6 PE=1 SV=1	PRPF6	24.9039	25.3929	25.4509	25.2676	25.3617	24.4805	0.559588	0.252131	0.212621	no
UL12	sp|Q9NX24|NHP2_HUMAN H/ACA ribonucleoprotein complex subunit 2 OS=Homo sapiens OX=9606 GN=NHP2 PE=1 SV=1	NHP2	26.2529	25.4382	25.9522	25.7712	25.7001	25.5453	0.476206	0.322205	0.208908	no
UL12	sp|Q9GZS3|WDR61_HUMAN WD repeat-containing protein 61 OS=Homo sapiens OX=9606 GN=WDR61 PE=1 SV=1	WDR61	20.7937	21.0965	21.3248	20.9645	21.1349	20.4941	0.448723	0.348021	0.207148	no
UL12	sp|P08543|RIR1_HHV11 Ribonucleoside-diphosphate reductase large subunit OS=Human herpesvirus 1 (strain 17) OX=10299 GN=RIR1 PE=1 SV=2	RIR1	25.6823	26.2497	26.4511	25.81	26.2842	25.6688	0.525032	0.279814	0.206694	no
UL12	sp|Q5BKZ1|ZN326_HUMAN DBIRD complex subunit ZNF326 OS=Homo sapiens OX=9606 GN=ZNF326 PE=1 SV=2	ZNF326	23.7458	23.8506	23.8186	23.6452	23.7702	23.3835	0.207718	0.682526	0.205388	no
UL12	sp|P33992|MCM5_HUMAN DNA replication licensing factor MCM5 OS=Homo sapiens OX=9606 GN=MCM5 PE=1 SV=5	MCM5	18.8177	18.6542	18.7332	18.063	19.4565	18.0927	0.70976	0.148888	0.197617	no
UL12	sp|Q9UH99|SUN2_HUMAN SUN domain-containing protein 2 OS=Homo sapiens OX=9606 GN=SUN2 PE=1 SV=3	SUN2	18.0756	18.2125	18.7	18.8557	17.6068	17.936	0.671394	0.173022	0.196519	no
UL12	sp|O15371|EIF3D_HUMAN Eukaryotic translation initiation factor 3 subunit D OS=Homo sapiens OX=9606 GN=EIF3D PE=1 SV=1	EIF3D	23.5954	23.858	23.8315	23.9079	23.7709	23.0189	0.55815	0.253249	0.195737	no
UL12	sp|Q15019|SEPT2_HUMAN Septin-2 OS=Homo sapiens OX=9606 GN=SEPTIN2 PE=1 SV=1	SEPTIN2	20.0376	19.5815	19.8668	19.5415	19.4817	19.8851	0.352361	0.453012	0.192543	no
UL12	sp|Q9BTC8|MTA3_HUMAN Metastasis-associated protein MTA3 OS=Homo sapiens OX=9606 GN=MTA3 PE=1 SV=2	MTA3	18.9548	19.2377	19.9068	19.7463	19.3289	18.4465	0.70823	0.149826	0.192506	no
UL12	sp|Q96K17|BT3L4_HUMAN Transcription factor BTF3 homolog 4 OS=Homo sapiens OX=9606 GN=BTF3L4 PE=1 SV=1	BTF3L4	21.2073	20.8717	21.0568	21.9835	21.7613	18.8152	0.868563	0.0611988	0.191918	no
UL12	sp|P10809|CH60_HUMAN 60 kDa heat shock protein, mitochondrial OS=Homo sapiens OX=9606 GN=HSPD1 PE=1 SV=2	HSPD1	23.716	23.7603	23.6225	23.4864	23.2883	23.7525	0.290021	0.537571	0.190558	no
UL12	sp|P49458|SRP09_HUMAN Signal recognition particle 9 kDa protein OS=Homo sapiens OX=9606 GN=SRP9 PE=1 SV=2	SRP9	20.5464	20.5267	20.4246	20.6445	20.4816	19.804	0.539828	0.267744	0.189225	no
UL12	sp|O60264|SMCA5_HUMAN SWI/SNF-related matrix-associated actin-dependent regulator of chromatin subfamily A member 5 OS=Homo sapiens OX=9606 GN=SMARCA5 PE=1 SV=1	SMARCA5	20.4427	20.9779	20.8724	20.5352	20.9916	20.2096	0.546701	0.26225	0.185564	no
UL12	sp|Q9UHX1|PUF60_HUMAN Poly(U)-binding-splicing factor PUF60 OS=Homo sapiens OX=9606 GN=PUF60 PE=1 SV=1	PUF60	30.0575	29.832	29.5818	29.5784	29.6734	29.6666	0.310512	0.507922	0.184308	no
UL12	sp|Q14152|EIF3A_HUMAN Eukaryotic translation initiation factor 3 subunit A OS=Homo sapiens OX=9606 GN=EIF3A PE=1 SV=1	EIF3A	23.2114	23.909	23.7142	23.6567	23.7597	22.87	0.630894	0.200044	0.18275	no
UL12	sp|P22626|ROA2_HUMAN Heterogeneous nuclear ribonucleoproteins A2/B1 OS=Homo sapiens OX=9606 GN=HNRNPA2B1 PE=1 SV=2	HNRNPA2B1	26.2673	26.6225	26.5763	26.1335	26.4548	26.3302	0.279965	0.552896	0.18253	no
UL12	sp|Q6P1J9|CDC73_HUMAN Parafibromin OS=Homo sapiens OX=9606 GN=CDC73 PE=1 SV=1	CDC73	21.0203	21.1748	21.4766	21.6577	21.4872	19.9809	0.768865	0.11415	0.181915	no
UL12	sp|P11142|HSP7C_HUMAN Heat shock cognate 71 kDa protein OS=Homo sapiens OX=9606 GN=HSPA8 PE=1 SV=1	HSPA8	28.5963	28.575	28.4416	28.2563	28.4194	28.3955	0.0620258	1.20743	0.18057	no
UL12	sp|Q14315|FLNC_HUMAN Filamin-C OS=Homo sapiens OX=9606 GN=FLNC PE=1 SV=3	FLNC	20.595	20.5445	20.7689	20.0678	20.5724	20.7339	0.474347	0.323904	0.178143	no
UL12	sp|Q13595|TRA2A_HUMAN Transformer-2 protein homolog alpha OS=Homo sapiens OX=9606 GN=TRA2A PE=1 SV=1	TRA2A	22.7329	22.7534	22.6058	22.4194	22.7823	22.3635	0.312209	0.505554	0.175657	no
UL12	sp|P29692|EF1D_HUMAN Elongation factor 1-delta OS=Homo sapiens OX=9606 GN=EEF1D PE=1 SV=5	EEF1D	22.9253	22.5489	22.4739	22.2706	22.0243	23.1299	0.667409	0.175608	0.174437	no
UL12	sp|Q9NUL5|SHFL_HUMAN Shiftless antiviral inhibitor of ribosomal frameshifting protein OS=Homo sapiens OX=9606 GN=SHFL PE=1 SV=2	SHFL	21.133	21.4355	21.3996	22.1876	21.7336	19.5379	0.855432	0.0678143	0.169649	no
UL12	sp|P35637|FUS_HUMAN RNA-binding protein FUS OS=Homo sapiens OX=9606 GN=FUS PE=1 SV=1	FUS	21.7212	20.8527	21.2855	20.8128	20.9786	21.5592	0.642188	0.192338	0.169597	no
UL12	sp|P37802|TAGL2_HUMAN Transgelin-2 OS=Homo sapiens OX=9606 GN=TAGLN2 PE=1 SV=3	TAGLN2	20.4432	20.0851	19.9484	19.998	19.3379	20.634	0.706599	0.150827	0.168955	no
UL12	sp|P62308|RUXG_HUMAN Small nuclear ribonucleoprotein G OS=Homo sapiens OX=9606 GN=SNRPG PE=1 SV=1;sp|A8MWD9|RUXGL_HUMAN Putative small nuclear ribonucleoprotein G-like protein 15 OS=Homo sapiens OX=9606 GN=SNRPGP15 PE=5 SV=2	SNRPG;SNRPGP15	21.4352	22.0262	22.163	22.0554	22.2402	20.8314	0.760085	0.119138	0.165815	no
UL12	sp|Q03701|CEBPZ_HUMAN CCAAT/enhancer-binding protein zeta OS=Homo sapiens OX=9606 GN=CEBPZ PE=1 SV=3	CEBPZ	18.342	18.7656	18.6959	19.0025	19.0109	17.3193	0.809067	0.0920156	0.156949	no
UL12	sp|O75494|SRS10_HUMAN Serine/arginine-rich splicing factor 10 OS=Homo sapiens OX=9606 GN=SRSF10 PE=1 SV=1	SRSF10	24.1374	24.1398	24.1052	23.8993	23.9915	24.0244	0.0437555	1.35897	0.155704	no
UL12	sp|P62266|RS23_HUMAN 40S ribosomal protein S23 OS=Homo sapiens OX=9606 GN=RPS23 PE=1 SV=3	RPS23	26.256	26.2454	26.5921	25.8496	26.3495	26.4299	0.516966	0.286538	0.154818	no
UL12	sp|Q8NBS9|TXND5_HUMAN Thioredoxin domain-containing protein 5 OS=Homo sapiens OX=9606 GN=TXNDC5 PE=1 SV=2	TXNDC5	19.0809	19.1212	19.1598	18.8722	18.7332	19.2966	0.461679	0.33566	0.153291	no
UL12	sp|P46013|KI67_HUMAN Proliferation marker protein Ki-67 OS=Homo sapiens OX=9606 GN=MKI67 PE=1 SV=2	MKI67	21.1044	21.4248	21.7203	20.5898	21.3964	21.8145	0.734496	0.134011	0.149611	no
UL12	sp|P26368|U2AF2_HUMAN Splicing factor U2AF 65 kDa subunit OS=Homo sapiens OX=9606 GN=U2AF2 PE=1 SV=4	U2AF2	28.24	28.2291	28.4381	28.3399	28.2394	27.8868	0.40978	0.38745	0.147056	no
UL12	sp|Q9H8M2|BRD9_HUMAN Bromodomain-containing protein 9 OS=Homo sapiens OX=9606 GN=BRD9 PE=1 SV=2	BRD9	22.0844	22.2173	21.9194	21.5109	21.8523	22.4172	0.641625	0.192719	0.14692	no
UL12	sp|P15311|EZRI_HUMAN Ezrin OS=Homo sapiens OX=9606 GN=EZR PE=1 SV=4	EZR	18.9909	18.7427	18.9614	18.7315	18.6392	18.884	0.238732	0.622089	0.146764	no
UL12	sp|Q8TAQ2|SMRC2_HUMAN SWI/SNF complex subunit SMARCC2 OS=Homo sapiens OX=9606 GN=SMARCC2 PE=1 SV=1	SMARCC2	21.9242	22.0518	21.9946	21.868	22.0395	21.6458	0.347499	0.459046	0.139067	no
UL12	sp|P10187|NP03_HHV11 Nuclear phosphoprotein UL3 OS=Human herpesvirus 1 (strain 17) OX=10299 GN=UL3 PE=3 SV=1	UL3	21.5017	21.1139	22.0256	21.0865	21.4178	21.7227	0.692456	0.159608	0.138074	no
UL12	sp|Q5JSZ5|PRC2B_HUMAN Protein PRRC2B OS=Homo sapiens OX=9606 GN=PRRC2B PE=1 SV=2	PRRC2B	19.9423	20.2951	20.1001	20.9385	21.102	17.894	0.90955	0.0411734	0.134331	no
UL12	sp|P21127|CD11B_HUMAN Cyclin-dependent kinase 11B OS=Homo sapiens OX=9606 GN=CDK11B PE=1 SV=4	CDK11B	21.4294	21.521	21.4257	21.0254	21.3635	21.6298	0.567803	0.245802	0.119162	no
UL12	sp|Q6P2Q9|PRP8_HUMAN Pre-mRNA-processing-splicing factor 8 OS=Homo sapiens OX=9606 GN=PRPF8 PE=1 SV=2	PRPF8	23.8387	24.6653	24.483	24.4145	24.6611	23.5585	0.793233	0.100599	0.117644	no
UL12	sp|O75643|U520_HUMAN U5 small nuclear ribonucleoprotein 200 kDa helicase OS=Homo sapiens OX=9606 GN=SNRNP200 PE=1 SV=2	SNRNP200	24.7704	25.2542	25.2875	25.0059	25.304	24.6632	0.674182	0.171223	0.112996	no
UL12	sp|P62333|PRS10_HUMAN 26S proteasome regulatory subunit 10B OS=Homo sapiens OX=9606 GN=PSMC6 PE=1 SV=1	PSMC6	19.5272	19.9237	19.0954	20.5881	20.1589	17.4908	0.926453	0.0331764	0.102777	no
UL12	sp|P48634|PRC2A_HUMAN Protein PRRC2A OS=Homo sapiens OX=9606 GN=PRRC2A PE=1 SV=3	PRRC2A	21.0419	21.3164	21.0603	21.1157	21.0528	20.9451	0.3877	0.411505	0.10167	no
UL12	sp|Q14966|ZN638_HUMAN Zinc finger protein 638 OS=Homo sapiens OX=9606 GN=ZNF638 PE=1 SV=2	ZNF638	20.3565	20.456	20.6033	20.1088	20.5998	20.4027	0.570748	0.243555	0.101524	no
UL12	sp|Q8NEY8|PPHLN_HUMAN Periphilin-1 OS=Homo sapiens OX=9606 GN=PPHLN1 PE=1 SV=2	PPHLN1	19.5608	19.3662	19.5615	19.5728	19.9302	18.691	0.816195	0.088206	0.0981727	no
UL12	sp|P30048|PRDX3_HUMAN Thioredoxin-dependent peroxide reductase, mitochondrial OS=Homo sapiens OX=9606 GN=PRDX3 PE=1 SV=3	PRDX3	19.7617	19.5662	19.7018	19.6957	19.3936	19.6736	0.485095	0.314173	0.088907	no
UL12	sp|Q53GS9|SNUT2_HUMAN U4/U6.U5 tri-snRNP-associated protein 2 OS=Homo sapiens OX=9606 GN=USP39 PE=1 SV=2	USP39	23.3203	23.9206	23.9503	23.728	24.0724	23.1264	0.81159	0.0906631	0.0881288	no
UL12	sp|Q9NZM4|BICRA_HUMAN BRD4-interacting chromatin-remodeling complex-associated protein OS=Homo sapiens OX=9606 GN=BICRA PE=1 SV=2	BICRA	23.568	23.4891	23.3027	23.2035	23.4252	23.47	0.487425	0.312093	0.087048	no
UL12	sp|Q9Y230|RUVB2_HUMAN RuvB-like 2 OS=Homo sapiens OX=9606 GN=RUVBL2 PE=1 SV=3	RUVBL2	22.588	22.4842	22.4778	22.5688	22.719	22.0061	0.733583	0.134551	0.0853542	no
UL12	sp|Q9Y2W2|WBP11_HUMAN WW domain-binding protein 11 OS=Homo sapiens OX=9606 GN=WBP11 PE=1 SV=1	WBP11	19.3002	19.5369	19.5186	20.0755	20.1422	17.8849	0.920027	0.0361996	0.0843789	no
UL12	sp|Q86UP2|KTN1_HUMAN Kinectin OS=Homo sapiens OX=9606 GN=KTN1 PE=1 SV=1	KTN1	20.5664	20.0294	20.072	20.5232	20.1372	19.7583	0.782521	0.106504	0.0830181	no
UL12	sp|Q15434|RBMS2_HUMAN RNA-binding motif, single-stranded-interacting protein 2 OS=Homo sapiens OX=9606 GN=RBMS2 PE=1 SV=1	RBMS2	21.2567	21.5486	21.4622	21.4073	21.6001	21.027	0.709139	0.149268	0.0777002	no
UL12	sp|P61224|RAP1B_HUMAN Ras-related protein Rap-1b OS=Homo sapiens OX=9606 GN=RAP1B PE=1 SV=1;sp|A6NIZ1|RP1BL_HUMAN Ras-related protein Rap-1b-like protein OS=Homo sapiens OX=9606 PE=2 SV=1	RAP1B;NA	22.3588	21.7599	21.7233	21.9974	21.5965	22.0233	0.779668	0.10809	0.074932	no
UL12	sp|Q12824|SNF5_HUMAN SWI/SNF-related matrix-associated actin-dependent regulator of chromatin subfamily B member 1 OS=Homo sapiens OX=9606 GN=SMARCB1 PE=1 SV=2	SMARCB1	22.5532	22.6821	22.5125	22.6868	22.6802	22.1671	0.724567	0.139921	0.0712966	no
UL12	sp|Q8WXA9|SREK1_HUMAN Splicing regulatory glutamine/lysine-rich protein 1 OS=Homo sapiens OX=9606 GN=SREK1 PE=1 SV=1	SREK1	20.7849	20.7942	20.9391	20.6349	20.4914	21.1834	0.776162	0.110047	0.0694767	no
UL12	sp|O00257|CBX4_HUMAN E3 SUMO-protein ligase CBX4 OS=Homo sapiens OX=9606 GN=CBX4 PE=1 SV=3	CBX4	19.9965	19.9486	20.4055	19.772	20.2014	20.1689	0.74623	0.127127	0.0694359	no
UL12	sp|Q06787|FMR1_HUMAN Synaptic functional regulator FMR1 OS=Homo sapiens OX=9606 GN=FMR1 PE=1 SV=1	FMR1	21.0266	21.214	21.2351	20.8896	21.2533	21.1336	0.630849	0.200074	0.0664151	no
UL12	sp|P15880|RS2_HUMAN 40S ribosomal protein S2 OS=Homo sapiens OX=9606 GN=RPS2 PE=1 SV=2	RPS2	25.1229	25.1533	25.1488	25.111	25.2299	24.892	0.584506	0.233211	0.0640341	no
UL12	sp|P22087|FBRL_HUMAN rRNA 2-O-methyltransferase fibrillarin OS=Homo sapiens OX=9606 GN=FBL PE=1 SV=2	FBL	26.2453	26.3351	26.2889	26.3815	26.2941	26.025	0.656243	0.182935	0.0562542	no
UL12	sp|Q8NI27|THOC2_HUMAN THO complex subunit 2 OS=Homo sapiens OX=9606 GN=THOC2 PE=1 SV=2	THOC2	23.1689	23.7221	23.7402	23.2309	23.6537	23.5881	0.830013	0.080915	0.0528412	no
UL12	sp|A0JLT2|MED19_HUMAN Mediator of RNA polymerase II transcription subunit 19 OS=Homo sapiens OX=9606 GN=MED19 PE=1 SV=2	MED19	22.2382	22.013	21.8985	21.8366	22.1277	22.0296	0.713213	0.146781	0.0519465	no
UL12	sp|Q9NR56|MBNL1_HUMAN Muscleblind-like protein 1 OS=Homo sapiens OX=9606 GN=MBNL1 PE=1 SV=2	MBNL1	22.1708	22.3162	22.2267	22.2344	22.1981	22.1329	0.399026	0.398999	0.0494438	no
UL12	sp|O43513|MED7_HUMAN Mediator of RNA polymerase II transcription subunit 7 OS=Homo sapiens OX=9606 GN=MED7 PE=1 SV=1	MED7	21.8341	21.8814	22.0016	22.0034	22.1837	21.3952	0.869408	0.0607763	0.0449627	no
UL12	sp|Q05519|SRS11_HUMAN Serine/arginine-rich splicing factor 11 OS=Homo sapiens OX=9606 GN=SRSF11 PE=1 SV=1	SRSF11	22.9494	22.7549	22.9134	22.7525	22.654	23.0767	0.772407	0.112154	0.044834	no
UL12	sp|P11021|BIP_HUMAN Endoplasmic reticulum chaperone BiP OS=Homo sapiens OX=9606 GN=HSPA5 PE=1 SV=2	HSPA5	29.1761	29.1082	29.009	28.9539	29.0787	29.1271	0.563815	0.248863	0.0445221	no
UL12	sp|P49756|RBM25_HUMAN RNA-binding protein 25 OS=Homo sapiens OX=9606 GN=RBM25 PE=1 SV=3	RBM25	28.1878	28.1653	27.8479	27.8141	27.9754	28.2805	0.816131	0.0882402	0.0436703	no
UL12	sp|O15160|RPAC1_HUMAN DNA-directed RNA polymerases I and III subunit RPAC1 OS=Homo sapiens OX=9606 GN=POLR1C PE=1 SV=1	POLR1C	24.2418	24.4363	24.2791	24.485	24.5372	23.8138	0.880474	0.0552832	0.0403765	no
UL12	sp|Q9Y3U8|RL36_HUMAN 60S ribosomal protein L36 OS=Homo sapiens OX=9606 GN=RPL36 PE=1 SV=3	RPL36	25.3455	24.1139	24.5313	24.4804	24.7377	24.659	0.927072	0.0328865	0.0378598	no
UL12	sp|Q9H6F5|CCD86_HUMAN Coiled-coil domain-containing protein 86 OS=Homo sapiens OX=9606 GN=CCDC86 PE=1 SV=1	CCDC86	21.699	21.4704	21.6709	21.8039	21.6825	21.2488	0.861721	0.0646335	0.0350516	no
UL12	sp|Q16891|MIC60_HUMAN MICOS complex subunit MIC60 OS=Homo sapiens OX=9606 GN=IMMT PE=1 SV=1	IMMT	20.6101	20.4895	20.7083	20.5426	20.5079	20.6546	0.682569	0.165853	0.0342762	no
UL12	sp|Q9UJZ1|STML2_HUMAN Stomatin-like protein 2, mitochondrial OS=Homo sapiens OX=9606 GN=STOML2 PE=1 SV=1	STOML2	20.8569	20.2878	20.4124	20.8456	19.997	20.6194	0.923401	0.0346098	0.0316748	no
UL12	sp|Q16543|CDC37_HUMAN Hsp90 co-chaperone Cdc37 OS=Homo sapiens OX=9606 GN=CDC37 PE=1 SV=1	CDC37	19.6391	19.4393	19.4931	19.6916	19.5054	19.2818	0.83089	0.0804564	0.0309263	no
UL12	sp|Q14692|BMS1_HUMAN Ribosome biogenesis protein BMS1 homolog OS=Homo sapiens OX=9606 GN=BMS1 PE=1 SV=1	BMS1	20.2265	20.3367	20.2903	20.2599	20.3728	20.1386	0.73997	0.130786	0.0273629	no
UL12	sp|P52434|RPAB3_HUMAN DNA-directed RNA polymerases I, II, and III subunit RPABC3 OS=Homo sapiens OX=9606 GN=POLR2H PE=1 SV=4	POLR2H	22.8118	23.1085	22.7127	23.0673	23.2298	22.2603	0.943361	0.0253221	0.0251755	no
UL12	sp|P04843|RPN1_HUMAN Dolichyl-diphosphooligosaccharide--protein glycosyltransferase subunit 1 OS=Homo sapiens OX=9606 GN=RPN1 PE=1 SV=1	RPN1	20.3204	20.247	20.2042	20.3324	20.0872	20.2776	0.782881	0.106304	0.0247678	no
UL12	sp|Q12830|BPTF_HUMAN Nucleosome-remodeling factor subunit BPTF OS=Homo sapiens OX=9606 GN=BPTF PE=1 SV=3	BPTF	21.2382	21.4441	21.4555	21.3453	21.5646	21.1544	0.869351	0.0608047	0.0245315	no
UL12	sp|P35579|MYH9_HUMAN Myosin-9 OS=Homo sapiens OX=9606 GN=MYH9 PE=1 SV=4	MYH9	23.0995	23.9042	23.6846	23.4165	23.6877	23.517	0.936267	0.0286003	0.0223714	no
UL12	sp|P61978|HNRPK_HUMAN Heterogeneous nuclear ribonucleoprotein K OS=Homo sapiens OX=9606 GN=HNRNPK PE=1 SV=1	HNRNPK	26.3314	26.5632	26.6503	26.5037	26.7132	26.2617	0.898302	0.0465776	0.0221062	no
UL12	sp|P62995|TRA2B_HUMAN Transformer-2 protein homolog beta OS=Homo sapiens OX=9606 GN=TRA2B PE=1 SV=1	TRA2B	25.0439	25.0446	24.9672	24.9083	25.1546	24.9556	0.888127	0.0515251	0.0124185	no
UL12	sp|P09429|HMGB1_HUMAN High mobility group protein B1 OS=Homo sapiens OX=9606 GN=HMGB1 PE=1 SV=3;sp|B2RPK0|HGB1A_HUMAN Putative high mobility group protein B1-like 1 OS=Homo sapiens OX=9606 GN=HMGB1P1 PE=5 SV=1	HMGB1;HMGB1P1	21.3214	20.6298	21.3643	20.9861	21.0128	21.2814	0.966693	0.0147115	0.0117423	no
UL12	sp|P26038|MOES_HUMAN Moesin OS=Homo sapiens OX=9606 GN=MSN PE=1 SV=3	MSN	21.5408	21.1675	20.9867	21.3147	21.1778	21.1709	0.955436	0.0197986	0.0105352	no
UL12	sp|O60244|MED14_HUMAN Mediator of RNA polymerase II transcription subunit 14 OS=Homo sapiens OX=9606 GN=MED14 PE=1 SV=2	MED14	19.9345	20.751	20.6716	20.4496	21.0105	19.8903	0.996036	0.00172496	0.0021991	no
UL12	sp|Q13347|EIF3I_HUMAN Eukaryotic translation initiation factor 3 subunit I OS=Homo sapiens OX=9606 GN=EIF3I PE=1 SV=1	EIF3I	24.6576	24.7885	24.6754	24.9318	24.8906	24.2964	0.996955	0.00132447	0.000893854	no
UL12	sp|P53634|CATC_HUMAN Dipeptidyl peptidase 1 OS=Homo sapiens OX=9606 GN=CTSC PE=1 SV=2	CTSC	20.6429	20.1093	20.1618	20.1023	20.0946	20.7228	0.994707	0.00230499	-0.00190058	no
UL12	sp|Q96PZ2|F111A_HUMAN Protein FAM111A OS=Homo sapiens OX=9606 GN=FAM111A PE=1 SV=2	FAM111A	18.5085	18.4606	18.789	18.3806	18.8776	18.5225	0.968678	0.0138204	-0.00756978	no
UL12	sp|O75151|PHF2_HUMAN Lysine-specific demethylase PHF2 OS=Homo sapiens OX=9606 GN=PHF2 PE=1 SV=4	PHF2	19.2091	19.803	19.7664	19.7789	19.6773	19.3748	0.942935	0.0255182	-0.0175094	no
UL12	sp|P24534|EF1B_HUMAN Elongation factor 1-beta OS=Homo sapiens OX=9606 GN=EEF1B2 PE=1 SV=3	EEF1B2	22.9957	22.7846	22.4222	22.5986	22.1663	23.5013	0.963832	0.0159988	-0.0212276	no
UL12	sp|P29558|RBMS1_HUMAN RNA-binding motif, single-stranded-interacting protein 1 OS=Homo sapiens OX=9606 GN=RBMS1 PE=1 SV=3	RBMS1	21.7837	22.0862	21.9314	22.0423	22.1825	21.6666	0.875641	0.0576741	-0.0300142	no
UL12	sp|P27797|CALR_HUMAN Calreticulin OS=Homo sapiens OX=9606 GN=CALR PE=1 SV=1	CALR	20.767	20.1073	20.5817	20.6483	20.4021	20.4968	0.895282	0.0480399	-0.0303857	no
UL12	sp|Q14697|GANAB_HUMAN Neutral alpha-glucosidase AB OS=Homo sapiens OX=9606 GN=GANAB PE=1 SV=3	GANAB	20.3253	19.6479	19.9421	19.7927	19.9028	20.3177	0.903766	0.0439441	-0.032659	no
UL12	sp|Q01518|CAP1_HUMAN Adenylyl cyclase-associated protein 1 OS=Homo sapiens OX=9606 GN=CAP1 PE=1 SV=5	CAP1	21.3427	21.1768	21.1051	21.4334	20.6806	21.609	0.920222	0.0361072	-0.0327805	no
UL12	sp|Q01469|FABP5_HUMAN Fatty acid-binding protein 5 OS=Homo sapiens OX=9606 GN=FABP5 PE=1 SV=3	FABP5	25.9599	22.7383	23.1066	24.0741	23.2518	24.5899	0.975379	0.0108265	-0.037	no
UL12	sp|P67809|YBOX1_HUMAN Y-box-binding protein 1 OS=Homo sapiens OX=9606 GN=YBX1 PE=1 SV=3	YBX1	27.5715	27.7494	27.5475	27.8454	27.5789	27.5707	0.723743	0.140415	-0.0422211	no
UL12	sp|Q8TBF4|ZCRB1_HUMAN Zinc finger CCHC-type and RNA-binding motif-containing protein 1 OS=Homo sapiens OX=9606 GN=ZCRB1 PE=1 SV=2	ZCRB1	20.7336	20.6484	20.3851	20.4978	20.5027	20.9071	0.799162	0.0973649	-0.0468062	no
UL12	sp|P62701|RS4X_HUMAN 40S ribosomal protein S4, X isoform OS=Homo sapiens OX=9606 GN=RPS4X PE=1 SV=2	RPS4X	24.9449	25.0439	24.9983	25.1391	25.0792	24.9142	0.559363	0.252306	-0.0484715	no
UL12	sp|Q96T37|RBM15_HUMAN RNA-binding protein 15 OS=Homo sapiens OX=9606 GN=RBM15 PE=1 SV=2	RBM15	21.4454	21.7028	21.752	21.442	21.8785	21.7298	0.770637	0.11315	-0.0500579	no
UL12	sp|Q92945|FUBP2_HUMAN Far upstream element-binding protein 2 OS=Homo sapiens OX=9606 GN=KHSRP PE=1 SV=4	KHSRP	19.6298	19.5083	19.1157	19.637	19.8964	18.8935	0.87555	0.0577192	-0.0576366	no
UL12	sp|Q2TBE0|C19L2_HUMAN CWF19-like protein 2 OS=Homo sapiens OX=9606 GN=CWF19L2 PE=1 SV=4	CWF19L2	19.5849	19.8737	19.4245	19.2358	19.8398	19.9891	0.833323	0.0791867	-0.0605375	no
UL12	sp|P45880|VDAC2_HUMAN Voltage-dependent anion-selective channel protein 2 OS=Homo sapiens OX=9606 GN=VDAC2 PE=1 SV=2	VDAC2	21.8318	21.5179	21.6906	21.9215	21.3642	21.9455	0.782895	0.106296	-0.0636612	no
UL12	sp|O75190|DNJB6_HUMAN DnaJ homolog subfamily B member 6 OS=Homo sapiens OX=9606 GN=DNAJB6 PE=1 SV=2	DNAJB6	21.0565	20.7611	21.4272	20.8916	21.2635	21.2809	0.798022	0.0979852	-0.063758	no
UL12	sp|P47756|CAPZB_HUMAN F-actin-capping protein subunit beta OS=Homo sapiens OX=9606 GN=CAPZB PE=1 SV=4	CAPZB	23.1136	22.8143	23.1121	23.0752	23.0071	23.1626	0.579187	0.237181	-0.0683104	no
UL12	sp|P46781|RS9_HUMAN 40S ribosomal protein S9 OS=Homo sapiens OX=9606 GN=RPS9 PE=1 SV=3	RPS9	24.6098	25.0639	24.4206	24.5343	24.9351	24.8336	0.77586	0.110217	-0.0695889	no
UL12	sp|P06702|S10A9_HUMAN Protein S100-A9 OS=Homo sapiens OX=9606 GN=S100A9 PE=1 SV=1	S100A9	26.3908	22.6477	23.817	25.2156	24.1859	23.6794	0.954295	0.0203175	-0.0751075	no
UL12	sp|Q9Y3C1|NOP16_HUMAN Nucleolar protein 16 OS=Homo sapiens OX=9606 GN=NOP16 PE=1 SV=2	NOP16	20.7188	20.742	20.5621	20.6768	20.9456	20.6378	0.527628	0.277672	-0.0791555	no
UL12	sp|P51114|FXR1_HUMAN Fragile X mental retardation syndrome-related protein 1 OS=Homo sapiens OX=9606 GN=FXR1 PE=1 SV=3	FXR1	21.2246	21.6722	21.6515	21.5239	21.5355	21.7411	0.641029	0.193122	-0.0840598	no
UL12	sp|O60565|GREM1_HUMAN Gremlin-1 OS=Homo sapiens OX=9606 GN=GREM1 PE=1 SV=1	GREM1	21.7403	21.7075	21.8485	21.9654	21.9639	21.6203	0.548091	0.261148	-0.0844374	no
UL12	sp|P07910|HNRPC_HUMAN Heterogeneous nuclear ribonucleoproteins C1/C2 OS=Homo sapiens OX=9606 GN=HNRNPC PE=1 SV=4	HNRNPC	29.1582	29.2095	29.0869	29.209	29.4128	29.0946	0.45531	0.341693	-0.0872372	no
UL12	sp|P10412|H14_HUMAN Histone H1.4 OS=Homo sapiens OX=9606 GN=H1-4 PE=1 SV=2	H1-4	27.7914	27.8885	27.9006	27.8412	28.0631	27.9596	0.283339	0.547694	-0.0944603	no
UL12	sp|Q9H2K8|TAOK3_HUMAN Serine/threonine-protein kinase TAO3 OS=Homo sapiens OX=9606 GN=TAOK3 PE=1 SV=2	TAOK3	19.7663	19.6292	19.6984	20.3348	20.3844	18.6597	0.882467	0.0543014	-0.0949972	no
UL12	sp|Q9UKM9|RALY_HUMAN RNA-binding protein Raly OS=Homo sapiens OX=9606 GN=RALY PE=1 SV=1	RALY	25.6073	25.7356	25.5782	25.5989	25.8627	25.7485	0.356621	0.447793	-0.0963325	no
UL12	sp|Q15746|MYLK_HUMAN Myosin light chain kinase, smooth muscle OS=Homo sapiens OX=9606 GN=MYLK PE=1 SV=4	MYLK	19.2188	19.1705	19.8305	19.4478	19.4685	19.5944	0.695816	0.157505	-0.096959	no
UL12	sp|P12109|CO6A1_HUMAN Collagen alpha-1(VI) chain OS=Homo sapiens OX=9606 GN=COL6A1 PE=1 SV=3	COL6A1	22.4168	21.6293	23.1623	21.7359	22.6375	23.1345	0.876587	0.057205	-0.0998064	no
UL12	sp|Q9BRR8|GPTC1_HUMAN G patch domain-containing protein 1 OS=Homo sapiens OX=9606 GN=GPATCH1 PE=1 SV=1	GPATCH1	20.425	20.2151	20.2841	19.7651	20.3281	21.1356	0.823467	0.0843537	-0.101508	no
UL12	sp|Q8WUB8|PHF10_HUMAN PHD finger protein 10 OS=Homo sapiens OX=9606 GN=PHF10 PE=1 SV=3	PHF10	20.076	20.1685	20.0813	20.0992	19.9398	20.601	0.6531	0.18502	-0.104709	no
UL12	sp|P54652|HSP72_HUMAN Heat shock-related 70 kDa protein 2 OS=Homo sapiens OX=9606 GN=HSPA2 PE=1 SV=1	HSPA2	24.1166	24.1449	24.045	24.0496	24.1617	24.4154	0.430453	0.366075	-0.106747	no
UL12	sp|P62841|RS15_HUMAN 40S ribosomal protein S15 OS=Homo sapiens OX=9606 GN=RPS15 PE=1 SV=2	RPS15	23.9399	23.7524	24.089	23.8895	24.0752	24.1489	0.4256	0.370998	-0.110753	no
UL12	sp|O75586|MED6_HUMAN Mediator of RNA polymerase II transcription subunit 6 OS=Homo sapiens OX=9606 GN=MED6 PE=1 SV=2	MED6	21.348	21.6174	21.6486	21.8425	22.1587	20.9482	0.790563	0.102064	-0.111804	no
UL12	sp|Q8IYB3|SRRM1_HUMAN Serine/arginine repetitive matrix protein 1 OS=Homo sapiens OX=9606 GN=SRRM1 PE=1 SV=2	SRRM1	24.3966	24.3981	24.1402	23.9882	24.3564	24.9265	0.727611	0.138101	-0.112013	no
UL12	sp|Q15397|PUM3_HUMAN Pumilio homolog 3 OS=Homo sapiens OX=9606 GN=PUM3 PE=1 SV=3	PUM3	19.902	20.1268	20.0889	20.7223	20.7906	18.9451	0.868781	0.0610899	-0.113479	no
UL12	sp|P07305|H10_HUMAN Histone H1.0 OS=Homo sapiens OX=9606 GN=H1-0 PE=1 SV=3	H1-0	22.3968	22.0409	22.2695	22.589	22.1616	22.2986	0.524969	0.279866	-0.114055	no
UL12	sp|Q01995|TAGL_HUMAN Transgelin OS=Homo sapiens OX=9606 GN=TAGLN PE=1 SV=4	TAGLN	20.8503	20.9161	20.5089	20.7443	20.4812	21.3953	0.727811	0.137981	-0.115146	no
UL12	sp|P16070|CD44_HUMAN CD44 antigen OS=Homo sapiens OX=9606 GN=CD44 PE=1 SV=3	CD44	21.4323	20.887	21.3358	21.1146	21.3284	21.5714	0.60653	0.217148	-0.119792	no
UL12	sp|Q99459|CDC5L_HUMAN Cell division cycle 5-like protein OS=Homo sapiens OX=9606 GN=CDC5L PE=1 SV=2	CDC5L	23.3156	23.2963	23.263	23.2873	23.4359	23.5232	0.209852	0.678088	-0.123862	no
UL12	sp|Q13523|PRP4B_HUMAN Serine/threonine-protein kinase PRP4 homolog OS=Homo sapiens OX=9606 GN=PRPF4B PE=1 SV=3	PRPF4B	21.0456	21.2659	21.2002	20.8201	21.3714	21.6957	0.677163	0.169307	-0.125136	no
UL12	sp|P62847|RS24_HUMAN 40S ribosomal protein S24 OS=Homo sapiens OX=9606 GN=RPS24 PE=1 SV=1	RPS24	25.1845	25.3398	25.2875	25.3292	25.5259	25.3504	0.17108	0.7668	-0.131222	no
UL12	sp|P27824|CALX_HUMAN Calnexin OS=Homo sapiens OX=9606 GN=CANX PE=1 SV=2	CANX	21.8913	21.1528	21.8339	21.6928	21.5679	22.0251	0.651535	0.186062	-0.135931	no
UL12	sp|Q9UN86|G3BP2_HUMAN Ras GTPase-activating protein-binding protein 2 OS=Homo sapiens OX=9606 GN=G3BP2 PE=1 SV=2	G3BP2	22.3945	22.5384	22.3116	22.6758	22.5984	22.3833	0.282735	0.54862	-0.137626	no
UL12	sp|P33240|CSTF2_HUMAN Cleavage stimulation factor subunit 2 OS=Homo sapiens OX=9606 GN=CSTF2 PE=1 SV=1	CSTF2	21.1685	21.4931	21.6724	21.5309	21.9012	21.3163	0.574183	0.240949	-0.138155	no
UL12	sp|Q9UKJ3|GPTC8_HUMAN G patch domain-containing protein 8 OS=Homo sapiens OX=9606 GN=GPATCH8 PE=1 SV=2	GPATCH8	22.6748	22.572	22.3951	22.2753	22.7153	23.0792	0.610755	0.214133	-0.142641	no
UL12	sp|Q07955|SRSF1_HUMAN Serine/arginine-rich splicing factor 1 OS=Homo sapiens OX=9606 GN=SRSF1 PE=1 SV=2	SRSF1	23.2545	23.5599	23.6494	23.558	23.94	23.3952	0.518675	0.285105	-0.143133	no
UL12	sp|P12110|CO6A2_HUMAN Collagen alpha-2(VI) chain OS=Homo sapiens OX=9606 GN=COL6A2 PE=1 SV=4	COL6A2	22.7525	21.9029	23.3877	22.051	23.0781	23.3471	0.81696	0.0877994	-0.144381	no
UL12	sp|Q13242|SRSF9_HUMAN Serine/arginine-rich splicing factor 9 OS=Homo sapiens OX=9606 GN=SRSF9 PE=1 SV=1	SRSF9	24.6031	24.8214	24.7521	24.7936	25.1008	24.7351	0.326858	0.48564	-0.150972	no
UL12	sp|P17931|LEG3_HUMAN Galectin-3 OS=Homo sapiens OX=9606 GN=LGALS3 PE=1 SV=5	LGALS3	20.0162	19.0227	19.167	20.311	19.0982	19.251	0.773922	0.111303	-0.151451	no
UL12	sp|Q9ULV4|COR1C_HUMAN Coronin-1C OS=Homo sapiens OX=9606 GN=CORO1C PE=1 SV=1	CORO1C	21.501	21.3922	21.989	21.7568	21.791	21.7984	0.488184	0.311416	-0.154683	no
UL12	sp|Q16181|SEPT7_HUMAN Septin-7 OS=Homo sapiens OX=9606 GN=SEPTIN7 PE=1 SV=2	SEPTIN7	21.1888	20.7248	20.5468	21.0621	20.4283	21.4556	0.676132	0.169968	-0.161883	no
UL12	sp|O43719|HTSF1_HUMAN HIV Tat-specific factor 1 OS=Homo sapiens OX=9606 GN=HTATSF1 PE=1 SV=1	HTATSF1	21.9645	22.1762	22.2159	22.0507	22.3216	22.4835	0.336504	0.47301	-0.16638	no
UL12	sp|P24821|TENA_HUMAN Tenascin OS=Homo sapiens OX=9606 GN=TNC PE=1 SV=3	TNC	21.0897	20.1922	21.4478	20.418	21.211	21.6164	0.754494	0.122344	-0.171915	no
UL12	sp|P84103|SRSF3_HUMAN Serine/arginine-rich splicing factor 3 OS=Homo sapiens OX=9606 GN=SRSF3 PE=1 SV=1	SRSF3	24.3849	24.5746	24.5499	24.4671	25.0028	24.5568	0.412006	0.385096	-0.172469	no
UL12	sp|Q15428|SF3A2_HUMAN Splicing factor 3A subunit 2 OS=Homo sapiens OX=9606 GN=SF3A2 PE=1 SV=2	SF3A2	25.8832	26.0336	25.9928	26.0045	26.2285	26.2011	0.117072	0.931547	-0.174865	no
UL12	sp|P98175|RBM10_HUMAN RNA-binding protein 10 OS=Homo sapiens OX=9606 GN=RBM10 PE=1 SV=3	RBM10	21.2691	21.5085	21.3204	21.2819	21.5605	21.7973	0.358085	0.446014	-0.180586	no
UL12	sp|P13639|EF2_HUMAN Elongation factor 2 OS=Homo sapiens OX=9606 GN=EEF2 PE=1 SV=4	EEF2	22.1634	21.8005	21.6677	22.6771	21.3603	22.1491	0.687156	0.162945	-0.184983	no
UL12	sp|P21291|CSRP1_HUMAN Cysteine and glycine-rich protein 1 OS=Homo sapiens OX=9606 GN=CSRP1 PE=1 SV=3	CSRP1	19.5469	19.7493	19.3455	19.4826	19.2301	20.4869	0.682185	0.166098	-0.185955	no
UL12	sp|P41223|BUD31_HUMAN Protein BUD31 homolog OS=Homo sapiens OX=9606 GN=BUD31 PE=1 SV=2	BUD31	19.9518	20.0438	19.8801	20.086	20.2395	20.1198	0.0459989	1.33725	-0.189898	no
UL12	sp|P30414|NKTR_HUMAN NK-tumor recognition protein OS=Homo sapiens OX=9606 GN=NKTR PE=1 SV=2	NKTR	19.9843	20.0459	19.8381	19.8223	20.2286	20.3979	0.378068	0.42243	-0.193518	no
UL12	sp|Q8TBB5|KLDC4_HUMAN Kelch domain-containing protein 4 OS=Homo sapiens OX=9606 GN=KLHDC4 PE=1 SV=1	KLHDC4	19.785	20.2289	20.0481	20.397	20.5347	19.7167	0.540882	0.266897	-0.195454	no
UL12	sp|P30101|PDIA3_HUMAN Protein disulfide-isomerase A3 OS=Homo sapiens OX=9606 GN=PDIA3 PE=1 SV=4	PDIA3	21.3628	20.9595	21.3673	21.4073	21.2137	21.6598	0.351418	0.454176	-0.197071	no
UL12	sp|Q05682|CALD1_HUMAN Caldesmon OS=Homo sapiens OX=9606 GN=CALD1 PE=1 SV=3	CALD1	22.9961	22.6719	22.7434	22.704	22.5603	23.7446	0.651527	0.186068	-0.199184	no
UL12	sp|Q66PJ3|AR6P4_HUMAN ADP-ribosylation factor-like protein 6-interacting protein 4 OS=Homo sapiens OX=9606 GN=ARL6IP4 PE=1 SV=2	ARL6IP4	20.912	20.8909	20.4569	20.9535	20.6472	21.2701	0.433181	0.36333	-0.203678	no
UL12	sp|Q16698|DECR_HUMAN 2,4-dienoyl-CoA reductase, mitochondrial OS=Homo sapiens OX=9606 GN=DECR1 PE=1 SV=1	DECR1	20.0208	20.1608	20.2797	20.3335	20.2131	20.5259	0.161643	0.791444	-0.203767	no
UL12	sp|P47755|CAZA2_HUMAN F-actin-capping protein subunit alpha-2 OS=Homo sapiens OX=9606 GN=CAPZA2 PE=1 SV=3	CAPZA2	20.1456	19.5548	20.0032	20.1583	20.074	20.0906	0.365713	0.43686	-0.206448	no
UL12	sp|P14209|CD99_HUMAN CD99 antigen OS=Homo sapiens OX=9606 GN=CD99 PE=1 SV=1	CD99	20.4212	20.0238	20.2718	20.5278	19.9057	20.9258	0.55645	0.254574	-0.214162	no
UL12	sp|Q9ULX6|AKP8L_HUMAN A-kinase anchor protein 8-like OS=Homo sapiens OX=9606 GN=AKAP8L PE=1 SV=4	AKAP8L	19.3803	19.2715	19.446	19.6347	19.7247	19.3833	0.158138	0.800963	-0.215004	no
UL12	sp|O14950|ML12B_HUMAN Myosin regulatory light chain 12B OS=Homo sapiens OX=9606 GN=MYL12B PE=1 SV=2;sp|P19105|ML12A_HUMAN Myosin regulatory light chain 12A OS=Homo sapiens OX=9606 GN=MYL12A PE=1 SV=2	MYL12B;MYL12A	23.2065	23.5413	23.1768	23.5232	23.348	23.7039	0.23701	0.625234	-0.216847	no
UL12	sp|P21796|VDAC1_HUMAN Voltage-dependent anion-selective channel protein 1 OS=Homo sapiens OX=9606 GN=VDAC1 PE=1 SV=2	VDAC1	22.3192	21.8856	21.9906	22.2534	21.9169	22.6771	0.453414	0.343505	-0.217345	no
UL12	sp|P16989|YBOX3_HUMAN Y-box-binding protein 3 OS=Homo sapiens OX=9606 GN=YBX3 PE=1 SV=4	YBX3	24.0725	24.2774	24.1079	24.5566	24.2702	24.2845	0.134765	0.870423	-0.217853	no
UL12	sp|P23396|RS3_HUMAN 40S ribosomal protein S3 OS=Homo sapiens OX=9606 GN=RPS3 PE=1 SV=2	RPS3	25.6054	25.6084	25.7706	25.8639	25.9769	25.8031	0.0424303	1.37232	-0.219811	no
UL12	sp|P62081|RS7_HUMAN 40S ribosomal protein S7 OS=Homo sapiens OX=9606 GN=RPS7 PE=1 SV=1	RPS7	26.2927	26.255	26.3668	26.309	26.6081	26.6713	0.174604	0.757947	-0.224622	no
UL12	sp|P13667|PDIA4_HUMAN Protein disulfide-isomerase A4 OS=Homo sapiens OX=9606 GN=PDIA4 PE=1 SV=2	PDIA4	21.0135	20.7292	20.8701	21.2472	20.9045	21.1574	0.155478	0.808331	-0.232113	no
UL12	sp|O15042|SR140_HUMAN U2 snRNP-associated SURP motif-containing protein OS=Homo sapiens OX=9606 GN=U2SURP PE=1 SV=2	U2SURP	21.9183	22.1428	22.1201	21.924	22.1842	22.7763	0.454001	0.342943	-0.234462	no
UL12	sp|P50395|GDIB_HUMAN Rab GDP dissociation inhibitor beta OS=Homo sapiens OX=9606 GN=GDI2 PE=1 SV=2	GDI2	19.809	19.0314	19.117	20.4091	17.9736	20.2932	0.796253	0.0989489	-0.239531	no
UL12	sp|P16401|H15_HUMAN Histone H1.5 OS=Homo sapiens OX=9606 GN=H1-5 PE=1 SV=3	H1-5	27.3419	27.2717	27.6485	27.3946	27.7255	27.8609	0.256957	0.590139	-0.23965	no
UL12	sp|O00560|SDCB1_HUMAN Syntenin-1 OS=Homo sapiens OX=9606 GN=SDCBP PE=1 SV=1	SDCBP	21.2771	21.2975	21.4183	21.3439	21.6266	21.76	0.173524	0.760639	-0.245843	no
UL12	sp|Q96AE4|FUBP1_HUMAN Far upstream element-binding protein 1 OS=Homo sapiens OX=9606 GN=FUBP1 PE=1 SV=3	FUBP1	20.5469	21.0689	21.5365	22.212	19.2468	22.4499	0.832905	0.0794046	-0.252138	no
UL12	sp|Q9NYL9|TMOD3_HUMAN Tropomodulin-3 OS=Homo sapiens OX=9606 GN=TMOD3 PE=1 SV=1	TMOD3	20.4396	20.4541	20.6927	21.1343	20.5209	20.7056	0.292387	0.534042	-0.258095	no
UL12	sp|O95639|CPSF4_HUMAN Cleavage and polyadenylation specificity factor subunit 4 OS=Homo sapiens OX=9606 GN=CPSF4 PE=1 SV=1	CPSF4	24.9708	25.149	25.2632	25.6298	25.5746	24.959	0.353204	0.451975	-0.260164	no
UL12	sp|Q8WUM4|PDC6I_HUMAN Programmed cell death 6-interacting protein OS=Homo sapiens OX=9606 GN=PDCD6IP PE=1 SV=1	PDCD6IP	21.3096	20.736	20.9825	21.6086	21.2089	20.9938	0.347103	0.459541	-0.261058	no
UL12	sp|Q9NPI1|BRD7_HUMAN Bromodomain-containing protein 7 OS=Homo sapiens OX=9606 GN=BRD7 PE=1 SV=1	BRD7	21.0271	21.1415	21.2279	21.4799	21.3486	21.3869	0.0226423	1.64508	-0.272965	no
UL12	sp|P12814|ACTN1_HUMAN Alpha-actinin-1 OS=Homo sapiens OX=9606 GN=ACTN1 PE=1 SV=2	ACTN1	20.6156	20.0442	20.8214	20.5759	20.43	21.3105	0.481356	0.317533	-0.278415	no
UL12	sp|Q96HS1|PGAM5_HUMAN Serine/threonine-protein phosphatase PGAM5, mitochondrial OS=Homo sapiens OX=9606 GN=PGAM5 PE=1 SV=2	PGAM5	24.6632	24.8568	24.7861	25.2039	25.2199	24.7209	0.223958	0.649833	-0.279516	no
UL12	sp|Q9Y388|RBMX2_HUMAN RNA-binding motif protein, X-linked 2 OS=Homo sapiens OX=9606 GN=RBMX2 PE=1 SV=2	RBMX2	20.0211	20.1176	19.9329	19.9099	20.2938	20.7203	0.348307	0.458038	-0.28417	no
UL12	sp|P21980|TGM2_HUMAN Protein-glutamine gamma-glutamyltransferase 2 OS=Homo sapiens OX=9606 GN=TGM2 PE=1 SV=2	TGM2	20.2321	19.6252	20.7586	19.9911	20.7943	20.6912	0.528216	0.277189	-0.286881	no
UL12	sp|P30040|ERP29_HUMAN Endoplasmic reticulum resident protein 29 OS=Homo sapiens OX=9606 GN=ERP29 PE=1 SV=4	ERP29	20.4805	20.6624	20.4284	21.0847	18.6846	22.6717	0.825979	0.083031	-0.289917	no
UL12	sp|P04075|ALDOA_HUMAN Fructose-bisphosphate aldolase A OS=Homo sapiens OX=9606 GN=ALDOA PE=1 SV=2	ALDOA	22.0952	21.0952	20.356	21.7864	20.8944	21.7363	0.649896	0.187156	-0.290239	no
UL12	sp|Q15637|SF01_HUMAN Splicing factor 1 OS=Homo sapiens OX=9606 GN=SF1 PE=1 SV=4	SF1	21.7502	21.905	21.4308	21.622	22.0338	22.3116	0.302493	0.519285	-0.293804	no
UL12	sp|P39059|COFA1_HUMAN Collagen alpha-1(XV) chain OS=Homo sapiens OX=9606 GN=COL15A1 PE=1 SV=2	COL15A1	19.9055	17.7365	20.4109	19.7288	19.6399	19.5731	0.752741	0.123354	-0.296253	no
UL12	sp|O95831|AIFM1_HUMAN Apoptosis-inducing factor 1, mitochondrial OS=Homo sapiens OX=9606 GN=AIFM1 PE=1 SV=1	AIFM1	19.5476	19.4536	19.2797	20.0277	19.0706	20.0735	0.461878	0.335473	-0.296961	no
UL12	sp|Q4KMP7|TB10B_HUMAN TBC1 domain family member 10B OS=Homo sapiens OX=9606 GN=TBC1D10B PE=1 SV=3	TBC1D10B	21.5197	22.106	21.9617	22.4471	22.3821	21.6546	0.394831	0.403589	-0.298779	no
UL12	sp|Q9NZM5|NOP53_HUMAN Ribosome biogenesis protein NOP53 OS=Homo sapiens OX=9606 GN=NOP53 PE=1 SV=2	NOP53	19.6107	19.5769	19.7708	19.9751	19.9656	19.9303	0.0312911	1.50458	-0.304208	no
UL12	sp|Q9UHD8|SEPT9_HUMAN Septin-9 OS=Homo sapiens OX=9606 GN=SEPTIN9 PE=1 SV=2	SEPTIN9	20.3188	20.0924	20.4624	20.3394	20.409	21.0538	0.310317	0.508194	-0.309536	no
UL12	sp|P49411|EFTU_HUMAN Elongation factor Tu, mitochondrial OS=Homo sapiens OX=9606 GN=TUFM PE=1 SV=2	TUFM	20.0895	19.812	19.8767	20.3175	19.9819	20.415	0.12786	0.893264	-0.312083	no
UL12	sp|P12111|CO6A3_HUMAN Collagen alpha-3(VI) chain OS=Homo sapiens OX=9606 GN=COL6A3 PE=1 SV=5	COL6A3	22.5668	21.8746	23.1837	22.0475	23.0366	23.4893	0.608719	0.215583	-0.316126	no
UL12	sp|P63241|IF5A1_HUMAN Eukaryotic translation initiation factor 5A-1 OS=Homo sapiens OX=9606 GN=EIF5A PE=1 SV=2;sp|Q6IS14|IF5AL_HUMAN Eukaryotic translation initiation factor 5A-1-like OS=Homo sapiens OX=9606 GN=EIF5AL1 PE=2 SV=2;sp|Q9GZV4|IF5A2_HUMAN Eukar	EIF5A;EIF5AL1;EIF5A2	20.4047	20.1428	20.2477	20.7421	20.5205	20.4972	0.0420146	1.3766	-0.321488	no
UL12	sp|Q13428|TCOF_HUMAN Treacle protein OS=Homo sapiens OX=9606 GN=TCOF1 PE=1 SV=3	TCOF1	22.29	22.2743	22.1212	22.2541	22.5497	22.8794	0.200414	0.698072	-0.332562	no
UL12	sp|Q14157|UBP2L_HUMAN Ubiquitin-associated protein 2-like OS=Homo sapiens OX=9606 GN=UBAP2L PE=1 SV=2	UBAP2L	19.9311	19.8458	19.6088	20.1154	19.9017	20.3695	0.122333	0.912455	-0.333685	no
UL12	sp|Q7L014|DDX46_HUMAN Probable ATP-dependent RNA helicase DDX46 OS=Homo sapiens OX=9606 GN=DDX46 PE=1 SV=2	DDX46	22.8125	22.9237	22.8661	22.8489	22.9663	23.7917	0.376122	0.424671	-0.334869	no
UL12	sp|Q96QD9|UIF_HUMAN UAP56-interacting factor OS=Homo sapiens OX=9606 GN=FYTTD1 PE=1 SV=3	FYTTD1	22.759	22.8932	23.066	23.3515	23.4697	22.9371	0.153298	0.814464	-0.346721	no
UL12	sp|O00151|PDLI1_HUMAN PDZ and LIM domain protein 1 OS=Homo sapiens OX=9606 GN=PDLIM1 PE=1 SV=4	PDLIM1	20.832	20.3672	20.6613	20.7836	20.4484	21.6836	0.447584	0.349126	-0.351739	no
UL12	sp|P30041|PRDX6_HUMAN Peroxiredoxin-6 OS=Homo sapiens OX=9606 GN=PRDX6 PE=1 SV=3	PRDX6	20.0978	19.647	19.5225	20.5958	19.4079	20.3259	0.443097	0.353501	-0.354083	no
UL12	sp|Q9UNP9|PPIE_HUMAN Peptidyl-prolyl cis-trans isomerase E OS=Homo sapiens OX=9606 GN=PPIE PE=1 SV=1	PPIE	21.3796	21.2755	20.9037	21.3823	21.6457	21.5934	0.117834	0.928728	-0.354179	no
UL12	sp|P20290|BTF3_HUMAN Transcription factor BTF3 OS=Homo sapiens OX=9606 GN=BTF3 PE=1 SV=1	BTF3	21.8925	21.6169	21.5065	22.1893	22.2446	21.6631	0.187591	0.726789	-0.360346	no
UL12	sp|O43399|TPD54_HUMAN Tumor protein D54 OS=Homo sapiens OX=9606 GN=TPD52L2 PE=1 SV=2	TPD52L2	20.4539	20.008	20.2104	20.4802	20.0455	21.2413	0.411265	0.385878	-0.364921	no
UL12	sp|Q75N03|HAKAI_HUMAN E3 ubiquitin-protein ligase Hakai OS=Homo sapiens OX=9606 GN=CBLL1 PE=1 SV=1	CBLL1	20.3238	20.6104	20.6163	20.9373	21.0344	20.6845	0.0608089	1.21603	-0.368603	no
UL12	sp|O43707|ACTN4_HUMAN Alpha-actinin-4 OS=Homo sapiens OX=9606 GN=ACTN4 PE=1 SV=2	ACTN4	21.0232	20.2117	21.1525	21.4979	20.7099	21.3004	0.381084	0.418979	-0.373607	no
UL12	sp|O95810|CAVN2_HUMAN Caveolae-associated protein 2 OS=Homo sapiens OX=9606 GN=CAVIN2 PE=1 SV=3	CAVIN2	20.6982	20.4882	20.6407	20.7042	20.9073	21.3451	0.176164	0.754082	-0.376512	no
UL12	sp|Q86VM9|ZCH18_HUMAN Zinc finger CCCH domain-containing protein 18 OS=Homo sapiens OX=9606 GN=ZC3H18 PE=1 SV=2	ZC3H18	20.0467	20.195	20.1131	20.3744	20.5161	20.6169	0.0149474	1.82544	-0.384198	no
UL12	sp|O15372|EIF3H_HUMAN Eukaryotic translation initiation factor 3 subunit H OS=Homo sapiens OX=9606 GN=EIF3H PE=1 SV=1	EIF3H	23.5577	23.8347	23.7099	24.231	24.3049	23.7216	0.158746	0.799298	-0.38509	no
UL12	sp|P53814|SMTN_HUMAN Smoothelin OS=Homo sapiens OX=9606 GN=SMTN PE=1 SV=7	SMTN	21.4896	21.4367	21.3284	21.7748	21.9149	21.7462	0.00517257	2.28629	-0.393699	no
UL12	sp|P11279|LAMP1_HUMAN Lysosome-associated membrane glycoprotein 1 OS=Homo sapiens OX=9606 GN=LAMP1 PE=1 SV=3	LAMP1	21.6591	20.9977	21.499	21.693	21.1705	22.5072	0.422778	0.373888	-0.404978	no
UL12	sp|P08621|RU17_HUMAN U1 small nuclear ribonucleoprotein 70 kDa OS=Homo sapiens OX=9606 GN=SNRNP70 PE=1 SV=2	SNRNP70	22.0212	22.3898	22.3626	22.6263	22.6363	22.7437	0.0629083	1.20129	-0.410855	no
UL12	sp|O95232|LC7L3_HUMAN Luc7-like protein 3 OS=Homo sapiens OX=9606 GN=LUC7L3 PE=1 SV=2	LUC7L3	24.2847	24.257	24.1209	24.1386	24.4824	25.2949	0.346842	0.459869	-0.417779	no
UL12	sp|Q15287|RNPS1_HUMAN RNA-binding protein with serine-rich domain 1 OS=Homo sapiens OX=9606 GN=RNPS1 PE=1 SV=1	RNPS1	21.3308	21.3299	21.3817	21.3583	21.9222	22.0425	0.179487	0.745967	-0.426855	no
UL12	sp|Q9NP64|NO40_HUMAN Nucleolar protein of 40 kDa OS=Homo sapiens OX=9606 GN=ZCCHC17 PE=1 SV=1	ZCCHC17	21.0598	20.9195	20.6318	21.1653	20.7416	21.991	0.364884	0.437845	-0.428945	no
UL12	sp|Q6AI39|BICRL_HUMAN BRD4-interacting chromatin-remodeling complex-associated protein-like OS=Homo sapiens OX=9606 GN=BICRAL PE=1 SV=2	BICRAL	21.8505	21.9653	21.6028	22.0448	22.1496	22.5152	0.0782014	1.10679	-0.430336	no
UL12	sp|Q96RN5|MED15_HUMAN Mediator of RNA polymerase II transcription subunit 15 OS=Homo sapiens OX=9606 GN=MED15 PE=1 SV=2	MED15	22.6512	22.9082	22.9262	23.34	23.449	22.9985	0.0648951	1.18779	-0.433967	no
UL12	sp|Q9P013|CWC15_HUMAN Spliceosome-associated protein CWC15 homolog OS=Homo sapiens OX=9606 GN=CWC15 PE=1 SV=2	CWC15	20.4008	20.3085	20.6527	20.7613	20.8593	21.0436	0.0323451	1.49019	-0.434058	no
UL12	sp|P11940|PABP1_HUMAN Polyadenylate-binding protein 1 OS=Homo sapiens OX=9606 GN=PABPC1 PE=1 SV=2	PABPC1	27.4914	27.5487	27.4672	28.024	28.0661	27.7221	0.0508455	1.29375	-0.434952	no
UL12	sp|P62826|RAN_HUMAN GTP-binding nuclear protein Ran OS=Homo sapiens OX=9606 GN=RAN PE=1 SV=3	RAN	19.3502	19.4275	19.364	19.6091	19.6297	20.2234	0.158701	0.799421	-0.4402	no
UL12	sp|Q5T3I0|GPTC4_HUMAN G patch domain-containing protein 4 OS=Homo sapiens OX=9606 GN=GPATCH4 PE=1 SV=2	GPATCH4	22.5192	22.6156	22.4724	22.7133	23.1258	23.1047	0.0686783	1.16318	-0.445506	no
UL12	sp|P61247|RS3A_HUMAN 40S ribosomal protein S3a OS=Homo sapiens OX=9606 GN=RPS3A PE=1 SV=2	RPS3A	25.1437	25.194	25.2117	25.6381	25.6991	25.5525	0.00297198	2.52695	-0.446765	no
UL12	sp|Q15459|SF3A1_HUMAN Splicing factor 3A subunit 1 OS=Homo sapiens OX=9606 GN=SF3A1 PE=1 SV=1	SF3A1	27.328	27.4451	27.3027	27.879	28.0106	27.5267	0.0798313	1.09783	-0.446863	no
UL12	sp|O75400|PR40A_HUMAN Pre-mRNA-processing factor 40 homolog A OS=Homo sapiens OX=9606 GN=PRPF40A PE=1 SV=2	PRPF40A	22.8358	22.9064	22.812	22.9173	23.2782	23.7049	0.185771	0.731023	-0.448732	no
UL12	sp|Q9NPJ6|MED4_HUMAN Mediator of RNA polymerase II transcription subunit 4 OS=Homo sapiens OX=9606 GN=MED4 PE=1 SV=1	MED4	21.2963	21.3052	21.4771	21.9503	21.8472	21.6355	0.0205484	1.68722	-0.45146	no
UL12	sp|P09382|LEG1_HUMAN Galectin-1 OS=Homo sapiens OX=9606 GN=LGALS1 PE=1 SV=2	LGALS1	22.3622	21.8704	22.5963	22.9992	22.6001	22.5849	0.161916	0.790711	-0.451812	no
UL12	sp|Q6ZUT6|CCD9B_HUMAN Coiled-coil domain-containing protein 9B OS=Homo sapiens OX=9606 GN=CCDC9B PE=1 SV=1	CCDC9B	21.2015	21.3211	21.5898	21.9292	21.7963	21.7464	0.0407331	1.39005	-0.453142	no
UL12	sp|Q96FJ2|DYL2_HUMAN Dynein light chain 2, cytoplasmic OS=Homo sapiens OX=9606 GN=DYNLL2 PE=1 SV=1	DYNLL2	20.863	20.8313	20.7442	21.9612	21.8956	19.9538	0.559315	0.252343	-0.457375	no
UL12	sp|P04485|ICP22_HHV11 Transcriptional regulator ICP22 OS=Human herpesvirus 1 (strain 17) OX=10299 GN=ICP22 PE=1 SV=1	ICP22	26.5481	26.165	27.0405	26.4973	27.2434	27.3978	0.287609	0.541197	-0.461594	no
UL12	sp|Q9ULR0|ISY1_HUMAN Pre-mRNA-splicing factor ISY1 homolog OS=Homo sapiens OX=9606 GN=ISY1 PE=1 SV=3	ISY1	21.9711	22.0095	21.6289	22.289	22.3107	22.4077	0.0512005	1.29073	-0.465952	no
UL12	sp|P52756|RBM5_HUMAN RNA-binding protein 5 OS=Homo sapiens OX=9606 GN=RBM5 PE=1 SV=2	RBM5	21.3245	21.5426	21.332	21.6337	21.8542	22.1092	0.0570137	1.24402	-0.466014	no
UL12	sp|Q3B726|RPA43_HUMAN DNA-directed RNA polymerase I subunit RPA43 OS=Homo sapiens OX=9606 GN=TWISTNB PE=1 SV=1	TWISTNB	23.8277	23.8335	23.6562	24.0024	24.1029	24.6152	0.122572	0.911608	-0.467656	no
UL12	sp|Q96EY1|DNJA3_HUMAN DnaJ homolog subfamily A member 3, mitochondrial OS=Homo sapiens OX=9606 GN=DNAJA3 PE=1 SV=2	DNAJA3	20.7022	21.1532	21.1926	21.4044	21.6494	21.4055	0.0765967	1.11579	-0.470461	no
UL12	sp|Q8IXM2|BAP18_HUMAN Chromatin complexes subunit BAP18 OS=Homo sapiens OX=9606 GN=BAP18 PE=1 SV=1	BAP18	24.3188	24.5553	24.3132	25.1214	25.0556	24.423	0.158406	0.800228	-0.470915	no
UL12	sp|P18206|VINC_HUMAN Vinculin OS=Homo sapiens OX=9606 GN=VCL PE=1 SV=4	VCL	20.1735	20.2996	20.0693	20.5732	20.1765	21.2127	0.25464	0.594073	-0.473297	no
UL12	sp|Q6NZI2|CAVN1_HUMAN Caveolae-associated protein 1 OS=Homo sapiens OX=9606 GN=CAVIN1 PE=1 SV=1	CAVIN1	23.5585	23.2169	23.5072	23.6889	23.8332	24.1834	0.0648588	1.18803	-0.474268	no
UL12	sp|Q14554|PDIA5_HUMAN Protein disulfide-isomerase A5 OS=Homo sapiens OX=9606 GN=PDIA5 PE=1 SV=1	PDIA5	23.8604	24.0914	24.2942	25.2701	25.2263	23.1828	0.561491	0.250657	-0.477722	no
UL12	sp|Q15007|FL2D_HUMAN Pre-mRNA-splicing regulator WTAP OS=Homo sapiens OX=9606 GN=WTAP PE=1 SV=2	WTAP	22.3453	22.552	22.3637	22.8162	23.1868	22.7032	0.0630929	1.20002	-0.481764	no
UL12	sp|P35580|MYH10_HUMAN Myosin-10 OS=Homo sapiens OX=9606 GN=MYH10 PE=1 SV=3	MYH10	20.4475	20.8411	20.8538	21.005	21.1845	21.402	0.0528848	1.27667	-0.483051	no
UL12	sp|Q9Y3E5|PTH2_HUMAN Peptidyl-tRNA hydrolase 2, mitochondrial OS=Homo sapiens OX=9606 GN=PTRH2 PE=1 SV=1	PTRH2	19.4681	19.2393	19.3042	20.0716	19.7885	19.6199	0.0458006	1.33913	-0.489474	no
UL12	sp|Q14847|LASP1_HUMAN LIM and SH3 domain protein 1 OS=Homo sapiens OX=9606 GN=LASP1 PE=1 SV=2	LASP1	20.5455	20.5755	20.4048	20.9767	20.665	21.3612	0.126481	0.897974	-0.492368	no
UL12	sp|P0DN76|U2AF5_HUMAN Splicing factor U2AF 35 kDa subunit-like protein OS=Homo sapiens OX=9606 GN=U2AF1L5 PE=1 SV=1;sp|Q01081|U2AF1_HUMAN Splicing factor U2AF 35 kDa subunit OS=Homo sapiens OX=9606 GN=U2AF1 PE=1 SV=3	U2AF1L5;U2AF1	27.3386	27.3938	27.4615	27.7533	27.8893	28.0656	0.0194934	1.71011	-0.504753	no
UL12	sp|Q02040|AK17A_HUMAN A-kinase anchor protein 17A OS=Homo sapiens OX=9606 GN=AKAP17A PE=1 SV=2	AKAP17A	21.5878	21.8536	21.6242	21.7883	22.1416	22.6577	0.173536	0.760611	-0.507342	no
UL12	sp|P37108|SRP14_HUMAN Signal recognition particle 14 kDa protein OS=Homo sapiens OX=9606 GN=SRP14 PE=1 SV=2	SRP14	22.6283	21.9987	22.1855	22.8717	22.9717	22.4993	0.100837	0.996381	-0.510068	no
UL12	sp|Q9NWH9|SLTM_HUMAN SAFB-like transcription modulator OS=Homo sapiens OX=9606 GN=SLTM PE=1 SV=2	SLTM	24.6861	24.8812	24.6594	25.2639	25.3035	25.1929	0.00844454	2.07342	-0.511228	no
UL12	sp|O75909|CCNK_HUMAN Cyclin-K OS=Homo sapiens OX=9606 GN=CCNK PE=1 SV=2	CCNK	20.4056	21.4938	21.3775	21.9167	22.1369	20.7676	0.402062	0.395707	-0.51474	no
UL12	sp|P07237|PDIA1_HUMAN Protein disulfide-isomerase OS=Homo sapiens OX=9606 GN=P4HB PE=1 SV=3	P4HB	24.7375	24.9115	24.9483	25.6053	25.5738	24.9738	0.116949	0.932002	-0.518496	no
UL12	sp|P21741|MK_HUMAN Midkine OS=Homo sapiens OX=9606 GN=MDK PE=1 SV=1	MDK	22.2266	22.2051	21.8699	22.4153	22.6762	22.7657	0.0297587	1.52639	-0.518558	no
UL12	sp|P12273|PIP_HUMAN Prolactin-inducible protein OS=Homo sapiens OX=9606 GN=PIP PE=1 SV=1	PIP	22.5102	22.1264	23.067	24.3989	22.5281	22.3477	0.520309	0.283738	-0.523687	no
UL12	sp|Q00610|CLH1_HUMAN Clathrin heavy chain 1 OS=Homo sapiens OX=9606 GN=CLTC PE=1 SV=5	CLTC	19.8916	20.1307	20.2541	20.635	20.5964	20.6278	0.0369162	1.43278	-0.527638	no
UL12	sp|Q15424|SAFB1_HUMAN Scaffold attachment factor B1 OS=Homo sapiens OX=9606 GN=SAFB PE=1 SV=4	SAFB	23.3453	23.6363	23.7468	24.1359	24.3024	23.8853	0.0355194	1.44953	-0.531687	no
UL12	sp|Q96DI7|SNR40_HUMAN U5 small nuclear ribonucleoprotein 40 kDa protein OS=Homo sapiens OX=9606 GN=SNRNP40 PE=1 SV=1	SNRNP40	25.5471	25.7142	25.7711	26.5845	26.3853	25.6594	0.193791	0.712667	-0.532243	no
UL12	sp|P09211|GSTP1_HUMAN Glutathione S-transferase P OS=Homo sapiens OX=9606 GN=GSTP1 PE=1 SV=2	GSTP1	21.921	17.8329	19.3151	21.1889	19.7155	19.778	0.707993	0.149971	-0.537779	no
UL12	sp|P38159|RBMX_HUMAN RNA-binding motif protein, X chromosome OS=Homo sapiens OX=9606 GN=RBMX PE=1 SV=3	RBMX	27.5585	27.6742	27.6617	28.1316	28.2599	28.1256	0.000802903	3.09534	-0.540928	no
UL12	sp|Q9NWB6|ARGL1_HUMAN Arginine and glutamate-rich protein 1 OS=Homo sapiens OX=9606 GN=ARGLU1 PE=1 SV=1	ARGLU1	23.2852	23.3867	23.2982	23.3149	23.7477	24.5337	0.26744	0.572773	-0.542061	no
UL12	sp|Q9BU76|MMTA2_HUMAN Multiple myeloma tumor-associated protein 2 OS=Homo sapiens OX=9606 GN=MMTAG2 PE=1 SV=1	MMTAG2	21.8726	21.9703	21.8969	21.9684	22.4624	22.9357	0.190472	0.720168	-0.542224	no
UL12	sp|P19388|RPAB1_HUMAN DNA-directed RNA polymerases I, II, and III subunit RPABC1 OS=Homo sapiens OX=9606 GN=POLR2E PE=1 SV=4	POLR2E	23.6172	23.743	23.4931	24.1671	24.2753	24.0547	0.00492135	2.30792	-0.547928	no
UL12	sp|Q96E39|RMXL1_HUMAN RNA binding motif protein, X-linked-like-1 OS=Homo sapiens OX=9606 GN=RBMXL1 PE=1 SV=1	RBMXL1	20.7301	20.656	20.8171	21.1992	21.3876	21.2615	0.0018284	2.73793	-0.548421	no
UL12	sp|Q9Y383|LC7L2_HUMAN Putative RNA-binding protein Luc7-like 2 OS=Homo sapiens OX=9606 GN=LUC7L2 PE=1 SV=2	LUC7L2	24.2495	24.3103	24.1465	24.3716	24.5213	25.4599	0.246921	0.607443	-0.548831	no
UL12	sp|Q12792|TWF1_HUMAN Twinfilin-1 OS=Homo sapiens OX=9606 GN=TWF1 PE=1 SV=3	TWF1	18.0326	19.5987	18.657	19.3907	19.1978	19.35	0.350108	0.455798	-0.550038	no
UL12	sp|O75367|H2AY_HUMAN Core histone macro-H2A.1 OS=Homo sapiens OX=9606 GN=MACROH2A1 PE=1 SV=4	MACROH2A1	22.1366	21.0484	22.8365	22.2342	22.76	22.6847	0.402402	0.39534	-0.552436	no
UL12	sp|Q6WCQ1|MPRIP_HUMAN Myosin phosphatase Rho-interacting protein OS=Homo sapiens OX=9606 GN=MPRIP PE=1 SV=3	MPRIP	22.2204	22.7794	22.7102	23.3198	23.4386	22.6098	0.161709	0.791265	-0.552687	no
UL12	sp|Q99623|PHB2_HUMAN Prohibitin-2 OS=Homo sapiens OX=9606 GN=PHB2 PE=1 SV=2	PHB2	21.1502	20.241	20.8582	21.204	20.8943	21.8279	0.218931	0.659692	-0.558938	no
UL12	sp|Q86V81|THOC4_HUMAN THO complex subunit 4 OS=Homo sapiens OX=9606 GN=ALYREF PE=1 SV=3	ALYREF	27.0037	27.037	27.1777	27.8383	27.6786	27.3787	0.0392057	1.40665	-0.559125	no
UL12	sp|Q9UBS4|DJB11_HUMAN DnaJ homolog subfamily B member 11 OS=Homo sapiens OX=9606 GN=DNAJB11 PE=1 SV=1	DNAJB11	20.7522	20.6671	20.7927	21.0829	20.9813	21.8275	0.168385	0.773696	-0.559914	no
UL12	sp|O75083|WDR1_HUMAN WD repeat-containing protein 1 OS=Homo sapiens OX=9606 GN=WDR1 PE=1 SV=4	WDR1	18.4597	19.3615	19.6364	19.8139	19.6541	19.6735	0.253623	0.595812	-0.561295	no
UL12	sp|P18583|SON_HUMAN Protein SON OS=Homo sapiens OX=9606 GN=SON PE=1 SV=4	SON	24.5665	24.2909	24.4198	24.6358	25.0384	25.2869	0.0814828	1.08893	-0.561306	no
UL12	sp|Q8WU90|ZC3HF_HUMAN Zinc finger CCCH domain-containing protein 15 OS=Homo sapiens OX=9606 GN=ZC3H15 PE=1 SV=1	ZC3H15	19.8607	19.8866	19.7806	20.7557	20.4541	20.005	0.120345	0.919571	-0.56233	no
UL12	sp|Q969G3|SMCE1_HUMAN SWI/SNF-related matrix-associated actin-dependent regulator of chromatin subfamily E member 1 OS=Homo sapiens OX=9606 GN=SMARCE1 PE=1 SV=2	SMARCE1	22.4396	22.5425	22.4445	22.8587	23.1327	23.1356	0.0161922	1.79069	-0.566837	no
UL12	sp|Q16270|IBP7_HUMAN Insulin-like growth factor-binding protein 7 OS=Homo sapiens OX=9606 GN=IGFBP7 PE=1 SV=1	IGFBP7	19.2699	19.4201	19.178	20.0222	19.8605	19.6874	0.0111962	1.95093	-0.567365	no
UL12	sp|P36957|ODO2_HUMAN Dihydrolipoyllysine-residue succinyltransferase component of 2-oxoglutarate dehydrogenase complex, mitochondrial OS=Homo sapiens OX=9606 GN=DLST PE=1 SV=4	DLST	19.9148	19.766	19.7445	20.2624	20.2756	20.5943	0.01933	1.71377	-0.569005	no
UL12	sp|Q9Y3D9|RT23_HUMAN 28S ribosomal protein S23, mitochondrial OS=Homo sapiens OX=9606 GN=MRPS23 PE=1 SV=2	MRPS23	18.9727	18.803	18.9106	19.2987	19.2786	19.8527	0.082158	1.08535	-0.581267	no
UL12	sp|P04216|THY1_HUMAN Thy-1 membrane glycoprotein OS=Homo sapiens OX=9606 GN=THY1 PE=1 SV=2	THY1	20.484	20.126	20.6096	20.5857	20.9609	21.4202	0.122639	0.911371	-0.582371	no
UL12	sp|Q6NZY4|ZCHC8_HUMAN Zinc finger CCHC domain-containing protein 8 OS=Homo sapiens OX=9606 GN=ZCCHC8 PE=1 SV=2	ZCCHC8	19.1788	19.1946	19.3287	19.9901	19.4969	19.9645	0.05793	1.2371	-0.583141	no
UL12	sp|P16615|AT2A2_HUMAN Sarcoplasmic/endoplasmic reticulum calcium ATPase 2 OS=Homo sapiens OX=9606 GN=ATP2A2 PE=1 SV=1	ATP2A2	20.9306	21.0288	20.8411	21.1505	21.2108	22.1887	0.222995	0.651705	-0.583157	no
UL12	sp|Q7Z6E9|RBBP6_HUMAN E3 ubiquitin-protein ligase RBBP6 OS=Homo sapiens OX=9606 GN=RBBP6 PE=1 SV=1	RBBP6	20.5897	20.5393	20.5437	20.9082	21.1942	21.3417	0.0415358	1.38158	-0.590446	no
UL12	sp|P17480|UBF1_HUMAN Nucleolar transcription factor 1 OS=Homo sapiens OX=9606 GN=UBTF PE=1 SV=1	UBTF	19.6204	18.0413	19.3856	19.3941	19.4611	19.9723	0.353474	0.451643	-0.593402	no
UL12	sp|Q9NY12|GAR1_HUMAN H/ACA ribonucleoprotein complex subunit 1 OS=Homo sapiens OX=9606 GN=GAR1 PE=1 SV=1	GAR1	27.2024	27.2284	27.1249	27.7624	27.7252	27.8491	0.000288454	3.53992	-0.59366	no
UL12	sp|Q9H444|CHM4B_HUMAN Charged multivesicular body protein 4b OS=Homo sapiens OX=9606 GN=CHMP4B PE=1 SV=1	CHMP4B	19.612	19.6133	19.6324	19.9135	20.0207	20.7067	0.139082	0.856728	-0.594369	no
UL12	sp|O14602|IF1AY_HUMAN Eukaryotic translation initiation factor 1A, Y-chromosomal OS=Homo sapiens OX=9606 GN=EIF1AY PE=1 SV=4	EIF1AY	23.797	24.154	24.0501	24.7779	24.928	24.0832	0.136066	0.86625	-0.595976	no
UL12	sp|Q7Z7C8|TAF8_HUMAN Transcription initiation factor TFIID subunit 8 OS=Homo sapiens OX=9606 GN=TAF8 PE=1 SV=1	TAF8	20.8304	20.7536	20.5738	20.9758	21.307	21.6631	0.0805258	1.09406	-0.596015	no
UL12	sp|P82979|SARNP_HUMAN SAP domain-containing ribonucleoprotein OS=Homo sapiens OX=9606 GN=SARNP PE=1 SV=3	SARNP	22.6123	22.9209	23.0849	23.4265	23.7405	23.2699	0.036349	1.43951	-0.606232	no
UL12	sp|O75937|DNJC8_HUMAN DnaJ homolog subfamily C member 8 OS=Homo sapiens OX=9606 GN=DNAJC8 PE=1 SV=2	DNAJC8	22.7533	22.9907	22.5877	22.9662	23.5121	23.6775	0.0864329	1.06332	-0.607997	no
UL12	sp|Q9UQ35|SRRM2_HUMAN Serine/arginine repetitive matrix protein 2 OS=Homo sapiens OX=9606 GN=SRRM2 PE=1 SV=2	SRRM2	21.2964	21.0646	21.2849	21.5505	21.854	22.0898	0.040417	1.39344	-0.616155	no
UL12	sp|O15144|ARPC2_HUMAN Actin-related protein 2/3 complex subunit 2 OS=Homo sapiens OX=9606 GN=ARPC2 PE=1 SV=1	ARPC2	19.7668	19.7669	19.8365	20.3651	20.2153	20.6462	0.0355363	1.44933	-0.6188	no
UL12	sp|Q8WWY3|PRP31_HUMAN U4/U6 small nuclear ribonucleoprotein Prp31 OS=Homo sapiens OX=9606 GN=PRPF31 PE=1 SV=2	PRPF31	24.4297	24.5135	24.6846	25.4988	25.369	24.6188	0.144496	0.840144	-0.619614	no
UL12	sp|Q9NYF8|BCLF1_HUMAN Bcl-2-associated transcription factor 1 OS=Homo sapiens OX=9606 GN=BCLAF1 PE=1 SV=2	BCLAF1	21.6543	21.5149	21.5961	22.0881	22.2442	22.2984	0.0022417	2.64942	-0.621761	no
UL12	sp|Q8WUZ0|BCL7C_HUMAN B-cell CLL/lymphoma 7 protein family member C OS=Homo sapiens OX=9606 GN=BCL7C PE=1 SV=3	BCL7C	21.8807	21.987	21.8077	22.2223	22.5568	22.765	0.0473886	1.32433	-0.622891	no
UL12	sp|Q9H0L4|CSTFT_HUMAN Cleavage stimulation factor subunit 2 tau variant OS=Homo sapiens OX=9606 GN=CSTF2T PE=1 SV=1	CSTF2T	21.9365	22.3445	22.4164	22.8455	23.1201	22.6205	0.0388755	1.41032	-0.629603	no
UL12	sp|P11387|TOP1_HUMAN DNA topoisomerase 1 OS=Homo sapiens OX=9606 GN=TOP1 PE=1 SV=2	TOP1	27.9634	28.0037	28.0008	28.3435	28.751	28.7637	0.0436859	1.35966	-0.630099	no
UL12	sp|Q8WWM7|ATX2L_HUMAN Ataxin-2-like protein OS=Homo sapiens OX=9606 GN=ATXN2L PE=1 SV=2	ATXN2L	20.3432	20.6865	20.7331	21.267	21.4792	20.9127	0.0414711	1.38225	-0.632042	no
UL12	sp|Q14151|SAFB2_HUMAN Scaffold attachment factor B2 OS=Homo sapiens OX=9606 GN=SAFB2 PE=1 SV=1	SAFB2	24.7243	24.922	25.0739	25.5683	25.7279	25.3336	0.014529	1.83776	-0.636548	no
UL12	sp|P05109|S10A8_HUMAN Protein S100-A8 OS=Homo sapiens OX=9606 GN=S100A8 PE=1 SV=1	S100A8	25.9839	21.846	23.0861	25.6031	23.8888	23.334	0.679671	0.167701	-0.636671	no
UL12	sp|Q8IWS0|PHF6_HUMAN PHD finger protein 6 OS=Homo sapiens OX=9606 GN=PHF6 PE=1 SV=1	PHF6	23.0591	23.5009	23.563	24.2452	24.2957	23.5042	0.11396	0.943247	-0.640695	no
UL12	sp|O43795|MYO1B_HUMAN Unconventional myosin-Ib OS=Homo sapiens OX=9606 GN=MYO1B PE=1 SV=3	MYO1B	19.923	20.1277	20.3607	20.4059	20.9707	20.972	0.054575	1.26301	-0.645789	no
UL12	sp|P28799|GRN_HUMAN Progranulin OS=Homo sapiens OX=9606 GN=GRN PE=1 SV=2	GRN	21.3862	21.1049	21.7059	22.3128	21.3782	22.4446	0.185816	0.730918	-0.646228	no
UL12	sp|Q9UEY8|ADDG_HUMAN Gamma-adducin OS=Homo sapiens OX=9606 GN=ADD3 PE=1 SV=1	ADD3	24.5494	25.1179	25.4325	25.9299	25.9075	25.2013	0.14078	0.851459	-0.646319	no
UL12	sp|Q12872|SFSWA_HUMAN Splicing factor, suppressor of white-apricot homolog OS=Homo sapiens OX=9606 GN=SFSWAP PE=1 SV=3	SFSWAP	21.1692	21.2486	21.2183	21.4474	21.7149	22.4308	0.155554	0.80812	-0.652318	no
UL12	sp|Q14331|FRG1_HUMAN Protein FRG1 OS=Homo sapiens OX=9606 GN=FRG1 PE=1 SV=1	FRG1	26.1005	25.9799	25.6524	26.0447	26.5105	27.1598	0.166881	0.777593	-0.660747	no
UL12	sp|P52907|CAZA1_HUMAN F-actin-capping protein subunit alpha-1 OS=Homo sapiens OX=9606 GN=CAPZA1 PE=1 SV=3	CAPZA1	21.6108	21.2755	21.5768	21.9914	22.0523	22.4161	0.0189121	1.72326	-0.665594	no
UL12	sp|Q13310|PABP4_HUMAN Polyadenylate-binding protein 4 OS=Homo sapiens OX=9606 GN=PABPC4 PE=1 SV=1	PABPC4	25.1016	25.3205	25.1595	25.96	25.9619	25.6798	0.00585961	2.23213	-0.673351	no
UL12	sp|P07339|CATD_HUMAN Cathepsin D OS=Homo sapiens OX=9606 GN=CTSD PE=1 SV=1	CTSD	21.62	20.7457	21.146	21.5888	21.3375	22.6401	0.232914	0.632804	-0.684923	no
UL12	sp|Q9BQE9|BCL7B_HUMAN B-cell CLL/lymphoma 7 protein family member B OS=Homo sapiens OX=9606 GN=BCL7B PE=1 SV=1	BCL7B	22.6691	22.6708	22.4288	22.9691	23.2883	23.5845	0.0430538	1.36599	-0.69107	no
UL12	sp|Q1ED39|KNOP1_HUMAN Lysine-rich nucleolar protein 1 OS=Homo sapiens OX=9606 GN=KNOP1 PE=1 SV=1	KNOP1	22.3863	22.5014	22.3952	22.9875	23.403	22.974	0.0319393	1.49568	-0.693842	no
UL12	sp|Q8IWZ8|SUGP1_HUMAN SURP and G-patch domain-containing protein 1 OS=Homo sapiens OX=9606 GN=SUGP1 PE=1 SV=2	SUGP1	21.7485	21.6735	21.6479	22.0831	22.3644	22.7091	0.0579321	1.23708	-0.695611	no
UL12	sp|P24752|THIL_HUMAN Acetyl-CoA acetyltransferase, mitochondrial OS=Homo sapiens OX=9606 GN=ACAT1 PE=1 SV=1	ACAT1	19.7576	18.0602	19.2884	19.7108	19.1586	20.3238	0.324929	0.488211	-0.695642	no
UL12	sp|O95926|SYF2_HUMAN Pre-mRNA-splicing factor SYF2 OS=Homo sapiens OX=9606 GN=SYF2 PE=1 SV=1	SYF2	20.8882	20.6574	20.627	21.3598	21.4223	21.4844	0.00613776	2.21199	-0.697953	no
UL12	sp|Q9Y2W1|TR150_HUMAN Thyroid hormone receptor-associated protein 3 OS=Homo sapiens OX=9606 GN=THRAP3 PE=1 SV=2	THRAP3	21.3975	21.2784	21.361	21.9337	21.9875	22.2156	0.00746661	2.12688	-0.699944	no
UL12	sp|Q07666|KHDR1_HUMAN KH domain-containing, RNA-binding, signal transduction-associated protein 1 OS=Homo sapiens OX=9606 GN=KHDRBS1 PE=1 SV=1	KHDRBS1	21.5365	21.4813	21.521	22.0446	22.0834	22.5194	0.0424358	1.37227	-0.702842	no
UL12	sp|Q9UHB6|LIMA1_HUMAN LIM domain and actin-binding protein 1 OS=Homo sapiens OX=9606 GN=LIMA1 PE=1 SV=1	LIMA1	22.5291	22.5798	22.9825	23.0551	23.4636	23.7203	0.0455828	1.3412	-0.715818	no
UL12	sp|P24593|IBP5_HUMAN Insulin-like growth factor-binding protein 5 OS=Homo sapiens OX=9606 GN=IGFBP5 PE=1 SV=1	IGFBP5	19.6257	19.6153	19.3659	20.1689	20.3946	20.1938	0.00326757	2.48578	-0.71676	no
UL12	sp|Q06830|PRDX1_HUMAN Peroxiredoxin-1 OS=Homo sapiens OX=9606 GN=PRDX1 PE=1 SV=1	PRDX1	22.4606	22.1927	21.9867	23.3305	22.4833	22.9964	0.0793477	1.10047	-0.723374	no
UL12	sp|Q9Y3C6|PPIL1_HUMAN Peptidyl-prolyl cis-trans isomerase-like 1 OS=Homo sapiens OX=9606 GN=PPIL1 PE=1 SV=1	PPIL1	20.7402	20.6895	20.3185	21.3341	21.2668	21.3782	0.0250834	1.60061	-0.743645	no
UL12	sp|O60884|DNJA2_HUMAN DnaJ homolog subfamily A member 2 OS=Homo sapiens OX=9606 GN=DNAJA2 PE=1 SV=1	DNAJA2	19.9029	17.6709	20.1318	19.9741	19.9933	19.9783	0.441891	0.354685	-0.746651	no
UL12	sp|P08579|RU2B_HUMAN U2 small nuclear ribonucleoprotein B OS=Homo sapiens OX=9606 GN=SNRPB2 PE=1 SV=1	SNRPB2	25.2587	25.4122	25.2903	25.9377	26.0757	26.1942	0.0021181	2.67405	-0.7488	no
UL12	sp|Q9Y520|PRC2C_HUMAN Protein PRRC2C OS=Homo sapiens OX=9606 GN=PRRC2C PE=1 SV=4	PRRC2C	22.9051	23.0578	23.0045	23.7461	23.8626	23.6077	0.00219443	2.65868	-0.749677	no
UL12	sp|Q13247|SRSF6_HUMAN Serine/arginine-rich splicing factor 6 OS=Homo sapiens OX=9606 GN=SRSF6 PE=1 SV=2	SRSF6	22.6536	22.8112	22.7418	23.1555	23.5691	23.7402	0.0417071	1.37979	-0.752697	no
UL12	sp|P60866|RS20_HUMAN 40S ribosomal protein S20 OS=Homo sapiens OX=9606 GN=RPS20 PE=1 SV=1	RPS20	24.7248	24.6113	24.5956	25.4836	25.3597	25.3565	0.000205973	3.68619	-0.756053	no
UL12	sp|Q9BTT4|MED10_HUMAN Mediator of RNA polymerase II transcription subunit 10 OS=Homo sapiens OX=9606 GN=MED10 PE=1 SV=1	MED10	22.7645	22.1376	22.7427	23.6387	23.7657	22.5138	0.189223	0.723027	-0.757826	no
UL12	sp|P42766|RL35_HUMAN 60S ribosomal protein L35 OS=Homo sapiens OX=9606 GN=RPL35 PE=1 SV=2	RPL35	27.1314	26.0337	26.5452	27.5806	27.3559	27.051	0.123678	0.907708	-0.759081	no
UL12	sp|O00159|MYO1C_HUMAN Unconventional myosin-Ic OS=Homo sapiens OX=9606 GN=MYO1C PE=1 SV=4	MYO1C	21.0115	21.0972	21.7342	21.784	22.2676	22.0689	0.0583816	1.23372	-0.759221	no
UL12	sp|P67936|TPM4_HUMAN Tropomyosin alpha-4 chain OS=Homo sapiens OX=9606 GN=TPM4 PE=1 SV=3	TPM4	22.9141	23.0359	22.6863	23.4051	23.1939	24.3262	0.150879	0.821372	-0.762949	no
UL12	sp|Q9NPE3|NOP10_HUMAN H/ACA ribonucleoprotein complex subunit 3 OS=Homo sapiens OX=9606 GN=NOP10 PE=1 SV=1	NOP10	23.0806	23.1698	22.8589	24.0825	23.8572	23.4947	0.0270569	1.56772	-0.775034	no
UL12	sp|P09234|RU1C_HUMAN U1 small nuclear ribonucleoprotein C OS=Homo sapiens OX=9606 GN=SNRPC PE=1 SV=1	SNRPC	24.1628	23.4835	23.8702	24.7003	24.8316	24.3126	0.0390794	1.40805	-0.776046	no
UL12	sp|P05198|IF2A_HUMAN Eukaryotic translation initiation factor 2 subunit 1 OS=Homo sapiens OX=9606 GN=EIF2S1 PE=1 SV=3	EIF2S1	23.3635	23.703	23.5905	24.5983	24.3879	24.0077	0.0265332	1.57621	-0.778976	no
UL12	sp|P04406|G3P_HUMAN Glyceraldehyde-3-phosphate dehydrogenase OS=Homo sapiens OX=9606 GN=GAPDH PE=1 SV=3	GAPDH	23.8721	22.3068	22.6968	23.935	22.8352	24.448	0.308027	0.511412	-0.780844	no
UL12	sp|Q96A72|MGN2_HUMAN Protein mago nashi homolog 2 OS=Homo sapiens OX=9606 GN=MAGOHB PE=1 SV=1	MAGOHB	21.8657	21.1326	21.8886	22.5827	22.7701	21.8781	0.101485	0.993599	-0.781323	no
UL12	sp|P02751|FINC_HUMAN Fibronectin OS=Homo sapiens OX=9606 GN=FN1 PE=1 SV=5	FN1	22.6543	22.1343	23.4725	22.9004	23.6263	24.0897	0.207279	0.683445	-0.785137	no
UL12	sp|P31948|STIP1_HUMAN Stress-induced-phosphoprotein 1 OS=Homo sapiens OX=9606 GN=STIP1 PE=1 SV=1	STIP1	17.8319	20.4599	20.2145	20.0441	19.9614	20.8567	0.453283	0.34363	-0.785259	no
UL12	sp|O14974|MYPT1_HUMAN Protein phosphatase 1 regulatory subunit 12A OS=Homo sapiens OX=9606 GN=PPP1R12A PE=1 SV=1	PPP1R12A	20.4179	20.8614	20.7424	21.3513	21.634	21.4146	0.0109881	1.95908	-0.792759	no
UL12	sp|Q96CT7|CC124_HUMAN Coiled-coil domain-containing protein 124 OS=Homo sapiens OX=9606 GN=CCDC124 PE=1 SV=1	CCDC124	20.5888	19.5512	19.7346	22.1904	21.3504	18.7173	0.532689	0.273526	-0.794487	no
UL12	sp|O95391|SLU7_HUMAN Pre-mRNA-splicing factor SLU7 OS=Homo sapiens OX=9606 GN=SLU7 PE=1 SV=2	SLU7	21.4824	21.3777	21.1179	21.8959	22.1758	22.3026	0.00804627	2.09441	-0.798771	no
UL12	sp|Q9BZF9|UACA_HUMAN Uveal autoantigen with coiled-coil domains and ankyrin repeats OS=Homo sapiens OX=9606 GN=UACA PE=1 SV=2	UACA	22.9093	23.4922	23.3597	24.4272	24.4506	23.2871	0.160455	0.794648	-0.801265	no
UL12	sp|O95777|LSM8_HUMAN U6 snRNA-associated Sm-like protein LSm8 OS=Homo sapiens OX=9606 GN=LSM8 PE=1 SV=3	LSM8	21.0706	20.6246	21.3119	22.7927	22.0921	20.5275	0.354479	0.45041	-0.801717	no
UL12	sp|Q8WUA2|PPIL4_HUMAN Peptidyl-prolyl cis-trans isomerase-like 4 OS=Homo sapiens OX=9606 GN=PPIL4 PE=1 SV=1	PPIL4	22.6184	22.9072	22.9651	23.4099	23.6644	23.8348	0.00827722	2.08212	-0.806098	no
UL12	sp|Q9BTD8|RBM42_HUMAN RNA-binding protein 42 OS=Homo sapiens OX=9606 GN=RBM42 PE=1 SV=1	RBM42	23.7074	23.9676	24.1443	25.004	24.9687	24.2797	0.0547144	1.2619	-0.811051	no
UL12	sp|P31949|S10AB_HUMAN Protein S100-A11 OS=Homo sapiens OX=9606 GN=S100A11 PE=1 SV=2	S100A11	21.5335	19.094	19.2786	21.8384	20.0874	20.4337	0.443606	0.353003	-0.817836	no
UL12	sp|Q9BZL4|PP12C_HUMAN Protein phosphatase 1 regulatory subunit 12C OS=Homo sapiens OX=9606 GN=PPP1R12C PE=1 SV=1	PPP1R12C	20.1494	20.7194	20.4005	21.3654	21.3843	20.9756	0.019654	1.70655	-0.818637	no
UL12	sp|Q9NX70|MED29_HUMAN Mediator of RNA polymerase II transcription subunit 29 OS=Homo sapiens OX=9606 GN=MED29 PE=1 SV=1	MED29	22.0801	22.1368	22.147	23.0086	23.2148	22.5986	0.0439257	1.35728	-0.819378	no
UL12	sp|O75475|PSIP1_HUMAN PC4 and SFRS1-interacting protein OS=Homo sapiens OX=9606 GN=PSIP1 PE=1 SV=1	PSIP1	20.0898	19.8167	20.3628	20.581	20.8132	21.3508	0.0473762	1.32444	-0.825257	no
UL12	sp|Q9Y5U2|TSSC4_HUMAN Protein TSSC4 OS=Homo sapiens OX=9606 GN=TSSC4 PE=1 SV=3	TSSC4	21.4461	21.6527	21.3532	22.5464	23.0973	21.2911	0.25988	0.585227	-0.827609	no
UL12	sp|Q9UKV3|ACINU_HUMAN Apoptotic chromatin condensation inducer in the nucleus OS=Homo sapiens OX=9606 GN=ACIN1 PE=1 SV=2	ACIN1	22.7299	22.7721	22.8125	23.3088	23.6952	23.7955	0.0280314	1.55236	-0.828326	no
UL12	sp|P46940|IQGA1_HUMAN Ras GTPase-activating-like protein IQGAP1 OS=Homo sapiens OX=9606 GN=IQGAP1 PE=1 SV=1	IQGAP1	19.5832	19.4314	19.7145	20.7303	20.1388	20.3451	0.0253486	1.59605	-0.828346	no
UL12	sp|Q9Y3Y2|CHTOP_HUMAN Chromatin target of PRMT1 protein OS=Homo sapiens OX=9606 GN=CHTOP PE=1 SV=2	CHTOP	24.6651	24.5898	24.6266	25.7451	25.5045	25.1179	0.0435934	1.36058	-0.82863	no
UL12	sp|Q8NE71|ABCF1_HUMAN ATP-binding cassette sub-family F member 1 OS=Homo sapiens OX=9606 GN=ABCF1 PE=1 SV=2	ABCF1	24.766	25.2327	25.2645	25.8301	26.0371	25.886	0.0240371	1.61912	-0.830014	no
UL12	sp|Q96I25|SPF45_HUMAN Splicing factor 45 OS=Homo sapiens OX=9606 GN=RBM17 PE=1 SV=1	RBM17	28.9137	28.8216	28.4483	29.1634	29.4246	30.0875	0.0749232	1.12538	-0.830652	no
UL12	sp|Q16352|AINX_HUMAN Alpha-internexin OS=Homo sapiens OX=9606 GN=INA PE=1 SV=2	INA	19.133	17.8861	19.1458	18.8028	19.8426	20.0239	0.214221	0.669139	-0.834802	no
UL12	sp|Q53F19|NCBP3_HUMAN Nuclear cap-binding protein subunit 3 OS=Homo sapiens OX=9606 GN=NCBP3 PE=1 SV=2	NCBP3	19.5227	17.4509	19.0633	19.4905	19.446	19.6135	0.313719	0.503459	-0.837678	no
UL12	sp|P09661|RU2A_HUMAN U2 small nuclear ribonucleoprotein A OS=Homo sapiens OX=9606 GN=SNRPA1 PE=1 SV=2	SNRPA1	27.3342	27.6585	27.2588	28.1739	28.2147	28.3876	0.00857118	2.06696	-0.841598	no
UL12	sp|Q99714|HCD2_HUMAN 3-hydroxyacyl-CoA dehydrogenase type-2 OS=Homo sapiens OX=9606 GN=HSD17B10 PE=1 SV=3	HSD17B10	19.6003	19.8927	19.8501	20.8043	20.284	20.782	0.0212083	1.67349	-0.842407	no
UL12	sp|P46783|RS10_HUMAN 40S ribosomal protein S10 OS=Homo sapiens OX=9606 GN=RPS10 PE=1 SV=1	RPS10	26.0038	25.8324	25.8751	26.5955	26.7208	26.923	0.00406049	2.39142	-0.842635	no
UL12	sp|Q13573|SNW1_HUMAN SNW domain-containing protein 1 OS=Homo sapiens OX=9606 GN=SNW1 PE=1 SV=1	SNW1	21.8414	21.829	21.4701	22.2305	22.5185	22.9341	0.0329144	1.48261	-0.84756	no
UL12	sp|Q9H2P0|ADNP_HUMAN Activity-dependent neuroprotector homeobox protein OS=Homo sapiens OX=9606 GN=ADNP PE=1 SV=1	ADNP	20.5962	20.7453	21.1398	22.5216	22.1052	20.4097	0.316839	0.499162	-0.851749	no
UL12	sp|P60660|MYL6_HUMAN Myosin light polypeptide 6 OS=Homo sapiens OX=9606 GN=MYL6 PE=1 SV=2	MYL6	24.31	24.4147	24.3124	24.9642	25.2366	25.4017	0.0162096	1.79023	-0.855154	no
UL12	sp|Q14980|NUMA1_HUMAN Nuclear mitotic apparatus protein 1 OS=Homo sapiens OX=9606 GN=NUMA1 PE=1 SV=2	NUMA1	21.2823	20.9179	21.8895	21.9416	22.1068	22.6255	0.075799	1.12034	-0.861398	no
UL12	sp|P36542|ATPG_HUMAN ATP synthase subunit gamma, mitochondrial OS=Homo sapiens OX=9606 GN=ATP5F1C PE=1 SV=1	ATP5F1C	20.5581	19.8628	20.2804	20.9759	20.6132	21.6977	0.096553	1.01523	-0.86182	no
UL12	sp|Q7Z417|NUFP2_HUMAN Nuclear fragile X mental retardation-interacting protein 2 OS=Homo sapiens OX=9606 GN=NUFIP2 PE=1 SV=1	NUFIP2	20.8075	21.1597	21.0327	21.9086	22.0092	21.6679	0.00396305	2.40197	-0.861921	no
UL12	sp|P62851|RS25_HUMAN 40S ribosomal protein S25 OS=Homo sapiens OX=9606 GN=RPS25 PE=1 SV=1	RPS25	25.4553	25.6633	25.4014	26.2588	26.5796	26.2693	0.00361399	2.44201	-0.862554	no
UL12	sp|Q9H8G2|CAAP1_HUMAN Caspase activity and apoptosis inhibitor 1 OS=Homo sapiens OX=9606 GN=CAAP1 PE=1 SV=2	CAAP1	23.8303	23.7371	23.6113	24.1747	24.5395	25.0531	0.0695118	1.15794	-0.862892	no
UL12	sp|Q12986|NFX1_HUMAN Transcriptional repressor NF-X1 OS=Homo sapiens OX=9606 GN=NFX1 PE=1 SV=2	NFX1	19.115	19.8002	19.3508	20.3844	20.3923	20.0961	0.0321772	1.49245	-0.86889	no
UL12	sp|P62249|RS16_HUMAN 40S ribosomal protein S16 OS=Homo sapiens OX=9606 GN=RPS16 PE=1 SV=2	RPS16	25.3951	25.5764	25.57	26.363	26.4406	26.3636	0.0014063	2.85192	-0.875247	no
UL12	sp|P83876|TXN4A_HUMAN Thioredoxin-like protein 4A OS=Homo sapiens OX=9606 GN=TXNL4A PE=1 SV=1	TXNL4A	22.2085	21.775	22.1253	23.2341	23.2255	22.2777	0.0941685	1.02609	-0.876175	no
UL12	sp|P31025|LCN1_HUMAN Lipocalin-1 OS=Homo sapiens OX=9606 GN=LCN1 PE=1 SV=1	LCN1	20.6041	20.396	21.1469	21.624	21.4146	21.7519	0.0423487	1.37316	-0.881136	no
UL12	sp|Q15532|SSXT_HUMAN Protein SSXT OS=Homo sapiens OX=9606 GN=SS18 PE=1 SV=3	SS18	21.9844	22.0496	22.1003	22.3823	23.1422	23.2636	0.0828912	1.08149	-0.884576	no
UL12	sp|Q16643|DREB_HUMAN Drebrin OS=Homo sapiens OX=9606 GN=DBN1 PE=1 SV=4	DBN1	22.3399	21.9496	22.7679	22.769	23.3651	23.59	0.059382	1.22635	-0.888918	no
UL12	sp|Q6UN15|FIP1_HUMAN Pre-mRNA 3-end-processing factor FIP1 OS=Homo sapiens OX=9606 GN=FIP1L1 PE=1 SV=1	FIP1L1	25.0784	25.2439	25.459	25.9997	26.2451	26.2171	0.00389435	2.40957	-0.893532	no
UL12	sp|Q15149|PLEC_HUMAN Plectin OS=Homo sapiens OX=9606 GN=PLEC PE=1 SV=3	PLEC	22.345	21.6309	22.9758	22.6779	23.2753	23.6839	0.144827	0.839151	-0.895128	no
UL12	sp|Q09666|AHNK_HUMAN Neuroblast differentiation-associated protein AHNAK OS=Homo sapiens OX=9606 GN=AHNAK PE=1 SV=2	AHNAK	22.2562	21.7311	22.2812	23.1969	22.9263	22.8629	0.0194359	1.7114	-0.905924	no
UL12	sp|Q9Y5S9|RBM8A_HUMAN RNA-binding protein 8A OS=Homo sapiens OX=9606 GN=RBM8A PE=1 SV=1	RBM8A	23.0437	23.2199	23.1844	24.0604	24.1821	23.9368	0.000726018	3.13905	-0.910452	no
UL12	sp|Q9Y333|LSM2_HUMAN U6 snRNA-associated Sm-like protein LSm2 OS=Homo sapiens OX=9606 GN=LSM2 PE=1 SV=1	LSM2	21.4667	21.7812	21.9346	23.242	22.77	21.9061	0.13352	0.874455	-0.911838	no
UL12	sp|O00422|SAP18_HUMAN Histone deacetylase complex subunit SAP18 OS=Homo sapiens OX=9606 GN=SAP18 PE=1 SV=1	SAP18	25.0401	24.7809	24.9004	25.7229	25.8358	25.9058	0.000942106	3.0259	-0.914357	no
UL12	sp|O43852|CALU_HUMAN Calumenin OS=Homo sapiens OX=9606 GN=CALU PE=1 SV=2	CALU	23.2551	23.1183	23.6454	24.0401	23.8287	24.9016	0.0897851	1.0468	-0.917217	no
UL12	sp|P62937|PPIA_HUMAN Peptidyl-prolyl cis-trans isomerase A OS=Homo sapiens OX=9606 GN=PPIA PE=1 SV=2	PPIA	21.6904	20.9751	21.2597	22.6433	21.7501	22.2874	0.0534696	1.27189	-0.918543	yes
UL12	sp|Q13435|SF3B2_HUMAN Splicing factor 3B subunit 2 OS=Homo sapiens OX=9606 GN=SF3B2 PE=1 SV=2	SF3B2	26.1837	26.3112	26.1482	27.0171	27.1075	27.2754	0.00109017	2.96251	-0.919	no
UL12	sp|P53999|TCP4_HUMAN Activated RNA polymerase II transcriptional coactivator p15 OS=Homo sapiens OX=9606 GN=SUB1 PE=1 SV=3	SUB1	25.8714	25.8244	25.7069	26.5231	26.6905	26.9555	0.0100979	1.99577	-0.922123	no
UL12	sp|Q8NAV1|PR38A_HUMAN Pre-mRNA-splicing factor 38A OS=Homo sapiens OX=9606 GN=PRPF38A PE=1 SV=1	PRPF38A	19.7032	19.205	20.1023	20.395	20.5418	20.8411	0.0513515	1.28945	-0.922492	no
UL12	sp|E9PAV3|NACAM_HUMAN Nascent polypeptide-associated complex subunit alpha, muscle-specific form OS=Homo sapiens OX=9606 GN=NACA PE=1 SV=1;sp|Q13765|NACA_HUMAN Nascent polypeptide-associated complex subunit alpha OS=Homo sapiens OX=9606 GN=NACA PE=1 SV=1	NACA;NACA	22.6558	22.3507	22.2616	23.4689	23.4076	23.161	0.00440026	2.35652	-0.923101	no
UL12	sp|P81605|DCD_HUMAN Dermcidin OS=Homo sapiens OX=9606 GN=DCD PE=1 SV=2	DCD	25.5736	25.0336	26.1132	26.6146	26.1549	26.7375	0.0765843	1.11586	-0.928841	no
UL12	sp|O75531|BAF_HUMAN Barrier-to-autointegration factor OS=Homo sapiens OX=9606 GN=BANF1 PE=1 SV=1	BANF1	24.71	23.9783	24.0446	24.9493	25.1758	25.4108	0.0367893	1.43428	-0.934321	no
UL12	sp|P31944|CASPE_HUMAN Caspase-14 OS=Homo sapiens OX=9606 GN=CASP14 PE=1 SV=2	CASP14	23.3805	22.5924	22.6646	23.4775	23.3645	24.6096	0.129757	0.88687	-0.938092	no
UL12	sp|Q99700|ATX2_HUMAN Ataxin-2 OS=Homo sapiens OX=9606 GN=ATXN2 PE=1 SV=2	ATXN2	19.1716	19.6988	19.2533	20.076	20.4576	20.4224	0.0118791	1.92522	-0.944148	no
UL12	sp|P06576|ATPB_HUMAN ATP synthase subunit beta, mitochondrial OS=Homo sapiens OX=9606 GN=ATP5F1B PE=1 SV=3	ATP5F1B	23.1474	22.8104	22.997	23.7604	23.6052	24.4314	0.0503065	1.29838	-0.947395	no
UL12	sp|Q9NQ29|LUC7L_HUMAN Putative RNA-binding protein Luc7-like 1 OS=Homo sapiens OX=9606 GN=LUC7L PE=1 SV=1	LUC7L	22.6469	22.8178	22.7621	23.7	23.5539	23.816	0.000964216	3.01583	-0.947688	no
UL12	sp|Q6ZVX7|FBX50_HUMAN F-box only protein 50 OS=Homo sapiens OX=9606 GN=NCCRP1 PE=1 SV=1	NCCRP1	21.1306	19.6422	19.4787	21.5266	20.36	21.2396	0.214119	0.669344	-0.958253	no
UL12	sp|Q9BUQ8|DDX23_HUMAN Probable ATP-dependent RNA helicase DDX23 OS=Homo sapiens OX=9606 GN=DDX23 PE=1 SV=3	DDX23	22.7337	22.9656	23.0913	23.7066	23.9815	23.9862	0.00247111	2.60711	-0.961244	no
UL12	sp|P51608|MECP2_HUMAN Methyl-CpG-binding protein 2 OS=Homo sapiens OX=9606 GN=MECP2 PE=1 SV=1	MECP2	19.3468	19.0552	19.2847	20.3172	20.2323	20.0222	0.00152265	2.8174	-0.961671	no
UL12	sp|P06753|TPM3_HUMAN Tropomyosin alpha-3 chain OS=Homo sapiens OX=9606 GN=TPM3 PE=1 SV=2	TPM3	21.3913	21.6847	21.0835	22.149	21.8959	23.0021	0.0836084	1.07775	-0.962491	no
UL12	sp|Q92820|GGH_HUMAN Gamma-glutamyl hydrolase OS=Homo sapiens OX=9606 GN=GGH PE=1 SV=2	GGH	19.5347	18.6277	18.2485	19.629	18.8606	20.837	0.242009	0.616168	-0.971899	no
UL12	sp|P02545|LMNA_HUMAN Prelamin-A/C OS=Homo sapiens OX=9606 GN=LMNA PE=1 SV=1	LMNA	23.8379	23.3679	24.0522	24.362	24.8023	25.0226	0.0253354	1.59627	-0.976331	no
UL12	sp|Q03252|LMNB2_HUMAN Lamin-B2 OS=Homo sapiens OX=9606 GN=LMNB2 PE=1 SV=4	LMNB2	20.5504	19.9696	20.7556	20.8164	21.5025	21.9007	0.0728808	1.13739	-0.98139	no
UL12	sp|P62280|RS11_HUMAN 40S ribosomal protein S11 OS=Homo sapiens OX=9606 GN=RPS11 PE=1 SV=3	RPS11	24.35	24.064	24.1542	25.114	25.1675	25.2489	0.00232369	2.63382	-0.987432	no
UL12	sp|Q96NB3|ZN830_HUMAN Zinc finger protein 830 OS=Homo sapiens OX=9606 GN=ZNF830 PE=1 SV=2	ZNF830	21.0301	20.9232	20.7379	21.7577	21.9239	21.9859	0.00101433	2.99382	-0.992105	no
UL12	sp|P35611|ADDA_HUMAN Alpha-adducin OS=Homo sapiens OX=9606 GN=ADD1 PE=1 SV=2	ADD1	24.7978	25.3542	25.6186	26.522	26.4128	25.8323	0.0372147	1.42929	-0.998803	no
UL12	sp|P20042|IF2B_HUMAN Eukaryotic translation initiation factor 2 subunit 2 OS=Homo sapiens OX=9606 GN=EIF2S2 PE=1 SV=2	EIF2S2	23.8515	24.0939	24.1146	25.264	25.0428	24.7534	0.0083484	2.0784	-1.00005	no
UL12	sp|P63220|RS21_HUMAN 40S ribosomal protein S21 OS=Homo sapiens OX=9606 GN=RPS21 PE=1 SV=1	RPS21	22.9378	22.7213	22.6949	24.2307	23.9944	23.1346	0.0881556	1.05475	-1.00191	no
UL12	sp|P55036|PSMD4_HUMAN 26S proteasome non-ATPase regulatory subunit 4 OS=Homo sapiens OX=9606 GN=PSMD4 PE=1 SV=1	PSMD4	18.509	18.9504	19.5956	19.9281	19.978	20.1554	0.0802444	1.09559	-1.00218	no
UL12	sp|Q6I9Y2|THOC7_HUMAN THO complex subunit 7 homolog OS=Homo sapiens OX=9606 GN=THOC7 PE=1 SV=3	THOC7	25.8338	25.9823	26.0636	26.9233	27.0436	26.9321	0.000719233	3.14313	-1.00649	no
UL12	sp|Q0ZGT2|NEXN_HUMAN Nexilin OS=Homo sapiens OX=9606 GN=NEXN PE=1 SV=1	NEXN	21.9461	21.9998	22.256	22.8148	23.1973	23.2352	0.00489263	2.31046	-1.01513	no
UL12	sp|P0DOX5|IGG1_HUMAN Immunoglobulin gamma-1 heavy chain OS=Homo sapiens OX=9606 PE=1 SV=2;sp|P01857|IGHG1_HUMAN Immunoglobulin heavy constant gamma 1 OS=Homo sapiens OX=9606 GN=IGHG1 PE=1 SV=1	NA;IGHG1	20.2216	19.0755	19.1507	21.6592	19.2673	20.5674	0.284458	0.545982	-1.01535	no
UL12	sp|P25705|ATPA_HUMAN ATP synthase subunit alpha, mitochondrial OS=Homo sapiens OX=9606 GN=ATP5F1A PE=1 SV=1	ATP5F1A	23.5567	23.3606	23.3996	24.2297	24.1008	25.0483	0.0697845	1.15624	-1.0206	no
UL12	sp|Q96G25|MED8_HUMAN Mediator of RNA polymerase II transcription subunit 8 OS=Homo sapiens OX=9606 GN=MED8 PE=1 SV=2	MED8	22.4102	22.7977	22.6967	23.5232	23.8147	23.6444	0.0028368	2.54717	-1.02589	no
UL12	sp|Q9H307|PININ_HUMAN Pinin OS=Homo sapiens OX=9606 GN=PNN PE=1 SV=5	PNN	20.1426	19.9062	20.3103	20.7983	21.2088	21.4443	0.01481	1.82944	-1.03073	no
UL12	sp|O95402|MED26_HUMAN Mediator of RNA polymerase II transcription subunit 26 OS=Homo sapiens OX=9606 GN=MED26 PE=1 SV=2	MED26	21.9443	22.0681	22.1422	22.9017	23.2182	23.1291	0.00171234	2.76641	-1.03148	no
UL12	sp|Q9Y421|FA32A_HUMAN Protein FAM32A OS=Homo sapiens OX=9606 GN=FAM32A PE=1 SV=2	FAM32A	22.3795	22.5055	22.584	23.5662	23.6281	23.37	0.000643926	3.19116	-1.03177	no
UL12	sp|P28074|PSB5_HUMAN Proteasome subunit beta type-5 OS=Homo sapiens OX=9606 GN=PSMB5 PE=1 SV=3	PSMB5	19.5052	18.1555	18.5692	19.4557	19.1508	20.7382	0.176961	0.752123	-1.03828	no
UL12	sp|Q9H2W6|RM46_HUMAN 39S ribosomal protein L46, mitochondrial OS=Homo sapiens OX=9606 GN=MRPL46 PE=1 SV=1	MRPL46	20.9702	21.0306	21.4415	22.594	22.7185	21.2475	0.148681	0.827744	-1.03922	no
UL12	sp|P48307|TFPI2_HUMAN Tissue factor pathway inhibitor 2 OS=Homo sapiens OX=9606 GN=TFPI2 PE=1 SV=1	TFPI2	20.7808	21.1061	20.7777	22.322	21.9145	21.5505	0.0263126	1.57984	-1.04075	no
UL12	sp|Q8N684|CPSF7_HUMAN Cleavage and polyadenylation specificity factor subunit 7 OS=Homo sapiens OX=9606 GN=CPSF7 PE=1 SV=1	CPSF7	20.0289	19.862	20.0201	21.1223	21.3238	20.588	0.0353076	1.45213	-1.04102	no
UL12	sp|O75940|SPF30_HUMAN Survival of motor neuron-related-splicing factor 30 OS=Homo sapiens OX=9606 GN=SMNDC1 PE=1 SV=1	SMNDC1	22.8803	22.9765	22.8592	23.7901	23.9869	24.068	0.00208969	2.67992	-1.04304	no
UL12	sp|P61626|LYSC_HUMAN Lysozyme C OS=Homo sapiens OX=9606 GN=LYZ PE=1 SV=1	LYZ	21.06	20.7682	21.0284	24.0856	21.6097	20.319	0.441539	0.355031	-1.05258	no
UL12	sp|P14314|GLU2B_HUMAN Glucosidase 2 subunit beta OS=Homo sapiens OX=9606 GN=PRKCSH PE=1 SV=2	PRKCSH	21.6248	21.6712	21.1839	22.5744	21.793	23.2711	0.119909	0.921147	-1.05291	no
UL12	sp|P49757|NUMB_HUMAN Protein numb homolog OS=Homo sapiens OX=9606 GN=NUMB PE=1 SV=2	NUMB	19.7832	20.1104	19.666	21.2272	21.2783	20.2267	0.075712	1.12084	-1.05755	no
UL12	sp|P35659|DEK_HUMAN Protein DEK OS=Homo sapiens OX=9606 GN=DEK PE=1 SV=1	DEK	20.4807	19.5655	20.3273	20.9301	21.1719	21.457	0.0441043	1.35552	-1.06182	no
UL12	sp|P42677|RS27_HUMAN 40S ribosomal protein S27 OS=Homo sapiens OX=9606 GN=RPS27 PE=1 SV=3	RPS27	23.4604	23.5685	23.4297	24.5129	24.6147	24.5416	6.71325e-05	4.17307	-1.07019	no
UL12	sp|Q96EY4|TMA16_HUMAN Translation machinery-associated protein 16 OS=Homo sapiens OX=9606 GN=TMA16 PE=1 SV=2	TMA16	20.9654	21.1763	21.3408	22.4357	22.3255	21.9498	0.00538249	2.26902	-1.07613	no
UL12	sp|Q9BZI7|REN3B_HUMAN Regulator of nonsense transcripts 3B OS=Homo sapiens OX=9606 GN=UPF3B PE=1 SV=1	UPF3B	19.4503	19.9601	19.885	21.0612	20.9761	20.489	0.0110714	1.9558	-1.07695	no
UL12	sp|O14818|PSA7_HUMAN Proteasome subunit alpha type-7 OS=Homo sapiens OX=9606 GN=PSMA7 PE=1 SV=1	PSMA7	20.4509	19.6371	19.6351	20.5722	20.5482	21.8345	0.111565	0.952473	-1.07723	no
UL12	sp|P04259|K2C6B_HUMAN Keratin, type II cytoskeletal 6B OS=Homo sapiens OX=9606 GN=KRT6B PE=1 SV=5	KRT6B	25.9969	22.4508	21.1534	25.429	23.2196	24.1887	0.548388	0.260912	-1.07869	no
UL12	sp|Q9NWA0|MED9_HUMAN Mediator of RNA polymerase II transcription subunit 9 OS=Homo sapiens OX=9606 GN=MED9 PE=1 SV=1	MED9	22.0323	22.2377	22.3466	23.3782	23.3897	23.0923	0.00129714	2.88701	-1.08118	no
UL12	sp|P06703|S10A6_HUMAN Protein S100-A6 OS=Homo sapiens OX=9606 GN=S100A6 PE=1 SV=1	S100A6	20.9092	20.0351	19.8814	21.1923	20.9929	21.8891	0.0629595	1.20094	-1.08288	no
UL12	sp|Q9H204|MED28_HUMAN Mediator of RNA polymerase II transcription subunit 28 OS=Homo sapiens OX=9606 GN=MED28 PE=1 SV=1	MED28	22.8015	21.1053	22.2177	23.3868	23.4882	22.4989	0.152586	0.816485	-1.08314	no
UL12	sp|O15446|RPA34_HUMAN DNA-directed RNA polymerase I subunit RPA34 OS=Homo sapiens OX=9606 GN=CD3EAP PE=1 SV=1	CD3EAP	23.9609	24.1504	24.2295	25.2072	25.2943	25.0948	0.000624258	3.20464	-1.08513	no
UL12	sp|P62263|RS14_HUMAN 40S ribosomal protein S14 OS=Homo sapiens OX=9606 GN=RPS14 PE=1 SV=3	RPS14	24.6042	24.7837	24.5497	25.8309	25.6752	25.7024	0.000449086	3.34767	-1.09031	no
UL12	sp|Q8WW12|PCNP_HUMAN PEST proteolytic signal-containing nuclear protein OS=Homo sapiens OX=9606 GN=PCNP PE=1 SV=2	PCNP	19.5358	19.8904	19.389	20.7381	20.8931	20.457	0.00546463	2.26244	-1.091	no
UL12	sp|Q96QV6|H2A1A_HUMAN Histone H2A type 1-A OS=Homo sapiens OX=9606 GN=H2AC1 PE=1 SV=3;sp|P16104|H2AX_HUMAN Histone H2AX OS=Homo sapiens OX=9606 GN=H2AX PE=1 SV=2	H2AC1;H2AX	22.9912	21.4864	23.4945	23.1672	23.747	24.3318	0.208366	0.681173	-1.0913	no
UL12	sp|O43447|PPIH_HUMAN Peptidyl-prolyl cis-trans isomerase H OS=Homo sapiens OX=9606 GN=PPIH PE=1 SV=1	PPIH	23.4519	23.6487	23.6606	24.9109	24.8553	24.2691	0.0244373	1.61195	-1.09142	no
UL12	sp|P00338|LDHA_HUMAN L-lactate dehydrogenase A chain OS=Homo sapiens OX=9606 GN=LDHA PE=1 SV=2	LDHA	20.7521	18.8969	19.5265	20.7573	20.446	21.2508	0.1721	0.76422	-1.0928	no
UL12	sp|P20700|LMNB1_HUMAN Lamin-B1 OS=Homo sapiens OX=9606 GN=LMNB1 PE=1 SV=2	LMNB1	22.4381	22.0724	22.7962	23.0398	23.6423	23.9076	0.031614	1.50012	-1.0943	no
UL12	sp|Q96BK5|PINX1_HUMAN PIN2/TERF1-interacting telomerase inhibitor 1 OS=Homo sapiens OX=9606 GN=PINX1 PE=1 SV=2	PINX1	19.9352	20.346	20.4438	21.5422	21.6284	20.8416	0.0276787	1.55785	-1.0957	no
UL12	sp|O75223|GGCT_HUMAN Gamma-glutamylcyclotransferase OS=Homo sapiens OX=9606 GN=GGCT PE=1 SV=1	GGCT	21.2157	20.8868	21.0574	22.4016	21.4049	22.6506	0.0941188	1.02632	-1.09904	no
UL12	sp|Q9Y6C2|EMIL1_HUMAN EMILIN-1 OS=Homo sapiens OX=9606 GN=EMILIN1 PE=1 SV=3	EMILIN1	18.6112	17.5916	19.5034	18.8452	20.0069	20.1757	0.190409	0.720313	-1.10722	no
UL12	sp|P12277|KCRB_HUMAN Creatine kinase B-type OS=Homo sapiens OX=9606 GN=CKB PE=1 SV=1	CKB	18.6695	18.4645	19.2423	19.7739	19.9133	20.0334	0.0312402	1.50529	-1.11476	no
UL12	sp|Q15293|RCN1_HUMAN Reticulocalbin-1 OS=Homo sapiens OX=9606 GN=RCN1 PE=1 SV=1	RCN1	22.7982	22.5348	22.8795	23.6512	23.3663	24.5465	0.0780006	1.1079	-1.11715	no
UL12	sp|P55145|MANF_HUMAN Mesencephalic astrocyte-derived neurotrophic factor OS=Homo sapiens OX=9606 GN=MANF PE=1 SV=3	MANF	20.7898	20.8761	20.4141	21.6498	21.7646	22.0332	0.00405976	2.3915	-1.12254	no
UL12	sp|P62857|RS28_HUMAN 40S ribosomal protein S28 OS=Homo sapiens OX=9606 GN=RPS28 PE=1 SV=1	RPS28	22.9541	22.7562	22.9839	24.5387	24.0436	23.4816	0.0598507	1.22293	-1.12323	no
UL12	sp|Q13185|CBX3_HUMAN Chromobox protein homolog 3 OS=Homo sapiens OX=9606 GN=CBX3 PE=1 SV=4	CBX3	21.0334	21.2734	21.4788	22.8453	22.797	21.519	0.112371	0.949346	-1.12519	no
UL12	sp|Q6WKZ4|RFIP1_HUMAN Rab11 family-interacting protein 1 OS=Homo sapiens OX=9606 GN=RAB11FIP1 PE=1 SV=3	RAB11FIP1	20.3775	20.4367	20.421	21.5133	21.5916	21.5208	8.75786e-06	5.0576	-1.13011	no
UL12	sp|Q08554|DSC1_HUMAN Desmocollin-1 OS=Homo sapiens OX=9606 GN=DSC1 PE=1 SV=2	DSC1	23.1164	21.791	21.8709	24.2324	22.5673	23.3769	0.154514	0.811032	-1.13277	no
UL12	sp|P12236|ADT3_HUMAN ADP/ATP translocase 3 OS=Homo sapiens OX=9606 GN=SLC25A6 PE=1 SV=4	SLC25A6	20.7898	20.9506	20.7571	21.7133	21.6923	22.5053	0.045292	1.34398	-1.13782	no
UL12	sp|P05089|ARGI1_HUMAN Arginase-1 OS=Homo sapiens OX=9606 GN=ARG1 PE=1 SV=2	ARG1	21.3301	20.3404	20.4857	22.0982	21.2706	22.208	0.0560684	1.25128	-1.14019	no
UL12	sp|O00268|TAF4_HUMAN Transcription initiation factor TFIID subunit 4 OS=Homo sapiens OX=9606 GN=TAF4 PE=1 SV=2	TAF4	20.0718	20.0678	20.2449	21.1327	21.3846	21.3102	0.00036819	3.43393	-1.14765	no
UL12	sp|Q9P0K7|RAI14_HUMAN Ankycorbin OS=Homo sapiens OX=9606 GN=RAI14 PE=1 SV=2	RAI14	23.6811	24.1734	24.1566	25.4039	25.4406	24.6167	0.0301878	1.52017	-1.15001	no
UL12	sp|Q15517|CDSN_HUMAN Corneodesmosin OS=Homo sapiens OX=9606 GN=CDSN PE=1 SV=3	CDSN	23.1393	21.7648	21.73	24.198	22.5216	23.3677	0.161274	0.792436	-1.1511	no
UL12	sp|P08670|VIME_HUMAN Vimentin OS=Homo sapiens OX=9606 GN=VIM PE=1 SV=4	VIM	30.1477	29.1319	30.6829	30.6713	31.2359	31.5201	0.109404	0.960969	-1.15493	no
UL12	sp|P84090|ERH_HUMAN Enhancer of rudimentary homolog OS=Homo sapiens OX=9606 GN=ERH PE=1 SV=1	ERH	25.9949	25.8409	26.1668	27.2584	27.5683	26.6484	0.0386412	1.41295	-1.15757	no
UL12	sp|P29279|CCN2_HUMAN CCN family member 2 OS=Homo sapiens OX=9606 GN=CCN2 PE=1 SV=2	CCN2	20.8445	21.1058	21.3145	22.4441	22.6841	21.6342	0.0503524	1.29798	-1.16583	no
UL12	sp|Q8IW75|SPA12_HUMAN Serpin A12 OS=Homo sapiens OX=9606 GN=SERPINA12 PE=1 SV=1	SERPINA12	23.5185	22.2574	22.1472	23.5097	22.8193	25.0936	0.231439	0.635564	-1.16648	no
UL12	sp|P35232|PHB_HUMAN Prohibitin OS=Homo sapiens OX=9606 GN=PHB PE=1 SV=1	PHB	20.304	19.0298	19.5076	20.7044	20.4241	21.2168	0.0674763	1.17085	-1.16795	no
UL12	sp|P01040|CYTA_HUMAN Cystatin-A OS=Homo sapiens OX=9606 GN=CSTA PE=1 SV=1	CSTA	26.3906	24.1306	24.1873	26.5082	25.1788	26.5726	0.259699	0.58553	-1.1837	no
UL12	sp|O43809|CPSF5_HUMAN Cleavage and polyadenylation specificity factor subunit 5 OS=Homo sapiens OX=9606 GN=NUDT21 PE=1 SV=1	NUDT21	24.0715	23.3688	24.2073	25.8804	25.583	23.7395	0.211687	0.674307	-1.18509	no
UL12	sp|O95400|CD2B2_HUMAN CD2 antigen cytoplasmic tail-binding protein 2 OS=Homo sapiens OX=9606 GN=CD2BP2 PE=1 SV=1	CD2BP2	23.3719	23.7152	23.6044	24.9183	25.0436	24.2973	0.0219779	1.65801	-1.18925	no
UL12	sp|Q8WWI1|LMO7_HUMAN LIM domain only protein 7 OS=Homo sapiens OX=9606 GN=LMO7 PE=1 SV=3	LMO7	18.7432	18.188	19.1131	19.7636	19.9065	19.9439	0.0426189	1.3704	-1.18991	no
UL12	sp|Q8N3V7|SYNPO_HUMAN Synaptopodin OS=Homo sapiens OX=9606 GN=SYNPO PE=1 SV=2	SYNPO	18.247	18.7438	18.5699	19.3069	19.702	20.1381	0.0196319	1.70704	-1.19542	no
UL12	sp|Q9BRP8|PYM1_HUMAN Partner of Y14 and mago OS=Homo sapiens OX=9606 GN=PYM1 PE=1 SV=1	PYM1	19.9268	20.1438	20.1126	21.6164	21.3999	20.7595	0.0359689	1.44407	-1.19753	no
UL12	sp|Q9H2D6|TARA_HUMAN TRIO and F-actin-binding protein OS=Homo sapiens OX=9606 GN=TRIOBP PE=1 SV=3	TRIOBP	23.7102	24.2651	24.0829	25.5451	25.5343	24.5744	0.0457631	1.33948	-1.19852	no
UL12	sp|P30086|PEBP1_HUMAN Phosphatidylethanolamine-binding protein 1 OS=Homo sapiens OX=9606 GN=PEBP1 PE=1 SV=3	PEBP1	17.1321	18.4911	19.891	19.5529	18.7089	20.8814	0.303131	0.51837	-1.2097	no
UL12	sp|Q9H2H8|PPIL3_HUMAN Peptidyl-prolyl cis-trans isomerase-like 3 OS=Homo sapiens OX=9606 GN=PPIL3 PE=1 SV=1	PPIL3	22.4366	22.5979	22.3518	23.7623	23.9189	23.35	0.00976776	2.0102	-1.21498	no
UL12	sp|Q9UHR5|S30BP_HUMAN SAP30-binding protein OS=Homo sapiens OX=9606 GN=SAP30BP PE=1 SV=1	SAP30BP	26.1638	26.2592	26.1569	27.2112	27.4327	27.581	0.00449622	2.34715	-1.21502	no
UL12	sp|O00566|MPP10_HUMAN U3 small nucleolar ribonucleoprotein protein MPP10 OS=Homo sapiens OX=9606 GN=MPHOSPH10 PE=1 SV=2	MPHOSPH10	22.2516	22.3053	22.4257	23.9093	23.8782	22.841	0.0713087	1.14686	-1.21532	no
UL12	sp|Q86UE4|LYRIC_HUMAN Protein LYRIC OS=Homo sapiens OX=9606 GN=MTDH PE=1 SV=2	MTDH	21.8817	22.0647	22.4436	23.767	23.4846	22.7923	0.032141	1.49294	-1.21794	no
UL12	sp|Q9NX58|LYAR_HUMAN Cell growth-regulating nucleolar protein OS=Homo sapiens OX=9606 GN=LYAR PE=1 SV=2	LYAR	24.4164	24.8615	24.9453	25.947	25.9982	25.94	0.016645	1.77872	-1.22067	no
UL12	sp|P39019|RS19_HUMAN 40S ribosomal protein S19 OS=Homo sapiens OX=9606 GN=RPS19 PE=1 SV=2	RPS19	24.7934	24.8796	24.7914	25.9477	26.0783	26.1227	0.000198443	3.70236	-1.22809	no
UL12	sp|P10599|THIO_HUMAN Thioredoxin OS=Homo sapiens OX=9606 GN=TXN PE=1 SV=3	TXN	24.0211	22.5902	22.6419	24.7387	23.789	24.4158	0.102286	0.990184	-1.23008	no
UL12	sp|P14678|RSMB_HUMAN Small nuclear ribonucleoprotein-associated proteins B and B OS=Homo sapiens OX=9606 GN=SNRPB PE=1 SV=2;sp|P63162|RSMN_HUMAN Small nuclear ribonucleoprotein-associated protein N OS=Homo sapiens OX=9606 GN=SNRPN PE=1 SV=1	SNRPB;SNRPN	26.8503	26.564	26.81	27.8964	28.1392	27.8816	0.00056294	3.24954	-1.23096	no
UL12	sp|P22735|TGM1_HUMAN Protein-glutamine gamma-glutamyltransferase K OS=Homo sapiens OX=9606 GN=TGM1 PE=1 SV=4	TGM1	21.2729	19.6276	19.5006	22.6208	20.4595	21.0168	0.227842	0.642366	-1.23201	no
UL12	sp|P46821|MAP1B_HUMAN Microtubule-associated protein 1B OS=Homo sapiens OX=9606 GN=MAP1B PE=1 SV=2	MAP1B	22.4714	23.0876	23.6208	24.8658	24.7246	23.2881	0.121459	0.915571	-1.23292	no
UL12	sp|P29508|SPB3_HUMAN Serpin B3 OS=Homo sapiens OX=9606 GN=SERPINB3 PE=1 SV=2	SERPINB3	21.9246	20.2635	20.5583	22.2722	21.3299	22.8822	0.14303	0.844572	-1.24595	no
UL12	sp|Q96D71|REPS1_HUMAN RalBP1-associated Eps domain-containing protein 1 OS=Homo sapiens OX=9606 GN=REPS1 PE=1 SV=3	REPS1	18.1134	18.6734	18.8156	20.2781	20.0878	18.9982	0.0678605	1.16838	-1.25391	no
UL12	sp|P55010|IF5_HUMAN Eukaryotic translation initiation factor 5 OS=Homo sapiens OX=9606 GN=EIF5 PE=1 SV=2	EIF5	21.3677	22.3147	22.2404	23.4475	23.2012	23.0375	0.0399161	1.39885	-1.25447	no
UL12	sp|P25398|RS12_HUMAN 40S ribosomal protein S12 OS=Homo sapiens OX=9606 GN=RPS12 PE=1 SV=3	RPS12	25.1352	24.5809	24.9345	26.0846	26.2644	26.0713	0.00886521	2.05231	-1.25658	no
UL12	sp|P29966|MARCS_HUMAN Myristoylated alanine-rich C-kinase substrate OS=Homo sapiens OX=9606 GN=MARCKS PE=1 SV=4	MARCKS	21.0544	20.5617	20.3817	21.9311	21.3784	22.4616	0.0353755	1.4513	-1.25775	no
UL12	sp|P25311|ZA2G_HUMAN Zinc-alpha-2-glycoprotein OS=Homo sapiens OX=9606 GN=AZGP1 PE=1 SV=2	AZGP1	21.298	20.5752	20.8182	21.9853	21.0207	23.4659	0.212477	0.672689	-1.26015	no
UL12	sp|Q32MZ4|LRRF1_HUMAN Leucine-rich repeat flightless-interacting protein 1 OS=Homo sapiens OX=9606 GN=LRRFIP1 PE=1 SV=2	LRRFIP1	18.1127	17.7997	17.9473	19.2248	19.3001	19.1222	0.000912383	3.03982	-1.26248	no
UL12	sp|O75821|EIF3G_HUMAN Eukaryotic translation initiation factor 3 subunit G OS=Homo sapiens OX=9606 GN=EIF3G PE=1 SV=2	EIF3G	24.7369	25.0313	25.0023	26.1991	26.1951	26.1764	0.00522221	2.28215	-1.26671	no
UL12	sp|Q5T200|ZC3HD_HUMAN Zinc finger CCCH domain-containing protein 13 OS=Homo sapiens OX=9606 GN=ZC3H13 PE=1 SV=1	ZC3H13	17.3692	17.3471	19.02	18.7227	19.4509	19.3733	0.135555	0.867883	-1.27024	no
UL12	sp|P27105|STOM_HUMAN Erythrocyte band 7 integral membrane protein OS=Homo sapiens OX=9606 GN=STOM PE=1 SV=3	STOM	19.08	18.0858	19.5245	19.921	20.3509	20.2342	0.0853906	1.06859	-1.27194	no
UL12	sp|P00441|SODC_HUMAN Superoxide dismutase [Cu-Zn] OS=Homo sapiens OX=9606 GN=SOD1 PE=1 SV=2	SOD1	20.464	18.5777	19.0491	20.879	19.5008	21.5541	0.197212	0.705068	-1.28103	no
UL12	sp|P62244|RS15A_HUMAN 40S ribosomal protein S15a OS=Homo sapiens OX=9606 GN=RPS15A PE=1 SV=2	RPS15A	23.2102	23.1238	23.3676	24.6498	24.6001	24.3087	0.00106305	2.97345	-1.28567	no
UL12	sp|Q7RTV0|PHF5A_HUMAN PHD finger-like domain-containing protein 5A OS=Homo sapiens OX=9606 GN=PHF5A PE=1 SV=1	PHF5A	24.789	24.7791	24.7385	25.8325	26.344	26.0013	0.0126367	1.89837	-1.29039	no
UL12	sp|P48681|NEST_HUMAN Nestin OS=Homo sapiens OX=9606 GN=NES PE=1 SV=2	NES	23.279	22.3785	24.0219	23.9168	24.5663	25.0729	0.0979065	1.00919	-1.2922	no
UL12	sp|P49840|GSK3A_HUMAN Glycogen synthase kinase-3 alpha OS=Homo sapiens OX=9606 GN=GSK3A PE=1 SV=2	GSK3A	20.4604	20.962	20.1682	21.2639	21.7816	22.4262	0.0400345	1.39757	-1.29372	no
UL12	sp|Q9BRS2|RIOK1_HUMAN Serine/threonine-protein kinase RIO1 OS=Homo sapiens OX=9606 GN=RIOK1 PE=1 SV=2	RIOK1	18.9514	18.8132	19.6228	20.3445	20.2375	20.6916	0.0185749	1.73107	-1.29538	no
UL12	sp|Q13813|SPTN1_HUMAN Spectrin alpha chain, non-erythrocytic 1 OS=Homo sapiens OX=9606 GN=SPTAN1 PE=1 SV=3	SPTAN1	22.377	22.1247	22.9762	23.8949	23.9311	23.5519	0.0207452	1.68308	-1.29998	no
UL12	sp|P32322|P5CR1_HUMAN Pyrroline-5-carboxylate reductase 1, mitochondrial OS=Homo sapiens OX=9606 GN=PYCR1 PE=1 SV=2	PYCR1	18.0704	18.3309	18.5876	19.8122	19.5461	19.5605	0.00375089	2.42587	-1.30997	no
UL12	sp|P32119|PRDX2_HUMAN Peroxiredoxin-2 OS=Homo sapiens OX=9606 GN=PRDX2 PE=1 SV=5	PRDX2	20.6208	19.8939	19.621	21.7475	20.7789	21.5695	0.0351111	1.45456	-1.32008	no
UL12	sp|Q15369|ELOC_HUMAN Elongin-C OS=Homo sapiens OX=9606 GN=ELOC PE=1 SV=1	ELOC	19.934	19.613	19.925	21.8265	21.3942	20.2189	0.104262	0.981874	-1.32253	no
UL12	sp|Q02413|DSG1_HUMAN Desmoglein-1 OS=Homo sapiens OX=9606 GN=DSG1 PE=1 SV=2	DSG1	22.5893	21.4765	21.2712	23.9737	22.1999	23.1618	0.115456	0.937584	-1.3328	no
UL12	sp|O43395|PRPF3_HUMAN U4/U6 small nuclear ribonucleoprotein Prp3 OS=Homo sapiens OX=9606 GN=PRPF3 PE=1 SV=2	PRPF3	24.8198	25.016	25.0884	26.3808	26.3993	26.15	0.000297859	3.52599	-1.33529	no
UL12	sp|Q08170|SRSF4_HUMAN Serine/arginine-rich splicing factor 4 OS=Homo sapiens OX=9606 GN=SRSF4 PE=1 SV=2	SRSF4	18.6598	17.578	19.5485	19.5289	20.0891	20.2086	0.129602	0.887389	-1.34674	no
UL12	sp|Q13867|BLMH_HUMAN Bleomycin hydrolase OS=Homo sapiens OX=9606 GN=BLMH PE=1 SV=1	BLMH	21.8552	21.4228	20.5057	22.2198	21.9246	23.6827	0.122421	0.912143	-1.3478	no
UL12	sp|P23284|PPIB_HUMAN Peptidyl-prolyl cis-trans isomerase B OS=Homo sapiens OX=9606 GN=PPIB PE=1 SV=2	PPIB	28.207	28.5622	28.342	30.0601	30.1757	28.9235	0.06937	1.15883	-1.34934	no
UL12	sp|Q9Y3E1|HDGR3_HUMAN Hepatoma-derived growth factor-related protein 3 OS=Homo sapiens OX=9606 GN=HDGFL3 PE=1 SV=1	HDGFL3	20.5296	20.6465	20.9277	22.0249	22.3677	21.7647	0.00468944	2.32888	-1.35116	no
UL12	sp|Q9H0G5|NSRP1_HUMAN Nuclear speckle splicing regulatory protein 1 OS=Homo sapiens OX=9606 GN=NSRP1 PE=1 SV=1	NSRP1	22.2626	22.7342	22.7317	23.5669	24.0633	24.1999	0.00594333	2.22597	-1.36719	no
UL12	sp|Q9H5V9|CX056_HUMAN UPF0428 protein CXorf56 OS=Homo sapiens OX=9606 GN=CXorf56 PE=1 SV=1	CXorf56	21.309	21.4903	21.1739	22.8916	22.9041	22.3032	0.00972913	2.01193	-1.37518	no
UL12	sp|Q9Y4Z0|LSM4_HUMAN U6 snRNA-associated Sm-like protein LSm4 OS=Homo sapiens OX=9606 GN=LSM4 PE=1 SV=1	LSM4	24.1225	23.9104	24.0786	25.78	25.6701	24.7898	0.0432013	1.3645	-1.37612	no
UL12	sp|O43290|SNUT1_HUMAN U4/U6.U5 tri-snRNP-associated protein 1 OS=Homo sapiens OX=9606 GN=SART1 PE=1 SV=1	SART1	25.6	25.8607	26.0176	27.0613	27.3458	27.2017	0.00132188	2.87881	-1.37681	no
UL12	sp|O00299|CLIC1_HUMAN Chloride intracellular channel protein 1 OS=Homo sapiens OX=9606 GN=CLIC1 PE=1 SV=4	CLIC1	18.2434	18.5103	19.5204	20.2766	20.1081	20.0414	0.0664009	1.17783	-1.38405	no
UL12	sp|Q96QA5|GSDMA_HUMAN Gasdermin-A OS=Homo sapiens OX=9606 GN=GSDMA PE=1 SV=4	GSDMA	21.3265	20.3632	19.7741	21.5475	21.1806	22.936	0.11815	0.927568	-1.40008	no
UL12	sp|Q9UPT8|ZC3H4_HUMAN Zinc finger CCCH domain-containing protein 4 OS=Homo sapiens OX=9606 GN=ZC3H4 PE=1 SV=3	ZC3H4	20.9633	20.8101	21.0485	22.2107	22.4314	22.3809	0.000133076	3.8759	-1.40034	no
UL12	sp|P45973|CBX5_HUMAN Chromobox protein homolog 5 OS=Homo sapiens OX=9606 GN=CBX5 PE=1 SV=1	CBX5	19.1413	19.0473	19.2597	20.3071	20.8062	20.5468	0.00436792	2.35973	-1.40393	no
UL12	sp|P55081|MFAP1_HUMAN Microfibrillar-associated protein 1 OS=Homo sapiens OX=9606 GN=MFAP1 PE=1 SV=2	MFAP1	23.3538	23.5285	23.3381	24.509	24.7094	25.2319	0.0166901	1.77754	-1.40996	no
UL12	sp|Q99879|H2B1M_HUMAN Histone H2B type 1-M OS=Homo sapiens OX=9606 GN=H2BC14 PE=1 SV=3;sp|Q99877|H2B1N_HUMAN Histone H2B type 1-N OS=Homo sapiens OX=9606 GN=H2BC15 PE=1 SV=3;sp|Q93079|H2B1H_HUMAN Histone H2B type 1-H OS=Homo sapiens OX=9606 GN=H2BC9 PE=1 S	H2BC14;H2BC15;H2BC9;H2BC18;H2BC4;H2BC5;H2BC12;H2BS1;H2BC13	28.2857	26.8574	28.6104	28.9944	29.3369	29.678	0.105599	0.976339	-1.41858	yes
UL12	sp|Q01082|SPTB2_HUMAN Spectrin beta chain, non-erythrocytic 1 OS=Homo sapiens OX=9606 GN=SPTBN1 PE=1 SV=2	SPTBN1	19.9777	19.6646	20.8832	21.5704	21.7073	21.5179	0.0569079	1.24483	-1.42336	no
UL12	sp|Q5SW79|CE170_HUMAN Centrosomal protein of 170 kDa OS=Homo sapiens OX=9606 GN=CEP170 PE=1 SV=1	CEP170	17.8512	17.0535	18.816	19.1654	19.2526	19.6083	0.0977323	1.00996	-1.43521	no
UL12	sp|O95983|MBD3_HUMAN Methyl-CpG-binding domain protein 3 OS=Homo sapiens OX=9606 GN=MBD3 PE=1 SV=1	MBD3	20.9134	21.0793	21.4766	23.1133	22.8753	21.7917	0.0556972	1.25417	-1.43701	no
UL12	sp|P04040|CATA_HUMAN Catalase OS=Homo sapiens OX=9606 GN=CAT PE=1 SV=3	CAT	21.5842	20.1016	20.0646	22.2347	21.1999	22.6526	0.0954707	1.02013	-1.44559	no
UL12	sp|P80723|BASP1_HUMAN Brain acid soluble protein 1 OS=Homo sapiens OX=9606 GN=BASP1 PE=1 SV=2	BASP1	21.8725	21.5085	21.3141	23.1228	22.4785	23.4558	0.0192568	1.71542	-1.454	no
UL12	sp|Q9NQ50|RM40_HUMAN 39S ribosomal protein L40, mitochondrial OS=Homo sapiens OX=9606 GN=MRPL40 PE=1 SV=1	MRPL40	20.7822	21.1341	21.0192	22.8214	22.7968	21.6806	0.0521672	1.2826	-1.45441	no
UL12	sp|Q9NZT1|CALL5_HUMAN Calmodulin-like protein 5 OS=Homo sapiens OX=9606 GN=CALML5 PE=1 SV=2	CALML5	24.5836	23.2197	23.2812	25.8185	24.3218	25.3192	0.0801639	1.09602	-1.45829	no
UL12	sp|Q9Y623|MYH4_HUMAN Myosin-4 OS=Homo sapiens OX=9606 GN=MYH4 PE=2 SV=2	MYH4	18.9389	18.3989	18.708	19.7994	19.5908	21.0647	0.0731254	1.13593	-1.46973	no
UL12	sp|Q14247|SRC8_HUMAN Src substrate cortactin OS=Homo sapiens OX=9606 GN=CTTN PE=1 SV=2	CTTN	19.9506	19.3814	20.6545	21.1436	21.6591	21.6044	0.0405322	1.3922	-1.4735	no
UL12	sp|P60174|TPIS_HUMAN Triosephosphate isomerase OS=Homo sapiens OX=9606 GN=TPI1 PE=1 SV=3	TPI1	20.5843	18.8813	18.6665	21.2499	19.9813	21.3244	0.12679	0.896914	-1.47451	no
UL12	sp|P62269|RS18_HUMAN 40S ribosomal protein S18 OS=Homo sapiens OX=9606 GN=RPS18 PE=1 SV=3	RPS18	24.8421	23.8998	24.6045	25.863	25.9642	25.9441	0.0335686	1.47407	-1.47497	no
UL12	sp|Q9NS69|TOM22_HUMAN Mitochondrial import receptor subunit TOM22 homolog OS=Homo sapiens OX=9606 GN=TOMM22 PE=1 SV=3	TOMM22	19.9391	18.4836	19.7827	21.0051	20.2847	21.378	0.0643426	1.1915	-1.4875	no
UL12	sp|Q99549|MPP8_HUMAN M-phase phosphoprotein 8 OS=Homo sapiens OX=9606 GN=MPHOSPH8 PE=1 SV=2	MPHOSPH8	17.7077	18.9727	17.8698	19.1539	19.7622	20.0967	0.0432677	1.36384	-1.48753	no
UL12	sp|Q9HCY8|S10AE_HUMAN Protein S100-A14 OS=Homo sapiens OX=9606 GN=S100A14 PE=1 SV=1	S100A14	19.6152	19.4447	18.7287	22.1109	19.6542	20.4864	0.164938	0.782678	-1.48764	no
UL12	sp|Q86U42|PABP2_HUMAN Polyadenylate-binding protein 2 OS=Homo sapiens OX=9606 GN=PABPN1 PE=1 SV=3	PABPN1	24.9457	24.6607	24.2674	26.0149	26.171	26.2094	0.0112087	1.95044	-1.5072	no
UL12	sp|Q9P2N5|RBM27_HUMAN RNA-binding protein 27 OS=Homo sapiens OX=9606 GN=RBM27 PE=1 SV=2	RBM27	17.896	17.5672	19.3359	19.6031	19.9635	19.7939	0.102532	0.989141	-1.5205	no
UL12	sp|P21589|5NTD_HUMAN 5-nucleotidase OS=Homo sapiens OX=9606 GN=NT5E PE=1 SV=1	NT5E	21.18	20.1899	21.1303	21.8972	22.3809	22.8172	0.0227853	1.64235	-1.53169	no
UL12	sp|P62306|RUXF_HUMAN Small nuclear ribonucleoprotein F OS=Homo sapiens OX=9606 GN=SNRPF PE=1 SV=1	SNRPF	21.9925	21.854	22.1961	24.0643	23.9141	22.6607	0.0686105	1.16361	-1.53217	no
UL12	sp|Q13503|MED21_HUMAN Mediator of RNA polymerase II transcription subunit 21 OS=Homo sapiens OX=9606 GN=MED21 PE=1 SV=1	MED21	22.9181	21.3072	22.4799	23.4879	23.8772	23.9373	0.0758458	1.12007	-1.53239	no
UL12	sp|Q9UBB5|MBD2_HUMAN Methyl-CpG-binding domain protein 2 OS=Homo sapiens OX=9606 GN=MBD2 PE=1 SV=1	MBD2	20.6001	20.8353	21.2228	23.1457	22.856	21.2592	0.109766	0.959532	-1.53425	no
UL12	sp|Q9Y2D5|AKAP2_HUMAN A-kinase anchor protein 2 OS=Homo sapiens OX=9606 GN=AKAP2 PE=1 SV=3	AKAP2	17.7263	17.9865	19.3689	19.8976	19.5522	20.2591	0.0785139	1.10505	-1.5424	no
UL12	sp|Q9NPA8|ENY2_HUMAN Transcription and mRNA export factor ENY2 OS=Homo sapiens OX=9606 GN=ENY2 PE=1 SV=1	ENY2	23.4639	23.6118	22.9608	25.0297	24.6598	24.9882	0.00510453	2.29204	-1.54711	no
UL12	sp|P07355|ANXA2_HUMAN Annexin A2 OS=Homo sapiens OX=9606 GN=ANXA2 PE=1 SV=2;sp|A6NMY6|AXA2L_HUMAN Putative annexin A2-like protein OS=Homo sapiens OX=9606 GN=ANXA2P2 PE=5 SV=2	ANXA2;ANXA2P2	22.3809	21.6684	21.5705	23.8709	22.645	23.8063	0.0375694	1.42517	-1.56744	no
UL12	sp|P40926|MDHM_HUMAN Malate dehydrogenase, mitochondrial OS=Homo sapiens OX=9606 GN=MDH2 PE=1 SV=3	MDH2	21.1211	20.6674	20.7012	22.1793	21.9787	23.0944	0.0292995	1.53314	-1.5876	no
UL12	sp|P23528|COF1_HUMAN Cofilin-1 OS=Homo sapiens OX=9606 GN=CFL1 PE=1 SV=3	CFL1	21.4879	20.4962	20.9272	22.4826	22.4085	22.7872	0.0195496	1.70886	-1.58899	no
UL12	sp|Q16630|CPSF6_HUMAN Cleavage and polyadenylation specificity factor subunit 6 OS=Homo sapiens OX=9606 GN=CPSF6 PE=1 SV=2	CPSF6	23.1323	23.5544	23.8946	25.444	25.34	24.6004	0.0105484	1.97682	-1.60102	no
UL12	sp|Q96P63|SPB12_HUMAN Serpin B12 OS=Homo sapiens OX=9606 GN=SERPINB12 PE=1 SV=1	SERPINB12	22.4541	21.5906	21.3703	23.8149	22.5645	23.8768	0.0437793	1.35873	-1.61373	no
UL12	sp|Q5T749|KPRP_HUMAN Keratinocyte proline-rich protein OS=Homo sapiens OX=9606 GN=KPRP PE=1 SV=1	KPRP	22.6345	21.8116	21.119	24.2236	22.7658	23.4429	0.0559076	1.25253	-1.62241	no
UL12	sp|Q8WVC0|LEO1_HUMAN RNA polymerase-associated protein LEO1 OS=Homo sapiens OX=9606 GN=LEO1 PE=1 SV=1	LEO1	17.6071	18.2604	19.7139	20.6277	20.5992	19.2317	0.10968	0.959874	-1.62575	no
UL12	sp|Q08188|TGM3_HUMAN Protein-glutamine gamma-glutamyltransferase E OS=Homo sapiens OX=9606 GN=TGM3 PE=1 SV=4	TGM3	21.2288	20.3792	19.9398	22.7901	21.2391	22.4196	0.055721	1.25398	-1.63371	no
UL12	sp|Q8WVV4|POF1B_HUMAN Protein POF1B OS=Homo sapiens OX=9606 GN=POF1B PE=1 SV=3	POF1B	18.5475	19.756	18.0808	21.2955	19.7863	20.2283	0.0713148	1.14682	-1.64197	no
UL12	sp|O75152|ZC11A_HUMAN Zinc finger CCCH domain-containing protein 11A OS=Homo sapiens OX=9606 GN=ZC3H11A PE=1 SV=3	ZC3H11A	20.7307	20.7571	20.6333	22.4306	22.343	22.2842	9.64329e-06	5.01577	-1.64559	no
UL12	sp|P62304|RUXE_HUMAN Small nuclear ribonucleoprotein E OS=Homo sapiens OX=9606 GN=SNRPE PE=1 SV=1	SNRPE	23.5159	23.8641	24.1439	26.4001	25.2419	24.8364	0.0570657	1.24363	-1.65152	no
UL12	sp|P06733|ENOA_HUMAN Alpha-enolase OS=Homo sapiens OX=9606 GN=ENO1 PE=1 SV=2	ENO1	21.8148	20.4425	20.7481	23.2235	21.8371	22.903	0.0488613	1.31104	-1.65273	no
UL12	sp|Q6UWP8|SBSN_HUMAN Suprabasin OS=Homo sapiens OX=9606 GN=SBSN PE=1 SV=2	SBSN	20.5366	19.3323	19.5652	21.2292	20.1386	23.0414	0.179286	0.746453	-1.65834	no
UL12	sp|Q13442|HAP28_HUMAN 28 kDa heat- and acid-stable phosphoprotein OS=Homo sapiens OX=9606 GN=PDAP1 PE=1 SV=1	PDAP1	18.3961	17.1967	18.7995	19.58	19.2832	20.5369	0.0558245	1.25318	-1.66925	no
UL12	sp|Q13510|ASAH1_HUMAN Acid ceramidase OS=Homo sapiens OX=9606 GN=ASAH1 PE=1 SV=5	ASAH1	19.4056	19.0494	18.089	20.3189	19.7174	21.5219	0.0697957	1.15617	-1.67138	no
UL12	sp|Q9UJ70|NAGK_HUMAN N-acetyl-D-glucosamine kinase OS=Homo sapiens OX=9606 GN=NAGK PE=1 SV=4	NAGK	22.8211	22.5861	22.2168	23.6443	24.0566	24.9429	0.03227	1.4912	-1.67329	no
UL12	sp|P07384|CAN1_HUMAN Calpain-1 catalytic subunit OS=Homo sapiens OX=9606 GN=CAPN1 PE=1 SV=1	CAPN1	19.8068	17.7839	18.406	20.8926	19.9236	20.2532	0.0878177	1.05642	-1.69086	no
UL12	sp|P62316|SMD2_HUMAN Small nuclear ribonucleoprotein Sm D2 OS=Homo sapiens OX=9606 GN=SNRPD2 PE=1 SV=1	SNRPD2	26.9621	26.2576	26.6738	28.4885	28.4425	28.1139	0.00430855	2.36567	-1.71713	no
UL12	sp|Q86YP4|P66A_HUMAN Transcriptional repressor p66-alpha OS=Homo sapiens OX=9606 GN=GATAD2A PE=1 SV=1	GATAD2A	20.9713	21.3975	21.7906	23.6776	23.5909	22.1381	0.0542102	1.26592	-1.74908	no
UL12	sp|Q8NF91|SYNE1_HUMAN Nesprin-1 OS=Homo sapiens OX=9606 GN=SYNE1 PE=1 SV=4	SYNE1	19.1561	19.6834	21.8636	22.3579	21.7857	21.8142	0.163502	0.786477	-1.75158	no
UL12	sp|Q99798|ACON_HUMAN Aconitate hydratase, mitochondrial OS=Homo sapiens OX=9606 GN=ACO2 PE=1 SV=2	ACO2	20.7582	20.7788	20.6309	22.2359	22.0988	23.0947	0.0279409	1.55376	-1.75385	no
UL12	sp|P28066|PSA5_HUMAN Proteasome subunit alpha type-5 OS=Homo sapiens OX=9606 GN=PSMA5 PE=1 SV=3	PSMA5	18.0394	17.6273	20.1117	20.5505	19.5824	20.9129	0.135545	0.867917	-1.7558	no
UL12	sp|P48735|IDHP_HUMAN Isocitrate dehydrogenase [NADP], mitochondrial OS=Homo sapiens OX=9606 GN=IDH2 PE=1 SV=2	IDH2	19.8469	19.4974	19.4701	21.0755	21.0548	22.0442	0.0212544	1.67255	-1.78669	no
UL12	sp|P55769|NH2L1_HUMAN NHP2-like protein 1 OS=Homo sapiens OX=9606 GN=SNU13 PE=1 SV=3	SNU13	24.0396	24.1122	23.9818	26.4507	26.1333	24.9426	0.058536	1.23258	-1.79767	no
UL12	sp|Q8TEW8|PAR3L_HUMAN Partitioning defective 3 homolog B OS=Homo sapiens OX=9606 GN=PARD3B PE=1 SV=2	PARD3B	19.6596	17.0983	18.8497	20.5105	20.7476	19.7498	0.126748	0.89706	-1.80009	no
UL12	sp|P07954|FUMH_HUMAN Fumarate hydratase, mitochondrial OS=Homo sapiens OX=9606 GN=FH PE=1 SV=3	FH	18.7847	17.6493	17.8413	19.7256	19.4791	20.4892	0.0183688	1.73592	-1.80622	no
UL12	sp|P83916|CBX1_HUMAN Chromobox protein homolog 1 OS=Homo sapiens OX=9606 GN=CBX1 PE=1 SV=1	CBX1	21.1328	20.625	22.2765	23.6127	23.566	22.3293	0.0484747	1.31449	-1.82459	no
UL12	sp|P05023|AT1A1_HUMAN Sodium/potassium-transporting ATPase subunit alpha-1 OS=Homo sapiens OX=9606 GN=ATP1A1 PE=1 SV=1	ATP1A1	17.6703	18.6229	19.1536	20.3428	19.9247	20.6587	0.0342496	1.46534	-1.82644	no
UL12	sp|A8K2U0|A2ML1_HUMAN Alpha-2-macroglobulin-like protein 1 OS=Homo sapiens OX=9606 GN=A2ML1 PE=1 SV=3	A2ML1	17.6666	19.2425	18.7039	21.5407	19.7895	19.7792	0.0734028	1.13429	-1.83213	no
UL12	sp|Q71UI9|H2AV_HUMAN Histone H2A.V OS=Homo sapiens OX=9606 GN=H2AZ2 PE=1 SV=3;sp|P0C0S5|H2AZ_HUMAN Histone H2A.Z OS=Homo sapiens OX=9606 GN=H2AZ1 PE=1 SV=2	H2AZ2;H2AZ1	22.3606	20.2469	22.2156	23.0613	23.4828	23.7884	0.103889	0.983431	-1.83647	no
UL12	sp|P07737|PROF1_HUMAN Profilin-1 OS=Homo sapiens OX=9606 GN=PFN1 PE=1 SV=2	PFN1	18.1011	19.1324	20.7029	21.2572	20.9628	21.2492	0.132789	0.876838	-1.84425	no
UL12	sp|Q96G21|IMP4_HUMAN U3 small nucleolar ribonucleoprotein protein IMP4 OS=Homo sapiens OX=9606 GN=IMP4 PE=1 SV=1	IMP4	18.1656	19.5902	20.4051	22.1037	21.1913	20.3992	0.0925925	1.03342	-1.84443	no
UL12	sp|P14923|PLAK_HUMAN Junction plakoglobin OS=Homo sapiens OX=9606 GN=JUP PE=1 SV=3	JUP	22.5222	22.0542	21.1919	24.9487	22.6688	23.6868	0.0885889	1.05262	-1.84529	no
UL12	sp|Q8WXI9|P66B_HUMAN Transcriptional repressor p66-beta OS=Homo sapiens OX=9606 GN=GATAD2B PE=1 SV=1	GATAD2B	20.8514	21.3351	21.6313	23.7449	23.5522	22.088	0.0541628	1.2663	-1.85574	no
UL12	sp|P52926|HMGA2_HUMAN High mobility group protein HMGI-C OS=Homo sapiens OX=9606 GN=HMGA2 PE=1 SV=1	HMGA2	19.8722	19.7405	20.217	22.0022	21.8583	21.5398	0.000712973	3.14693	-1.85684	no
UL12	sp|Q86V48|LUZP1_HUMAN Leucine zipper protein 1 OS=Homo sapiens OX=9606 GN=LUZP1 PE=1 SV=2	LUZP1	17.5834	18.8663	19.1748	20.1085	20.1613	20.9408	0.0417895	1.37893	-1.86207	no
UL12	sp|Q6PI98|IN80C_HUMAN INO80 complex subunit C OS=Homo sapiens OX=9606 GN=INO80C PE=1 SV=1	INO80C	18.0165	17.6703	17.8928	19.7721	19.7168	19.677	0.00166081	2.77968	-1.86214	no
UL12	sp|P05976|MYL1_HUMAN Myosin light chain 1/3, skeletal muscle isoform OS=Homo sapiens OX=9606 GN=MYL1 PE=1 SV=3	MYL1	21.1134	19.3104	20.906	22.0393	22.2322	22.6472	0.0708467	1.14968	-1.86302	no
UL12	sp|Q9BWJ5|SF3B5_HUMAN Splicing factor 3B subunit 5 OS=Homo sapiens OX=9606 GN=SF3B5 PE=1 SV=1	SF3B5	24.5443	24.4185	24.035	26.4065	26.0881	26.1029	0.00101717	2.99261	-1.86659	no
UL12	sp|Q96BJ3|AIDA_HUMAN Axin interactor, dorsalization-associated protein OS=Homo sapiens OX=9606 GN=AIDA PE=1 SV=1	AIDA	18.3201	17.8748	18.8827	20.532	20.1628	19.9967	0.010237	1.98983	-1.8713	no
UL12	sp|Q07157|ZO1_HUMAN Tight junction protein ZO-1 OS=Homo sapiens OX=9606 GN=TJP1 PE=1 SV=3	TJP1	18.3722	17.3181	18.8185	20.0525	19.9196	20.1656	0.0486982	1.31249	-1.87628	no
UL12	sp|P08708|RS17_HUMAN 40S ribosomal protein S17 OS=Homo sapiens OX=9606 GN=RPS17 PE=1 SV=2	RPS17	23.2113	21.9483	22.485	24.4194	24.3504	24.5182	0.0338786	1.47007	-1.88114	no
UL12	sp|P15924|DESP_HUMAN Desmoplakin OS=Homo sapiens OX=9606 GN=DSP PE=1 SV=3	DSP	23.2946	22.5733	21.8869	25.6585	23.244	24.5243	0.0951022	1.02181	-1.89068	no
UL12	sp|P00558|PGK1_HUMAN Phosphoglycerate kinase 1 OS=Homo sapiens OX=9606 GN=PGK1 PE=1 SV=3	PGK1	17.8952	18.2251	18.8864	20.2097	19.8397	20.6755	0.00798857	2.09753	-1.90602	no
UL12	sp|Q14696|MESD_HUMAN LRP chaperone MESD OS=Homo sapiens OX=9606 GN=MESD PE=1 SV=2	MESD	18.3555	18.4332	17.8276	20.1741	19.982	20.2319	0.00437109	2.35941	-1.92391	no
UL12	sp|P63167|DYL1_HUMAN Dynein light chain 1, cytoplasmic OS=Homo sapiens OX=9606 GN=DYNLL1 PE=1 SV=1	DYNLL1	22.3488	22.4689	22.4193	24.9235	24.5001	23.7333	0.0287391	1.54153	-1.97331	no
UL12	sp|P10606|COX5B_HUMAN Cytochrome c oxidase subunit 5B, mitochondrial OS=Homo sapiens OX=9606 GN=COX5B PE=1 SV=2	COX5B	20.6183	19.5207	19.7557	21.8059	21.2776	22.7428	0.0242513	1.61526	-1.9772	no
UL12	sp|P13533|MYH6_HUMAN Myosin-6 OS=Homo sapiens OX=9606 GN=MYH6 PE=1 SV=5	MYH6	18.5194	18.9585	18.6934	20.2225	20.2692	21.6225	0.0414209	1.38278	-1.98097	no
UL12	sp|P04899|GNAI2_HUMAN Guanine nucleotide-binding protein G(i) subunit alpha-2 OS=Homo sapiens OX=9606 GN=GNAI2 PE=1 SV=3	GNAI2	18.3902	19.371	20.6683	20.8299	21.7606	21.7962	0.0764385	1.11669	-1.98574	no
UL12	sp|P05141|ADT2_HUMAN ADP/ATP translocase 2 OS=Homo sapiens OX=9606 GN=SLC25A5 PE=1 SV=7	SLC25A5	18.9136	18.3862	20.2613	21.2622	21.0834	21.2345	0.0680808	1.16698	-2.00634	no
UL12	sp|Q13835|PKP1_HUMAN Plakophilin-1 OS=Homo sapiens OX=9606 GN=PKP1 PE=1 SV=2	PKP1	21.1391	20.4446	19.577	24.0038	21.114	22.1323	0.123048	0.909924	-2.02984	no
UL12	sp|P28072|PSB6_HUMAN Proteasome subunit beta type-6 OS=Homo sapiens OX=9606 GN=PSMB6 PE=1 SV=4	PSMB6	18.3887	17.8817	16.4855	19.2857	19.0278	20.5613	0.0530161	1.27559	-2.03968	no
UL12	sp|P62861|RS30_HUMAN 40S ribosomal protein S30 OS=Homo sapiens OX=9606 GN=FAU PE=1 SV=1	FAU	27.3048	27.5013	27.7656	29.871	29.8998	28.9716	0.0110494	1.95666	-2.05691	no
UL12	sp|P16949|STMN1_HUMAN Stathmin OS=Homo sapiens OX=9606 GN=STMN1 PE=1 SV=3	STMN1	18.0017	17.9598	20.1284	20.334	20.4508	21.5574	0.0810555	1.09122	-2.08407	no
UL12	sp|Q9BVJ6|UT14A_HUMAN U3 small nucleolar RNA-associated protein 14 homolog A OS=Homo sapiens OX=9606 GN=UTP14A PE=1 SV=1	UTP14A	17.0278	18.5235	18.8021	19.5792	20.5603	20.469	0.0425222	1.37138	-2.08504	no
UL12	sp|P62277|RS13_HUMAN 40S ribosomal protein S13 OS=Homo sapiens OX=9606 GN=RPS13 PE=1 SV=2	RPS13	23.6657	22.2762	23.0446	25.0044	25.0714	25.1659	0.0336982	1.47239	-2.08509	no
UL12	sp|Q93077|H2A1C_HUMAN Histone H2A type 1-C OS=Homo sapiens OX=9606 GN=H2AC6 PE=1 SV=3;sp|Q7L7L0|H2A3_HUMAN Histone H2A type 3 OS=Homo sapiens OX=9606 GN=H2AW PE=1 SV=3;sp|P04908|H2A1B_HUMAN Histone H2A type 1-B/E OS=Homo sapiens OX=9606 GN=H2AC4 PE=1 SV=2	H2AC6;H2AW;H2AC4	27.5914	25.5856	27.7922	28.4165	29.2816	29.5621	0.0780628	1.10756	-2.09701	no
UL12	sp|Q9UHI8|ATS1_HUMAN A disintegrin and metalloproteinase with thrombospondin motifs 1 OS=Homo sapiens OX=9606 GN=ADAMTS1 PE=1 SV=4	ADAMTS1	18.3761	17.8063	20.494	21.0393	20.9396	20.9945	0.123944	0.906773	-2.09897	no
UL12	sp|Q96GA3|LTV1_HUMAN Protein LTV1 homolog OS=Homo sapiens OX=9606 GN=LTV1 PE=1 SV=1	LTV1	17.6929	18.8441	20.4119	21.1808	21.4786	20.693	0.103777	0.9839	-2.13447	no
UL12	sp|Q16610|ECM1_HUMAN Extracellular matrix protein 1 OS=Homo sapiens OX=9606 GN=ECM1 PE=1 SV=2	ECM1	20.3012	19.5398	17.137	21.8219	20.0429	21.532	0.141486	0.849286	-2.13962	no
UL12	sp|Q9H4G4|GAPR1_HUMAN Golgi-associated plant pathogenesis-related protein 1 OS=Homo sapiens OX=9606 GN=GLIPR2 PE=1 SV=3	GLIPR2	20.0043	17.0679	20.0385	20.7935	21.5062	21.2467	0.156161	0.806428	-2.14527	no
UL12	sp|P62318|SMD3_HUMAN Small nuclear ribonucleoprotein Sm D3 OS=Homo sapiens OX=9606 GN=SNRPD3 PE=1 SV=1	SNRPD3	26.619	26.4005	26.5357	28.8703	28.7925	28.3432	0.0023402	2.63075	-2.15026	no
UL12	sp|P14927|QCR7_HUMAN Cytochrome b-c1 complex subunit 7 OS=Homo sapiens OX=9606 GN=UQCRB PE=1 SV=2	UQCRB	18.0727	19.0689	17.877	20.253	20.4679	20.8065	0.015816	1.8009	-2.16963	no
UL12	sp|P31040|SDHA_HUMAN Succinate dehydrogenase [ubiquinone] flavoprotein subunit, mitochondrial OS=Homo sapiens OX=9606 GN=SDHA PE=1 SV=2	SDHA	17.8171	17.0315	20.0786	20.02	20.3822	21.0453	0.129603	0.887387	-2.17341	no
UL12	sp|P35321|SPR1A_HUMAN Cornifin-A OS=Homo sapiens OX=9606 GN=SPRR1A PE=1 SV=2	SPRR1A	19.5185	19.0306	18.1031	22.9421	20.2567	20.0737	0.12559	0.901046	-2.20678	no
UL12	sp|Q96D15|RCN3_HUMAN Reticulocalbin-3 OS=Homo sapiens OX=9606 GN=RCN3 PE=1 SV=1	RCN3	17.797	18.0879	17.6638	19.7103	20.0309	20.4331	0.00199598	2.69984	-2.20853	no
UL12	sp|P41567|EIF1_HUMAN Eukaryotic translation initiation factor 1 OS=Homo sapiens OX=9606 GN=EIF1 PE=1 SV=1;sp|O60739|EIF1B_HUMAN Eukaryotic translation initiation factor 1b OS=Homo sapiens OX=9606 GN=EIF1B PE=1 SV=2	EIF1;EIF1B	19.836	19.8613	19.3779	22.3953	22.2678	21.0417	0.025166	1.59919	-2.20986	no
UL12	sp|P62314|SMD1_HUMAN Small nuclear ribonucleoprotein Sm D1 OS=Homo sapiens OX=9606 GN=SNRPD1 PE=1 SV=1	SNRPD1	26.2936	25.9582	26.3275	28.4241	28.5866	28.2072	0.000167909	3.77493	-2.21289	no
UL12	sp|Q6PJT7|ZC3HE_HUMAN Zinc finger CCCH domain-containing protein 14 OS=Homo sapiens OX=9606 GN=ZC3H14 PE=1 SV=1	ZC3H14	20.6781	20.3059	19.6191	22.4226	22.2867	22.5459	0.0149025	1.82674	-2.21742	no
UL12	sp|Q15528|MED22_HUMAN Mediator of RNA polymerase II transcription subunit 22 OS=Homo sapiens OX=9606 GN=MED22 PE=1 SV=2	MED22	22.7771	21.162	22.5917	24.4296	24.5995	24.2681	0.0434215	1.3623	-2.25545	no
UL12	sp|Q9BRD0|BUD13_HUMAN BUD13 homolog OS=Homo sapiens OX=9606 GN=BUD13 PE=1 SV=1	BUD13	18.0164	17.2359	20.5829	20.6406	21.0574	20.9866	0.150409	0.822725	-2.28314	no
UL12	sp|P61604|CH10_HUMAN 10 kDa heat shock protein, mitochondrial OS=Homo sapiens OX=9606 GN=HSPE1 PE=1 SV=2	HSPE1	21.4051	21.1047	20.7985	23.8151	22.3029	24.2712	0.0484847	1.3144	-2.36027	no
UL12	sp|P42357|HUTH_HUMAN Histidine ammonia-lyase OS=Homo sapiens OX=9606 GN=HAL PE=1 SV=1	HAL	17.9955	17.6483	18.4758	19.99	19.7543	21.4674	0.0319463	1.49558	-2.36399	no
UL12	sp|Q9NX63|MIC19_HUMAN MICOS complex subunit MIC19 OS=Homo sapiens OX=9606 GN=CHCHD3 PE=1 SV=1	CHCHD3	18.8696	19.1554	20.4148	21.4996	21.5755	22.5613	0.018009	1.74451	-2.39881	no
UL12	sp|P10219|SCP_HHV11 Small capsomere-interacting protein OS=Human herpesvirus 1 (strain 17) OX=10299 GN=SCP PE=1 SV=1	SCP	18.767	17.9139	21.2856	22.401	21.5563	21.2481	0.128658	0.890564	-2.41299	no
UL12	sp|Q12931|TRAP1_HUMAN Heat shock protein 75 kDa, mitochondrial OS=Homo sapiens OX=9606 GN=TRAP1 PE=1 SV=3	TRAP1	18.74	18.125	18.4122	21.2988	20.3022	20.9199	0.00412539	2.38453	-2.41458	no
UL12	sp|P28331|NDUS1_HUMAN NADH-ubiquinone oxidoreductase 75 kDa subunit, mitochondrial OS=Homo sapiens OX=9606 GN=NDUFS1 PE=1 SV=3	NDUFS1	18.0743	17.6933	19.4298	20.4904	20.321	21.6407	0.0247875	1.60577	-2.41824	no
UL12	sp|Q9P086|MED11_HUMAN Mediator of RNA polymerase II transcription subunit 11 OS=Homo sapiens OX=9606 GN=MED11 PE=1 SV=2	MED11	19.5011	19.5014	19.6765	22.356	22.1096	21.5458	0.00684771	2.16445	-2.44413	no
UL12	sp|P22314|UBA1_HUMAN Ubiquitin-like modifier-activating enzyme 1 OS=Homo sapiens OX=9606 GN=UBA1 PE=1 SV=3	UBA1	18.4102	18.6201	18.5146	22.2262	20.8743	19.8876	0.0660855	1.17989	-2.48109	no
UL12	sp|P07195|LDHB_HUMAN L-lactate dehydrogenase B chain OS=Homo sapiens OX=9606 GN=LDHB PE=1 SV=2	LDHB	18.0806	17.66	17.3893	20.1624	19.9013	20.5458	0.000837214	3.07716	-2.49317	no
UL12	sp|P00505|AATM_HUMAN Aspartate aminotransferase, mitochondrial OS=Homo sapiens OX=9606 GN=GOT2 PE=1 SV=3	GOT2	18.5226	17.464	19.8521	20.9455	20.6793	21.7493	0.0499511	1.30145	-2.51181	no
UL12	sp|Q8NFC6|BD1L1_HUMAN Biorientation of chromosomes in cell division protein 1-like 1 OS=Homo sapiens OX=9606 GN=BOD1L1 PE=1 SV=2	BOD1L1	18.2217	17.931	20.0826	21.0936	21.378	21.3072	0.0627514	1.20238	-2.51446	no
UL12	sp|P13861|KAP2_HUMAN cAMP-dependent protein kinase type II-alpha regulatory subunit OS=Homo sapiens OX=9606 GN=PRKAR2A PE=1 SV=2	PRKAR2A	18.554	17.3695	18.7885	22.518	21.4024	18.3679	0.169038	0.772017	-2.52543	no
UL12	sp|Q9Y3B4|SF3B6_HUMAN Splicing factor 3B subunit 6 OS=Homo sapiens OX=9606 GN=SF3B6 PE=1 SV=1	SF3B6	24.6003	24.1512	24.1477	26.7752	26.914	26.9172	0.00167213	2.77673	-2.56906	no
UL12	sp|P38117|ETFB_HUMAN Electron transfer flavoprotein subunit beta OS=Homo sapiens OX=9606 GN=ETFB PE=1 SV=3	ETFB	18.656	17.8983	20.086	21.0595	20.8396	22.4843	0.037203	1.42942	-2.58102	no
UL12	sp|Q14978|NOLC1_HUMAN Nucleolar and coiled-body phosphoprotein 1 OS=Homo sapiens OX=9606 GN=NOLC1 PE=1 SV=2	NOLC1	17.3085	18.0994	20.7663	21.1762	21.368	21.4274	0.130167	0.885498	-2.59913	no
UL12	sp|P60981|DEST_HUMAN Destrin OS=Homo sapiens OX=9606 GN=DSTN PE=1 SV=3	DSTN	17.6222	16.9271	19.7007	20.8598	20.4529	20.7808	0.0852045	1.06954	-2.61448	no
UL12	sp|P13073|COX41_HUMAN Cytochrome c oxidase subunit 4 isoform 1, mitochondrial OS=Homo sapiens OX=9606 GN=COX4I1 PE=1 SV=1	COX4I1	18.1657	17.9864	20.2892	21.2588	20.8803	22.1779	0.0510737	1.2918	-2.62527	no
UL12	sp|P04083|ANXA1_HUMAN Annexin A1 OS=Homo sapiens OX=9606 GN=ANXA1 PE=1 SV=2	ANXA1	19.9802	19.3711	19.6485	25.9039	20.4233	20.5525	0.282464	0.549036	-2.62664	no
UL12	sp|P09493|TPM1_HUMAN Tropomyosin alpha-1 chain OS=Homo sapiens OX=9606 GN=TPM1 PE=1 SV=2	TPM1	18.5355	17.8848	22.1518	21.694	21.9784	22.808	0.17948	0.745984	-2.63615	no
UL12	sp|P04181|OAT_HUMAN Ornithine aminotransferase, mitochondrial OS=Homo sapiens OX=9606 GN=OAT PE=1 SV=1	OAT	19.189	17.6465	17.3664	21.4663	20.3002	20.3725	0.023009	1.6381	-2.64567	no
UL12	sp|O75947|ATP5H_HUMAN ATP synthase subunit d, mitochondrial OS=Homo sapiens OX=9606 GN=ATP5PD PE=1 SV=3	ATP5PD	18.6383	18.1426	19.6878	20.9122	21.3568	22.1654	0.0116347	1.93424	-2.65519	no
UL12	sp|Q14574|DSC3_HUMAN Desmocollin-3 OS=Homo sapiens OX=9606 GN=DSC3 PE=1 SV=3	DSC3	17.6768	16.9445	19.9195	21.8971	20.0327	20.6062	0.0768274	1.11448	-2.66505	no
UL12	sp|P08559|ODPA_HUMAN Pyruvate dehydrogenase E1 component subunit alpha, somatic form, mitochondrial OS=Homo sapiens OX=9606 GN=PDHA1 PE=1 SV=3	PDHA1	18.6973	17.965	18.4041	20.8437	20.5056	21.7867	0.00771699	2.11255	-2.68985	no
UL12	sp|P13804|ETFA_HUMAN Electron transfer flavoprotein subunit alpha, mitochondrial OS=Homo sapiens OX=9606 GN=ETFA PE=1 SV=1	ETFA	16.6962	17.7524	18.9084	20.603	20.2173	20.9506	0.0373834	1.42732	-2.8046	no
UL12	sp|Q9H1E1|RNAS7_HUMAN Ribonuclease 7 OS=Homo sapiens OX=9606 GN=RNASE7 PE=1 SV=2	RNASE7	18.5355	18.2692	20.5238	21.0966	20.7775	23.8715	0.0881773	1.05464	-2.80566	no
UL12	sp|P62805|H4_HUMAN Histone H4 OS=Homo sapiens OX=9606 GN=H4C1 PE=1 SV=2	H4C1	23.1879	22.437	23.858	25.9878	26.0995	26.1129	0.0186054	1.73036	-2.90576	no
UL12	sp|O15145|ARPC3_HUMAN Actin-related protein 2/3 complex subunit 3 OS=Homo sapiens OX=9606 GN=ARPC3 PE=1 SV=3	ARPC3	18.3472	17.2407	20.6077	21.5668	22.1305	21.4123	0.0892159	1.04956	-2.97132	no
UL12	sp|P63173|RL38_HUMAN 60S ribosomal protein L38 OS=Homo sapiens OX=9606 GN=RPL38 PE=1 SV=2	RPL38	17.6089	20.8703	20.5137	22.9657	22.6849	22.2667	0.0972268	1.01221	-2.97479	no
UL12	sp|Q8N5A5|ZGPAT_HUMAN Zinc finger CCCH-type with G patch domain-containing protein OS=Homo sapiens OX=9606 GN=ZGPAT PE=1 SV=3	ZGPAT	16.8274	17.6717	20.0743	21.4918	21.3418	20.7136	0.0838682	1.0764	-2.99125	no
UL12	sp|Q92733|PRCC_HUMAN Proline-rich protein PRCC OS=Homo sapiens OX=9606 GN=PRCC PE=1 SV=1	PRCC	17.22	18.0577	18.1141	20.5281	21.1317	20.7138	0.00202283	2.69404	-2.99393	no
UL12	sp|Q7KZ85|SPT6H_HUMAN Transcription elongation factor SPT6 OS=Homo sapiens OX=9606 GN=SUPT6H PE=1 SV=2	SUPT6H	18.6037	18.4153	17.2203	21.936	20.6933	20.6889	0.00729229	2.13714	-3.02631	no
UL12	sp|P17302|CXA1_HUMAN Gap junction alpha-1 protein OS=Homo sapiens OX=9606 GN=GJA1 PE=1 SV=2	GJA1	17.7722	20.1277	20.4205	22.3999	22.4985	22.8424	0.0610688	1.21418	-3.14014	no
UL12	sp|Q9UHJ3|SMBT1_HUMAN Scm-like with four MBT domains protein 1 OS=Homo sapiens OX=9606 GN=SFMBT1 PE=1 SV=2	SFMBT1	18.3028	17.4532	19.3965	21.5894	21.8405	21.4962	0.0253731	1.59563	-3.2579	no
UL12	sp|O00483|NDUA4_HUMAN Cytochrome c oxidase subunit NDUFA4 OS=Homo sapiens OX=9606 GN=NDUFA4 PE=1 SV=1	NDUFA4	17.5176	17.2037	21.3561	21.9273	21.7703	22.224	0.131846	0.879934	-3.28143	no
UL12	sp|Q8WUD4|CCD12_HUMAN Coiled-coil domain-containing protein 12 OS=Homo sapiens OX=9606 GN=CCDC12 PE=1 SV=1	CCDC12	18.4512	18.0098	21.7044	22.519	22.6667	22.8502	0.104859	0.979395	-3.29017	no
UL12	sp|P34897|GLYM_HUMAN Serine hydroxymethyltransferase, mitochondrial OS=Homo sapiens OX=9606 GN=SHMT2 PE=1 SV=3	SHMT2	18.8959	17.0186	18.4981	22.4387	21.3241	20.5367	0.014294	1.84485	-3.29561	no
UL12	sp|Q9NSE4|SYIM_HUMAN Isoleucine--tRNA ligase, mitochondrial OS=Homo sapiens OX=9606 GN=IARS2 PE=1 SV=2	IARS2	18.3497	17.9996	17.2891	21.5207	21.1492	21.1835	0.0038226	2.41764	-3.405	no
UL12	sp|Q7Z7F7|RM55_HUMAN 39S ribosomal protein L55, mitochondrial OS=Homo sapiens OX=9606 GN=MRPL55 PE=1 SV=1	MRPL55	18.1326	17.9427	20.7446	22.8598	23.153	21.3281	0.0391421	1.40736	-3.50698	no
UL12	sp|P05090|APOD_HUMAN Apolipoprotein D OS=Homo sapiens OX=9606 GN=APOD PE=1 SV=1	APOD	16.5357	18.7607	19.1388	21.4596	21.8675	21.9051	0.0436557	1.35996	-3.59905	no
UL12	sp|P54886|P5CS_HUMAN Delta-1-pyrroline-5-carboxylate synthase OS=Homo sapiens OX=9606 GN=ALDH18A1 PE=1 SV=2	ALDH18A1	18.6089	16.7496	19.8576	22.9215	22.0396	21.0807	0.0365448	1.43717	-3.60857	no
UL12	sp|Q71UM5|RS27L_HUMAN 40S ribosomal protein S27-like OS=Homo sapiens OX=9606 GN=RPS27L PE=1 SV=3	RPS27L	18.0847	19.4436	23.1297	23.8571	23.9339	23.8665	0.135432	0.868279	-3.66648	no
UL12	sp|Q5T750|XP32_HUMAN Skin-specific protein 32 OS=Homo sapiens OX=9606 GN=XP32 PE=1 SV=1	XP32	18.5183	18.8247	19.1947	22.996	22.5913	23.0198	0.000148243	3.82903	-4.02317	no
UL12	sp|P62310|LSM3_HUMAN U6 snRNA-associated Sm-like protein LSm3 OS=Homo sapiens OX=9606 GN=LSM3 PE=1 SV=2	LSM3	20.2567	17.7826	19.7436	24.05	23.8016	22.9668	0.0166959	1.77739	-4.3452	no
UL12	sp|Q8WZ42|TITIN_HUMAN Titin OS=Homo sapiens OX=9606 GN=TTN PE=1 SV=4	TTN	17.4475	18.438	16.8785	22.3066	21.7825	21.744	0.00502555	2.29882	-4.35636	no
UL12	sp|O00488|ZN593_HUMAN Zinc finger protein 593 OS=Homo sapiens OX=9606 GN=ZNF593 PE=1 SV=2	ZNF593	19.2485	17.7044	22.2497	24.3127	24.4116	23.8603	0.0767596	1.11487	-4.46066	no
UL12	sp|O43670|ZN207_HUMAN BUB3-interacting and GLEBS motif-containing protein ZNF207 OS=Homo sapiens OX=9606 GN=ZNF207 PE=1 SV=1	ZNF207	17.5284	17.7755	17.2524	21.9366	22.1694	22.0858	0.000181475	3.74118	-4.54512	no
UL12	sp|P51553|IDH3G_HUMAN Isocitrate dehydrogenase [NAD] subunit gamma, mitochondrial OS=Homo sapiens OX=9606 GN=IDH3G PE=1 SV=1	IDH3G	17.9322	18.0721	17.9956	23.2588	22.6105	23.0311	0.00095864	3.01834	-4.96685	no
UL12	sp|Q71DI3|H32_HUMAN Histone H3.2 OS=Homo sapiens OX=9606 GN=H3C15 PE=1 SV=3	H3C15	19.8226	17.1269	23.9487	25.0272	25.3962	25.5192	0.126493	0.897934	-5.0148	no
UL12	sp|P17096|HMGA1_HUMAN High mobility group protein HMG-I/HMG-Y OS=Homo sapiens OX=9606 GN=HMGA1 PE=1 SV=3	HMGA1	17.0654	17.9848	23.7855	25.2595	25.3693	25.1116	0.115493	0.937443	-5.63494	no

## Sheet: bait UL47
Bait	Fasta_header	Gene_name	log2(LFQ_HA-UL47_1)	log2(LFQ_HA-UL47_2)	log2(LFQ_HA-UL47_3)	log2(LFQ_WT_1)	log2(LFQ_WT_2)	log2(LFQ_WT_3)	p-value	neg log10(p)	log2(Fold_change)	XL_partner
UL47	sp|A2NJV5|KV229_HUMAN Immunoglobulin kappa variable 2-29 OS=Homo sapiens OX=9606 GN=IGKV2-29 PE=3 SV=2;sp|A0A0A0MRZ7|KVD26_HUMAN Immunoglobulin kappa variable 2D-26 OS=Homo sapiens OX=9606 GN=IGKV2D-26 PE=3 SV=1;sp|A0A075B6S2|KVD29_HUMAN Immunoglobulin kap	IGKV2-29;IGKV2D-26;IGKV2D-29	32.55	32.8378	32.5502	20.1631	20.5965	20.9302	4.11874e-05	4.38524	12.0827	no
UL47	sp|A0JLT2|MED19_HUMAN Mediator of RNA polymerase II transcription subunit 19 OS=Homo sapiens OX=9606 GN=MED19 PE=1 SV=2	MED19	20.0887	21.7707	20.0727	21.9293	21.9573	21.4796	0.172265	0.763804	-1.14468	no
UL47	sp|A6NHQ2|FBLL1_HUMAN rRNA/tRNA 2-O-methyltransferase fibrillarin-like protein 1 OS=Homo sapiens OX=9606 GN=FBLL1 PE=3 SV=2	FBLL1	28.2356	28.6577	28.0208	28.5605	28.3492	29.0907	0.280395	0.552229	-0.362135	no
UL47	sp|E9PAV3|NACAM_HUMAN Nascent polypeptide-associated complex subunit alpha, muscle-specific form OS=Homo sapiens OX=9606 GN=NACA PE=1 SV=1;sp|Q13765|NACA_HUMAN Nascent polypeptide-associated complex subunit alpha OS=Homo sapiens OX=9606 GN=NACA PE=1 SV=1	NACA;NACA	24.1062	24.0641	23.6525	23.9623	24.7317	24.5012	0.17833	0.748775	-0.457443	no
UL47	sp|O00148|DX39A_HUMAN ATP-dependent RNA helicase DDX39A OS=Homo sapiens OX=9606 GN=DDX39A PE=1 SV=2	DDX39A	23.4092	23.4526	24.5711	24.4764	20.4467	19.8318	0.262926	0.580166	2.226	no
UL47	sp|O00159|MYO1C_HUMAN Unconventional myosin-Ic OS=Homo sapiens OX=9606 GN=MYO1C PE=1 SV=4	MYO1C	22.388	22.0973	20.9426	21.4898	21.0692	20.8281	0.260925	0.583485	0.68027	no
UL47	sp|O00231|PSD11_HUMAN 26S proteasome non-ATPase regulatory subunit 11 OS=Homo sapiens OX=9606 GN=PSMD11 PE=1 SV=3	PSMD11	23.7582	23.1436	23.6076	22.2997	20.828	21.1483	0.029339	1.53256	2.07777	no
UL47	sp|O00268|TAF4_HUMAN Transcription initiation factor TFIID subunit 4 OS=Homo sapiens OX=9606 GN=TAF4 PE=1 SV=2	TAF4	21.589	21.5588	21.5429	22.6677	22.5969	22.5901	3.28477e-05	4.48349	-1.05467	no
UL47	sp|O00303|EIF3F_HUMAN Eukaryotic translation initiation factor 3 subunit F OS=Homo sapiens OX=9606 GN=EIF3F PE=1 SV=1	EIF3F	24.1881	23.3857	23.5191	22.2034	21.3489	22.5996	0.0262279	1.58124	1.64699	no
UL47	sp|O00422|SAP18_HUMAN Histone deacetylase complex subunit SAP18 OS=Homo sapiens OX=9606 GN=SAP18 PE=1 SV=1	SAP18	26.5583	25.2221	25.6298	23.5788	24.0768	24.0139	0.027352	1.56301	1.91354	no
UL47	sp|O00425|IF2B3_HUMAN Insulin-like growth factor 2 mRNA-binding protein 3 OS=Homo sapiens OX=9606 GN=IGF2BP3 PE=1 SV=2	IGF2BP3	25.6005	25.6507	25.7553	25.4114	25.7062	25.6717	0.536384	0.270524	0.0724289	no
UL47	sp|O00468|AGRIN_HUMAN Agrin OS=Homo sapiens OX=9606 GN=AGRN PE=1 SV=6	AGRN	21.8243	22.2184	22.3069	21.1672	21.6801	20.5117	0.0813453	1.08967	0.996888	no
UL47	sp|O00488|ZN593_HUMAN Zinc finger protein 593 OS=Homo sapiens OX=9606 GN=ZNF593 PE=1 SV=2	ZNF593	22.1311	22.6341	21.8893	23.6017	20.3328	22.9007	0.957753	0.0187464	-0.0602336	no
UL47	sp|O00566|MPP10_HUMAN U3 small nucleolar ribonucleoprotein protein MPP10 OS=Homo sapiens OX=9606 GN=MPHOSPH10 PE=1 SV=2	MPHOSPH10	22.8728	23.3647	23.0276	24.6499	24.557	24.8339	0.00199427	2.70022	-1.59188	no
UL47	sp|O00567|NOP56_HUMAN Nucleolar protein 56 OS=Homo sapiens OX=9606 GN=NOP56 PE=1 SV=4	NOP56	26.5939	26.5738	26.4848	26.0919	26.0535	26.3033	0.0220676	1.65624	0.401276	no
UL47	sp|O00571|DDX3X_HUMAN ATP-dependent RNA helicase DDX3X OS=Homo sapiens OX=9606 GN=DDX3X PE=1 SV=3	DDX3X	25.0315	24.1301	24.4321	24.0785	23.9223	23.635	0.11665	0.933116	0.65262	no
UL47	sp|O14579|COPE_HUMAN Coatomer subunit epsilon OS=Homo sapiens OX=9606 GN=COPE PE=1 SV=3	COPE	24.4574	23.8441	24.0429	22.5088	22.0568	22.8943	0.00712974	2.14693	1.62819	no
UL47	sp|O14602|IF1AY_HUMAN Eukaryotic translation initiation factor 1A, Y-chromosomal OS=Homo sapiens OX=9606 GN=EIF1AY PE=1 SV=4	EIF1AY	26.2272	25.2601	25.0077	25.871	26.2648	26.3554	0.207866	0.682216	-0.665402	no
UL47	sp|O14617|AP3D1_HUMAN AP-3 complex subunit delta-1 OS=Homo sapiens OX=9606 GN=AP3D1 PE=1 SV=1	AP3D1	29.387	28.3349	28.8014	28.2628	29.1649	29.191	0.944722	0.0246961	-0.031802	no
UL47	sp|O14818|PSA7_HUMAN Proteasome subunit alpha type-7 OS=Homo sapiens OX=9606 GN=PSMA7 PE=1 SV=1	PSMA7	21.4762	22.2472	22.1813	21.7928	23.4007	22.1556	0.443374	0.35323	-0.481509	no
UL47	sp|O14950|ML12B_HUMAN Myosin regulatory light chain 12B OS=Homo sapiens OX=9606 GN=MYL12B PE=1 SV=2;sp|P19105|ML12A_HUMAN Myosin regulatory light chain 12A OS=Homo sapiens OX=9606 GN=MYL12A PE=1 SV=2	MYL12B;MYL12A	25.064	23.9316	24.6885	24.8037	24.8482	24.0721	0.976148	0.0104842	-0.0133371	no
UL47	sp|O14974|MYPT1_HUMAN Protein phosphatase 1 regulatory subunit 12A OS=Homo sapiens OX=9606 GN=PPP1R12A PE=1 SV=1	PPP1R12A	24.2265	24.1717	24.4285	24.8549	24.8356	24.771	0.013215	1.87893	-0.544963	no
UL47	sp|O14979|HNRDL_HUMAN Heterogeneous nuclear ribonucleoprotein D-like OS=Homo sapiens OX=9606 GN=HNRNPDL PE=1 SV=3	HNRNPDL	23.2286	22.7862	22.8953	20.7674	23.3381	23.6012	0.701927	0.153708	0.401146	no
UL47	sp|O15042|SR140_HUMAN U2 snRNP-associated SURP motif-containing protein OS=Homo sapiens OX=9606 GN=U2SURP PE=1 SV=2	U2SURP	25.0184	24.0107	24.9192	24.6874	25.1534	25.1432	0.406006	0.391467	-0.345269	no
UL47	sp|O15160|RPAC1_HUMAN DNA-directed RNA polymerases I and III subunit RPAC1 OS=Homo sapiens OX=9606 GN=POLR1C PE=1 SV=1	POLR1C	26.4929	26.7576	26.9549	26.8798	26.8541	27.2336	0.234522	0.629817	-0.254049	no
UL47	sp|O15213|WDR46_HUMAN WD repeat-containing protein 46 OS=Homo sapiens OX=9606 GN=WDR46 PE=1 SV=3	WDR46	22.0376	22.3103	22.042	21.7061	21.8535	22.0075	0.0939266	1.02721	0.274279	no
UL47	sp|O15371|EIF3D_HUMAN Eukaryotic translation initiation factor 3 subunit D OS=Homo sapiens OX=9606 GN=EIF3D PE=1 SV=1	EIF3D	23.6862	23.3999	23.4234	22.8711	22.9097	22.5458	0.00890354	2.05044	0.727682	no
UL47	sp|O15446|RPA34_HUMAN DNA-directed RNA polymerase I subunit RPA34 OS=Homo sapiens OX=9606 GN=CD3EAP PE=1 SV=1	CD3EAP	25.7441	26.1363	26.3446	26.4277	26.8823	26.5595	0.0731312	1.1359	-0.548119	no
UL47	sp|O15460|P4HA2_HUMAN Prolyl 4-hydroxylase subunit alpha-2 OS=Homo sapiens OX=9606 GN=P4HA2 PE=1 SV=1	P4HA2	22.5627	22.868	20.893	22.1022	21.8484	22.3452	0.989455	0.00460386	0.00929571	no
UL47	sp|O43143|DHX15_HUMAN Pre-mRNA-splicing factor ATP-dependent RNA helicase DHX15 OS=Homo sapiens OX=9606 GN=DHX15 PE=1 SV=2	DHX15	27.7586	27.9495	28.2116	28.1167	28.2686	28.0359	0.340527	0.467848	-0.167185	no
UL47	sp|O43172|PRP4_HUMAN U4/U6 small nuclear ribonucleoprotein Prp4 OS=Homo sapiens OX=9606 GN=PRPF4 PE=1 SV=2	PRPF4	25.4697	25.7937	25.9816	25.2805	24.7096	25.2789	0.0559466	1.25223	0.658682	no
UL47	sp|O43290|SNUT1_HUMAN U4/U6.U5 tri-snRNP-associated protein 1 OS=Homo sapiens OX=9606 GN=SART1 PE=1 SV=1	SART1	26.4142	26.4619	26.0954	26.8905	27.1157	27.3844	0.0129156	1.88888	-0.806413	no
UL47	sp|O43390|HNRPR_HUMAN Heterogeneous nuclear ribonucleoprotein R OS=Homo sapiens OX=9606 GN=HNRNPR PE=1 SV=1	HNRNPR	26.4397	26.4507	26.7304	26.434	26.5484	26.8109	0.715501	0.14539	-0.0574756	no
UL47	sp|O43395|PRPF3_HUMAN U4/U6 small nuclear ribonucleoprotein Prp3 OS=Homo sapiens OX=9606 GN=PRPF3 PE=1 SV=2	PRPF3	25.4005	25.7175	25.6123	26.0207	26.0839	26.1793	0.0165375	1.78153	-0.517877	no
UL47	sp|O43447|PPIH_HUMAN Peptidyl-prolyl cis-trans isomerase H OS=Homo sapiens OX=9606 GN=PPIH PE=1 SV=1	PPIH	24.5385	24.6268	24.7722	24.735	24.8206	24.4295	0.91489	0.0386313	-0.0158166	no
UL47	sp|O43491|E41L2_HUMAN Band 4.1-like protein 2 OS=Homo sapiens OX=9606 GN=EPB41L2 PE=1 SV=1	EPB41L2	23.0769	23.3191	22.5755	22.3261	19.7366	20.4674	0.0988175	1.00517	2.14711	no
UL47	sp|O43513|MED7_HUMAN Mediator of RNA polymerase II transcription subunit 7 OS=Homo sapiens OX=9606 GN=MED7 PE=1 SV=1	MED7	23.7794	23.0621	23.3033	22.5128	20.7673	22.7949	0.156138	0.806491	1.35656	no
UL47	sp|O43660|PLRG1_HUMAN Pleiotropic regulator 1 OS=Homo sapiens OX=9606 GN=PLRG1 PE=1 SV=1	PLRG1	23.1988	23.6168	23.9366	24.1828	24.8267	24.3521	0.0395727	1.4026	-0.869774	no
UL47	sp|O43670|ZN207_HUMAN BUB3-interacting and GLEBS motif-containing protein ZNF207 OS=Homo sapiens OX=9606 GN=ZNF207 PE=1 SV=1	ZNF207	24.0552	24.2602	25.002	25.3702	24.7827	25.6452	0.0985969	1.00614	-0.826915	no
UL47	sp|O43684|BUB3_HUMAN Mitotic checkpoint protein BUB3 OS=Homo sapiens OX=9606 GN=BUB3 PE=1 SV=1	BUB3	24.2279	25.1041	25.1538	25.903	25.2721	25.7144	0.0994665	1.00232	-0.80126	no
UL47	sp|O43707|ACTN4_HUMAN Alpha-actinin-4 OS=Homo sapiens OX=9606 GN=ACTN4 PE=1 SV=2	ACTN4	22.0822	21.4891	20.9601	21.3701	21.3603	21.3209	0.670561	0.173562	0.159995	no
UL47	sp|O43719|HTSF1_HUMAN HIV Tat-specific factor 1 OS=Homo sapiens OX=9606 GN=HTATSF1 PE=1 SV=1	HTATSF1	25.0628	24.2633	25.4418	25.7479	25.3878	25.4721	0.213386	0.670834	-0.613238	no
UL47	sp|O43809|CPSF5_HUMAN Cleavage and polyadenylation specificity factor subunit 5 OS=Homo sapiens OX=9606 GN=NUDT21 PE=1 SV=1	NUDT21	25.6764	25.6594	25.3664	25.3392	25.3279	25.2835	0.126695	0.89724	0.250538	no
UL47	sp|O43818|U3IP2_HUMAN U3 small nucleolar RNA-interacting protein 2 OS=Homo sapiens OX=9606 GN=RRP9 PE=1 SV=1	RRP9	25.2509	25.5025	25.4501	26.0484	25.1709	25.5242	0.559182	0.252447	-0.179996	no
UL47	sp|O43852|CALU_HUMAN Calumenin OS=Homo sapiens OX=9606 GN=CALU PE=1 SV=2	CALU	26.0801	24.0998	24.6447	23.9043	20.9723	21.2192	0.0698811	1.15564	2.90962	no
UL47	sp|O60244|MED14_HUMAN Mediator of RNA polymerase II transcription subunit 14 OS=Homo sapiens OX=9606 GN=MED14 PE=1 SV=2	MED14	23.5045	23.5258	23.3359	23.3104	22.9796	23.2968	0.122707	0.911132	0.259777	no
UL47	sp|O60264|SMCA5_HUMAN SWI/SNF-related matrix-associated actin-dependent regulator of chromatin subfamily A member 5 OS=Homo sapiens OX=9606 GN=SMARCA5 PE=1 SV=1	SMARCA5	22.4364	22.9588	23.0557	23.0209	22.0674	22.4351	0.417739	0.379095	0.309128	no
UL47	sp|O60306|AQR_HUMAN RNA helicase aquarius OS=Homo sapiens OX=9606 GN=AQR PE=1 SV=4	AQR	23.0819	23.1783	23.7301	22.6275	23.1071	23.3473	0.35919	0.444676	0.302787	no
UL47	sp|O60506|HNRPQ_HUMAN Heterogeneous nuclear ribonucleoprotein Q OS=Homo sapiens OX=9606 GN=SYNCRIP PE=1 SV=2	SYNCRIP	26.3612	26.3162	25.9862	26.1953	26.2389	26.2194	0.980333	0.00862658	0.00329921	no
UL47	sp|O60508|PRP17_HUMAN Pre-mRNA-processing factor 17 OS=Homo sapiens OX=9606 GN=CDC40 PE=1 SV=1	CDC40	24.423	23.9359	24.4141	24.2363	22.5246	24.3108	0.436262	0.360252	0.567081	no
UL47	sp|O60684|IMA7_HUMAN Importin subunit alpha-7 OS=Homo sapiens OX=9606 GN=KPNA6 PE=1 SV=1;sp|O15131|IMA6_HUMAN Importin subunit alpha-6 OS=Homo sapiens OX=9606 GN=KPNA5 PE=1 SV=2	KPNA6;KPNA5	22.7013	22.6261	22.762	22.3267	21.7414	20.9273	0.124848	0.903617	1.03136	no
UL47	sp|O60832|DKC1_HUMAN H/ACA ribonucleoprotein complex subunit DKC1 OS=Homo sapiens OX=9606 GN=DKC1 PE=1 SV=3	DKC1	26.3989	26.4068	26.51	26.3907	26.8986	26.6729	0.277672	0.556468	-0.215524	no
UL47	sp|O60841|IF2P_HUMAN Eukaryotic translation initiation factor 5B OS=Homo sapiens OX=9606 GN=EIF5B PE=1 SV=4	EIF5B	27.8263	26.6031	27.4395	26.9254	27.4705	27.6132	0.917558	0.0373667	-0.0466924	no
UL47	sp|O75151|PHF2_HUMAN Lysine-specific demethylase PHF2 OS=Homo sapiens OX=9606 GN=PHF2 PE=1 SV=4	PHF2	21.0109	22.773	22.4311	21.7974	21.4725	21.6303	0.503246	0.29822	0.438322	no
UL47	sp|O75152|ZC11A_HUMAN Zinc finger CCCH domain-containing protein 11A OS=Homo sapiens OX=9606 GN=ZC3H11A PE=1 SV=3	ZC3H11A	21.756	22.1648	22.2608	22.9788	22.2332	22.2739	0.216913	0.663714	-0.434728	no
UL47	sp|O75165|DJC13_HUMAN DnaJ homolog subfamily C member 13 OS=Homo sapiens OX=9606 GN=DNAJC13 PE=1 SV=5	DNAJC13	24.1402	23.5087	23.0942	20.6023	19.6859	21.1132	0.00507094	2.29491	3.11391	no
UL47	sp|O75223|GGCT_HUMAN Gamma-glutamylcyclotransferase OS=Homo sapiens OX=9606 GN=GGCT PE=1 SV=1	GGCT	20.5497	22.5159	21.6003	21.6949	23.4413	23.2607	0.192297	0.716028	-1.24363	no
UL47	sp|O75367|H2AY_HUMAN Core histone macro-H2A.1 OS=Homo sapiens OX=9606 GN=MACROH2A1 PE=1 SV=4	MACROH2A1	21.7281	21.3812	23.488	24.3773	21.6684	21.1564	0.875289	0.0578484	-0.201602	no
UL47	sp|O75400|PR40A_HUMAN Pre-mRNA-processing factor 40 homolog A OS=Homo sapiens OX=9606 GN=PRPF40A PE=1 SV=2	PRPF40A	25.0194	24.7495	25.2705	25.0003	25.7839	25.5315	0.208867	0.680131	-0.425438	no
UL47	sp|O75448|MED24_HUMAN Mediator of RNA polymerase II transcription subunit 24 OS=Homo sapiens OX=9606 GN=MED24 PE=1 SV=1	MED24	23.1955	23.3776	23.4151	22.9093	22.9266	23.6063	0.515947	0.287395	0.182004	no
UL47	sp|O75494|SRS10_HUMAN Serine/arginine-rich splicing factor 10 OS=Homo sapiens OX=9606 GN=SRSF10 PE=1 SV=1	SRSF10	23.4664	24.4167	24.595	24.764	24.6995	24.8303	0.225128	0.64757	-0.605223	no
UL47	sp|O75533|SF3B1_HUMAN Splicing factor 3B subunit 1 OS=Homo sapiens OX=9606 GN=SF3B1 PE=1 SV=3	SF3B1	28.6291	28.4651	29.1547	28.4092	28.2395	28.4038	0.189121	0.723261	0.398797	no
UL47	sp|O75586|MED6_HUMAN Mediator of RNA polymerase II transcription subunit 6 OS=Homo sapiens OX=9606 GN=MED6 PE=1 SV=2	MED6	22.8508	22.9598	22.8894	23.4183	22.9716	23.4649	0.128936	0.889625	-0.384939	no
UL47	sp|O75643|U520_HUMAN U5 small nuclear ribonucleoprotein 200 kDa helicase OS=Homo sapiens OX=9606 GN=SNRNP200 PE=1 SV=2	SNRNP200	27.619	27.4182	27.541	27.2332	27.3435	27.5389	0.23312	0.63242	0.154221	no
UL47	sp|O75718|CRTAP_HUMAN Cartilage-associated protein OS=Homo sapiens OX=9606 GN=CRTAP PE=1 SV=1	CRTAP	24.3192	23.9724	24.6434	23.1531	22.9879	20.434	0.131796	0.880097	2.11999	no
UL47	sp|O75821|EIF3G_HUMAN Eukaryotic translation initiation factor 3 subunit G OS=Homo sapiens OX=9606 GN=EIF3G PE=1 SV=2	EIF3G	23.3918	23.9018	23.9003	24.2764	24.1031	24.3544	0.0770707	1.11311	-0.513343	no
UL47	sp|O75909|CCNK_HUMAN Cyclin-K OS=Homo sapiens OX=9606 GN=CCNK PE=1 SV=2	CCNK	23.7939	23.1338	22.9149	20.3942	19.8085	22.3675	0.0759209	1.11964	2.42411	no
UL47	sp|O75934|SPF27_HUMAN Pre-mRNA-splicing factor SPF27 OS=Homo sapiens OX=9606 GN=BCAS2 PE=1 SV=1	BCAS2	25.2769	24.4016	24.3888	24.7159	25.2359	24.8724	0.501967	0.299325	-0.252335	no
UL47	sp|O75937|DNJC8_HUMAN DnaJ homolog subfamily C member 8 OS=Homo sapiens OX=9606 GN=DNAJC8 PE=1 SV=2	DNAJC8	24.6479	24.9121	24.8533	26.4512	26.7598	26.1194	0.0054818	2.26108	-1.63899	no
UL47	sp|O75940|SPF30_HUMAN Survival of motor neuron-related-splicing factor 30 OS=Homo sapiens OX=9606 GN=SMNDC1 PE=1 SV=1	SMNDC1	25.3949	24.9391	25.2937	26.1408	26.0474	26.2294	0.0127094	1.89588	-0.929989	no
UL47	sp|O76021|RL1D1_HUMAN Ribosomal L1 domain-containing protein 1 OS=Homo sapiens OX=9606 GN=RSL1D1 PE=1 SV=3	RSL1D1	24.1722	24.1402	24.1117	24.2439	24.1285	24.2224	0.247839	0.605831	-0.0568847	no
UL47	sp|O76094|SRP72_HUMAN Signal recognition particle subunit SRP72 OS=Homo sapiens OX=9606 GN=SRP72 PE=1 SV=3	SRP72	24.3696	24.8657	24.2755	25.1555	24.9581	25.3739	0.0478165	1.32042	-0.658875	no
UL47	sp|O94776|MTA2_HUMAN Metastasis-associated protein MTA2 OS=Homo sapiens OX=9606 GN=MTA2 PE=1 SV=1	MTA2	23.2822	23.9056	23.0063	22.6688	22.4164	23.6758	0.371457	0.430091	0.477699	no
UL47	sp|O94905|ERLN2_HUMAN Erlin-2 OS=Homo sapiens OX=9606 GN=ERLIN2 PE=1 SV=1	ERLIN2	22.1192	21.6702	22.7679	21.1956	19.9296	21.691	0.126728	0.897128	1.24703	no
UL47	sp|O94906|PRP6_HUMAN Pre-mRNA-processing factor 6 OS=Homo sapiens OX=9606 GN=PRPF6 PE=1 SV=1	PRPF6	25.8369	25.9185	25.961	25.4679	25.3285	25.433	0.000949032	3.02272	0.495639	no
UL47	sp|O95232|LC7L3_HUMAN Luc7-like protein 3 OS=Homo sapiens OX=9606 GN=LUC7L3 PE=1 SV=2	LUC7L3	26.4822	25.771	26.4687	26.6568	27.3509	26.9536	0.074721	1.12656	-0.746487	no
UL47	sp|O95391|SLU7_HUMAN Pre-mRNA-splicing factor SLU7 OS=Homo sapiens OX=9606 GN=SLU7 PE=1 SV=2	SLU7	23.357	22.8813	23.1004	23.1351	23.8334	22.633	0.832034	0.0798591	-0.0876171	no
UL47	sp|O95400|CD2B2_HUMAN CD2 antigen cytoplasmic tail-binding protein 2 OS=Homo sapiens OX=9606 GN=CD2BP2 PE=1 SV=1	CD2BP2	25.5283	25.4011	25.3786	26.1306	25.5097	26.721	0.187536	0.726915	-0.684442	no
UL47	sp|O95402|MED26_HUMAN Mediator of RNA polymerase II transcription subunit 26 OS=Homo sapiens OX=9606 GN=MED26 PE=1 SV=2	MED26	22.8044	22.9312	23.1222	23.468	24.137	24.1848	0.0374985	1.42599	-0.977334	no
UL47	sp|O95602|RPA1_HUMAN DNA-directed RNA polymerase I subunit RPA1 OS=Homo sapiens OX=9606 GN=POLR1A PE=1 SV=2	POLR1A	25.771	25.7217	25.8451	25.4396	25.2199	25.6247	0.0845746	1.07276	0.351165	no
UL47	sp|O95639|CPSF4_HUMAN Cleavage and polyadenylation specificity factor subunit 4 OS=Homo sapiens OX=9606 GN=CPSF4 PE=1 SV=1	CPSF4	27.4015	27.9999	27.6125	28.0098	27.6676	27.958	0.380514	0.41963	-0.207196	no
UL47	sp|O95793|STAU1_HUMAN Double-stranded RNA-binding protein Staufen homolog 1 OS=Homo sapiens OX=9606 GN=STAU1 PE=1 SV=2	STAU1	22.5999	22.6916	22.8655	23.0241	22.6237	22.6563	0.763531	0.117173	-0.0490656	no
UL47	sp|O95816|BAG2_HUMAN BAG family molecular chaperone regulator 2 OS=Homo sapiens OX=9606 GN=BAG2 PE=1 SV=1	BAG2	26.5512	26.39	26.2961	26.4192	26.3124	26.2773	0.436882	0.359636	0.076142	no
UL47	sp|O95831|AIFM1_HUMAN Apoptosis-inducing factor 1, mitochondrial OS=Homo sapiens OX=9606 GN=AIFM1 PE=1 SV=1	AIFM1	21.8631	22.071	23.1529	23.3968	21.6022	22.0268	0.977394	0.00993053	0.020399	no
UL47	sp|O95926|SYF2_HUMAN Pre-mRNA-splicing factor SYF2 OS=Homo sapiens OX=9606 GN=SYF2 PE=1 SV=1	SYF2	20.7976	20.2861	20.5836	23.0982	23.2804	23.4521	0.000238505	3.6225	-2.72116	no
UL47	sp|O95983|MBD3_HUMAN Methyl-CpG-binding domain protein 3 OS=Homo sapiens OX=9606 GN=MBD3 PE=1 SV=1	MBD3	21.8419	22.3266	22.4229	22.3756	22.9439	22.7494	0.115393	0.937821	-0.492486	no
UL47	sp|O96019|ACL6A_HUMAN Actin-like protein 6A OS=Homo sapiens OX=9606 GN=ACTL6A PE=1 SV=1	ACTL6A	26.0483	26.1222	26.7489	25.8384	25.6796	25.6354	0.108847	0.963184	0.588696	no
UL47	sp|P01040|CYTA_HUMAN Cystatin-A OS=Homo sapiens OX=9606 GN=CSTA PE=1 SV=1	CSTA	23.601	24.7196	24.7515	24.538	26.8347	25.9819	0.156107	0.806579	-1.42744	no
UL47	sp|P01834|IGKC_HUMAN Immunoglobulin kappa constant OS=Homo sapiens OX=9606 GN=IGKC PE=1 SV=2;sp|P0DOX7|IGK_HUMAN Immunoglobulin kappa light chain OS=Homo sapiens OX=9606 PE=1 SV=1	IGKC;NA	20.2116	21.3973	22.1395	21.0354	22.5447	22.2716	0.392147	0.406552	-0.701148	no
UL47	sp|P02545|LMNA_HUMAN Prelamin-A/C OS=Homo sapiens OX=9606 GN=LMNA PE=1 SV=1	LMNA	24.4659	24.1555	24.6674	25.3852	24.5633	24.8398	0.167155	0.776879	-0.499843	no
UL47	sp|P02751|FINC_HUMAN Fibronectin OS=Homo sapiens OX=9606 GN=FN1 PE=1 SV=5	FN1	24.5027	23.4013	24.5727	25.3661	24.0461	24.192	0.542164	0.265869	-0.375848	no
UL47	sp|P04040|CATA_HUMAN Catalase OS=Homo sapiens OX=9606 GN=CAT PE=1 SV=3	CAT	20.8623	22.5925	23.0204	22.0714	23.444	22.8495	0.468589	0.329208	-0.629912	no
UL47	sp|P04075|ALDOA_HUMAN Fructose-bisphosphate aldolase A OS=Homo sapiens OX=9606 GN=ALDOA PE=1 SV=2	ALDOA	23.5908	22.1993	22.0345	19.9922	21.7745	22.2028	0.20631	0.685479	1.28508	no
UL47	sp|P04083|ANXA1_HUMAN Annexin A1 OS=Homo sapiens OX=9606 GN=ANXA1 PE=1 SV=2	ANXA1	21.6297	21.0566	21.7354	21.2005	25.3702	21.8671	0.409723	0.38751	-1.33871	no
UL47	sp|P04259|K2C6B_HUMAN Keratin, type II cytoskeletal 6B OS=Homo sapiens OX=9606 GN=KRT6B PE=1 SV=5	KRT6B	22.6516	19.5454	20.9614	23.4514	26.1601	23.2954	0.0658665	1.18134	-3.24953	no
UL47	sp|P04288|GM_HHV11 Envelope glycoprotein M OS=Human herpesvirus 1 (strain 17) OX=10299 GN=gM PE=1 SV=1	gM	22.2487	21.9301	22.1772	21.0287	20.9373	21.5935	0.0288717	1.53953	0.932157	yes
UL47	sp|P04290|UL13_HHV11 Serine/threonine-protein kinase UL13 OS=Human herpesvirus 1 (strain 17) OX=10299 GN=UL13 PE=1 SV=1	UL13	22.4459	21.8808	22.7328	21.4525	21.1453	20.0596	0.0526147	1.27889	1.46735	no
UL47	sp|P04291|TEG3_HHV11 Tegument protein UL14 OS=Human herpesvirus 1 (strain 17) OX=10299 GN=UL14 PE=1 SV=2	UL14	25.1707	25.9648	25.9832	25.3224	24.7733	25.0488	0.117888	0.928529	0.658084	no
UL47	sp|P04294|AN_HHV11 Alkaline nuclease OS=Human herpesvirus 1 (strain 17) OX=10299 GN=UL12 PE=1 SV=1	UL12	25.0469	23.891	24.2426	22.9841	23.3518	22.7256	0.0373452	1.42777	1.373	no
UL47	sp|P04296|DNBI_HHV11 Major DNA-binding protein OS=Human herpesvirus 1 (strain 17) OX=10299 GN=DBP PE=1 SV=1	DBP	24.6448	23.6575	24.9612	25.1681	23.7247	24.3952	0.989278	0.00468147	-0.00818983	no
UL47	sp|P04406|G3P_HUMAN Glyceraldehyde-3-phosphate dehydrogenase OS=Homo sapiens OX=9606 GN=GAPDH PE=1 SV=3	GAPDH	26.1272	25.4552	25.1115	24.8623	26.2695	25.8147	0.877851	0.0565793	-0.0841772	no
UL47	sp|P04413|US03_HHV11 Serine/threonine-protein kinase US3 OS=Human herpesvirus 1 (strain 17) OX=10299 GN=US3 PE=1 SV=1	US3	24.8573	25.0809	25.2039	23.072	22.9789	22.7513	0.000112431	3.94911	2.11331	no
UL47	sp|P04485|ICP22_HHV11 Transcriptional regulator ICP22 OS=Human herpesvirus 1 (strain 17) OX=10299 GN=ICP22 PE=1 SV=1	ICP22	29.2052	28.9533	29.4243	27.6317	26.319	26.8153	0.0180687	1.74307	2.27227	yes
UL47	sp|P04487|RNB_HHV11 Accessory factor US11 OS=Human herpesvirus 1 (strain 17) OX=10299 GN=US11 PE=1 SV=1	US11	29.4345	29.7228	29.8326	30.6879	30.4474	30.5597	0.00574117	2.241	-0.901697	yes
UL47	sp|P04488|GE_HHV11 Envelope glycoprotein E OS=Human herpesvirus 1 (strain 17) OX=10299 GN=gE PE=1 SV=1	gE	25.6008	25.4493	24.9553	23.4385	22.6435	22.3784	0.00484625	2.31459	2.51499	yes
UL47	sp|P04632|CPNS1_HUMAN Calpain small subunit 1 OS=Homo sapiens OX=9606 GN=CAPNS1 PE=1 SV=1	CAPNS1	30.0809	30.1591	30.4913	23.829	20.1567	21.2606	0.0150341	1.82292	8.49503	no
UL47	sp|P04792|HSPB1_HUMAN Heat shock protein beta-1 OS=Homo sapiens OX=9606 GN=HSPB1 PE=1 SV=2	HSPB1	26.7265	25.7046	25.8372	25.5326	26.5774	26.1163	0.976198	0.0104619	0.0139958	no
UL47	sp|P04843|RPN1_HUMAN Dolichyl-diphosphooligosaccharide--protein glycosyltransferase subunit 1 OS=Homo sapiens OX=9606 GN=RPN1 PE=1 SV=1	RPN1	23.4427	22.7709	22.9567	21.7064	21.973	21.2225	0.00891722	2.04977	1.42283	no
UL47	sp|Q93077|H2A1C_HUMAN Histone H2A type 1-C OS=Homo sapiens OX=9606 GN=H2AC6 PE=1 SV=3;sp|Q7L7L0|H2A3_HUMAN Histone H2A type 3 OS=Homo sapiens OX=9606 GN=H2AW PE=1 SV=3;sp|P04908|H2A1B_HUMAN Histone H2A type 1-B/E OS=Homo sapiens OX=9606 GN=H2AC4 PE=1 SV=2	H2AC6;H2AW;H2AC4	30.744	28.2487	28.9173	30.5992	29.7063	29.2466	0.562517	0.249864	-0.547405	no
UL47	sp|P05089|ARGI1_HUMAN Arginase-1 OS=Homo sapiens OX=9606 GN=ARG1 PE=1 SV=2	ARG1	21.6014	22.5544	22.4344	21.5329	23.7738	23.2774	0.442156	0.354425	-0.664662	no
UL47	sp|P05109|S10A8_HUMAN Protein S100-A8 OS=Homo sapiens OX=9606 GN=S100A8 PE=1 SV=1	S100A8	22.4675	22.8283	20.6412	23.2117	26.0496	23.2718	0.136717	0.864177	-2.19868	no
UL47	sp|P05198|IF2A_HUMAN Eukaryotic translation initiation factor 2 subunit 1 OS=Homo sapiens OX=9606 GN=EIF2S1 PE=1 SV=3	EIF2S1	24.2952	24.0074	23.9849	24.2996	24.6425	25.0412	0.101858	0.992006	-0.565282	no
UL47	sp|P05386|RLA1_HUMAN 60S acidic ribosomal protein P1 OS=Homo sapiens OX=9606 GN=RPLP1 PE=1 SV=1	RPLP1	25.0193	23.8162	25.1548	23.499	21.9371	21.158	0.0484247	1.31493	2.46539	no
UL47	sp|P05387|RLA2_HUMAN 60S acidic ribosomal protein P2 OS=Homo sapiens OX=9606 GN=RPLP2 PE=1 SV=1	RPLP2	27.5398	27.2109	26.979	26.6946	26.4463	26.9691	0.0721188	1.14195	0.539945	no
UL47	sp|P05388|RLA0_HUMAN 60S acidic ribosomal protein P0 OS=Homo sapiens OX=9606 GN=RPLP0 PE=1 SV=1;sp|Q8NHW5|RLA0L_HUMAN 60S acidic ribosomal protein P0-like OS=Homo sapiens OX=9606 GN=RPLP0P6 PE=5 SV=1	RPLP0;RPLP0P6	25.845	25.8034	25.5478	23.9035	23.3273	23.9797	0.00408587	2.38872	1.99519	no
UL47	sp|P05455|LA_HUMAN Lupus La protein OS=Homo sapiens OX=9606 GN=SSB PE=1 SV=2	SSB	26.7791	25.9233	25.8833	27.0076	27.476	27.0501	0.0584099	1.23351	-0.982666	no
UL47	sp|P05783|K1C18_HUMAN Keratin, type I cytoskeletal 18 OS=Homo sapiens OX=9606 GN=KRT18 PE=1 SV=2	KRT18	21.7169	21.7196	20.082	22.3679	22.3471	22.3492	0.162545	0.789027	-1.18189	no
UL47	sp|P06485|US02_HHV11 Protein US2 OS=Human herpesvirus 1 (strain 17) OX=10299 GN=US2 PE=1 SV=3	US2	24.889	24.2201	24.8821	23.3652	23.8616	23.6947	0.0238809	1.62195	1.02323	no
UL47	sp|P06486|US10_HHV11 Virion protein US10 OS=Human herpesvirus 1 (strain 17) OX=10299 GN=US10 PE=1 SV=1	US10	23.1636	23.8913	24.4983	23.9051	20.7226	20.7572	0.181659	0.740744	2.0561	no
UL47	sp|P06491|MCP_HHV11 Major capsid protein OS=Human herpesvirus 1 (strain 17) OX=10299 GN=MCP PE=1 SV=1	MCP	29.299	28.4671	29.7079	28.2348	26.7244	27.0263	0.0384927	1.41462	1.82948	no
UL47	sp|P06492|VP16_HHV11 Tegument protein VP16 OS=Human herpesvirus 1 (strain 17) OX=10299 GN=UL48 PE=1 SV=1	UL48	30.1188	29.6263	29.9994	25.9114	23.9217	23.7914	0.012854	1.89096	5.37332	yes
UL47	sp|P06576|ATPB_HUMAN ATP synthase subunit beta, mitochondrial OS=Homo sapiens OX=9606 GN=ATP5F1B PE=1 SV=3	ATP5F1B	23.9329	22.9424	23.3133	24.3307	22.7166	22.9131	0.904334	0.0436713	0.076068	no
UL47	sp|P06702|S10A9_HUMAN Protein S100-A9 OS=Homo sapiens OX=9606 GN=S100A9 PE=1 SV=1	S100A9	22.856	22.4814	23.6929	20.2377	25.3962	21.6956	0.750554	0.124618	0.566915	no
UL47	sp|P06733|ENOA_HUMAN Alpha-enolase OS=Homo sapiens OX=9606 GN=ENO1 PE=1 SV=2	ENO1	23.7021	23.3288	23.0668	23.0636	24.3087	24.0996	0.364992	0.437717	-0.45805	no
UL47	sp|P06748|NPM_HUMAN Nucleophosmin OS=Homo sapiens OX=9606 GN=NPM1 PE=1 SV=2	NPM1	24.8896	23.2727	24.2852	24.8412	24.9252	24.4087	0.347687	0.458811	-0.575882	no
UL47	sp|P07195|LDHB_HUMAN L-lactate dehydrogenase B chain OS=Homo sapiens OX=9606 GN=LDHB PE=1 SV=2	LDHB	22.7669	22.4784	21.5306	22.3398	23.5739	22.23	0.469531	0.328336	-0.455944	no
UL47	sp|P07237|PDIA1_HUMAN Protein disulfide-isomerase OS=Homo sapiens OX=9606 GN=P4HB PE=1 SV=3	P4HB	26.3704	26.8204	26.3307	26.8309	26.5905	26.8583	0.249788	0.602428	-0.252708	no
UL47	sp|P07305|H10_HUMAN Histone H1.0 OS=Homo sapiens OX=9606 GN=H1-0 PE=1 SV=3	H1-0	19.9357	20.085	21.1822	21.7275	21.4705	21.3959	0.0945187	1.02448	-1.13033	no
UL47	sp|P07339|CATD_HUMAN Cathepsin D OS=Homo sapiens OX=9606 GN=CTSD PE=1 SV=1	CTSD	22.3601	23.1664	22.5136	21.5932	23.524	21.6091	0.575755	0.239762	0.437971	no
UL47	sp|P07355|ANXA2_HUMAN Annexin A2 OS=Homo sapiens OX=9606 GN=ANXA2 PE=1 SV=2;sp|A6NMY6|AXA2L_HUMAN Putative annexin A2-like protein OS=Homo sapiens OX=9606 GN=ANXA2P2 PE=5 SV=2	ANXA2;ANXA2P2	23.1944	24.4561	24.1129	23.8661	25.258	24.2531	0.39182	0.406914	-0.537939	no
UL47	sp|P07384|CAN1_HUMAN Calpain-1 catalytic subunit OS=Homo sapiens OX=9606 GN=CAPN1 PE=1 SV=1	CAPN1	29.7012	29.5486	29.6376	22.7625	20.9839	21.3281	0.00446072	2.35059	7.93761	yes
UL47	sp|P07437|TBB5_HUMAN Tubulin beta chain OS=Homo sapiens OX=9606 GN=TUBB PE=1 SV=2	TUBB	27.5233	26.2212	25.9447	24.5065	24.8998	25.2342	0.0574994	1.24034	1.68291	no
UL47	sp|P07737|PROF1_HUMAN Profilin-1 OS=Homo sapiens OX=9606 GN=PFN1 PE=1 SV=2	PFN1	24.1411	22.8258	23.3789	23.8742	23.6797	24.0114	0.399278	0.398724	-0.406477	no
UL47	sp|P07814|SYEP_HUMAN Bifunctional glutamate/proline--tRNA ligase OS=Homo sapiens OX=9606 GN=EPRS1 PE=1 SV=5	EPRS1	21.0166	20.186	20.8718	20.4489	20.6175	20.4413	0.540556	0.267159	0.188874	no
UL47	sp|P07900|HS90A_HUMAN Heat shock protein HSP 90-alpha OS=Homo sapiens OX=9606 GN=HSP90AA1 PE=1 SV=5	HSP90AA1	23.9822	22.7569	21.3661	22.9222	23.2798	23.6525	0.525632	0.279318	-0.583066	no
UL47	sp|P07910|HNRPC_HUMAN Heterogeneous nuclear ribonucleoproteins C1/C2 OS=Homo sapiens OX=9606 GN=HNRNPC PE=1 SV=4	HNRNPC	29.6333	29.4785	29.2982	30.2616	30.2814	30.4023	0.0053665	2.27031	-0.845093	no
UL47	sp|P07942|LAMB1_HUMAN Laminin subunit beta-1 OS=Homo sapiens OX=9606 GN=LAMB1 PE=1 SV=2	LAMB1	21.7932	21.5259	21.892	21.095	21.2624	20.3503	0.0817235	1.08765	0.834499	no
UL47	sp|P08238|HS90B_HUMAN Heat shock protein HSP 90-beta OS=Homo sapiens OX=9606 GN=HSP90AB1 PE=1 SV=4	HSP90AB1	26.4737	25.7994	26.2244	24.9474	25.3589	25.1774	0.0183135	1.73723	1.00459	no
UL47	sp|P08392|ICP4_HHV11 Major viral transcription factor ICP4 OS=Human herpesvirus 1 (strain 17) OX=10299 GN=ICP4 PE=1 SV=1	ICP4	27.2152	26.5983	27.4911	27.2693	25.6955	26.1352	0.261253	0.582939	0.734912	no
UL47	sp|P08393|ICP0_HHV11 E3 ubiquitin-protein ligase ICP0 OS=Human herpesvirus 1 (strain 17) OX=10299 GN=ICP0 PE=1 SV=1	ICP0	26.9038	26.7763	27.4245	26.8984	26.8281	26.5696	0.312849	0.504665	0.269526	no
UL47	sp|P08543|RIR1_HHV11 Ribonucleoside-diphosphate reductase large subunit OS=Human herpesvirus 1 (strain 17) OX=10299 GN=RIR1 PE=1 SV=2	RIR1	28.7708	28.8432	28.8146	29.1112	29.3004	29.2381	0.0104077	1.98264	-0.40703	no
UL47	sp|P08579|RU2B_HUMAN U2 small nuclear ribonucleoprotein B OS=Homo sapiens OX=9606 GN=SNRPB2 PE=1 SV=1	SNRPB2	27.319	27.4201	27.8634	28.1011	27.9702	28.0225	0.0902835	1.04439	-0.497079	no
UL47	sp|P08621|RU17_HUMAN U1 small nuclear ribonucleoprotein 70 kDa OS=Homo sapiens OX=9606 GN=SNRNP70 PE=1 SV=2	SNRNP70	22.8072	23.212	23.4785	23.5621	24.4584	24.3365	0.0562523	1.24986	-0.953102	no
UL47	sp|P08670|VIME_HUMAN Vimentin OS=Homo sapiens OX=9606 GN=VIM PE=1 SV=4	VIM	29.1039	28.5346	29.3292	31.5388	29.1151	29.8461	0.237615	0.624126	-1.17743	no
UL47	sp|P08708|RS17_HUMAN 40S ribosomal protein S17 OS=Homo sapiens OX=9606 GN=RPS17 PE=1 SV=2	RPS17	23.5034	23.8018	23.7482	24.0648	23.376	23.3701	0.768957	0.114098	0.0808227	no
UL47	sp|P08865|RSSA_HUMAN 40S ribosomal protein SA OS=Homo sapiens OX=9606 GN=RPSA PE=1 SV=4	RPSA	25.61	25.8394	25.518	24.816	24.8748	24.796	0.00971295	2.01265	0.826902	no
UL47	sp|P09012|SNRPA_HUMAN U1 small nuclear ribonucleoprotein A OS=Homo sapiens OX=9606 GN=SNRPA PE=1 SV=3	SNRPA	25.7871	26.3601	25.7542	26.1915	25.9778	26.2912	0.457446	0.33966	-0.186351	no
UL47	sp|P09038|FGF2_HUMAN Fibroblast growth factor 2 OS=Homo sapiens OX=9606 GN=FGF2 PE=1 SV=3	FGF2	22.6685	22.9291	23.3299	19.5467	22.5311	22.8905	0.338597	0.470317	1.3197	no
UL47	sp|P09234|RU1C_HUMAN U1 small nuclear ribonucleoprotein C OS=Homo sapiens OX=9606 GN=SNRPC PE=1 SV=1	SNRPC	23.2873	23.831	23.6054	24.5799	23.8952	23.8984	0.126764	0.897004	-0.549947	no
UL47	sp|P09382|LEG1_HUMAN Galectin-1 OS=Homo sapiens OX=9606 GN=LGALS1 PE=1 SV=2	LGALS1	25.8734	24.2852	24.5095	24.3724	24.3958	24.7646	0.529138	0.276431	0.378434	no
UL47	sp|P09429|HMGB1_HUMAN High mobility group protein B1 OS=Homo sapiens OX=9606 GN=HMGB1 PE=1 SV=3;sp|B2RPK0|HGB1A_HUMAN Putative high mobility group protein B1-like 1 OS=Homo sapiens OX=9606 GN=HMGB1P1 PE=5 SV=1	HMGB1;HMGB1P1	23.7171	23.2971	23.5759	23.4289	23.4653	23.545	0.727757	0.138014	0.0503208	no
UL47	sp|P09651|ROA1_HUMAN Heterogeneous nuclear ribonucleoprotein A1 OS=Homo sapiens OX=9606 GN=HNRNPA1 PE=1 SV=5;sp|Q32P51|RA1L2_HUMAN Heterogeneous nuclear ribonucleoprotein A1-like 2 OS=Homo sapiens OX=9606 GN=HNRNPA1L2 PE=2 SV=2	HNRNPA1;HNRNPA1L2	26.7161	26.4095	26.6259	26.8018	26.1832	26.6744	0.893081	0.0491092	0.0307015	no
UL47	sp|P09661|RU2A_HUMAN U2 small nuclear ribonucleoprotein A OS=Homo sapiens OX=9606 GN=SNRPA1 PE=1 SV=2	SNRPA1	28.5327	28.7999	29.0376	29.7735	29.5023	29.5336	0.0144084	1.84138	-0.813078	no
UL47	sp|P09874|PARP1_HUMAN Poly [ADP-ribose] polymerase 1 OS=Homo sapiens OX=9606 GN=PARP1 PE=1 SV=4	PARP1	24.4563	24.3932	24.7963	24.0219	23.5386	23.9762	0.0256608	1.59073	0.703031	no
UL47	sp|P0DMV9|HS71B_HUMAN Heat shock 70 kDa protein 1B OS=Homo sapiens OX=9606 GN=HSPA1B PE=1 SV=1;sp|P0DMV8|HS71A_HUMAN Heat shock 70 kDa protein 1A OS=Homo sapiens OX=9606 GN=HSPA1A PE=1 SV=1	HSPA1B;HSPA1A	26.2913	26.3154	26.5509	26.6385	26.865	27.1665	0.060608	1.21747	-0.504152	no
UL47	sp|P0DN76|U2AF5_HUMAN Splicing factor U2AF 35 kDa subunit-like protein OS=Homo sapiens OX=9606 GN=U2AF1L5 PE=1 SV=1;sp|Q01081|U2AF1_HUMAN Splicing factor U2AF 35 kDa subunit OS=Homo sapiens OX=9606 GN=U2AF1 PE=1 SV=3	U2AF1L5;U2AF1	29.6543	29.1646	29.1253	29.6493	29.5115	29.6122	0.242434	0.615406	-0.276224	no
UL47	sp|P0DPB6|RPAC2_HUMAN DNA-directed RNA polymerases I and III subunit RPAC2 OS=Homo sapiens OX=9606 GN=POLR1D PE=1 SV=1	POLR1D	25.1115	25.2781	25.3286	26.3039	26.1446	25.9529	0.00320059	2.49477	-0.894442	no
UL47	sp|P0DTH5|KITH_HHV11 Thymidine kinase OS=Human herpesvirus 1 (strain 17) OX=10299 GN=TK PE=1 SV=1	TK	25.6367	25.1036	25.6018	23.2405	23.2922	22.982	0.00113629	2.94451	2.27576	no
UL47	sp|P10155|RO60_HUMAN 60 kDa SS-A/Ro ribonucleoprotein OS=Homo sapiens OX=9606 GN=RO60 PE=1 SV=2	RO60	25.2882	24.8659	25.2452	23.9119	24.6128	24.2588	0.0290602	1.5367	0.871964	no
UL47	sp|P10185|GL_HHV11 Envelope glycoprotein L OS=Human herpesvirus 1 (strain 17) OX=10299 GN=gL PE=1 SV=1	gL	24.5553	24.713	24.2352	23.1433	20.4315	23.1186	0.124474	0.904921	2.26997	no
UL47	sp|P10187|NP03_HHV11 Nuclear phosphoprotein UL3 OS=Human herpesvirus 1 (strain 17) OX=10299 GN=UL3 PE=3 SV=1	UL3	23.2359	23.1241	23.8042	24.115	22.8907	22.882	0.854257	0.0684115	0.0921382	no
UL47	sp|P10188|NP04_HHV11 Nuclear protein UL4 OS=Human herpesvirus 1 (strain 17) OX=10299 GN=UL4 PE=3 SV=1	UL4	22.327	22.3254	22.8155	22.2247	22.1562	19.4412	0.315139	0.501498	1.21523	no
UL47	sp|P10190|PORTL_HHV11 Portal protein OS=Human herpesvirus 1 (strain 17) OX=10299 GN=UL6 PE=1 SV=1	UL6	23.9849	24.2602	24.4483	22.1975	21.3576	21.1259	0.00710834	2.14823	2.67078	no
UL47	sp|P10191|CEP1_HHV11 Cytoplasmic envelopment protein 1 OS=Human herpesvirus 1 (strain 17) OX=10299 GN=UL7 PE=1 SV=1	UL7	23.5354	23.4507	23.8775	23.0839	23.6057	23.4758	0.319528	0.495491	0.232722	no
UL47	sp|P10200|CEP2_HHV11 Cytoplasmic envelopment protein 2 OS=Human herpesvirus 1 (strain 17) OX=10299 GN=UL16 PE=1 SV=1	UL16	24.343	23.526	23.6333	21.8971	21.7073	19.9296	0.0367549	1.43468	2.65612	no
UL47	sp|P10201|CVC1_HHV11 Capsid vertex component 1 OS=Human herpesvirus 1 (strain 17) OX=10299 GN=CVC1 PE=1 SV=1	CVC1	23.9334	23.0167	23.8259	21.98	19.3958	20.3771	0.0433737	1.36277	3.00768	no
UL47	sp|P10202|TRX2_HHV11 Triplex capsid protein 2 OS=Human herpesvirus 1 (strain 17) OX=10299 GN=TRX2 PE=1 SV=1	TRX2	28.1405	27.3289	27.9495	25.8274	24.3396	25.0613	0.0100489	1.99788	2.73022	no
UL47	sp|P10205|TEG4_HHV11 Tegument protein UL21 OS=Human herpesvirus 1 (strain 17) OX=10299 GN=UL21 PE=1 SV=1	UL21	24.3764	23.8999	24.1139	21.6901	22.3839	22.0542	0.00170201	2.76904	2.08736	yes
UL47	sp|P10208|UL24_HHV11 Protein UL24 OS=Human herpesvirus 1 (strain 17) OX=10299 GN=UL24 PE=1 SV=1	UL24	25.2421	25.1475	25.4112	24.5834	24.7682	25.1826	0.12559	0.901046	0.422197	no
UL47	sp|P10209|CVC2_HHV11 Capsid vertex component 2 OS=Human herpesvirus 1 (strain 17) OX=10299 GN=CVC2 PE=1 SV=1	CVC2	25.748	24.7875	25.7332	23.7088	23.3687	23.5751	0.0199983	1.69901	1.87203	no
UL47	sp|P10210|SCAF_HHV11 Capsid scaffolding protein OS=Human herpesvirus 1 (strain 17) OX=10299 GN=UL26 PE=1 SV=1	UL26	26.9661	26.6854	26.9914	26.9098	25.3834	26.0569	0.221935	0.653773	0.764273	no
UL47	sp|P10211|GB_HHV11 Envelope glycoprotein B OS=Human herpesvirus 1 (strain 17) OX=10299 GN=gB PE=1 SV=1	gB	26.5948	25.858	26.4802	25.169	24.4437	24.7351	0.00811038	2.09096	1.52841	no
UL47	sp|P10215|NEC1_HHV11 Nuclear egress protein 1 OS=Human herpesvirus 1 (strain 17) OX=10299 GN=NEC1 PE=1 SV=1	NEC1	25.9552	25.8195	25.6012	23.6948	23.1307	23.6532	0.00124422	2.9051	2.29905	no
UL47	sp|P10218|NEC2_HHV11 Nuclear egress protein 2 OS=Human herpesvirus 1 (strain 17) OX=10299 GN=NEC2 PE=1 SV=1	NEC2	26.2029	26.7443	26.0969	24.5008	23.9534	24.238	0.00144766	2.83933	2.11732	yes
UL47	sp|P10219|SCP_HHV11 Small capsomere-interacting protein OS=Human herpesvirus 1 (strain 17) OX=10299 GN=SCP PE=1 SV=1	SCP	24.7515	25.2012	25.3469	26.8982	20.2706	24.541	0.600653	0.221376	1.19662	no
UL47	sp|P10220|LTP_HHV11 Large tegument protein deneddylase OS=Human herpesvirus 1 (strain 17) OX=10299 GN=UL36 PE=1 SV=1	UL36	26.3196	25.4877	26.5467	25.123	24.266	24.2068	0.0224916	1.64798	1.58606	yes
UL47	sp|P10221|ITP_HHV11 Inner tegument protein OS=Human herpesvirus 1 (strain 17) OX=10299 GN=UL37 PE=1 SV=1	UL37	25.5039	24.7819	25.877	24.0089	23.5727	23.3287	0.0149459	1.82548	1.75085	no
UL47	sp|P10224|RIR2_HHV11 Ribonucleoside-diphosphate reductase small subunit OS=Human herpesvirus 1 (strain 17) OX=10299 GN=RIR2 PE=3 SV=1	RIR2	24.0602	23.7973	24.079	23.5391	24.3603	23.0874	0.487823	0.311738	0.316582	no
UL47	sp|P10225|SHUT_HHV11 Virion host shutoff protein OS=Human herpesvirus 1 (strain 17) OX=10299 GN=UL41 PE=1 SV=1	UL41	24.3469	23.8174	24.5796	21.9675	22.5352	22.4503	0.00308013	2.51143	1.93031	no
UL47	sp|P10226|PAP_HHV11 DNA polymerase processivity factor OS=Human herpesvirus 1 (strain 17) OX=10299 GN=UL42 PE=1 SV=1	UL42	26.6853	25.5069	26.2428	27.0132	24.7192	25.5017	0.633381	0.198335	0.400292	no
UL47	sp|P10228|GC_HHV11 Envelope glycoprotein C OS=Human herpesvirus 1 (strain 17) OX=10299 GN=gC PE=1 SV=1	gC	23.6543	23.6189	24.1582	19.5346	20.6568	21.4453	0.0199157	1.7008	3.26487	no
UL47	sp|P10230|TEG1_HHV11 Tegument protein UL46 OS=Human herpesvirus 1 (strain 17) OX=10299 GN=UL46 PE=1 SV=2	UL46	29.6171	29.3705	30.0628	29.099	28.3239	28.1205	0.0379392	1.42091	1.169	yes
UL47	sp|P10231|TEG5_HHV11 Tegument protein UL47 OS=Human herpesvirus 1 (strain 17) OX=10299 GN=UL47 PE=1 SV=1	UL47	35.2693	35.1875	35.0828	29.202	28.7302	28.8898	9.57807e-05	4.01872	6.2392	no
UL47	sp|P10233|VP22_HHV11 Tegument protein VP22 OS=Human herpesvirus 1 (strain 17) OX=10299 GN=UL49 PE=1 SV=1	UL49	30.5257	30.3758	31.017	31.122	30.2999	30.2502	0.823836	0.0841594	0.0821149	yes
UL47	sp|P10234|DUT_HHV11 Deoxyuridine 5-triphosphate nucleotidohydrolase OS=Human herpesvirus 1 (strain 17) OX=10299 GN=DUT PE=3 SV=1	DUT	26.075	24.5897	25.2473	23.7837	22.9171	23.2185	0.0241295	1.61745	1.99756	yes
UL47	sp|P10235|TEG7_HHV11 Tegument protein UL51 OS=Human herpesvirus 1 (strain 17) OX=10299 GN=UL51 PE=1 SV=1	UL51	24.0957	24.6656	25.0129	23.0961	22.7781	20.4666	0.0843045	1.07415	2.47781	no
UL47	sp|P10238|ICP27_HHV11 mRNA export factor OS=Human herpesvirus 1 (strain 17) OX=10299 GN=UL54 PE=1 SV=1	UL54	28.8199	28.2249	28.6028	26.5629	26.3121	26.808	0.00106915	2.97096	1.98821	yes
UL47	sp|P10412|H14_HUMAN Histone H1.4 OS=Homo sapiens OX=9606 GN=H1-4 PE=1 SV=2	H1-4	27.5061	28.1235	28.0399	29.6572	28.9333	29.4525	0.00752797	2.12332	-1.45784	no
UL47	sp|P10599|THIO_HUMAN Thioredoxin OS=Homo sapiens OX=9606 GN=TXN PE=1 SV=3	TXN	24.3412	24.8066	24.9669	21.1284	26.7651	25.2208	0.861582	0.0647036	0.333485	no
UL47	sp|P10809|CH60_HUMAN 60 kDa heat shock protein, mitochondrial OS=Homo sapiens OX=9606 GN=HSPD1 PE=1 SV=2	HSPD1	25.3477	24.1618	24.8331	24.2566	24.5315	24.7383	0.522529	0.28189	0.272073	no
UL47	sp|P11021|BIP_HUMAN Endoplasmic reticulum chaperone BiP OS=Homo sapiens OX=9606 GN=HSPA5 PE=1 SV=2	HSPA5	30.0208	30.1086	30.3732	30.4716	30.6505	30.3273	0.0902127	1.04473	-0.315638	no
UL47	sp|P11047|LAMC1_HUMAN Laminin subunit gamma-1 OS=Homo sapiens OX=9606 GN=LAMC1 PE=1 SV=3	LAMC1	21.5462	21.0566	21.935	20.8933	19.5482	20.7037	0.0970204	1.01314	1.13081	no
UL47	sp|P11142|HSP7C_HUMAN Heat shock cognate 71 kDa protein OS=Homo sapiens OX=9606 GN=HSPA8 PE=1 SV=1	HSPA8	29.2204	29.3244	29.6498	29.7059	29.7609	29.723	0.122136	0.913157	-0.331728	no
UL47	sp|P11387|TOP1_HUMAN DNA topoisomerase 1 OS=Homo sapiens OX=9606 GN=TOP1 PE=1 SV=2	TOP1	28.9326	29.1687	29.178	29.6386	30.0309	30.0458	0.010908	1.96225	-0.811975	no
UL47	sp|P11940|PABP1_HUMAN Polyadenylate-binding protein 1 OS=Homo sapiens OX=9606 GN=PABPC1 PE=1 SV=2	PABPC1	28.9822	29.2422	29.1626	29.1737	28.9858	28.9726	0.447286	0.349415	0.0850075	no
UL47	sp|P12109|CO6A1_HUMAN Collagen alpha-1(VI) chain OS=Homo sapiens OX=9606 GN=COL6A1 PE=1 SV=3	COL6A1	21.9719	21.0693	22.0089	23.4276	21.5093	21.8237	0.456615	0.34045	-0.570134	no
UL47	sp|P12111|CO6A3_HUMAN Collagen alpha-3(VI) chain OS=Homo sapiens OX=9606 GN=COL6A3 PE=1 SV=5	COL6A3	23.641	22.3969	23.8111	24.5987	22.3564	23.233	0.894025	0.0486502	-0.11304	no
UL47	sp|P12236|ADT3_HUMAN ADP/ATP translocase 3 OS=Homo sapiens OX=9606 GN=SLC25A6 PE=1 SV=4	SLC25A6	24.6238	23.9887	23.6184	21.2472	19.9861	21.8157	0.0145986	1.83569	3.06059	no
UL47	sp|P12273|PIP_HUMAN Prolactin-inducible protein OS=Homo sapiens OX=9606 GN=PIP PE=1 SV=1	PIP	23.2605	23.4908	23.3848	24.0641	25.8394	24.542	0.111375	0.953212	-1.43642	no
UL47	sp|P12931|SRC_HUMAN Proto-oncogene tyrosine-protein kinase Src OS=Homo sapiens OX=9606 GN=SRC PE=1 SV=3	SRC	24.5833	24.1687	24.8488	22.3533	22.4263	22.2999	0.00668896	2.17464	2.17371	no
UL47	sp|P12956|XRCC6_HUMAN X-ray repair cross-complementing protein 6 OS=Homo sapiens OX=9606 GN=XRCC6 PE=1 SV=2	XRCC6	24.6708	23.9256	24.585	25.8475	25.8254	26.2745	0.00778811	2.10857	-1.58867	no
UL47	sp|P13010|XRCC5_HUMAN X-ray repair cross-complementing protein 5 OS=Homo sapiens OX=9606 GN=XRCC5 PE=1 SV=3	XRCC5	23.949	23.4361	24.2985	25.0734	25.9965	25.843	0.0105242	1.97781	-1.74314	no
UL47	sp|P13473|LAMP2_HUMAN Lysosome-associated membrane glycoprotein 2 OS=Homo sapiens OX=9606 GN=LAMP2 PE=1 SV=2	LAMP2	20.6238	20.3101	19.7524	21.1339	21.7323	21.5461	0.0201404	1.69593	-1.24198	no
UL47	sp|P13639|EF2_HUMAN Elongation factor 2 OS=Homo sapiens OX=9606 GN=EEF2 PE=1 SV=4	EEF2	22.8423	22.7126	23.0935	21.9857	23.1835	22.3521	0.402979	0.394718	0.375747	no
UL47	sp|P13667|PDIA4_HUMAN Protein disulfide-isomerase A4 OS=Homo sapiens OX=9606 GN=PDIA4 PE=1 SV=2	PDIA4	21.2877	20.5228	21.3291	20.6772	21.0646	21.3761	0.983767	0.00710786	0.00719395	no
UL47	sp|P13674|P4HA1_HUMAN Prolyl 4-hydroxylase subunit alpha-1 OS=Homo sapiens OX=9606 GN=P4HA1 PE=1 SV=2	P4HA1	26.2811	26.3677	26.3747	26.0635	25.6496	26.0411	0.0813249	1.08978	0.423103	no
UL47	sp|P13693|TCTP_HUMAN Translationally-controlled tumor protein OS=Homo sapiens OX=9606 GN=TPT1 PE=1 SV=1	TPT1	20.471	20.3449	20.468	19.3552	20.3025	20.5605	0.434778	0.361732	0.35528	no
UL47	sp|P14618|KPYM_HUMAN Pyruvate kinase PKM OS=Homo sapiens OX=9606 GN=PKM PE=1 SV=4	PKM	26.6476	24.6788	24.609	23.595	24.448	24.6631	0.246451	0.608269	1.07643	no
UL47	sp|P14625|ENPL_HUMAN Endoplasmin OS=Homo sapiens OX=9606 GN=HSP90B1 PE=1 SV=1	HSP90B1	26.4343	24.6986	25.1152	24.1128	24.348	24.4588	0.163766	0.785776	1.10948	no
UL47	sp|P14678|RSMB_HUMAN Small nuclear ribonucleoprotein-associated proteins B and B OS=Homo sapiens OX=9606 GN=SNRPB PE=1 SV=2;sp|P63162|RSMN_HUMAN Small nuclear ribonucleoprotein-associated protein N OS=Homo sapiens OX=9606 GN=SNRPN PE=1 SV=1	SNRPB;SNRPN	26.2175	26.3885	26.1042	27.3665	28.2546	27.8274	0.0177139	1.75169	-1.57945	no
UL47	sp|P14866|HNRPL_HUMAN Heterogeneous nuclear ribonucleoprotein L OS=Homo sapiens OX=9606 GN=HNRNPL PE=1 SV=2	HNRNPL	25.4899	25.8895	25.9858	25.4892	25.4663	25.9325	0.499791	0.301212	0.159063	no
UL47	sp|P14868|SYDC_HUMAN Aspartate--tRNA ligase, cytoplasmic OS=Homo sapiens OX=9606 GN=DARS1 PE=1 SV=2	DARS1	21.175	20.3761	21.2884	21.471	20.9927	22.1736	0.253347	0.596284	-0.599262	no
UL47	sp|P14923|PLAK_HUMAN Junction plakoglobin OS=Homo sapiens OX=9606 GN=JUP PE=1 SV=3	JUP	23.406	25.3275	24.9228	24.4583	26.2379	25.6181	0.322132	0.491966	-0.886042	no
UL47	sp|P15531|NDKA_HUMAN Nucleoside diphosphate kinase A OS=Homo sapiens OX=9606 GN=NME1 PE=1 SV=1	NME1	20.7632	20.5149	19.5652	24.2806	25.4965	23.906	0.00269041	2.57018	-4.27992	no
UL47	sp|P15880|RS2_HUMAN 40S ribosomal protein S2 OS=Homo sapiens OX=9606 GN=RPS2 PE=1 SV=2	RPS2	25.6645	25.7429	25.7962	25.4768	25.3543	25.817	0.311533	0.506497	0.185131	no
UL47	sp|P15924|DESP_HUMAN Desmoplakin OS=Homo sapiens OX=9606 GN=DSP PE=1 SV=3	DSP	23.4994	24.9146	24.8754	24.6579	26.2028	25.7233	0.167372	0.776318	-1.0982	no
UL47	sp|P16070|CD44_HUMAN CD44 antigen OS=Homo sapiens OX=9606 GN=CD44 PE=1 SV=3	CD44	22.6062	22.0787	22.3939	21.4631	20.7393	20.1498	0.0389008	1.41004	1.57554	no
UL47	sp|P16401|H15_HUMAN Histone H1.5 OS=Homo sapiens OX=9606 GN=H1-5 PE=1 SV=3	H1-5	26.1017	26.3729	27.0479	28.4959	27.3982	27.8738	0.0296412	1.5281	-1.41515	no
UL47	sp|P16403|H12_HUMAN Histone H1.2 OS=Homo sapiens OX=9606 GN=H1-2 PE=1 SV=2	H1-2	21.1403	20.4251	20.3269	27.992	26.0593	26.199	0.00446912	2.34978	-6.1193	no
UL47	sp|P16989|YBOX3_HUMAN Y-box-binding protein 3 OS=Homo sapiens OX=9606 GN=YBX3 PE=1 SV=4	YBX3	24.0158	24.4976	24.8005	25.7084	24.8745	25.3329	0.0595255	1.2253	-0.867291	no
UL47	sp|P17096|HMGA1_HUMAN High mobility group protein HMG-I/HMG-Y OS=Homo sapiens OX=9606 GN=HMGA1 PE=1 SV=3	HMGA1	25.3886	25.9647	19.7772	26.4865	25.6505	26.4805	0.332951	0.47762	-2.49565	no
UL47	sp|P17302|CXA1_HUMAN Gap junction alpha-1 protein OS=Homo sapiens OX=9606 GN=GJA1 PE=1 SV=2	GJA1	20.9732	22.8938	23.0533	24.9303	25.2485	24.6338	0.0507755	1.29435	-2.63074	no
UL47	sp|P17655|CAN2_HUMAN Calpain-2 catalytic subunit OS=Homo sapiens OX=9606 GN=CAPN2 PE=1 SV=6	CAPN2	25.2315	26.1152	27.0492	21.3527	20.2912	21.4828	0.00207716	2.68253	5.08969	no
UL47	sp|P17844|DDX5_HUMAN Probable ATP-dependent RNA helicase DDX5 OS=Homo sapiens OX=9606 GN=DDX5 PE=1 SV=1	DDX5	25.6963	25.8173	26.0617	25.4001	25.0051	25.2297	0.0147106	1.83237	0.64683	no
UL47	sp|P17980|PRS6A_HUMAN 26S proteasome regulatory subunit 6A OS=Homo sapiens OX=9606 GN=PSMC3 PE=1 SV=3	PSMC3	23.8299	20.8829	21.5012	21.1918	20.6228	20.6539	0.297109	0.527084	1.24851	no
UL47	sp|P17987|TCPA_HUMAN T-complex protein 1 subunit alpha OS=Homo sapiens OX=9606 GN=TCP1 PE=1 SV=1	TCP1	23.0239	22.1685	21.97	22.2303	21.6371	21.6767	0.239994	0.6198	0.539404	no
UL47	sp|P18124|RL7_HUMAN 60S ribosomal protein L7 OS=Homo sapiens OX=9606 GN=RPL7 PE=1 SV=1	RPL7	25.3123	25.7927	25.8032	26.0789	25.3307	25.6281	0.88177	0.0546445	-0.0431852	no
UL47	sp|P18206|VINC_HUMAN Vinculin OS=Homo sapiens OX=9606 GN=VCL PE=1 SV=4	VCL	21.853	21.1195	21.6765	22.0591	20.5764	20.8998	0.5143	0.288784	0.371217	no
UL47	sp|P18583|SON_HUMAN Protein SON OS=Homo sapiens OX=9606 GN=SON PE=1 SV=4	SON	26.1381	26.4161	26.3686	26.9653	27.312	27.2323	0.00355494	2.44917	-0.862267	no
UL47	sp|P18621|RL17_HUMAN 60S ribosomal protein L17 OS=Homo sapiens OX=9606 GN=RPL17 PE=1 SV=3	RPL17	25.7454	25.5295	24.5947	25.2055	25.6924	25.8749	0.509401	0.29294	-0.301024	no
UL47	sp|P18827|SDC1_HUMAN Syndecan-1 OS=Homo sapiens OX=9606 GN=SDC1 PE=1 SV=3	SDC1	23.5692	23.5519	23.914	19.7238	22.5692	20.2423	0.0810364	1.09132	2.83327	no
UL47	sp|P19338|NUCL_HUMAN Nucleolin OS=Homo sapiens OX=9606 GN=NCL PE=1 SV=3	NCL	25.1259	24.5889	24.8035	24.8604	24.8454	25.196	0.547928	0.261277	-0.127868	no
UL47	sp|P19388|RPAB1_HUMAN DNA-directed RNA polymerases I, II, and III subunit RPABC1 OS=Homo sapiens OX=9606 GN=POLR2E PE=1 SV=4	POLR2E	26.0235	26.4429	26.5888	26.828	26.6804	26.4768	0.207186	0.683639	-0.309977	no
UL47	sp|P19474|RO52_HUMAN E3 ubiquitin-protein ligase TRIM21 OS=Homo sapiens OX=9606 GN=TRIM21 PE=1 SV=1	TRIM21	25.9788	25.7185	25.941	25.2373	25.6502	25.7754	0.173422	0.760895	0.325119	no
UL47	sp|P19784|CSK22_HUMAN Casein kinase II subunit alpha OS=Homo sapiens OX=9606 GN=CSNK2A2 PE=1 SV=1	CSNK2A2	23.643	23.3163	23.1452	20.2943	21.445	20.5129	0.00918493	2.03692	2.61743	no
UL47	sp|P20042|IF2B_HUMAN Eukaryotic translation initiation factor 2 subunit 2 OS=Homo sapiens OX=9606 GN=EIF2S2 PE=1 SV=2	EIF2S2	23.2182	23.045	22.8526	23.406	23.8754	24.6127	0.108563	0.964317	-0.926084	no
UL47	sp|P20290|BTF3_HUMAN Transcription factor BTF3 OS=Homo sapiens OX=9606 GN=BTF3 PE=1 SV=1	BTF3	25.1899	24.8864	24.3412	25.1884	26.0971	25.1285	0.175042	0.756857	-0.665484	no
UL47	sp|P20700|LMNB1_HUMAN Lamin-B1 OS=Homo sapiens OX=9606 GN=LMNB1 PE=1 SV=2	LMNB1	24.345	23.6612	25.1303	23.9972	24.2891	23.4193	0.401146	0.396697	0.476956	no
UL47	sp|P21127|CD11B_HUMAN Cyclin-dependent kinase 11B OS=Homo sapiens OX=9606 GN=CDK11B PE=1 SV=4	CDK11B	24.5352	24.3113	24.9342	24.4335	24.4967	24.278	0.409564	0.387678	0.190773	no
UL47	sp|P21246|PTN_HUMAN Pleiotrophin OS=Homo sapiens OX=9606 GN=PTN PE=1 SV=1	PTN	21.785	21.3051	21.4216	20.934	21.0366	22.3364	0.896703	0.0473513	0.068228	no
UL47	sp|P21291|CSRP1_HUMAN Cysteine and glycine-rich protein 1 OS=Homo sapiens OX=9606 GN=CSRP1 PE=1 SV=3	CSRP1	20.5194	19.3926	24.2138	23.208	23.4333	23.9984	0.272956	0.563907	-2.17131	no
UL47	sp|P21333|FLNA_HUMAN Filamin-A OS=Homo sapiens OX=9606 GN=FLNA PE=1 SV=4	FLNA	25.8979	23.8295	24.0678	23.758	23.6902	23.8453	0.329859	0.481672	0.833936	no
UL47	sp|P21589|5NTD_HUMAN 5-nucleotidase OS=Homo sapiens OX=9606 GN=NT5E PE=1 SV=1	NT5E	21.7144	20.809	21.4588	21.913	20.8326	20.78	0.757382	0.120685	0.152173	no
UL47	sp|P21796|VDAC1_HUMAN Voltage-dependent anion-selective channel protein 1 OS=Homo sapiens OX=9606 GN=VDAC1 PE=1 SV=2	VDAC1	24.1177	22.7905	23.2653	23.0474	23.2463	23.2068	0.623355	0.205265	0.224307	no
UL47	sp|P21980|TGM2_HUMAN Protein-glutamine gamma-glutamyltransferase 2 OS=Homo sapiens OX=9606 GN=TGM2 PE=1 SV=2	TGM2	22.314	21.8276	22.3115	22.4549	21.187	21.1692	0.328472	0.483502	0.54734	no
UL47	sp|P22087|FBRL_HUMAN rRNA 2-O-methyltransferase fibrillarin OS=Homo sapiens OX=9606 GN=FBL PE=1 SV=2	FBL	27.6656	28.447	28.0654	28.485	28.3499	28.6309	0.188953	0.723646	-0.429294	no
UL47	sp|P22090|RS4Y1_HUMAN 40S ribosomal protein S4, Y isoform 1 OS=Homo sapiens OX=9606 GN=RPS4Y1 PE=1 SV=2	RPS4Y1	21.6641	21.5526	22.4102	20.9449	20.3061	20.3961	0.0195266	1.70937	1.32658	no
UL47	sp|P22626|ROA2_HUMAN Heterogeneous nuclear ribonucleoproteins A2/B1 OS=Homo sapiens OX=9606 GN=HNRNPA2B1 PE=1 SV=2	HNRNPA2B1	26.5541	26.9036	26.7095	27.3725	26.8472	26.9654	0.159021	0.798545	-0.339329	no
UL47	sp|P22735|TGM1_HUMAN Protein-glutamine gamma-glutamyltransferase K OS=Homo sapiens OX=9606 GN=TGM1 PE=1 SV=4	TGM1	21.1914	22.2779	23.1617	20.1476	25.4412	23.2638	0.687018	0.163032	-0.740548	no
UL47	sp|P23246|SFPQ_HUMAN Splicing factor, proline- and glutamine-rich OS=Homo sapiens OX=9606 GN=SFPQ PE=1 SV=2	SFPQ	24.272	24.922	24.0307	25.0118	24.2251	24.5835	0.601635	0.220667	-0.198539	no
UL47	sp|P23284|PPIB_HUMAN Peptidyl-prolyl cis-trans isomerase B OS=Homo sapiens OX=9606 GN=PPIB PE=1 SV=2	PPIB	32.1489	32.7654	32.2534	33.3559	33.2398	33.4621	0.0270424	1.56796	-0.963365	no
UL47	sp|P23396|RS3_HUMAN 40S ribosomal protein S3 OS=Homo sapiens OX=9606 GN=RPS3 PE=1 SV=2	RPS3	26.4694	26.4742	26.3711	26.0406	26.2231	26.5044	0.307835	0.511681	0.182232	no
UL47	sp|P23528|COF1_HUMAN Cofilin-1 OS=Homo sapiens OX=9606 GN=CFL1 PE=1 SV=3	CFL1	24.5327	23.8564	23.6357	23.6325	22.8357	23.796	0.217774	0.661993	0.586855	no
UL47	sp|P24534|EF1B_HUMAN Elongation factor 1-beta OS=Homo sapiens OX=9606 GN=EEF1B2 PE=1 SV=3	EEF1B2	25.6609	24.3467	25.217	24.0514	24.2234	24.5897	0.167641	0.775621	0.786716	no
UL47	sp|P25311|ZA2G_HUMAN Zinc-alpha-2-glycoprotein OS=Homo sapiens OX=9606 GN=AZGP1 PE=1 SV=2	AZGP1	21.9768	20.1249	19.2296	21.958	23.538	22.5384	0.0911367	1.04031	-2.23436	no
UL47	sp|P25398|RS12_HUMAN 40S ribosomal protein S12 OS=Homo sapiens OX=9606 GN=RPS12 PE=1 SV=3	RPS12	25.1575	25.1858	26.576	25.8672	25.9326	25.8964	0.635846	0.196648	-0.258968	no
UL47	sp|P25705|ATPA_HUMAN ATP synthase subunit alpha, mitochondrial OS=Homo sapiens OX=9606 GN=ATP5F1A PE=1 SV=1	ATP5F1A	24.5224	23.5417	23.7194	23.4243	23.3581	23.3707	0.212957	0.671708	0.543456	no
UL47	sp|P25787|PSA2_HUMAN Proteasome subunit alpha type-2 OS=Homo sapiens OX=9606 GN=PSMA2 PE=1 SV=2	PSMA2	23.1771	21.3079	21.439	20.7325	20.7439	21.2126	0.210183	0.677401	1.07832	no
UL47	sp|P26196|DDX6_HUMAN Probable ATP-dependent RNA helicase DDX6 OS=Homo sapiens OX=9606 GN=DDX6 PE=1 SV=2	DDX6	22.7386	21.9986	22.1434	21.1654	20.8609	20.1923	0.0147673	1.8307	1.55396	no
UL47	sp|P26368|U2AF2_HUMAN Splicing factor U2AF 65 kDa subunit OS=Homo sapiens OX=9606 GN=U2AF2 PE=1 SV=4	U2AF2	30.4544	30.4302	29.9048	29.9564	29.9507	30.4913	0.634309	0.197699	0.130332	no
UL47	sp|P26373|RL13_HUMAN 60S ribosomal protein L13 OS=Homo sapiens OX=9606 GN=RPL13 PE=1 SV=4	RPL13	25.8635	26.0301	25.5779	25.9409	25.5105	26.0029	0.978906	0.00925892	0.00573306	no
UL47	sp|P26583|HMGB2_HUMAN High mobility group protein B2 OS=Homo sapiens OX=9606 GN=HMGB2 PE=1 SV=2	HMGB2	20.5855	21.9238	21.8704	22.6174	22.7274	23.2071	0.0701163	1.15418	-1.39071	no
UL47	sp|P26599|PTBP1_HUMAN Polypyrimidine tract-binding protein 1 OS=Homo sapiens OX=9606 GN=PTBP1 PE=1 SV=1	PTBP1	24.4274	24.056	24.5514	25.1432	24.587	24.9903	0.065987	1.18054	-0.561917	no
UL47	sp|P27348|1433T_HUMAN 14-3-3 protein theta OS=Homo sapiens OX=9606 GN=YWHAQ PE=1 SV=1	YWHAQ	30.2166	29.8123	30.2164	22.8279	22.6952	22.7433	0.000125459	3.9015	7.32632	no
UL47	sp|P27635|RL10_HUMAN 60S ribosomal protein L10 OS=Homo sapiens OX=9606 GN=RPL10 PE=1 SV=4	RPL10	24.2787	23.9276	24.2431	24.0931	20.3655	23.8382	0.368584	0.433464	1.38419	no
UL47	sp|P27816|MAP4_HUMAN Microtubule-associated protein 4 OS=Homo sapiens OX=9606 GN=MAP4 PE=1 SV=3	MAP4	23.9306	22.7261	24.0757	21.6273	23.3859	23.2638	0.317784	0.497868	0.818447	no
UL47	sp|P28066|PSA5_HUMAN Proteasome subunit alpha type-5 OS=Homo sapiens OX=9606 GN=PSMA5 PE=1 SV=3	PSMA5	21.7965	21.5934	21.9555	21.5274	22.5983	22.1317	0.434955	0.361556	-0.304048	no
UL47	sp|P28370|SMCA1_HUMAN Probable global transcription activator SNF2L1 OS=Homo sapiens OX=9606 GN=SMARCA1 PE=1 SV=2	SMARCA1	21.1218	21.2971	21.4851	21.4853	20.3763	20.7706	0.321026	0.49346	0.423948	no
UL47	sp|P29508|SPB3_HUMAN Serpin B3 OS=Homo sapiens OX=9606 GN=SERPINB3 PE=1 SV=2	SERPINB3	20.9501	21.8754	20.2483	22.6596	23.5998	23.017	0.0284935	1.54525	-2.06754	no
UL47	sp|P29558|RBMS1_HUMAN RNA-binding motif, single-stranded-interacting protein 1 OS=Homo sapiens OX=9606 GN=RBMS1 PE=1 SV=3	RBMS1	21.0876	21.4428	21.7604	21.7761	21.3341	21.2408	0.941274	0.026284	-0.0200236	no
UL47	sp|P29692|EF1D_HUMAN Elongation factor 1-delta OS=Homo sapiens OX=9606 GN=EEF1D PE=1 SV=5	EEF1D	25.5094	24.3461	24.9993	24.6565	24.7069	24.8334	0.583059	0.234288	0.219318	no
UL47	sp|P29966|MARCS_HUMAN Myristoylated alanine-rich C-kinase substrate OS=Homo sapiens OX=9606 GN=MARCKS PE=1 SV=4	MARCKS	22.9701	21.4515	21.6598	22.3902	21.0051	22.9501	0.912225	0.0398978	-0.0880404	no
UL47	sp|P30041|PRDX6_HUMAN Peroxiredoxin-6 OS=Homo sapiens OX=9606 GN=PRDX6 PE=1 SV=3	PRDX6	23.4418	22.0303	22.871	22.0317	22.6145	22.1237	0.333237	0.477247	0.524373	no
UL47	sp|P30050|RL12_HUMAN 60S ribosomal protein L12 OS=Homo sapiens OX=9606 GN=RPL12 PE=1 SV=1	RPL12	25.8124	25.2953	25.512	25.1805	25.143	25.0279	0.0954379	1.02028	0.422772	no
UL47	sp|P30101|PDIA3_HUMAN Protein disulfide-isomerase A3 OS=Homo sapiens OX=9606 GN=PDIA3 PE=1 SV=4	PDIA3	23.433	20.0132	19.7672	20.2481	19.4348	20.2079	0.449746	0.347032	1.10756	no
UL47	sp|P31151|S10A7_HUMAN Protein S100-A7 OS=Homo sapiens OX=9606 GN=S100A7 PE=1 SV=4	S100A7	22.3476	21.0391	21.4849	21.107	24.792	22.0554	0.456479	0.340579	-1.02759	no
UL47	sp|P31689|DNJA1_HUMAN DnaJ homolog subfamily A member 1 OS=Homo sapiens OX=9606 GN=DNAJA1 PE=1 SV=2	DNAJA1	21.981	22.7602	22.5443	21.0368	20.4109	21.5391	0.027535	1.56011	1.43287	no
UL47	sp|P31942|HNRH3_HUMAN Heterogeneous nuclear ribonucleoprotein H3 OS=Homo sapiens OX=9606 GN=HNRNPH3 PE=1 SV=2	HNRNPH3	24.2654	24.441	24.6112	25.1157	24.4094	24.07	0.79777	0.0981224	-0.0925165	no
UL47	sp|P31943|HNRH1_HUMAN Heterogeneous nuclear ribonucleoprotein H OS=Homo sapiens OX=9606 GN=HNRNPH1 PE=1 SV=4	HNRNPH1	27.5686	27.7764	27.7466	27.3939	27.0652	27.3502	0.0325817	1.48703	0.427463	no
UL47	sp|P31944|CASPE_HUMAN Caspase-14 OS=Homo sapiens OX=9606 GN=CASP14 PE=1 SV=2	CASP14	22.0862	23.9497	23.8094	20.1478	24.8016	19.6448	0.402678	0.395042	1.75036	no
UL47	sp|P31946|1433B_HUMAN 14-3-3 protein beta/alpha OS=Homo sapiens OX=9606 GN=YWHAB PE=1 SV=3	YWHAB	29.6411	29.307	28.9327	20.9777	24.3518	20.1215	0.0261243	1.58296	7.47659	no
UL47	sp|P32119|PRDX2_HUMAN Peroxiredoxin-2 OS=Homo sapiens OX=9606 GN=PRDX2 PE=1 SV=5	PRDX2	21.9077	22.8788	22.5279	23.2061	23.307	22.9512	0.114373	0.941675	-0.71662	no
UL47	sp|P32888|TRX1_HHV11 Triplex capsid protein 1 OS=Human herpesvirus 1 (strain 17) OX=10299 GN=TRX1 PE=1 SV=1	TRX1	26.8053	26.5829	27.3948	25.6014	24.6707	24.7292	0.0084771	2.07175	1.92722	no
UL47	sp|P32969|RL9_HUMAN 60S ribosomal protein L9 OS=Homo sapiens OX=9606 GN=RPL9 PE=1 SV=1	RPL9	24.8527	23.4864	24.0026	24.6233	23.7204	25.2252	0.527577	0.277714	-0.409054	no
UL47	sp|P33240|CSTF2_HUMAN Cleavage stimulation factor subunit 2 OS=Homo sapiens OX=9606 GN=CSTF2 PE=1 SV=1	CSTF2	21.3198	21.0843	20.4899	23.1132	22.6966	22.9765	0.00615314	2.2109	-1.96409	no
UL47	sp|P34932|HSP74_HUMAN Heat shock 70 kDa protein 4 OS=Homo sapiens OX=9606 GN=HSPA4 PE=1 SV=4	HSPA4	22.2757	21.6066	22.9474	21.9184	21.5512	21.7951	0.3087	0.510464	0.521656	no
UL47	sp|P35052|GPC1_HUMAN Glypican-1 OS=Homo sapiens OX=9606 GN=GPC1 PE=1 SV=2	GPC1	26.1605	26.1563	25.8166	24.0494	23.576	24.6068	0.0132391	1.87814	1.96706	no
UL47	sp|P35268|RL22_HUMAN 60S ribosomal protein L22 OS=Homo sapiens OX=9606 GN=RPL22 PE=1 SV=2	RPL22	29.1238	29.8961	20.4229	30.5816	30.3896	30.6997	0.31161	0.506388	-4.07603	no
UL47	sp|P35269|T2FA_HUMAN General transcription factor IIF subunit 1 OS=Homo sapiens OX=9606 GN=GTF2F1 PE=1 SV=2	GTF2F1	22.9423	21.6622	21.9863	20.0229	20.5602	23.6249	0.560336	0.251552	0.794321	no
UL47	sp|P35579|MYH9_HUMAN Myosin-9 OS=Homo sapiens OX=9606 GN=MYH9 PE=1 SV=4	MYH9	25.2623	24.482	24.7986	25.0805	25.2192	25.023	0.370565	0.431136	-0.259928	no
UL47	sp|P35580|MYH10_HUMAN Myosin-10 OS=Homo sapiens OX=9606 GN=MYH10 PE=1 SV=3	MYH10	21.6859	21.4103	21.9784	22.4384	22.2712	22.248	0.0486253	1.31314	-0.627667	no
UL47	sp|P35606|COPB2_HUMAN Coatomer subunit beta OS=Homo sapiens OX=9606 GN=COPB2 PE=1 SV=2	COPB2	24.8533	24.3987	23.935	19.3136	20.3404	21.5977	0.015943	1.79743	3.97845	no
UL47	sp|P35611|ADDA_HUMAN Alpha-adducin OS=Homo sapiens OX=9606 GN=ADD1 PE=1 SV=2	ADD1	26.813	26.8491	26.254	26.698	25.9302	26.5796	0.486146	0.313233	0.236091	no
UL47	sp|P35637|FUS_HUMAN RNA-binding protein FUS OS=Homo sapiens OX=9606 GN=FUS PE=1 SV=1	FUS	23.4893	24.3607	24.0762	21.3159	20.467	20.7067	0.000947106	3.0236	3.14554	no
UL47	sp|P36578|RL4_HUMAN 60S ribosomal protein L4 OS=Homo sapiens OX=9606 GN=RPL4 PE=1 SV=5	RPL4	26.5742	26.3915	26.5982	25.6044	25.5781	25.56	0.00364742	2.43801	0.940478	no
UL47	sp|P36957|ODO2_HUMAN Dihydrolipoyllysine-residue succinyltransferase component of 2-oxoglutarate dehydrogenase complex, mitochondrial OS=Homo sapiens OX=9606 GN=DLST PE=1 SV=4	DLST	22.6675	21.9457	22.175	20.5654	21.2291	20.6577	0.00828895	2.0815	1.44531	no
UL47	sp|P37108|SRP14_HUMAN Signal recognition particle 14 kDa protein OS=Homo sapiens OX=9606 GN=SRP14 PE=1 SV=2	SRP14	25.4051	24.9355	25.2214	25.6833	25.3615	25.9007	0.0919748	1.03633	-0.46114	no
UL47	sp|P38159|RBMX_HUMAN RNA-binding motif protein, X chromosome OS=Homo sapiens OX=9606 GN=RBMX PE=1 SV=3	RBMX	28.183	28.5513	28.2521	28.8093	28.7776	28.8637	0.043978	1.35677	-0.488039	no
UL47	sp|P38646|GRP75_HUMAN Stress-70 protein, mitochondrial OS=Homo sapiens OX=9606 GN=HSPA9 PE=1 SV=2	HSPA9	24.602	24.1626	24.388	24.506	24.845	24.8592	0.109647	0.960003	-0.352508	no
UL47	sp|P38919|IF4A3_HUMAN Eukaryotic initiation factor 4A-III OS=Homo sapiens OX=9606 GN=EIF4A3 PE=1 SV=4	EIF4A3	24.6387	24.8406	25.0154	24.2304	23.5273	23.6316	0.0252991	1.59689	1.03511	no
UL47	sp|P39019|RS19_HUMAN 40S ribosomal protein S19 OS=Homo sapiens OX=9606 GN=RPS19 PE=1 SV=2	RPS19	25.0127	25.7386	25.4317	25.0564	24.931	25.8662	0.777545	0.109275	0.109775	no
UL47	sp|P39023|RL3_HUMAN 60S ribosomal protein L3 OS=Homo sapiens OX=9606 GN=RPL3 PE=1 SV=2	RPL3	25.3157	24.9781	25.2396	25.0905	24.3226	25.4414	0.57041	0.243813	0.226345	no
UL47	sp|P39060|COIA1_HUMAN Collagen alpha-1(XVIII) chain OS=Homo sapiens OX=9606 GN=COL18A1 PE=1 SV=5	COL18A1	24.0956	23.4681	23.7508	23.1486	23.2433	22.8337	0.0402867	1.39484	0.69627	no
UL47	sp|P40429|RL13A_HUMAN 60S ribosomal protein L13a OS=Homo sapiens OX=9606 GN=RPL13A PE=1 SV=2	RPL13A	24.9067	25.0395	24.8856	25.1889	24.8299	25.6801	0.361482	0.441913	-0.289016	no
UL47	sp|P40926|MDHM_HUMAN Malate dehydrogenase, mitochondrial OS=Homo sapiens OX=9606 GN=MDH2 PE=1 SV=3	MDH2	22.6553	22.5238	22.2145	22.2766	20.9934	22.2171	0.264514	0.577552	0.63551	no
UL47	sp|P40939|ECHA_HUMAN Trifunctional enzyme subunit alpha, mitochondrial OS=Homo sapiens OX=9606 GN=HADHA PE=1 SV=2	HADHA	23.8018	22.7893	23.2567	21.1497	20.4774	21.6024	0.00757425	2.12066	2.20607	no
UL47	sp|P41091|IF2G_HUMAN Eukaryotic translation initiation factor 2 subunit 3 OS=Homo sapiens OX=9606 GN=EIF2S3 PE=1 SV=3;sp|Q2VIR3|IF2GL_HUMAN Eukaryotic translation initiation factor 2 subunit 3B OS=Homo sapiens OX=9606 GN=EIF2S3B PE=2 SV=2	EIF2S3;EIF2S3B	24.3287	24.1881	24.1138	23.9649	23.9354	24.232	0.226964	0.644044	0.166089	no
UL47	sp|P41567|EIF1_HUMAN Eukaryotic translation initiation factor 1 OS=Homo sapiens OX=9606 GN=EIF1 PE=1 SV=1;sp|O60739|EIF1B_HUMAN Eukaryotic translation initiation factor 1b OS=Homo sapiens OX=9606 GN=EIF1B PE=1 SV=2	EIF1;EIF1B	21.5438	22.0155	22.5872	23.5765	23.1311	23.2437	0.0360511	1.44308	-1.26826	no
UL47	sp|P42285|MTREX_HUMAN Exosome RNA helicase MTR4 OS=Homo sapiens OX=9606 GN=MTREX PE=1 SV=3	MTREX	23.1729	22.7043	22.8953	20.1231	20.4896	21.2198	0.00979735	2.00889	2.31333	no
UL47	sp|P42677|RS27_HUMAN 40S ribosomal protein S27 OS=Homo sapiens OX=9606 GN=RPS27 PE=1 SV=3	RPS27	23.7568	24.5176	24.4052	24.8688	21.3189	20.7966	0.274302	0.561771	1.89846	no
UL47	sp|P43243|MATR3_HUMAN Matrin-3 OS=Homo sapiens OX=9606 GN=MATR3 PE=1 SV=2	MATR3	23.5367	23.0261	23.0205	22.4707	20.5642	21.5542	0.0830801	1.0805	1.66473	no
UL47	sp|P43307|SSRA_HUMAN Translocon-associated protein subunit alpha OS=Homo sapiens OX=9606 GN=SSR1 PE=1 SV=3	SSR1	24.0984	23.1739	23.0898	22.618	21.5565	21.4643	0.0336162	1.47345	1.57446	no
UL47	sp|P45880|VDAC2_HUMAN Voltage-dependent anion-selective channel protein 2 OS=Homo sapiens OX=9606 GN=VDAC2 PE=1 SV=2	VDAC2	24.3283	23.2159	24.1587	22.6481	22.408	22.8258	0.0537539	1.26959	1.27366	no
UL47	sp|P46060|RAGP1_HUMAN Ran GTPase-activating protein 1 OS=Homo sapiens OX=9606 GN=RANGAP1 PE=1 SV=1	RANGAP1	21.8112	22.1574	22.0236	21.5134	20.612	21.2477	0.0679152	1.16803	0.87301	no
UL47	sp|P46087|NOP2_HUMAN Probable 28S rRNA (cytosine(4447)-C(5))-methyltransferase OS=Homo sapiens OX=9606 GN=NOP2 PE=1 SV=2	NOP2	22.9168	22.7262	22.2441	22.2938	21.7439	22.7216	0.345378	0.461705	0.37589	no
UL47	sp|P46776|RL27A_HUMAN 60S ribosomal protein L27a OS=Homo sapiens OX=9606 GN=RPL27A PE=1 SV=2	RPL27A	24.7366	25.3662	25.0596	25.4392	24.8006	25.0326	0.89481	0.0482694	-0.0366937	no
UL47	sp|P46777|RL5_HUMAN 60S ribosomal protein L5 OS=Homo sapiens OX=9606 GN=RPL5 PE=1 SV=3	RPL5	24.7541	24.9486	25.0504	24.602	24.2676	24.3641	0.0191345	1.71818	0.506473	no
UL47	sp|P46778|RL21_HUMAN 60S ribosomal protein L21 OS=Homo sapiens OX=9606 GN=RPL21 PE=1 SV=2	RPL21	24.8061	25.2373	25.0454	24.8655	24.6826	25.0435	0.367109	0.435205	0.165765	no
UL47	sp|P46779|RL28_HUMAN 60S ribosomal protein L28 OS=Homo sapiens OX=9606 GN=RPL28 PE=1 SV=3	RPL28	24.66	24.6877	24.8117	19.7963	20.4654	20.6001	0.00237923	2.62356	4.43253	no
UL47	sp|P46781|RS9_HUMAN 40S ribosomal protein S9 OS=Homo sapiens OX=9606 GN=RPS9 PE=1 SV=3	RPS9	25.6866	25.8478	25.7349	25.7424	25.1558	25.5643	0.258141	0.588144	0.268876	no
UL47	sp|P46782|RS5_HUMAN 40S ribosomal protein S5 OS=Homo sapiens OX=9606 GN=RPS5 PE=1 SV=4	RPS5	26.5251	25.5949	25.9629	25.161	24.9068	24.9377	0.0531606	1.27441	1.02582	no
UL47	sp|P46783|RS10_HUMAN 40S ribosomal protein S10 OS=Homo sapiens OX=9606 GN=RPS10 PE=1 SV=1	RPS10	26.2411	26.121	26.4614	26.4669	25.9723	26.4183	0.954816	0.0200802	-0.011357	no
UL47	sp|P46821|MAP1B_HUMAN Microtubule-associated protein 1B OS=Homo sapiens OX=9606 GN=MAP1B PE=1 SV=2	MAP1B	23.8843	24.2831	23.5896	24.42	23.6297	24.0942	0.694385	0.1584	-0.128977	no
UL47	sp|P47914|RL29_HUMAN 60S ribosomal protein L29 OS=Homo sapiens OX=9606 GN=RPL29 PE=1 SV=2	RPL29	25.2355	21.9811	20.9298	26.1125	25.0178	25.4163	0.156894	0.804393	-2.80006	no
UL47	sp|P48444|COPD_HUMAN Coatomer subunit delta OS=Homo sapiens OX=9606 GN=ARCN1 PE=1 SV=1	ARCN1	25.498	24.5732	24.0218	22.462	22.76	22.6764	0.036223	1.44102	2.06485	no
UL47	sp|P48643|TCPE_HUMAN T-complex protein 1 subunit epsilon OS=Homo sapiens OX=9606 GN=CCT5 PE=1 SV=1	CCT5	22.3317	21.4621	22.0289	21.6101	19.4217	21.2823	0.222004	0.653639	1.16948	no
UL47	sp|P48681|NEST_HUMAN Nestin OS=Homo sapiens OX=9606 GN=NES PE=1 SV=2	NES	22.9634	21.4369	22.9977	25.8142	22.8612	23.6884	0.196388	0.706884	-1.65524	no
UL47	sp|P49368|TCPG_HUMAN T-complex protein 1 subunit gamma OS=Homo sapiens OX=9606 GN=CCT3 PE=1 SV=4	CCT3	22.8602	21.8287	22.067	21.1779	20.2524	20.9011	0.024414	1.61236	1.4748	no
UL47	sp|P49755|TMEDA_HUMAN Transmembrane emp24 domain-containing protein 10 OS=Homo sapiens OX=9606 GN=TMED10 PE=1 SV=2	TMED10	22.6781	21.1895	21.5305	21.5573	21.1723	21.4181	0.454751	0.342226	0.416786	no
UL47	sp|P49756|RBM25_HUMAN RNA-binding protein 25 OS=Homo sapiens OX=9606 GN=RBM25 PE=1 SV=3	RBM25	29.5083	29.9025	30.0852	30.26	30.312	30.4166	0.0909654	1.04112	-0.49752	no
UL47	sp|P49757|NUMB_HUMAN Protein numb homolog OS=Homo sapiens OX=9606 GN=NUMB PE=1 SV=2	NUMB	22.8884	23.1118	23.334	24.3741	24.1175	23.8279	0.00896904	2.04725	-0.995114	no
UL47	sp|P50454|SERPH_HUMAN Serpin H1 OS=Homo sapiens OX=9606 GN=SERPINH1 PE=1 SV=2	SERPINH1	26.3654	25.2205	25.4001	24.6564	24.8027	24.8515	0.125299	0.902052	0.891811	no
UL47	sp|P50914|RL14_HUMAN 60S ribosomal protein L14 OS=Homo sapiens OX=9606 GN=RPL14 PE=1 SV=4	RPL14	26.197	25.822	26.3186	26.1799	25.6952	25.7586	0.333003	0.477552	0.23461	no
UL47	sp|P50991|TCPD_HUMAN T-complex protein 1 subunit delta OS=Homo sapiens OX=9606 GN=CCT4 PE=1 SV=4	CCT4	22.6646	21.9254	22.209	21.1242	19.7594	20.6491	0.0294204	1.53135	1.75541	no
UL47	sp|P51531|SMCA2_HUMAN Probable global transcription activator SNF2L2 OS=Homo sapiens OX=9606 GN=SMARCA2 PE=1 SV=2	SMARCA2	21.4406	20.4762	21.7251	21.8676	21.673	21.7059	0.291501	0.53536	-0.534823	no
UL47	sp|P51532|SMCA4_HUMAN Transcription activator BRG1 OS=Homo sapiens OX=9606 GN=SMARCA4 PE=1 SV=2	SMARCA4	24.8489	23.9895	24.5466	24.5569	25.2975	24.9127	0.237271	0.624756	-0.46071	no
UL47	sp|P51571|SSRD_HUMAN Translocon-associated protein subunit delta OS=Homo sapiens OX=9606 GN=SSR4 PE=1 SV=1	SSR4	23.2031	21.3055	21.7843	20.4002	21.9419	20.0307	0.184946	0.732955	1.30673	no
UL47	sp|P51610|HCFC1_HUMAN Host cell factor 1 OS=Homo sapiens OX=9606 GN=HCFC1 PE=1 SV=2	HCFC1	22.0601	22.3408	22.687	20.9806	20.9789	21.4154	0.0068042	2.16722	1.23764	no
UL47	sp|P51659|DHB4_HUMAN Peroxisomal multifunctional enzyme type 2 OS=Homo sapiens OX=9606 GN=HSD17B4 PE=1 SV=3	HSD17B4	23.402	22.8658	22.5957	21.0631	22.4509	21.8791	0.0833955	1.07886	1.15682	no
UL47	sp|P51991|ROA3_HUMAN Heterogeneous nuclear ribonucleoprotein A3 OS=Homo sapiens OX=9606 GN=HNRNPA3 PE=1 SV=2	HNRNPA3	25.347	25.7183	25.9178	26.1359	26.0159	25.9462	0.146251	0.8349	-0.371635	no
UL47	sp|P52272|HNRPM_HUMAN Heterogeneous nuclear ribonucleoprotein M OS=Homo sapiens OX=9606 GN=HNRNPM PE=1 SV=3	HNRNPM	26.8872	26.7897	27.1015	26.8931	26.4164	26.9933	0.486739	0.312703	0.158497	no
UL47	sp|P52292|IMA1_HUMAN Importin subunit alpha-1 OS=Homo sapiens OX=9606 GN=KPNA2 PE=1 SV=1	KPNA2	22.1174	22.7805	22.4587	21.3767	21.0221	20.827	0.00577688	2.23831	1.37697	no
UL47	sp|P52298|NCBP2_HUMAN Nuclear cap-binding protein subunit 2 OS=Homo sapiens OX=9606 GN=NCBP2 PE=1 SV=1	NCBP2	24.6981	24.405	21.7781	24.5881	24.6783	24.4569	0.414903	0.382054	-0.947354	no
UL47	sp|P52434|RPAB3_HUMAN DNA-directed RNA polymerases I, II, and III subunit RPABC3 OS=Homo sapiens OX=9606 GN=POLR2H PE=1 SV=4	POLR2H	25.4678	24.8585	25.1744	23.8191	20.6524	23.9998	0.160774	0.793784	2.34313	no
UL47	sp|P52597|HNRPF_HUMAN Heterogeneous nuclear ribonucleoprotein F OS=Homo sapiens OX=9606 GN=HNRNPF PE=1 SV=3	HNRNPF	26.8418	26.7058	26.5063	26.6728	26.6574	26.4205	0.472387	0.325702	0.101071	no
UL47	sp|P52756|RBM5_HUMAN RNA-binding protein 5 OS=Homo sapiens OX=9606 GN=RBM5 PE=1 SV=2	RBM5	24.6601	24.0267	24.4671	25.1107	25.2922	25.7634	0.0205734	1.68669	-1.0041	no
UL47	sp|P52907|CAZA1_HUMAN F-actin-capping protein subunit alpha-1 OS=Homo sapiens OX=9606 GN=CAPZA1 PE=1 SV=3	CAPZA1	22.3989	22.373	23.1634	22.6058	23.2947	23.0825	0.352319	0.453064	-0.349237	no
UL47	sp|P53618|COPB_HUMAN Coatomer subunit beta OS=Homo sapiens OX=9606 GN=COPB1 PE=1 SV=3	COPB1	23.7358	22.6202	23.0705	20.8722	20.8105	21.1421	0.0144	1.84164	2.20056	no
UL47	sp|P53621|COPA_HUMAN Coatomer subunit alpha OS=Homo sapiens OX=9606 GN=COPA PE=1 SV=2	COPA	24.7534	24.2797	24.758	20.7411	21.4355	22.2508	0.0113814	1.9438	3.1212	no
UL47	sp|P53999|TCP4_HUMAN Activated RNA polymerase II transcriptional coactivator p15 OS=Homo sapiens OX=9606 GN=SUB1 PE=1 SV=3	SUB1	28.8649	29.0667	28.103	29.1632	29.7881	30.0803	0.0669403	1.17431	-0.999001	no
UL47	sp|P54652|HSP72_HUMAN Heat shock-related 70 kDa protein 2 OS=Homo sapiens OX=9606 GN=HSPA2 PE=1 SV=1	HSPA2	24.9712	24.58	24.9831	25.2993	25.548	25.2495	0.0377419	1.42318	-0.520823	no
UL47	sp|P55072|TERA_HUMAN Transitional endoplasmic reticulum ATPase OS=Homo sapiens OX=9606 GN=VCP PE=1 SV=4	VCP	22.9095	22.8992	22.4123	21.3956	21.7986	21.9537	0.0118313	1.92697	1.02437	no
UL47	sp|P55081|MFAP1_HUMAN Microfibrillar-associated protein 1 OS=Homo sapiens OX=9606 GN=MFAP1 PE=1 SV=2	MFAP1	26.0271	26.3104	26.6664	27.2479	27.9134	27.5917	0.00944008	2.02502	-1.24967	no
UL47	sp|P55145|MANF_HUMAN Mesencephalic astrocyte-derived neurotrophic factor OS=Homo sapiens OX=9606 GN=MANF PE=1 SV=3	MANF	22.2695	22.7577	22.4936	23.5901	23.5053	23.651	0.0114373	1.94168	-1.0752	no
UL47	sp|P55769|NH2L1_HUMAN NHP2-like protein 1 OS=Homo sapiens OX=9606 GN=SNU13 PE=1 SV=3	SNU13	25.4551	26.6084	26.3669	27.5976	27.3441	27.3262	0.0602225	1.22024	-1.27918	no
UL47	sp|P55884|EIF3B_HUMAN Eukaryotic translation initiation factor 3 subunit B OS=Homo sapiens OX=9606 GN=EIF3B PE=1 SV=3	EIF3B	23.1832	22.6194	23.449	21.2005	18.8939	21.2784	0.067291	1.17204	2.62626	no
UL47	sp|P56537|IF6_HUMAN Eukaryotic translation initiation factor 6 OS=Homo sapiens OX=9606 GN=EIF6 PE=1 SV=1	EIF6	24.02	24.6014	24.7788	24.5678	24.502	24.649	0.690735	0.160688	-0.106208	no
UL47	sp|Q99879|H2B1M_HUMAN Histone H2B type 1-M OS=Homo sapiens OX=9606 GN=H2BC14 PE=1 SV=3;sp|Q99877|H2B1N_HUMAN Histone H2B type 1-N OS=Homo sapiens OX=9606 GN=H2BC15 PE=1 SV=3;sp|Q93079|H2B1H_HUMAN Histone H2B type 1-H OS=Homo sapiens OX=9606 GN=H2BC9 PE=1 S	H2BC14;H2BC15;H2BC9;H2BC18;H2BC4;H2BC5;H2BC12;H2BS1;H2BC13	29.2006	29.2996	29.5687	31.2715	29.2167	29.7403	0.363163	0.439899	-0.719825	yes
UL47	sp|P59780|AP3S2_HUMAN AP-3 complex subunit sigma-2 OS=Homo sapiens OX=9606 GN=AP3S2 PE=2 SV=1	AP3S2	23.3788	24.1276	24.3212	22.5642	23.7532	23.3615	0.191446	0.717953	0.716263	no
UL47	sp|P60002|ELOF1_HUMAN Transcription elongation factor 1 homolog OS=Homo sapiens OX=9606 GN=ELOF1 PE=1 SV=1	ELOF1	25.0257	25.5689	19.9008	25.4131	25.1481	25.5063	0.411813	0.3853	-1.85736	no
UL47	sp|P60660|MYL6_HUMAN Myosin light polypeptide 6 OS=Homo sapiens OX=9606 GN=MYL6 PE=1 SV=2	MYL6	25.2086	24.8088	25.1628	24.9081	25.0509	25.2194	0.997038	0.00128849	0.000616594	no
UL47	sp|P60709|ACTB_HUMAN Actin, cytoplasmic 1 OS=Homo sapiens OX=9606 GN=ACTB PE=1 SV=1	ACTB	28.4772	28.1457	28.4279	28.0179	27.2704	27.3427	0.060093	1.22118	0.806568	no
UL47	sp|P60842|IF4A1_HUMAN Eukaryotic initiation factor 4A-I OS=Homo sapiens OX=9606 GN=EIF4A1 PE=1 SV=1	EIF4A1	23.777	22.9802	23.3077	22.3579	23.2459	20.5361	0.238092	0.623255	1.30829	no
UL47	sp|P60866|RS20_HUMAN 40S ribosomal protein S20 OS=Homo sapiens OX=9606 GN=RPS20 PE=1 SV=1	RPS20	26.4671	26.0334	26.2956	26.5446	26.1465	26.3877	0.611535	0.213578	-0.0942295	no
UL47	sp|P61224|RAP1B_HUMAN Ras-related protein Rap-1b OS=Homo sapiens OX=9606 GN=RAP1B PE=1 SV=1;sp|A6NIZ1|RP1BL_HUMAN Ras-related protein Rap-1b-like protein OS=Homo sapiens OX=9606 PE=2 SV=1	RAP1B;NA	23.8563	22.3806	23.1344	22.1714	22.6087	22.8433	0.307809	0.511719	0.582625	no
UL47	sp|P61247|RS3A_HUMAN 40S ribosomal protein S3a OS=Homo sapiens OX=9606 GN=RPS3A PE=1 SV=2	RPS3A	25.4397	25.2034	25.2942	24.8379	24.1217	24.3562	0.0426361	1.37022	0.87384	no
UL47	sp|P61289|PSME3_HUMAN Proteasome activator complex subunit 3 OS=Homo sapiens OX=9606 GN=PSME3 PE=1 SV=1	PSME3	23.4702	22.4003	22.4711	20.852	21.9998	18.8928	0.123162	0.909523	2.19898	no
UL47	sp|P61313|RL15_HUMAN 60S ribosomal protein L15 OS=Homo sapiens OX=9606 GN=RPL15 PE=1 SV=2	RPL15	24.2537	23.2802	23.8876	23.5787	22.8717	24.1051	0.56299	0.249499	0.288706	no
UL47	sp|P61353|RL27_HUMAN 60S ribosomal protein L27 OS=Homo sapiens OX=9606 GN=RPL27 PE=1 SV=2	RPL27	25.6999	25.7516	25.9498	25.8533	25.4356	20.0118	0.392756	0.405878	2.03358	no
UL47	sp|P61513|RL37A_HUMAN 60S ribosomal protein L37a OS=Homo sapiens OX=9606 GN=RPL37A PE=1 SV=2	RPL37A	23.9161	24.8063	24.2552	21.1138	20.6455	20.1331	0.000677265	3.16924	3.69504	no
UL47	sp|P61604|CH10_HUMAN 10 kDa heat shock protein, mitochondrial OS=Homo sapiens OX=9606 GN=HSPE1 PE=1 SV=2	HSPE1	20.4191	20.6169	23.4931	23.3824	23.7198	24.0595	0.151445	0.819744	-2.2109	no
UL47	sp|P61626|LYSC_HUMAN Lysozyme C OS=Homo sapiens OX=9606 GN=LYZ PE=1 SV=1	LYZ	23.4807	23.3306	19.7862	22.3014	24.4625	24.4217	0.349763	0.456226	-1.52932	no
UL47	sp|P61978|HNRPK_HUMAN Heterogeneous nuclear ribonucleoprotein K OS=Homo sapiens OX=9606 GN=HNRNPK PE=1 SV=1	HNRNPK	28.2521	28.4061	28.2979	28.4336	28.218	28.463	0.594547	0.225814	-0.0528189	no
UL47	sp|P61981|1433G_HUMAN 14-3-3 protein gamma OS=Homo sapiens OX=9606 GN=YWHAG PE=1 SV=2	YWHAG	30.6193	31.4132	30.4409	19.3791	18.0135	20.4022	0.00101188	2.99487	11.5596	no
UL47	sp|P62081|RS7_HUMAN 40S ribosomal protein S7 OS=Homo sapiens OX=9606 GN=RPS7 PE=1 SV=1	RPS7	26.4915	26.5024	26.7662	25.3034	25.6755	24.7003	0.0315347	1.50121	1.36029	no
UL47	sp|P62136|PP1A_HUMAN Serine/threonine-protein phosphatase PP1-alpha catalytic subunit OS=Homo sapiens OX=9606 GN=PPP1CA PE=1 SV=1	PPP1CA	22.8409	22.8149	23.2158	22.608	21.5787	22.5827	0.16411	0.784865	0.70071	no
UL47	sp|P62140|PP1B_HUMAN Serine/threonine-protein phosphatase PP1-beta catalytic subunit OS=Homo sapiens OX=9606 GN=PPP1CB PE=1 SV=3	PPP1CB	23.2677	23.5311	23.897	23.2784	20.6795	23.6816	0.392396	0.406275	1.01875	no
UL47	sp|P62241|RS8_HUMAN 40S ribosomal protein S8 OS=Homo sapiens OX=9606 GN=RPS8 PE=1 SV=2	RPS8	26.4478	26.43	26.361	26.3935	26.1567	26.2073	0.144185	0.841081	0.160455	no
UL47	sp|P62249|RS16_HUMAN 40S ribosomal protein S16 OS=Homo sapiens OX=9606 GN=RPS16 PE=1 SV=2	RPS16	26.3979	26.6617	26.6369	26.8342	26.1558	26.5024	0.772781	0.111943	0.0679654	no
UL47	sp|P62258|1433E_HUMAN 14-3-3 protein epsilon OS=Homo sapiens OX=9606 GN=YWHAE PE=1 SV=1	YWHAE	32.6245	32.9811	32.855	24.1319	24.3669	24.1534	9.54724e-07	6.02012	8.60283	no
UL47	sp|P62263|RS14_HUMAN 40S ribosomal protein S14 OS=Homo sapiens OX=9606 GN=RPS14 PE=1 SV=3	RPS14	25.3442	25.2318	25.5131	25.6183	24.9792	25.4586	0.961594	0.0170083	0.0110066	no
UL47	sp|P62269|RS18_HUMAN 40S ribosomal protein S18 OS=Homo sapiens OX=9606 GN=RPS18 PE=1 SV=3	RPS18	24.4571	25.2269	25.2393	25.2942	25.1803	25.3803	0.352693	0.452603	-0.310475	no
UL47	sp|P62277|RS13_HUMAN 40S ribosomal protein S13 OS=Homo sapiens OX=9606 GN=RPS13 PE=1 SV=2	RPS13	25.9257	25.5993	25.8097	25.3801	25.1163	25.1454	0.011727	1.93081	0.564319	no
UL47	sp|P62280|RS11_HUMAN 40S ribosomal protein S11 OS=Homo sapiens OX=9606 GN=RPS11 PE=1 SV=3	RPS11	26.0127	25.7313	25.2096	26.3546	26.6543	25.9832	0.0922331	1.03511	-0.679543	no
UL47	sp|P62304|RUXE_HUMAN Small nuclear ribonucleoprotein E OS=Homo sapiens OX=9606 GN=SNRPE PE=1 SV=1	SNRPE	25.3136	25.5774	25.8383	26.6127	25.951	27.0908	0.0805248	1.09407	-0.975065	no
UL47	sp|P62306|RUXF_HUMAN Small nuclear ribonucleoprotein F OS=Homo sapiens OX=9606 GN=SNRPF PE=1 SV=1	SNRPF	25.3395	26.0188	26.854	26.9915	26.8824	26.4416	0.246123	0.608847	-0.701091	no
UL47	sp|P62308|RUXG_HUMAN Small nuclear ribonucleoprotein G OS=Homo sapiens OX=9606 GN=SNRPG PE=1 SV=1;sp|A8MWD9|RUXGL_HUMAN Putative small nuclear ribonucleoprotein G-like protein 15 OS=Homo sapiens OX=9606 GN=SNRPGP15 PE=5 SV=2	SNRPG;SNRPGP15	25.4221	24.3322	24.717	23.8998	23.8437	23.9087	0.0979767	1.00888	0.939688	no
UL47	sp|P62310|LSM3_HUMAN U6 snRNA-associated Sm-like protein LSm3 OS=Homo sapiens OX=9606 GN=LSM3 PE=1 SV=2	LSM3	23.0105	20.5557	24.7902	26.052	24.8723	24.8002	0.174786	0.757493	-2.456	no
UL47	sp|P62314|SMD1_HUMAN Small nuclear ribonucleoprotein Sm D1 OS=Homo sapiens OX=9606 GN=SNRPD1 PE=1 SV=1	SNRPD1	28.0585	29.1401	29.3402	29.8663	29.2323	29.653	0.197132	0.705243	-0.737635	no
UL47	sp|P62316|SMD2_HUMAN Small nuclear ribonucleoprotein Sm D2 OS=Homo sapiens OX=9606 GN=SNRPD2 PE=1 SV=1	SNRPD2	27.3457	27.991	27.4387	29.8778	29.598	29.7863	0.00359265	2.44459	-2.16225	no
UL47	sp|P62318|SMD3_HUMAN Small nuclear ribonucleoprotein Sm D3 OS=Homo sapiens OX=9606 GN=SNRPD3 PE=1 SV=1	SNRPD3	28.5712	29.4073	29.3566	30.0113	29.9177	29.6511	0.0946677	1.0238	-0.748331	no
UL47	sp|P62333|PRS10_HUMAN 26S proteasome regulatory subunit 10B OS=Homo sapiens OX=9606 GN=PSMC6 PE=1 SV=1	PSMC6	22.5181	20.8493	22.1502	20.7177	19.8735	21.2385	0.132792	0.876828	1.22933	no
UL47	sp|P62424|RL7A_HUMAN 60S ribosomal protein L7a OS=Homo sapiens OX=9606 GN=RPL7A PE=1 SV=2	RPL7A	25.8756	26.0051	25.3896	25.7239	25.5073	26.0369	0.997767	0.000971021	0.000723326	no
UL47	sp|P62701|RS4X_HUMAN 40S ribosomal protein S4, X isoform OS=Homo sapiens OX=9606 GN=RPS4X PE=1 SV=2	RPS4X	25.2305	25.8223	25.6002	25.4268	26.1893	25.7627	0.439108	0.357428	-0.24194	no
UL47	sp|P62750|RL23A_HUMAN 60S ribosomal protein L23a OS=Homo sapiens OX=9606 GN=RPL23A PE=1 SV=1	RPL23A	26.6048	27.6079	27.1019	27.2174	26.6112	27.0785	0.715521	0.145377	0.135865	no
UL47	sp|P62753|RS6_HUMAN 40S ribosomal protein S6 OS=Homo sapiens OX=9606 GN=RPS6 PE=1 SV=1	RPS6	24.2303	24.083	25.8545	24.9363	25.2994	25.1954	0.537401	0.269701	-0.421072	no
UL47	sp|P62805|H4_HUMAN Histone H4 OS=Homo sapiens OX=9606 GN=H4C1 PE=1 SV=2	H4C1	25.7293	26.4006	28.0091	29.9313	28.1188	27.7607	0.118391	0.926681	-1.89057	no
UL47	sp|P62829|RL23_HUMAN 60S ribosomal protein L23 OS=Homo sapiens OX=9606 GN=RPL23 PE=1 SV=1	RPL23	26.6664	25.8683	26.2696	25.7156	25.7229	26.1447	0.220829	0.655944	0.407013	no
UL47	sp|P62847|RS24_HUMAN 40S ribosomal protein S24 OS=Homo sapiens OX=9606 GN=RPS24 PE=1 SV=1	RPS24	25.4863	25.2546	25.0807	24.8324	24.6808	25.5338	0.44071	0.355847	0.258225	no
UL47	sp|P62851|RS25_HUMAN 40S ribosomal protein S25 OS=Homo sapiens OX=9606 GN=RPS25 PE=1 SV=1	RPS25	25.0811	26.1027	26.2174	26.0302	26.8484	20.5201	0.573093	0.241775	1.33416	no
UL47	sp|P62854|RS26_HUMAN 40S ribosomal protein S26 OS=Homo sapiens OX=9606 GN=RPS26 PE=1 SV=3	RPS26	26.4839	25.6726	25.69	25.0654	24.6466	25.1438	0.0441454	1.35511	0.996861	no
UL47	sp|P62857|RS28_HUMAN 40S ribosomal protein S28 OS=Homo sapiens OX=9606 GN=RPS28 PE=1 SV=1	RPS28	23.0289	23.2618	22.8815	20.9375	20.8409	20.2156	0.0028166	2.55028	2.39273	no
UL47	sp|P62875|RPAB5_HUMAN DNA-directed RNA polymerases I, II, and III subunit RPABC5 OS=Homo sapiens OX=9606 GN=POLR2L PE=1 SV=1	POLR2L	22.3407	22.8227	23.7056	23.6736	22.3818	19.0695	0.462623	0.334773	1.24803	no
UL47	sp|P62877|RBX1_HUMAN E3 ubiquitin-protein ligase RBX1 OS=Homo sapiens OX=9606 GN=RBX1 PE=1 SV=1	RBX1	21.9925	23.7106	23.3104	20.2583	21.7283	21.4287	0.0541667	1.26627	1.86607	no
UL47	sp|P62888|RL30_HUMAN 60S ribosomal protein L30 OS=Homo sapiens OX=9606 GN=RPL30 PE=1 SV=2	RPL30	25.3015	25.3581	25.4232	25.6207	25.33	25.1342	0.996358	0.00158469	-0.000740748	no
UL47	sp|P62899|RL31_HUMAN 60S ribosomal protein L31 OS=Homo sapiens OX=9606 GN=RPL31 PE=1 SV=1	RPL31	25.7595	25.9729	25.7468	27.1241	25.817	27.3351	0.186002	0.730481	-0.932307	no
UL47	sp|P62906|RL10A_HUMAN 60S ribosomal protein L10a OS=Homo sapiens OX=9606 GN=RPL10A PE=1 SV=2	RPL10A	25.442	24.9492	25.1142	24.9244	24.6406	24.5305	0.0679275	1.16795	0.469947	no
UL47	sp|P62910|RL32_HUMAN 60S ribosomal protein L32 OS=Homo sapiens OX=9606 GN=RPL32 PE=1 SV=2	RPL32	24.6656	24.9127	24.8834	24.6466	24.7746	24.2227	0.240317	0.619215	0.272612	no
UL47	sp|P62913|RL11_HUMAN 60S ribosomal protein L11 OS=Homo sapiens OX=9606 GN=RPL11 PE=1 SV=2	RPL11	25.3388	25.239	25.1213	25.1916	24.9926	25.2908	0.530549	0.275275	0.074684	no
UL47	sp|P62917|RL8_HUMAN 60S ribosomal protein L8 OS=Homo sapiens OX=9606 GN=RPL8 PE=1 SV=2	RPL8	24.9363	24.8802	24.8221	24.8741	23.8632	24.5578	0.271676	0.565949	0.447818	no
UL47	sp|P62937|PPIA_HUMAN Peptidyl-prolyl cis-trans isomerase A OS=Homo sapiens OX=9606 GN=PPIA PE=1 SV=2	PPIA	24.0421	22.6446	22.502	22.6776	22.7185	23.5473	0.894033	0.0486464	0.0817274	no
UL47	sp|P62979|RS27A_HUMAN Ubiquitin-40S ribosomal protein S27a OS=Homo sapiens OX=9606 GN=RPS27A PE=1 SV=2;sp|P62987|RL40_HUMAN Ubiquitin-60S ribosomal protein L40 OS=Homo sapiens OX=9606 GN=UBA52 PE=1 SV=2;sp|P0CG47|UBB_HUMAN Polyubiquitin-B OS=Homo sapiens O	RPS27A;UBA52;UBB;UBC	26.1784	26.8231	27.4565	26.7893	27.0329	26.8883	0.842236	0.074566	-0.0841789	no
UL47	sp|P62993|GRB2_HUMAN Growth factor receptor-bound protein 2 OS=Homo sapiens OX=9606 GN=GRB2 PE=1 SV=1	GRB2	23.1509	22.6609	23.8516	22.5309	20.6532	22.4341	0.145556	0.83697	1.34839	no
UL47	sp|P62995|TRA2B_HUMAN Transformer-2 protein homolog beta OS=Homo sapiens OX=9606 GN=TRA2B PE=1 SV=1	TRA2B	26.0831	25.3437	25.5603	25.1654	25.6502	25.3334	0.35481	0.450004	0.279316	no
UL47	sp|P63104|1433Z_HUMAN 14-3-3 protein zeta/delta OS=Homo sapiens OX=9606 GN=YWHAZ PE=1 SV=1	YWHAZ	30.7828	31.183	30.3962	23.6676	24.3326	22.9235	0.00047075	3.32721	7.14607	no
UL47	sp|P63167|DYL1_HUMAN Dynein light chain 1, cytoplasmic OS=Homo sapiens OX=9606 GN=DYNLL1 PE=1 SV=1	DYNLL1	23.3549	24.5963	24.6487	25.3771	25.5281	25.3203	0.100712	0.996917	-1.20854	no
UL47	sp|P63172|DYLT1_HUMAN Dynein light chain Tctex-type 1 OS=Homo sapiens OX=9606 GN=DYNLT1 PE=1 SV=1	DYNLT1	22.4913	23.0586	24.4339	22.8172	21.351	22.142	0.168574	0.773208	1.22457	no
UL47	sp|P63220|RS21_HUMAN 40S ribosomal protein S21 OS=Homo sapiens OX=9606 GN=RPS21 PE=1 SV=1	RPS21	22.4886	23.8343	23.6702	23.27	23.4985	23.7801	0.713007	0.146906	-0.185128	no
UL47	sp|P63244|RACK1_HUMAN Receptor of activated protein C kinase 1 OS=Homo sapiens OX=9606 GN=RACK1 PE=1 SV=3	RACK1	24.5198	24.8547	24.9835	23.3822	23.2963	23.4833	0.00444908	2.35173	1.39875	no
UL47	sp|P63261|ACTG_HUMAN Actin, cytoplasmic 2 OS=Homo sapiens OX=9606 GN=ACTG1 PE=1 SV=1	ACTG1	26.1181	26.02	25.3462	25.0029	24.0202	24.4352	0.0240191	1.61944	1.34198	no
UL47	sp|P67809|YBOX1_HUMAN Y-box-binding protein 1 OS=Homo sapiens OX=9606 GN=YBX1 PE=1 SV=3	YBX1	26.2914	26.8592	26.7793	27.9059	26.9091	27.609	0.0875942	1.05752	-0.831329	no
UL47	sp|P67870|CSK2B_HUMAN Casein kinase II subunit beta OS=Homo sapiens OX=9606 GN=CSNK2B PE=1 SV=1	CSNK2B	23.9432	23.9616	24.2506	20.501	20.4143	20.6778	1.63731e-05	4.78587	3.52081	no
UL47	sp|P67936|TPM4_HUMAN Tropomyosin alpha-4 chain OS=Homo sapiens OX=9606 GN=TPM4 PE=1 SV=3	TPM4	24.5122	24.1781	24.5456	24.8792	25.335	25.1341	0.0167166	1.77685	-0.704146	no
UL47	sp|P68032|ACTC_HUMAN Actin, alpha cardiac muscle 1 OS=Homo sapiens OX=9606 GN=ACTC1 PE=1 SV=1;sp|P68133|ACTS_HUMAN Actin, alpha skeletal muscle OS=Homo sapiens OX=9606 GN=ACTA1 PE=1 SV=1	ACTC1;ACTA1	26.1082	25.8038	25.7875	20.9123	20.7205	20.7164	1.18067e-05	4.92787	5.11678	no
UL47	sp|P68104|EF1A1_HUMAN Elongation factor 1-alpha 1 OS=Homo sapiens OX=9606 GN=EEF1A1 PE=1 SV=1;sp|Q5VTE0|EF1A3_HUMAN Putative elongation factor 1-alpha-like 3 OS=Homo sapiens OX=9606 GN=EEF1A1P5 PE=5 SV=1	EEF1A1;EEF1A1P5	27.6237	26.4462	27.1696	25.6261	26.1136	26.1182	0.0627159	1.20262	1.12722	no
UL47	sp|P68363|TBA1B_HUMAN Tubulin alpha-1B chain OS=Homo sapiens OX=9606 GN=TUBA1B PE=1 SV=1	TUBA1B	28.184	26.732	27.5334	25.9914	26.0017	25.9021	0.0679259	1.16796	1.51805	no
UL47	sp|P68371|TBB4B_HUMAN Tubulin beta-4B chain OS=Homo sapiens OX=9606 GN=TUBB4B PE=1 SV=1	TUBB4B	26.2677	25.0761	25.5472	23.7955	24.2713	24.4973	0.0326307	1.48637	1.44231	no
UL47	sp|P68400|CSK21_HUMAN Casein kinase II subunit alpha OS=Homo sapiens OX=9606 GN=CSNK2A1 PE=1 SV=1;sp|Q8NEV1|CSK23_HUMAN Casein kinase II subunit alpha 3 OS=Homo sapiens OX=9606 GN=CSNK2A3 PE=1 SV=2	CSNK2A1;CSNK2A3	24.8408	25.0255	24.7355	22.174	23.0872	22.5065	0.00841189	2.07511	2.27804	no
UL47	sp|P78356|PI42B_HUMAN Phosphatidylinositol 5-phosphate 4-kinase type-2 beta OS=Homo sapiens OX=9606 GN=PIP4K2B PE=1 SV=1	PIP4K2B	19.9951	20.6378	19.6852	21.2786	20.9309	20.7959	0.0659909	1.18052	-0.895779	no
UL47	sp|P78362|SRPK2_HUMAN SRSF protein kinase 2 OS=Homo sapiens OX=9606 GN=SRPK2 PE=1 SV=3	SRPK2	22.8519	22.8449	23.041	22.1282	22.1285	22.937	0.191306	0.718271	0.514677	no
UL47	sp|P78371|TCPB_HUMAN T-complex protein 1 subunit beta OS=Homo sapiens OX=9606 GN=CCT2 PE=1 SV=4	CCT2	23.3299	22.789	23.452	22.2272	22.6745	22.8609	0.0957955	1.01865	0.60277	no
UL47	sp|P78559|MAP1A_HUMAN Microtubule-associated protein 1A OS=Homo sapiens OX=9606 GN=MAP1A PE=1 SV=6	MAP1A	27.3835	27.7855	27.3786	27.9064	27.7873	27.7307	0.15098	0.821081	-0.292293	no
UL47	sp|P80723|BASP1_HUMAN Brain acid soluble protein 1 OS=Homo sapiens OX=9606 GN=BASP1 PE=1 SV=2	BASP1	22.4242	21.2846	19.8553	22.8054	21.9664	22.8308	0.204147	0.690058	-1.34619	no
UL47	sp|P82979|SARNP_HUMAN SAP domain-containing ribonucleoprotein OS=Homo sapiens OX=9606 GN=SARNP PE=1 SV=3	SARNP	24.3719	25.1864	24.9133	26.3578	25.5047	25.6213	0.0494836	1.30554	-1.00407	no
UL47	sp|P83731|RL24_HUMAN 60S ribosomal protein L24 OS=Homo sapiens OX=9606 GN=RPL24 PE=1 SV=1	RPL24	26.1765	26.3459	25.9862	25.7499	25.5118	25.8915	0.0411581	1.38554	0.451808	no
UL47	sp|P83876|TXN4A_HUMAN Thioredoxin-like protein 4A OS=Homo sapiens OX=9606 GN=TXNL4A PE=1 SV=1	TXNL4A	23.1041	23.5824	23.2428	23.6372	23.1795	23.2797	0.79324	0.100596	-0.0556736	no
UL47	sp|P84090|ERH_HUMAN Enhancer of rudimentary homolog OS=Homo sapiens OX=9606 GN=ERH PE=1 SV=1	ERH	26.1753	27.514	27.2331	27.6929	27.4261	27.464	0.306051	0.514205	-0.553507	no
UL47	sp|P84103|SRSF3_HUMAN Serine/arginine-rich splicing factor 3 OS=Homo sapiens OX=9606 GN=SRSF3 PE=1 SV=1	SRSF3	25.1151	24.8442	25.3102	19.8161	22.0105	19.9523	0.0209151	1.67954	4.49688	no
UL47	sp|P98160|PGBM_HUMAN Basement membrane-specific heparan sulfate proteoglycan core protein OS=Homo sapiens OX=9606 GN=HSPG2 PE=1 SV=4	HSPG2	24.0178	23.8453	24.1127	24.049	23.3936	22.6065	0.261378	0.582731	0.642187	no
UL47	sp|P98175|RBM10_HUMAN RNA-binding protein 10 OS=Homo sapiens OX=9606 GN=RBM10 PE=1 SV=3	RBM10	23.1179	23.2568	24.0912	24.5663	24.7289	24.8461	0.0482958	1.31609	-1.22515	no
UL47	sp|Q00610|CLH1_HUMAN Clathrin heavy chain 1 OS=Homo sapiens OX=9606 GN=CLTC PE=1 SV=5	CLTC	23.0224	22.3974	22.234	21.8111	22.1869	21.8579	0.113755	0.94403	0.599271	no
UL47	sp|Q00839|HNRPU_HUMAN Heterogeneous nuclear ribonucleoprotein U OS=Homo sapiens OX=9606 GN=HNRNPU PE=1 SV=6	HNRNPU	25.266	25.4633	25.5445	25.9308	25.2774	25.2521	0.812929	0.0899474	-0.0621563	no
UL47	sp|Q01469|FABP5_HUMAN Fatty acid-binding protein 5 OS=Homo sapiens OX=9606 GN=FABP5 PE=1 SV=3	FABP5	22.7145	24.1009	23.8387	23.8813	25.059	25.0466	0.12718	0.895583	-1.11088	no
UL47	sp|Q01518|CAP1_HUMAN Adenylyl cyclase-associated protein 1 OS=Homo sapiens OX=9606 GN=CAP1 PE=1 SV=5	CAP1	22.8127	23.2036	23.0836	20.0972	21.102	23.0678	0.204337	0.689653	1.61094	no
UL47	sp|Q01995|TAGL_HUMAN Transgelin OS=Homo sapiens OX=9606 GN=TAGLN PE=1 SV=4	TAGLN	24.5752	23.1512	23.7083	23.9503	23.6811	24.0301	0.874269	0.0583548	-0.0755899	no
UL47	sp|Q02040|AK17A_HUMAN A-kinase anchor protein 17A OS=Homo sapiens OX=9606 GN=AKAP17A PE=1 SV=2	AKAP17A	23.6758	23.231	23.6809	24.0872	23.5693	23.6054	0.372929	0.428374	-0.224728	no
UL47	sp|Q02413|DSG1_HUMAN Desmoglein-1 OS=Homo sapiens OX=9606 GN=DSG1 PE=1 SV=2	DSG1	22.8798	24.7016	24.6018	23.0562	24.5769	24.1207	0.857332	0.0668509	0.143131	no
UL47	sp|Q02543|RL18A_HUMAN 60S ribosomal protein L18a OS=Homo sapiens OX=9606 GN=RPL18A PE=1 SV=2	RPL18A	25.2701	26.2592	25.7248	25.5594	25.7575	25.5937	0.730279	0.136511	0.114487	no
UL47	sp|Q02809|PLOD1_HUMAN Procollagen-lysine,2-oxoglutarate 5-dioxygenase 1 OS=Homo sapiens OX=9606 GN=PLOD1 PE=1 SV=2	PLOD1	24.0326	23.2089	23.1122	20.3857	21.5148	20.8079	0.00462159	2.33521	2.54842	no
UL47	sp|Q02878|RL6_HUMAN 60S ribosomal protein L6 OS=Homo sapiens OX=9606 GN=RPL6 PE=1 SV=3	RPL6	26.2889	26.828	26.3585	26.6433	26.043	25.9872	0.380237	0.419946	0.267271	no
UL47	sp|Q03252|LMNB2_HUMAN Lamin-B2 OS=Homo sapiens OX=9606 GN=LMNB2 PE=1 SV=4	LMNB2	22.193	20.9444	22.0343	22.1678	20.2648	22.5479	0.941891	0.0259995	0.0637491	no
UL47	sp|Q04917|1433F_HUMAN 14-3-3 protein eta OS=Homo sapiens OX=9606 GN=YWHAH PE=1 SV=4	YWHAH	30.7351	30.9129	29.0299	22.0375	21.5613	19.87	0.000545616	3.26311	9.06966	no
UL47	sp|Q05048|CSTF1_HUMAN Cleavage stimulation factor subunit 1 OS=Homo sapiens OX=9606 GN=CSTF1 PE=1 SV=1	CSTF1	22.822	22.9016	23.0299	22.25	22.0394	21.7224	0.0165718	1.78063	0.913904	no
UL47	sp|Q05519|SRS11_HUMAN Serine/arginine-rich splicing factor 11 OS=Homo sapiens OX=9606 GN=SRSF11 PE=1 SV=1	SRSF11	25.4264	24.9286	25.216	24.9084	25.2944	25.3011	0.91385	0.039125	0.0223705	no
UL47	sp|Q05682|CALD1_HUMAN Caldesmon OS=Homo sapiens OX=9606 GN=CALD1 PE=1 SV=3	CALD1	24.3322	21.9812	22.8413	22.4538	22.7245	23.2316	0.758949	0.119787	0.248265	no
UL47	sp|Q06830|PRDX1_HUMAN Peroxiredoxin-1 OS=Homo sapiens OX=9606 GN=PRDX1 PE=1 SV=1	PRDX1	25.8464	25.7148	25.4377	25.6265	25.8734	26.0902	0.335947	0.473729	-0.197122	no
UL47	sp|Q07020|RL18_HUMAN 60S ribosomal protein L18 OS=Homo sapiens OX=9606 GN=RPL18 PE=1 SV=2	RPL18	26.7407	26.8502	26.8254	26.7329	27.1287	26.4964	0.926195	0.0332975	0.0194778	no
UL47	sp|Q07021|C1QBP_HUMAN Complement component 1 Q subcomponent-binding protein, mitochondrial OS=Homo sapiens OX=9606 GN=C1QBP PE=1 SV=1	C1QBP	28.6957	27.9916	28.0604	25.5937	25.3681	25.5537	0.00369784	2.43205	2.74408	no
UL47	sp|Q07065|CKAP4_HUMAN Cytoskeleton-associated protein 4 OS=Homo sapiens OX=9606 GN=CKAP4 PE=1 SV=2	CKAP4	24.2917	23.9021	24.5149	23.9616	24.0508	24.2815	0.543767	0.264587	0.138234	no
UL47	sp|Q07157|ZO1_HUMAN Tight junction protein ZO-1 OS=Homo sapiens OX=9606 GN=TJP1 PE=1 SV=3	TJP1	21.8443	19.8909	23.6868	24.6811	24.5361	24.687	0.122814	0.910754	-2.82743	no
UL47	sp|Q07955|SRSF1_HUMAN Serine/arginine-rich splicing factor 1 OS=Homo sapiens OX=9606 GN=SRSF1 PE=1 SV=2	SRSF1	23.6277	23.4016	24.2087	24.0705	23.9089	24.2502	0.30332	0.518099	-0.330556	no
UL47	sp|Q08188|TGM3_HUMAN Protein-glutamine gamma-glutamyltransferase E OS=Homo sapiens OX=9606 GN=TGM3 PE=1 SV=4	TGM3	21.174	22.8002	22.5279	22.5423	24.6276	23.1873	0.184387	0.734269	-1.28503	no
UL47	sp|Q08211|DHX9_HUMAN ATP-dependent RNA helicase A OS=Homo sapiens OX=9606 GN=DHX9 PE=1 SV=4	DHX9	24.7018	24.5171	24.6175	23.9498	23.5954	23.5011	0.0120479	1.91909	0.930072	no
UL47	sp|Q08554|DSC1_HUMAN Desmocollin-1 OS=Homo sapiens OX=9606 GN=DSC1 PE=1 SV=2	DSC1	22.4702	25.1343	24.5305	23.9498	24.9653	24.6933	0.614899	0.211196	-0.491135	no
UL47	sp|Q08945|SSRP1_HUMAN FACT complex subunit SSRP1 OS=Homo sapiens OX=9606 GN=SSRP1 PE=1 SV=1	SSRP1	27.082	26.4303	27.8921	26.9485	26.6536	26.4235	0.394696	0.403738	0.459615	no
UL47	sp|Q09028|RBBP4_HUMAN Histone-binding protein RBBP4 OS=Homo sapiens OX=9606 GN=RBBP4 PE=1 SV=3	RBBP4	23.3615	24.2145	23.6622	24.058	23.3255	24.0101	0.887514	0.051825	-0.0518529	no
UL47	sp|Q09161|NCBP1_HUMAN Nuclear cap-binding protein subunit 1 OS=Homo sapiens OX=9606 GN=NCBP1 PE=1 SV=1	NCBP1	23.6121	23.5492	23.5471	22.8162	22.5044	23.8933	0.357989	0.44613	0.498187	no
UL47	sp|Q09666|AHNK_HUMAN Neuroblast differentiation-associated protein AHNAK OS=Homo sapiens OX=9606 GN=AHNAK PE=1 SV=2	AHNAK	23.6765	21.7252	22.5184	22.5448	22.8782	22.3953	0.958465	0.0184238	0.0339086	no
UL47	sp|Q0ZGT2|NEXN_HUMAN Nexilin OS=Homo sapiens OX=9606 GN=NEXN PE=1 SV=1	NEXN	22.5748	21.3495	21.9604	23.2009	22.5136	23.3431	0.0788434	1.10323	-1.05766	no
UL47	sp|Q10570|CPSF1_HUMAN Cleavage and polyadenylation specificity factor subunit 1 OS=Homo sapiens OX=9606 GN=CPSF1 PE=1 SV=2	CPSF1	26.4516	26.5923	26.614	26.0452	25.9098	26.1861	0.00926244	2.03327	0.505618	no
UL47	sp|Q12788|TBL3_HUMAN Transducin beta-like protein 3 OS=Homo sapiens OX=9606 GN=TBL3 PE=1 SV=2	TBL3	21.3036	20.897	21.3794	19.3008	21.7725	20.5935	0.467613	0.330113	0.637701	no
UL47	sp|Q12797|ASPH_HUMAN Aspartyl/asparaginyl beta-hydroxylase OS=Homo sapiens OX=9606 GN=ASPH PE=1 SV=3	ASPH	23.9129	23.5114	23.0191	21.8783	21.4449	19.8161	0.0450458	1.34635	2.43467	no
UL47	sp|Q12824|SNF5_HUMAN SWI/SNF-related matrix-associated actin-dependent regulator of chromatin subfamily B member 1 OS=Homo sapiens OX=9606 GN=SMARCB1 PE=1 SV=2	SMARCB1	24.7136	25.4312	25.1367	25.1793	25.0883	25.6708	0.472563	0.32554	-0.218975	no
UL47	sp|Q12830|BPTF_HUMAN Nucleosome-remodeling factor subunit BPTF OS=Homo sapiens OX=9606 GN=BPTF PE=1 SV=3	BPTF	23.383	23.286	23.2826	23.6888	23.6822	23.7256	0.00292567	2.53377	-0.38164	no
UL47	sp|Q12872|SFSWA_HUMAN Splicing factor, suppressor of white-apricot homolog OS=Homo sapiens OX=9606 GN=SFSWAP PE=1 SV=3	SFSWAP	23.2994	22.7268	23.4297	23.6977	24.1956	24.0594	0.0398144	1.39996	-0.832294	no
UL47	sp|Q12874|SF3A3_HUMAN Splicing factor 3A subunit 3 OS=Homo sapiens OX=9606 GN=SF3A3 PE=1 SV=1	SF3A3	28.1335	28.1597	28.7412	27.0597	26.9753	27.3782	0.0107193	1.96984	1.20704	no
UL47	sp|Q12904|AIMP1_HUMAN Aminoacyl tRNA synthase complex-interacting multifunctional protein 1 OS=Homo sapiens OX=9606 GN=AIMP1 PE=1 SV=2	AIMP1	21.923	22.2394	21.9763	22.129	22.0798	22.5576	0.320935	0.493582	-0.209247	no
UL47	sp|Q12905|ILF2_HUMAN Interleukin enhancer-binding factor 2 OS=Homo sapiens OX=9606 GN=ILF2 PE=1 SV=2	ILF2	25.2845	24.9362	25.4111	23.0991	23.0956	23.7413	0.0030842	2.51086	1.89858	no
UL47	sp|Q12906|ILF3_HUMAN Interleukin enhancer-binding factor 3 OS=Homo sapiens OX=9606 GN=ILF3 PE=1 SV=3	ILF3	25.5057	25.5752	25.4718	25.5424	25.1219	25.5209	0.466724	0.33094	0.122523	no
UL47	sp|Q12996|CSTF3_HUMAN Cleavage stimulation factor subunit 3 OS=Homo sapiens OX=9606 GN=CSTF3 PE=1 SV=1	CSTF3	23.1594	23.451	23.7174	22.4781	20.6805	21.4023	0.0559054	1.25255	1.92233	no
UL47	sp|Q13123|RED_HUMAN Protein Red OS=Homo sapiens OX=9606 GN=IK PE=1 SV=3	IK	21.5688	21.5213	21.4816	21.7409	21.5319	20.0161	0.513956	0.289074	0.427568	no
UL47	sp|Q13144|EI2BE_HUMAN Translation initiation factor eIF-2B subunit epsilon OS=Homo sapiens OX=9606 GN=EIF2B5 PE=1 SV=3	EIF2B5	22.2826	20.8642	21.2241	19.8648	20.6155	21.709	0.350469	0.455351	0.727194	no
UL47	sp|Q13148|TADBP_HUMAN TAR DNA-binding protein 43 OS=Homo sapiens OX=9606 GN=TARDBP PE=1 SV=1	TARDBP	23.652	23.2276	23.2957	23.6281	23.5553	23.4651	0.355423	0.449255	-0.157754	no
UL47	sp|Q13151|ROA0_HUMAN Heterogeneous nuclear ribonucleoprotein A0 OS=Homo sapiens OX=9606 GN=HNRNPA0 PE=1 SV=1	HNRNPA0	24.6749	23.7347	24.3274	24.1885	24.6663	24.3055	0.679549	0.167779	-0.14111	no
UL47	sp|Q13162|PRDX4_HUMAN Peroxiredoxin-4 OS=Homo sapiens OX=9606 GN=PRDX4 PE=1 SV=1	PRDX4	22.637	22.2941	22.5858	22.0677	22.364	22.803	0.720418	0.142416	0.0940844	no
UL47	sp|Q13185|CBX3_HUMAN Chromobox protein homolog 3 OS=Homo sapiens OX=9606 GN=CBX3 PE=1 SV=4	CBX3	21.6503	22.6316	22.2501	23.2344	22.9138	22.9042	0.084211	1.07463	-0.840147	no
UL47	sp|Q13242|SRSF9_HUMAN Serine/arginine-rich splicing factor 9 OS=Homo sapiens OX=9606 GN=SRSF9 PE=1 SV=1	SRSF9	25.6976	26.1512	26.0848	26.368	26.9463	26.5011	0.0517938	1.28572	-0.627238	no
UL47	sp|Q13283|G3BP1_HUMAN Ras GTPase-activating protein-binding protein 1 OS=Homo sapiens OX=9606 GN=G3BP1 PE=1 SV=1	G3BP1	23.0989	22.0149	21.8623	21.4224	19.9368	21.6401	0.122373	0.912316	1.32563	no
UL47	sp|Q13310|PABP4_HUMAN Polyadenylate-binding protein 4 OS=Homo sapiens OX=9606 GN=PABPC4 PE=1 SV=1	PABPC4	26.3312	26.8361	26.8421	26.3589	26.3924	26.6927	0.408308	0.389012	0.188449	no
UL47	sp|Q13330|MTA1_HUMAN Metastasis-associated protein MTA1 OS=Homo sapiens OX=9606 GN=MTA1 PE=1 SV=2	MTA1	23.6027	23.7419	23.2013	23.4164	22.4646	23.6486	0.460663	0.336617	0.338801	no
UL47	sp|Q13347|EIF3I_HUMAN Eukaryotic translation initiation factor 3 subunit I OS=Homo sapiens OX=9606 GN=EIF3I PE=1 SV=1	EIF3I	23.1614	23.1061	23.1858	23.5436	21.0613	20.8671	0.263336	0.57949	1.32713	no
UL47	sp|Q13428|TCOF_HUMAN Treacle protein OS=Homo sapiens OX=9606 GN=TCOF1 PE=1 SV=3	TCOF1	23.2522	22.7331	23.5948	24.3265	24.3381	24.708	0.0211871	1.67393	-1.26418	no
UL47	sp|Q13435|SF3B2_HUMAN Splicing factor 3B subunit 2 OS=Homo sapiens OX=9606 GN=SF3B2 PE=1 SV=2	SF3B2	28.6091	28.9178	28.9885	30.0235	29.6737	30.1006	0.00353866	2.45116	-1.09416	no
UL47	sp|Q13501|SQSTM_HUMAN Sequestosome-1 OS=Homo sapiens OX=9606 GN=SQSTM1 PE=1 SV=1	SQSTM1	22.36	22.2125	22.3023	21.3254	20.7349	21.161	0.0159155	1.79818	1.21782	no
UL47	sp|Q13503|MED21_HUMAN Mediator of RNA polymerase II transcription subunit 21 OS=Homo sapiens OX=9606 GN=MED21 PE=1 SV=1	MED21	19.162	25.2398	20.6814	25.2471	25.3862	24.8138	0.198119	0.703074	-3.45462	no
UL47	sp|Q13523|PRP4B_HUMAN Serine/threonine-protein kinase PRP4 homolog OS=Homo sapiens OX=9606 GN=PRPF4B PE=1 SV=3	PRPF4B	23.3683	22.7829	22.9797	23.3581	23.7242	23.9274	0.0591176	1.22828	-0.626294	no
UL47	sp|Q13573|SNW1_HUMAN SNW domain-containing protein 1 OS=Homo sapiens OX=9606 GN=SNW1 PE=1 SV=1	SNW1	24.4101	24.4947	24.8213	25.06	24.9597	25.7587	0.0946265	1.02399	-0.684119	no
UL47	sp|Q13595|TRA2A_HUMAN Transformer-2 protein homolog alpha OS=Homo sapiens OX=9606 GN=TRA2A PE=1 SV=1	TRA2A	22.9782	22.7096	23.001	22.8046	23.4157	23.1439	0.341302	0.466861	-0.225126	no
UL47	sp|Q13601|KRR1_HUMAN KRR1 small subunit processome component homolog OS=Homo sapiens OX=9606 GN=KRR1 PE=1 SV=4	KRR1	22.4323	23.0577	22.3719	22.7475	22.5991	23.25	0.453223	0.343688	-0.244892	no
UL47	sp|Q13618|CUL3_HUMAN Cullin-3 OS=Homo sapiens OX=9606 GN=CUL3 PE=1 SV=2	CUL3	21.901	22.1812	21.023	21.3898	20.5238	19.8537	0.124345	0.905373	1.11268	no
UL47	sp|Q13619|CUL4A_HUMAN Cullin-4A OS=Homo sapiens OX=9606 GN=CUL4A PE=1 SV=3	CUL4A	26.9135	27.4338	27.4402	21.2268	21.6514	21.6017	2.18039e-05	4.66147	5.76924	no
UL47	sp|Q13620|CUL4B_HUMAN Cullin-4B OS=Homo sapiens OX=9606 GN=CUL4B PE=1 SV=4	CUL4B	22.0316	22.1249	22.1197	20.7137	20.4444	21.1571	0.0219812	1.65795	1.32037	no
UL47	sp|Q13769|THOC5_HUMAN THO complex subunit 5 homolog OS=Homo sapiens OX=9606 GN=THOC5 PE=1 SV=2	THOC5	26.1419	26.5885	26.379	25.5518	25.6511	25.6067	0.0227876	1.6423	0.766633	no
UL47	sp|Q13813|SPTN1_HUMAN Spectrin alpha chain, non-erythrocytic 1 OS=Homo sapiens OX=9606 GN=SPTAN1 PE=1 SV=3	SPTAN1	22.535	22.6262	21.3868	22.7864	21.6816	22.2422	0.921004	0.0357385	-0.0540726	no
UL47	sp|Q13835|PKP1_HUMAN Plakophilin-1 OS=Homo sapiens OX=9606 GN=PKP1 PE=1 SV=2	PKP1	21.2522	20.1271	21.8603	21.0739	23.0401	22.8397	0.201795	0.695089	-1.23806	no
UL47	sp|Q13838|DX39B_HUMAN Spliceosome RNA helicase DDX39B OS=Homo sapiens OX=9606 GN=DDX39B PE=1 SV=1	DDX39B	27.8321	28.0442	27.9475	26.8653	26.0415	26.9373	0.0387928	1.41125	1.3266	no
UL47	sp|Q14103|HNRPD_HUMAN Heterogeneous nuclear ribonucleoprotein D0 OS=Homo sapiens OX=9606 GN=HNRNPD PE=1 SV=1	HNRNPD	24.86	24.4904	24.6985	25.1105	24.961	24.66	0.255291	0.592965	-0.227545	no
UL47	sp|Q14151|SAFB2_HUMAN Scaffold attachment factor B2 OS=Homo sapiens OX=9606 GN=SAFB2 PE=1 SV=1	SAFB2	24.8027	24.9746	25.3926	25.2832	25.1258	25.4336	0.337347	0.471923	-0.224246	no
UL47	sp|Q14152|EIF3A_HUMAN Eukaryotic translation initiation factor 3 subunit A OS=Homo sapiens OX=9606 GN=EIF3A PE=1 SV=1	EIF3A	24.8687	24.7022	24.4347	23.52	23.8326	23.7951	0.00481668	2.31725	0.952646	no
UL47	sp|Q14165|MLEC_HUMAN Malectin OS=Homo sapiens OX=9606 GN=MLEC PE=1 SV=1	MLEC	25.1514	25.457	25.5804	23.218	23.6048	23.4515	0.000344525	3.46278	1.9715	no
UL47	sp|Q14315|FLNC_HUMAN Filamin-C OS=Homo sapiens OX=9606 GN=FLNC PE=1 SV=3	FLNC	24.0413	22.3523	22.6439	22.0252	22.0784	21.681	0.167173	0.776833	1.08431	no
UL47	sp|Q14331|FRG1_HUMAN Protein FRG1 OS=Homo sapiens OX=9606 GN=FRG1 PE=1 SV=1	FRG1	28.0044	27.8232	27.8005	28.3176	29.1198	28.9762	0.0559586	1.25213	-0.928474	no
UL47	sp|Q14444|CAPR1_HUMAN Caprin-1 OS=Homo sapiens OX=9606 GN=CAPRIN1 PE=1 SV=2	CAPRIN1	22.7039	22.8024	23.0515	22.528	21.7355	22.6372	0.182403	0.738967	0.552379	no
UL47	sp|Q14498|RBM39_HUMAN RNA-binding protein 39 OS=Homo sapiens OX=9606 GN=RBM39 PE=1 SV=2	RBM39	27.5314	26.8271	27.3483	27.0265	27.7922	27.4453	0.576476	0.239219	-0.185718	no
UL47	sp|Q14554|PDIA5_HUMAN Protein disulfide-isomerase A5 OS=Homo sapiens OX=9606 GN=PDIA5 PE=1 SV=1	PDIA5	27.4878	27.952	27.8123	27.5655	27.4814	27.8119	0.486523	0.312897	0.131097	no
UL47	sp|Q14562|DHX8_HUMAN ATP-dependent RNA helicase DHX8 OS=Homo sapiens OX=9606 GN=DHX8 PE=1 SV=1	DHX8	24.6733	24.5746	24.6647	24.4679	24.8333	24.7347	0.747664	0.126293	-0.0411157	no
UL47	sp|Q14764|MVP_HUMAN Major vault protein OS=Homo sapiens OX=9606 GN=MVP PE=1 SV=4	MVP	24.296	23.7082	24.1351	22.1072	20.0571	21.7383	0.0406981	1.39043	2.74556	no
UL47	sp|Q14966|ZN638_HUMAN Zinc finger protein 638 OS=Homo sapiens OX=9606 GN=ZNF638 PE=1 SV=2	ZNF638	19.9469	20.6762	20.9699	20.8887	20.9508	21.5163	0.19268	0.715163	-0.587577	no
UL47	sp|Q14974|IMB1_HUMAN Importin subunit beta-1 OS=Homo sapiens OX=9606 GN=KPNB1 PE=1 SV=2	KPNB1	22.3503	21.3081	21.6202	20.0836	22.4086	21.2654	0.544902	0.263682	0.506985	no
UL47	sp|Q15007|FL2D_HUMAN Pre-mRNA-splicing regulator WTAP OS=Homo sapiens OX=9606 GN=WTAP PE=1 SV=2	WTAP	24.1984	24.084	24.3253	24.725	24.9788	25.0781	0.00692512	2.15957	-0.724727	no
UL47	sp|Q15019|SEPT2_HUMAN Septin-2 OS=Homo sapiens OX=9606 GN=SEPTIN2 PE=1 SV=1	SEPTIN2	23.6329	21.4834	22.5602	21.6572	22.4068	22.1734	0.528688	0.276801	0.479693	no
UL47	sp|Q15029|U5S1_HUMAN 116 kDa U5 small nuclear ribonucleoprotein component OS=Homo sapiens OX=9606 GN=EFTUD2 PE=1 SV=1	EFTUD2	26.6975	26.92	27.1395	26.1626	26.188	26.4187	0.0169823	1.77	0.662542	no
UL47	sp|Q15056|IF4H_HUMAN Eukaryotic translation initiation factor 4H OS=Homo sapiens OX=9606 GN=EIF4H PE=1 SV=5	EIF4H	25.8506	25.4913	25.8201	26.2548	25.6065	25.2437	0.956489	0.0193201	0.0190341	yes
UL47	sp|Q15084|PDIA6_HUMAN Protein disulfide-isomerase A6 OS=Homo sapiens OX=9606 GN=PDIA6 PE=1 SV=1	PDIA6	24.9978	22.9022	23.2564	22.4911	21.5331	23.1969	0.185367	0.731967	1.31177	no
UL47	sp|Q15149|PLEC_HUMAN Plectin OS=Homo sapiens OX=9606 GN=PLEC PE=1 SV=3	PLEC	24.6487	23.6275	24.6953	26.7015	24.2449	24.8258	0.341242	0.466938	-0.933563	no
UL47	sp|Q15233|NONO_HUMAN Non-POU domain-containing octamer-binding protein OS=Homo sapiens OX=9606 GN=NONO PE=1 SV=4	NONO	22.9018	23.2659	22.7879	22.7339	22.3607	23.1447	0.432338	0.364177	0.238715	no
UL47	sp|Q15293|RCN1_HUMAN Reticulocalbin-1 OS=Homo sapiens OX=9606 GN=RCN1 PE=1 SV=1	RCN1	25.4191	24.0218	24.3224	24.6382	24.6106	24.9136	0.786415	0.104348	-0.133048	no
UL47	sp|Q15365|PCBP1_HUMAN Poly(rC)-binding protein 1 OS=Homo sapiens OX=9606 GN=PCBP1 PE=1 SV=2	PCBP1	28.1919	27.8417	28.1213	28.0574	28.0002	28.2098	0.780518	0.107617	-0.0375143	no
UL47	sp|Q15366|PCBP2_HUMAN Poly(rC)-binding protein 2 OS=Homo sapiens OX=9606 GN=PCBP2 PE=1 SV=1	PCBP2	26.8146	26.5796	26.5966	25.827	25.0983	25.9147	0.0463418	1.33403	1.05024	no
UL47	sp|Q15393|SF3B3_HUMAN Splicing factor 3B subunit 3 OS=Homo sapiens OX=9606 GN=SF3B3 PE=1 SV=4	SF3B3	29.5178	29.0978	29.5222	28.6743	28.6787	28.7693	0.0359903	1.44381	0.671835	no
UL47	sp|Q15397|PUM3_HUMAN Pumilio homolog 3 OS=Homo sapiens OX=9606 GN=PUM3 PE=1 SV=3	PUM3	22.1323	23.2436	22.8934	22.4314	20.9567	21.6826	0.12286	0.91059	1.06622	no
UL47	sp|Q15417|CNN3_HUMAN Calponin-3 OS=Homo sapiens OX=9606 GN=CNN3 PE=1 SV=1	CNN3	24.0383	22.5782	22.8537	22.4464	22.2846	21.0245	0.122754	0.910964	1.23822	no
UL47	sp|Q15424|SAFB1_HUMAN Scaffold attachment factor B1 OS=Homo sapiens OX=9606 GN=SAFB PE=1 SV=4	SAFB	24.2089	24.1227	24.7086	24.9251	24.8272	25.0532	0.0707423	1.15032	-0.588445	no
UL47	sp|Q15427|SF3B4_HUMAN Splicing factor 3B subunit 4 OS=Homo sapiens OX=9606 GN=SF3B4 PE=1 SV=1	SF3B4	27.0493	27.7556	27.8613	28.716	28.8863	29.0596	0.0230306	1.63769	-1.33192	no
UL47	sp|Q15428|SF3A2_HUMAN Splicing factor 3A subunit 2 OS=Homo sapiens OX=9606 GN=SF3A2 PE=1 SV=2	SF3A2	27.4385	27.5438	27.7153	29.1192	28.4508	28.4775	0.0250791	1.60069	-1.11664	no
UL47	sp|Q15459|SF3A1_HUMAN Splicing factor 3A subunit 1 OS=Homo sapiens OX=9606 GN=SF3A1 PE=1 SV=1	SF3A1	28.6795	28.7803	29.0811	29.6747	29.4437	29.5715	0.0125471	1.90146	-0.716378	no
UL47	sp|Q15517|CDSN_HUMAN Corneodesmosin OS=Homo sapiens OX=9606 GN=CDSN PE=1 SV=3	CDSN	20.6999	23.4879	20.1243	24.2456	24.9216	24.1823	0.0944858	1.02463	-3.0125	no
UL47	sp|Q15528|MED22_HUMAN Mediator of RNA polymerase II transcription subunit 22 OS=Homo sapiens OX=9606 GN=MED22 PE=1 SV=2	MED22	24.4903	24.1358	23.9361	23.4135	24.2351	23.9145	0.321214	0.493206	0.333008	no
UL47	sp|Q15532|SSXT_HUMAN Protein SSXT OS=Homo sapiens OX=9606 GN=SS18 PE=1 SV=3	SS18	24.2891	24.7382	20.2825	25.6143	24.0845	24.7949	0.347338	0.459248	-1.72799	no
UL47	sp|Q15637|SF01_HUMAN Splicing factor 1 OS=Homo sapiens OX=9606 GN=SF1 PE=1 SV=4	SF1	23.0534	23.295	22.5736	24.1133	24.347	24.4852	0.0112702	1.94807	-1.34113	no
UL47	sp|Q15648|MED1_HUMAN Mediator of RNA polymerase II transcription subunit 1 OS=Homo sapiens OX=9606 GN=MED1 PE=1 SV=4	MED1	22.0706	21.5773	20.504	20.2491	20.7814	21.1906	0.310821	0.50749	0.643638	no
UL47	sp|Q15717|ELAV1_HUMAN ELAV-like protein 1 OS=Homo sapiens OX=9606 GN=ELAVL1 PE=1 SV=2	ELAVL1	23.2721	23.5876	23.1647	23.5615	23.1326	23.5039	0.77007	0.11347	-0.0578307	no
UL47	sp|Q15843|NEDD8_HUMAN NEDD8 OS=Homo sapiens OX=9606 GN=NEDD8 PE=1 SV=1	NEDD8	23.1499	25.0353	24.9158	20.5044	19.302	19.8998	0.00661024	2.17978	4.46494	no
UL47	sp|Q16181|SEPT7_HUMAN Septin-7 OS=Homo sapiens OX=9606 GN=SEPTIN7 PE=1 SV=2	SEPTIN7	23.1436	20.5988	21.6553	20.064	21.727	20.9032	0.372674	0.428671	0.901183	no
UL47	sp|Q16531|DDB1_HUMAN DNA damage-binding protein 1 OS=Homo sapiens OX=9606 GN=DDB1 PE=1 SV=1	DDB1	30.3612	30.4615	30.1513	17.8052	19.7784	19.9079	0.00322581	2.49136	11.1609	yes
UL47	sp|Q16555|DPYL2_HUMAN Dihydropyrimidinase-related protein 2 OS=Homo sapiens OX=9606 GN=DPYSL2 PE=1 SV=1	DPYSL2	21.8792	20.8867	21.3543	20.7702	20.2279	20.4556	0.0699923	1.15495	0.888818	no
UL47	sp|Q16560|U1SBP_HUMAN U11/U12 small nuclear ribonucleoprotein 35 kDa protein OS=Homo sapiens OX=9606 GN=SNRNP35 PE=1 SV=1	SNRNP35	21.3401	22.0305	21.6246	22.8047	22.684	23.397	0.01235	1.90833	-1.29684	no
UL47	sp|Q16594|TAF9_HUMAN Transcription initiation factor TFIID subunit 9 OS=Homo sapiens OX=9606 GN=TAF9 PE=1 SV=1;sp|Q9HBM6|TAF9B_HUMAN Transcription initiation factor TFIID subunit 9B OS=Homo sapiens OX=9606 GN=TAF9B PE=1 SV=1	TAF9;TAF9B	20.9597	20.308	21.3805	21.2582	21.4909	21.3323	0.262842	0.580305	-0.477704	no
UL47	sp|Q16629|SRSF7_HUMAN Serine/arginine-rich splicing factor 7 OS=Homo sapiens OX=9606 GN=SRSF7 PE=1 SV=1	SRSF7	26.0051	26.1785	26.5756	26.2993	26.1246	26.2826	0.928859	0.0320501	0.0175657	no
UL47	sp|Q16630|CPSF6_HUMAN Cleavage and polyadenylation specificity factor subunit 6 OS=Homo sapiens OX=9606 GN=CPSF6 PE=1 SV=2	CPSF6	25.7848	24.8912	24.9132	24.9842	25.5457	25.2007	0.897266	0.0470789	-0.0470938	no
UL47	sp|Q1ED39|KNOP1_HUMAN Lysine-rich nucleolar protein 1 OS=Homo sapiens OX=9606 GN=KNOP1 PE=1 SV=1	KNOP1	23.8862	24.3396	24.5921	24.9335	25.0812	25.4224	0.030705	1.51279	-0.873055	no
UL47	sp|Q1KMD3|HNRL2_HUMAN Heterogeneous nuclear ribonucleoprotein U-like protein 2 OS=Homo sapiens OX=9606 GN=HNRNPUL2 PE=1 SV=1	HNRNPUL2	22.8312	22.8897	23.2765	23.0984	22.8922	22.7011	0.604313	0.218738	0.101866	no
UL47	sp|Q2TAY7|SMU1_HUMAN WD40 repeat-containing protein SMU1 OS=Homo sapiens OX=9606 GN=SMU1 PE=1 SV=2	SMU1	22.915	22.1127	22.8675	20.4182	20.468	20.0053	0.00361856	2.44146	2.33458	no
UL47	sp|Q2TBE0|C19L2_HUMAN CWF19-like protein 2 OS=Homo sapiens OX=9606 GN=CWF19L2 PE=1 SV=4	CWF19L2	21.334	21.5757	21.7837	21.2444	20.4697	22.0522	0.573788	0.241249	0.309057	no
UL47	sp|Q32P28|P3H1_HUMAN Prolyl 3-hydroxylase 1 OS=Homo sapiens OX=9606 GN=P3H1 PE=1 SV=2	P3H1	25.5031	25.2059	25.5366	25.4778	25.0367	25.0221	0.272901	0.563994	0.236321	no
UL47	sp|Q3B726|RPA43_HUMAN DNA-directed RNA polymerase I subunit RPA43 OS=Homo sapiens OX=9606 GN=TWISTNB PE=1 SV=1	TWISTNB	26.932	26.8839	27.6767	27.3374	27.6516	27.9679	0.203402	0.691645	-0.48807	no
UL47	sp|Q3KQU3|MA7D1_HUMAN MAP7 domain-containing protein 1 OS=Homo sapiens OX=9606 GN=MAP7D1 PE=1 SV=1	MAP7D1	20.9264	20.8252	21.0533	21.2145	21.2559	21.5446	0.0389041	1.41	-0.403384	no
UL47	sp|Q3YEC7|RABL6_HUMAN Rab-like protein 6 OS=Homo sapiens OX=9606 GN=RABL6 PE=1 SV=2	RABL6	27.3744	26.8062	27.3235	27.5512	28.1615	28.1665	0.0449778	1.347	-0.791683	no
UL47	sp|Q4G0J3|LARP7_HUMAN La-related protein 7 OS=Homo sapiens OX=9606 GN=LARP7 PE=1 SV=1	LARP7	20.0539	20.7132	20.3013	21.2355	20.6125	21.5731	0.0915493	1.03835	-0.784238	no
UL47	sp|Q4KMP7|TB10B_HUMAN TBC1 domain family member 10B OS=Homo sapiens OX=9606 GN=TBC1D10B PE=1 SV=3	TBC1D10B	25.3521	25.1887	25.1594	25.1114	25.4649	24.9771	0.778589	0.108692	0.0489333	no
UL47	sp|Q53GS9|SNUT2_HUMAN U4/U6.U5 tri-snRNP-associated protein 2 OS=Homo sapiens OX=9606 GN=USP39 PE=1 SV=2	USP39	26.0366	25.875	25.9101	24.6201	23.9443	24.2552	0.00991976	2.0035	1.66736	no
UL47	sp|Q5BKZ1|ZN326_HUMAN DBIRD complex subunit ZNF326 OS=Homo sapiens OX=9606 GN=ZNF326 PE=1 SV=2	ZNF326	23.6112	23.824	24.4484	24.683	23.7998	23.5814	0.893512	0.0488995	-0.0602091	no
UL47	sp|Q5T280|CI114_HUMAN Putative methyltransferase C9orf114 OS=Homo sapiens OX=9606 GN=SPOUT1 PE=1 SV=3	SPOUT1	22.7197	24.025	23.1664	25.2113	25.6045	25.2641	0.0242269	1.6157	-2.05624	no
UL47	sp|Q5T3I0|GPTC4_HUMAN G patch domain-containing protein 4 OS=Homo sapiens OX=9606 GN=GPATCH4 PE=1 SV=2	GPATCH4	24.3985	24.4769	24.7678	25.1613	25.9917	26.012	0.0381576	1.41842	-1.17393	no
UL47	sp|Q5T749|KPRP_HUMAN Keratinocyte proline-rich protein OS=Homo sapiens OX=9606 GN=KPRP PE=1 SV=1	KPRP	23.9725	25.7796	26.0866	25.4023	26.1673	25.3086	0.664323	0.17762	-0.346486	no
UL47	sp|Q66PJ3|AR6P4_HUMAN ADP-ribosylation factor-like protein 6-interacting protein 4 OS=Homo sapiens OX=9606 GN=ARL6IP4 PE=1 SV=2	ARL6IP4	23.2055	23.314	23.7915	23.2223	24.4844	24.098	0.319024	0.496177	-0.497861	no
UL47	sp|Q68CP9|ARID2_HUMAN AT-rich interactive domain-containing protein 2 OS=Homo sapiens OX=9606 GN=ARID2 PE=1 SV=2	ARID2	24.2024	24.3677	24.3072	24.337	24.1828	24.3109	0.830582	0.0806174	0.0154875	no
UL47	sp|Q69091|GD_HHV11 Envelope glycoprotein D OS=Human herpesvirus 1 (strain 17) OX=10299 GN=gD PE=1 SV=1	gD	27.517	26.3708	26.7329	24.8112	25.0309	25.4274	0.018024	1.74415	1.78373	no
UL47	sp|Q69YN4|VIR_HUMAN Protein virilizer homolog OS=Homo sapiens OX=9606 GN=VIRMA PE=1 SV=2	VIRMA	22.2696	22.8777	23.4198	22.1357	22.2491	22.6337	0.258431	0.587656	0.516184	no
UL47	sp|Q6AI39|BICRL_HUMAN BRD4-interacting chromatin-remodeling complex-associated protein-like OS=Homo sapiens OX=9606 GN=BICRAL PE=1 SV=2	BICRAL	23.7244	23.8042	24.0107	24.9163	25.0517	25.1874	0.000498866	3.30202	-1.20536	no
UL47	sp|Q6I9Y2|THOC7_HUMAN THO complex subunit 7 homolog OS=Homo sapiens OX=9606 GN=THOC7 PE=1 SV=3	THOC7	26.096	26.948	26.7832	27.5721	27.5163	27.4642	0.0715173	1.14559	-0.908446	no
UL47	sp|Q6IEG0|SNR48_HUMAN U11/U12 small nuclear ribonucleoprotein 48 kDa protein OS=Homo sapiens OX=9606 GN=SNRNP48 PE=1 SV=2	SNRNP48	22.671	22.4171	22.5409	23.7937	24.0705	24.0429	0.000288611	3.53969	-1.4261	no
UL47	sp|Q6NZI2|CAVN1_HUMAN Caveolae-associated protein 1 OS=Homo sapiens OX=9606 GN=CAVIN1 PE=1 SV=1	CAVIN1	25.3032	24.7308	25.2274	24.5963	24.7308	25.3416	0.5368	0.270188	0.197561	no
UL47	sp|Q6P1X5|TAF2_HUMAN Transcription initiation factor TFIID subunit 2 OS=Homo sapiens OX=9606 GN=TAF2 PE=1 SV=3	TAF2	21.7001	21.3808	22.4461	21.8609	22.0841	22.3658	0.510352	0.29213	-0.261229	no
UL47	sp|Q6P2C8|MED27_HUMAN Mediator of RNA polymerase II transcription subunit 27 OS=Homo sapiens OX=9606 GN=MED27 PE=1 SV=1	MED27	23.6055	23.5659	23.0884	19.6121	19.4409	21.4305	0.0295192	1.5299	3.25876	no
UL47	sp|Q6P2Q9|PRP8_HUMAN Pre-mRNA-processing-splicing factor 8 OS=Homo sapiens OX=9606 GN=PRPF8 PE=1 SV=2	PRPF8	26.5578	26.6911	26.9281	26.2358	26.2758	26.4943	0.0488493	1.31114	0.390373	no
UL47	sp|Q6PCB5|RSBNL_HUMAN Lysine-specific demethylase RSBN1L OS=Homo sapiens OX=9606 GN=RSBN1L PE=1 SV=2	RSBN1L	23.3105	23.3131	22.892	23.3819	23.8061	23.4674	0.117544	0.9298	-0.379924	no
UL47	sp|Q6UN15|FIP1_HUMAN Pre-mRNA 3-end-processing factor FIP1 OS=Homo sapiens OX=9606 GN=FIP1L1 PE=1 SV=1	FIP1L1	26.3602	26.5305	26.5426	26.8391	27.004	27.1278	0.00981616	2.00806	-0.512526	no
UL47	sp|Q6UXN9|WDR82_HUMAN WD repeat-containing protein 82 OS=Homo sapiens OX=9606 GN=WDR82 PE=1 SV=1	WDR82	25.1524	25.3566	25.1011	24.87	24.1618	25.1158	0.225618	0.646625	0.487492	no
UL47	sp|Q6WCQ1|MPRIP_HUMAN Myosin phosphatase Rho-interacting protein OS=Homo sapiens OX=9606 GN=MPRIP PE=1 SV=3	MPRIP	25.0918	25.4658	25.2351	26.1089	25.5221	26.1011	0.0589406	1.22959	-0.646456	no
UL47	sp|Q70UQ0|IKIP_HUMAN Inhibitor of nuclear factor kappa-B kinase-interacting protein OS=Homo sapiens OX=9606 GN=IKBIP PE=1 SV=1	IKBIP	22.5626	21.7697	21.5667	20.0012	21.1562	20.701	0.0415152	1.38179	1.34685	no
UL47	sp|Q71SY5|MED25_HUMAN Mediator of RNA polymerase II transcription subunit 25 OS=Homo sapiens OX=9606 GN=MED25 PE=1 SV=2	MED25	22.4107	22.8163	22.4463	19.8495	21.1945	20.6257	0.0263189	1.57973	2.0012	no
UL47	sp|Q7L014|DDX46_HUMAN Probable ATP-dependent RNA helicase DDX46 OS=Homo sapiens OX=9606 GN=DDX46 PE=1 SV=2	DDX46	25.8048	25.2181	25.8308	25.6933	26.3428	26.182	0.17913	0.746831	-0.454795	no
UL47	sp|Q7L2H7|EIF3M_HUMAN Eukaryotic translation initiation factor 3 subunit M OS=Homo sapiens OX=9606 GN=EIF3M PE=1 SV=1	EIF3M	22.9751	22.1465	22.766	20.9334	20.8041	20.3878	0.00481091	2.31777	1.92076	no
UL47	sp|Q7L804|RFIP2_HUMAN Rab11 family-interacting protein 2 OS=Homo sapiens OX=9606 GN=RAB11FIP2 PE=1 SV=1	RAB11FIP2	23.6716	23.4343	23.4261	23.7216	22.0015	20.8168	0.254632	0.594086	1.33069	no
UL47	sp|Q7RTV0|PHF5A_HUMAN PHD finger-like domain-containing protein 5A OS=Homo sapiens OX=9606 GN=PHF5A PE=1 SV=1	PHF5A	24.2408	25.5758	26.5108	26.2095	26.4417	26.3445	0.308995	0.510048	-0.889419	no
UL47	sp|Q7Z2W4|ZCCHV_HUMAN Zinc finger CCCH-type antiviral protein 1 OS=Homo sapiens OX=9606 GN=ZC3HAV1 PE=1 SV=3	ZC3HAV1	23.0652	23.3932	23.4961	21.7266	21.2801	20.6687	0.0110941	1.95491	2.09305	no
UL47	sp|Q7Z7C8|TAF8_HUMAN Transcription initiation factor TFIID subunit 8 OS=Homo sapiens OX=9606 GN=TAF8 PE=1 SV=1	TAF8	21.0299	22.0256	21.9091	22.3253	21.8595	22.4168	0.2224	0.652866	-0.54566	no
UL47	sp|Q7Z7F7|RM55_HUMAN 39S ribosomal protein L55, mitochondrial OS=Homo sapiens OX=9606 GN=MRPL55 PE=1 SV=1	MRPL55	23.5842	23.527	22.4067	22.5575	21.4899	24.4421	0.742626	0.12923	0.34276	no
UL47	sp|Q86U42|PABP2_HUMAN Polyadenylate-binding protein 2 OS=Homo sapiens OX=9606 GN=PABPN1 PE=1 SV=3	PABPN1	24.1924	24.2891	23.888	24.7367	24.4173	24.3257	0.100041	0.999822	-0.370034	no
UL47	sp|Q86U86|PB1_HUMAN Protein polybromo-1 OS=Homo sapiens OX=9606 GN=PBRM1 PE=1 SV=1	PBRM1	24.1413	24.0766	24.1668	23.9885	24.0155	23.9848	0.0278072	1.55584	0.13196	no
UL47	sp|Q86UE4|LYRIC_HUMAN Protein LYRIC OS=Homo sapiens OX=9606 GN=MTDH PE=1 SV=2	MTDH	23.3547	23.7152	22.9443	23.6856	24.4976	24.6601	0.0709738	1.1489	-0.943032	no
UL47	sp|Q86UP2|KTN1_HUMAN Kinectin OS=Homo sapiens OX=9606 GN=KTN1 PE=1 SV=1	KTN1	27.3796	26.3749	27.0237	25.0043	24.2207	24.372	0.00368792	2.43322	2.39373	no
UL47	sp|Q86V81|THOC4_HUMAN THO complex subunit 4 OS=Homo sapiens OX=9606 GN=ALYREF PE=1 SV=3	ALYREF	27.947	27.9492	28.1661	28.7525	28.6383	28.9722	0.00427116	2.36945	-0.766921	no
UL47	sp|Q86W42|THOC6_HUMAN THO complex subunit 6 homolog OS=Homo sapiens OX=9606 GN=THOC6 PE=1 SV=1	THOC6	28.1872	27.9916	28.4568	27.3228	26.7011	27.279	0.0136471	1.86496	1.11093	no
UL47	sp|Q86XP3|DDX42_HUMAN ATP-dependent RNA helicase DDX42 OS=Homo sapiens OX=9606 GN=DDX42 PE=1 SV=1	DDX42	23.4433	22.3496	22.4159	23.0606	23.2734	23.3051	0.309084	0.509923	-0.476779	no
UL47	sp|Q86YP4|P66A_HUMAN Transcriptional repressor p66-alpha OS=Homo sapiens OX=9606 GN=GATAD2A PE=1 SV=1	GATAD2A	21.9549	23.2693	21.9751	23.431	23.3628	23.3198	0.154329	0.811552	-0.97143	no
UL47	sp|Q8IUX7|AEBP1_HUMAN Adipocyte enhancer-binding protein 1 OS=Homo sapiens OX=9606 GN=AEBP1 PE=1 SV=1	AEBP1	24.6211	24.7605	24.7781	24.7223	24.7675	24.959	0.34179	0.466241	-0.0964189	no
UL47	sp|Q8IVL5|P3H2_HUMAN Prolyl 3-hydroxylase 2 OS=Homo sapiens OX=9606 GN=P3H2 PE=1 SV=1	P3H2	21.956	22.2647	21.5246	21.3242	20.2301	20.8156	0.0494246	1.30606	1.12517	no
UL47	sp|Q8IWS0|PHF6_HUMAN PHD finger protein 6 OS=Homo sapiens OX=9606 GN=PHF6 PE=1 SV=1	PHF6	24.3012	25.46	25.0168	25.3382	25.2576	25.5072	0.319868	0.495029	-0.441636	no
UL47	sp|Q8IWX8|CHERP_HUMAN Calcium homeostasis endoplasmic reticulum protein OS=Homo sapiens OX=9606 GN=CHERP PE=1 SV=3	CHERP	28.2737	27.9536	28.6006	28.1822	27.8144	28.2134	0.420738	0.375988	0.205965	no
UL47	sp|Q8IWZ8|SUGP1_HUMAN SURP and G-patch domain-containing protein 1 OS=Homo sapiens OX=9606 GN=SUGP1 PE=1 SV=2	SUGP1	22.3243	22.9432	23.1331	24.1862	23.6863	24.1967	0.0185634	1.73134	-1.22288	no
UL47	sp|Q8IXM2|BAP18_HUMAN Chromatin complexes subunit BAP18 OS=Homo sapiens OX=9606 GN=BAP18 PE=1 SV=1	BAP18	25.2096	25.8071	25.187	26.1622	26.0037	26.409	0.0393047	1.40556	-0.790423	no
UL47	sp|Q8IY37|DHX37_HUMAN Probable ATP-dependent RNA helicase DHX37 OS=Homo sapiens OX=9606 GN=DHX37 PE=1 SV=1	DHX37	21.2237	22.5078	21.8544	21.7367	21.5952	22.1799	0.95601	0.0195374	0.0246754	no
UL47	sp|Q8IY81|SPB1_HUMAN pre-rRNA 2-O-ribose RNA methyltransferase FTSJ3 OS=Homo sapiens OX=9606 GN=FTSJ3 PE=1 SV=2	FTSJ3	21.0729	20.8893	20.7751	19.935	21.0141	20.3795	0.2695	0.569441	0.46952	no
UL47	sp|Q8IYB3|SRRM1_HUMAN Serine/arginine repetitive matrix protein 1 OS=Homo sapiens OX=9606 GN=SRRM1 PE=1 SV=2	SRRM1	25.3962	23.9917	24.8452	24.8658	25.9686	25.96	0.195492	0.708871	-0.853774	no
UL47	sp|Q8N302|AGGF1_HUMAN Angiogenic factor with G patch and FHA domains 1 OS=Homo sapiens OX=9606 GN=AGGF1 PE=1 SV=2	AGGF1	22.0465	21.5124	20.8472	21.5397	21.7374	21.6689	0.657399	0.182171	-0.179958	no
UL47	sp|Q8N474|SFRP1_HUMAN Secreted frizzled-related protein 1 OS=Homo sapiens OX=9606 GN=SFRP1 PE=1 SV=1	SFRP1	22.5254	22.3919	23.0359	21.2368	20.3696	19.2991	0.0404476	1.39311	2.34923	no
UL47	sp|Q8N8D1|PDCD7_HUMAN Programmed cell death protein 7 OS=Homo sapiens OX=9606 GN=PDCD7 PE=1 SV=1	PDCD7	23.0917	23.7956	23.8356	24.2149	23.8966	24.1962	0.147698	0.830625	-0.528256	no
UL47	sp|Q8N954|GPT11_HUMAN G patch domain-containing protein 11 OS=Homo sapiens OX=9606 GN=GPATCH11 PE=1 SV=4	GPATCH11	22.2339	21.1438	22.11	23.3625	23.4858	24.2352	0.0147381	1.83156	-1.86529	no
UL47	sp|Q8NAV1|PR38A_HUMAN Pre-mRNA-splicing factor 38A OS=Homo sapiens OX=9606 GN=PRPF38A PE=1 SV=1	PRPF38A	23.6587	23.2335	23.2952	23.7061	24.1558	23.5885	0.130249	0.885226	-0.420995	no
UL47	sp|Q8NC51|PAIRB_HUMAN Plasminogen activator inhibitor 1 RNA-binding protein OS=Homo sapiens OX=9606 GN=SERBP1 PE=1 SV=2	SERBP1	22.8436	23.0019	23.1498	21.033	20.3474	20.4912	0.0029282	2.5334	2.37455	no
UL47	sp|Q8NCA5|FA98A_HUMAN Protein FAM98A OS=Homo sapiens OX=9606 GN=FAM98A PE=1 SV=2	FAM98A	21.6407	22.0929	22.4235	21.4474	19.3829	19.647	0.0870414	1.06027	1.89326	no
UL47	sp|Q8NE71|ABCF1_HUMAN ATP-binding cassette sub-family F member 1 OS=Homo sapiens OX=9606 GN=ABCF1 PE=1 SV=2	ABCF1	28.2292	28.6515	28.0926	28.4997	28.3892	28.6496	0.387546	0.411677	-0.188393	no
UL47	sp|Q8NI27|THOC2_HUMAN THO complex subunit 2 OS=Homo sapiens OX=9606 GN=THOC2 PE=1 SV=2	THOC2	25.9385	26.1868	26.1186	26.1783	26.0432	26.0589	0.895669	0.0478522	-0.012125	no
UL47	sp|Q8TAQ2|SMRC2_HUMAN SWI/SNF complex subunit SMARCC2 OS=Homo sapiens OX=9606 GN=SMARCC2 PE=1 SV=1	SMARCC2	25.1704	25.0395	25.389	25.1151	25.2208	25.387	0.765784	0.115894	-0.0413253	no
UL47	sp|Q8TBB5|KLDC4_HUMAN Kelch domain-containing protein 4 OS=Homo sapiens OX=9606 GN=KLHDC4 PE=1 SV=1	KLHDC4	24.8436	24.8856	24.9874	25.121	24.9147	25.3032	0.197716	0.703957	-0.207409	no
UL47	sp|Q8TED0|UTP15_HUMAN U3 small nucleolar RNA-associated protein 15 homolog OS=Homo sapiens OX=9606 GN=UTP15 PE=1 SV=3	UTP15	25.2563	24.0483	23.9287	20.693	20.3033	20.8706	0.00602679	2.21991	3.78879	no
UL47	sp|Q8WU90|ZC3HF_HUMAN Zinc finger CCCH domain-containing protein 15 OS=Homo sapiens OX=9606 GN=ZC3H15 PE=1 SV=1	ZC3H15	22.2245	21.4965	21.1546	22.5008	22.7381	23.8522	0.0590001	1.22915	-1.40519	no
UL47	sp|Q8WUA2|PPIL4_HUMAN Peptidyl-prolyl cis-trans isomerase-like 4 OS=Homo sapiens OX=9606 GN=PPIL4 PE=1 SV=1	PPIL4	25.6244	25.6915	25.4183	25.8995	26.2635	26.4097	0.0364492	1.43831	-0.612792	no
UL47	sp|Q8WUB8|PHF10_HUMAN PHD finger protein 10 OS=Homo sapiens OX=9606 GN=PHF10 PE=1 SV=3	PHF10	23.8682	23.0819	23.4803	23.9183	25.2367	24.5495	0.0838323	1.07659	-1.09139	no
UL47	sp|Q8WUD4|CCD12_HUMAN Coiled-coil domain-containing protein 12 OS=Homo sapiens OX=9606 GN=CCDC12 PE=1 SV=1	CCDC12	23.5811	24.5903	24.3569	24.6867	24.8362	25.2832	0.114613	0.940768	-0.759285	no
UL47	sp|Q8WUH6|TM263_HUMAN Transmembrane protein 263 OS=Homo sapiens OX=9606 GN=TMEM263 PE=1 SV=1	TMEM263	24.9905	24.2081	23.7891	24.5085	25.1397	25.2935	0.210381	0.676994	-0.651352	no
UL47	sp|Q8WUZ0|BCL7C_HUMAN B-cell CLL/lymphoma 7 protein family member C OS=Homo sapiens OX=9606 GN=BCL7C PE=1 SV=3	BCL7C	23.1593	23.9099	24.1681	23.8912	24.0478	24.3992	0.358598	0.445392	-0.366922	no
UL47	sp|Q8WVK2|SNR27_HUMAN U4/U6.U5 small nuclear ribonucleoprotein 27 kDa protein OS=Homo sapiens OX=9606 GN=SNRNP27 PE=1 SV=1	SNRNP27	22.7722	19.99	24.0918	24.1091	23.5877	24.2081	0.297283	0.52683	-1.68364	no
UL47	sp|Q8WW12|PCNP_HUMAN PEST proteolytic signal-containing nuclear protein OS=Homo sapiens OX=9606 GN=PCNP PE=1 SV=2	PCNP	22.7285	23.1627	24.018	24.6163	24.3408	24.9183	0.0559645	1.25209	-1.32207	no
UL47	sp|Q8WW35|TC1D2_HUMAN Tctex1 domain-containing protein 2 OS=Homo sapiens OX=9606 GN=TCTEX1D2 PE=1 SV=2	TCTEX1D2	22.7947	22.538	22.8018	23.0397	22.5646	23.2168	0.367663	0.43455	-0.228858	no
UL47	sp|Q8WWY3|PRP31_HUMAN U4/U6 small nuclear ribonucleoprotein Prp31 OS=Homo sapiens OX=9606 GN=PRPF31 PE=1 SV=2	PRPF31	24.8611	24.8411	25.2586	24.8205	24.1584	24.578	0.126944	0.896387	0.467974	no
UL47	sp|Q8WXA9|SREK1_HUMAN Splicing regulatory glutamine/lysine-rich protein 1 OS=Homo sapiens OX=9606 GN=SREK1 PE=1 SV=1	SREK1	22.306	21.6913	21.601	21.7483	22.1833	22.6049	0.400103	0.397829	-0.312762	no
UL47	sp|Q8WXI9|P66B_HUMAN Transcriptional repressor p66-beta OS=Homo sapiens OX=9606 GN=GATAD2B PE=1 SV=1	GATAD2B	22.4552	22.8712	22.43	23.2585	22.9299	22.848	0.0895243	1.04806	-0.426657	no
UL47	sp|Q92499|DDX1_HUMAN ATP-dependent RNA helicase DDX1 OS=Homo sapiens OX=9606 GN=DDX1 PE=1 SV=2	DDX1	23.4012	23.3328	23.3042	22.1219	20.9879	21.6212	0.0318826	1.49645	1.76908	no
UL47	sp|Q92522|H1X_HUMAN Histone H1.10 OS=Homo sapiens OX=9606 GN=H1-10 PE=1 SV=1	H1-10	24.5666	25.0243	24.5195	25.3127	25.6082	25.2233	0.0312093	1.50572	-0.677958	no
UL47	sp|Q92572|AP3S1_HUMAN AP-3 complex subunit sigma-1 OS=Homo sapiens OX=9606 GN=AP3S1 PE=1 SV=1	AP3S1	26.4926	26.441	26.9713	25.6081	25.8099	25.7275	0.0224322	1.64913	0.919816	no
UL47	sp|Q92598|HS105_HUMAN Heat shock protein 105 kDa OS=Homo sapiens OX=9606 GN=HSPH1 PE=1 SV=1	HSPH1	21.8724	21.5788	21.6612	21.2971	22.0714	21.5036	0.770796	0.113061	0.0800884	no
UL47	sp|Q92620|PRP16_HUMAN Pre-mRNA-splicing factor ATP-dependent RNA helicase PRP16 OS=Homo sapiens OX=9606 GN=DHX38 PE=1 SV=2	DHX38	29.0942	29.2544	30.3015	30.4012	29.8744	30.7611	0.166852	0.777668	-0.795571	no
UL47	sp|Q92733|PRCC_HUMAN Proline-rich protein PRCC OS=Homo sapiens OX=9606 GN=PRCC PE=1 SV=1	PRCC	19.8901	19.3882	20.4705	23.2305	24.0301	24.2116	0.000849821	3.07067	-3.90781	no
UL47	sp|Q92769|HDAC2_HUMAN Histone deacetylase 2 OS=Homo sapiens OX=9606 GN=HDAC2 PE=1 SV=2	HDAC2	23.0529	23.624	22.9569	21.9743	21.4741	20.8385	0.0149681	1.82483	1.78231	no
UL47	sp|Q92841|DDX17_HUMAN Probable ATP-dependent RNA helicase DDX17 OS=Homo sapiens OX=9606 GN=DDX17 PE=1 SV=2	DDX17	24.0472	24.7139	24.9711	24.4308	23.9814	24.6553	0.552695	0.257514	0.221518	no
UL47	sp|Q92900|RENT1_HUMAN Regulator of nonsense transcripts 1 OS=Homo sapiens OX=9606 GN=UPF1 PE=1 SV=2	UPF1	22.0933	21.6488	21.7712	21.014	20.7535	20.5867	0.00446802	2.34989	1.05305	no
UL47	sp|Q92922|SMRC1_HUMAN SWI/SNF complex subunit SMARCC1 OS=Homo sapiens OX=9606 GN=SMARCC1 PE=1 SV=3	SMARCC1	26.5569	26.5442	26.7376	26.3036	26.3629	26.8513	0.609759	0.214842	0.106984	no
UL47	sp|Q92925|SMRD2_HUMAN SWI/SNF-related matrix-associated actin-dependent regulator of chromatin subfamily D member 2 OS=Homo sapiens OX=9606 GN=SMARCD2 PE=1 SV=3	SMARCD2	23.6356	24.1849	24.2611	24.0461	23.2335	23.5782	0.256774	0.590449	0.407884	no
UL47	sp|Q969G3|SMCE1_HUMAN SWI/SNF-related matrix-associated actin-dependent regulator of chromatin subfamily E member 1 OS=Homo sapiens OX=9606 GN=SMARCE1 PE=1 SV=2	SMARCE1	25.9069	26.1625	26.8699	26.5492	26.2643	26.7674	0.555462	0.255345	-0.213879	no
UL47	sp|Q96A72|MGN2_HUMAN Protein mago nashi homolog 2 OS=Homo sapiens OX=9606 GN=MAGOHB PE=1 SV=1	MAGOHB	24.6915	25.2332	25.0991	24.9577	24.7834	25.1853	0.879762	0.0556348	0.0324767	no
UL47	sp|Q96AG4|LRC59_HUMAN Leucine-rich repeat-containing protein 59 OS=Homo sapiens OX=9606 GN=LRRC59 PE=1 SV=1	LRRC59	27.9118	27.1134	26.951	26.5262	26.3247	26.6492	0.0974241	1.01133	0.825363	no
UL47	sp|Q96BJ3|AIDA_HUMAN Axin interactor, dorsalization-associated protein OS=Homo sapiens OX=9606 GN=AIDA PE=1 SV=1	AIDA	22.9045	20.4648	22.7208	22.5813	22.8192	22.8122	0.462546	0.334845	-0.707548	no
UL47	sp|Q96BK5|PINX1_HUMAN PIN2/TERF1-interacting telomerase inhibitor 1 OS=Homo sapiens OX=9606 GN=PINX1 PE=1 SV=2	PINX1	22.9273	23.3147	22.908	23.6564	23.0203	22.766	0.76375	0.117049	-0.0975992	no
UL47	sp|Q96BP3|PPWD1_HUMAN Peptidylprolyl isomerase domain and WD repeat-containing protein 1 OS=Homo sapiens OX=9606 GN=PPWD1 PE=1 SV=1	PPWD1	21.0674	21.2938	22.0893	21.5329	21.3427	21.2271	0.749235	0.125382	0.115921	no
UL47	sp|Q96C57|CSTOS_HUMAN Protein CUSTOS OS=Homo sapiens OX=9606 GN=CUSTOS PE=1 SV=2	CUSTOS	21.0614	22.3467	22.0917	21.9949	21.3352	22.2198	0.973816	0.0115232	-0.016699	no
UL47	sp|Q96CG8|CTHR1_HUMAN Collagen triple helix repeat-containing protein 1 OS=Homo sapiens OX=9606 GN=CTHRC1 PE=1 SV=1	CTHRC1	23.1203	23.0653	23.5303	20.2478	20.7343	20.2083	0.000249323	3.60324	2.84181	no
UL47	sp|Q96D71|REPS1_HUMAN RalBP1-associated Eps domain-containing protein 1 OS=Homo sapiens OX=9606 GN=REPS1 PE=1 SV=3	REPS1	21.0079	21.1062	20.5702	21.1164	21.4996	22.1927	0.139838	0.854375	-0.708148	no
UL47	sp|Q96DA0|ZG16B_HUMAN Zymogen granule protein 16 homolog B OS=Homo sapiens OX=9606 GN=ZG16B PE=1 SV=3	ZG16B	22.7014	23.0996	22.3241	22.492	24.2318	23.7856	0.264962	0.576816	-0.794763	no
UL47	sp|Q96DI7|SNR40_HUMAN U5 small nuclear ribonucleoprotein 40 kDa protein OS=Homo sapiens OX=9606 GN=SNRNP40 PE=1 SV=1	SNRNP40	25.9813	26.307	26.6199	26.1845	25.7746	25.6878	0.156669	0.805017	0.420428	no
UL47	sp|Q96E39|RMXL1_HUMAN RNA binding motif protein, X-linked-like-1 OS=Homo sapiens OX=9606 GN=RBMXL1 PE=1 SV=1	RBMXL1	21.7181	21.2897	20.1852	22.1153	22.1879	22.625	0.0995968	1.00175	-1.24507	no
UL47	sp|Q96EX3|WDR34_HUMAN WD repeat-containing protein 34 OS=Homo sapiens OX=9606 GN=WDR34 PE=1 SV=2	WDR34	23.1685	23.0051	23.1902	21.3357	20.545	21.3746	0.0139698	1.85481	2.03618	no
UL47	sp|Q96EY1|DNJA3_HUMAN DnaJ homolog subfamily A member 3, mitochondrial OS=Homo sapiens OX=9606 GN=DNAJA3 PE=1 SV=2	DNAJA3	23.0089	22.8417	23.0025	21.0065	20.3497	22.3926	0.104554	0.980658	1.70144	no
UL47	sp|Q96EY4|TMA16_HUMAN Translation machinery-associated protein 16 OS=Homo sapiens OX=9606 GN=TMA16 PE=1 SV=2	TMA16	23.279	23.6217	20.1114	24.6527	24.6367	24.8113	0.168437	0.773563	-2.36287	no
UL47	sp|Q96FJ2|DYL2_HUMAN Dynein light chain 2, cytoplasmic OS=Homo sapiens OX=9606 GN=DYNLL2 PE=1 SV=1	DYNLL2	23.0212	23.2232	23.2795	25.5142	24.3467	23.9198	0.0929692	1.03166	-1.41896	no
UL47	sp|Q96FV9|THOC1_HUMAN THO complex subunit 1 OS=Homo sapiens OX=9606 GN=THOC1 PE=1 SV=1	THOC1	26.3011	26.4677	26.1781	25.5123	25.4261	25.9746	0.0392585	1.40607	0.677971	no
UL47	sp|Q96G21|IMP4_HUMAN U3 small nucleolar ribonucleoprotein protein IMP4 OS=Homo sapiens OX=9606 GN=IMP4 PE=1 SV=1	IMP4	23.9636	21.423	22.0185	24.1634	23.9577	23.0535	0.238919	0.621749	-1.25654	no
UL47	sp|Q96G25|MED8_HUMAN Mediator of RNA polymerase II transcription subunit 8 OS=Homo sapiens OX=9606 GN=MED8 PE=1 SV=2	MED8	24.3191	24.3886	24.0921	24.2234	23.7613	24.0263	0.188188	0.725408	0.262902	no
UL47	sp|Q96GA3|LTV1_HUMAN Protein LTV1 homolog OS=Homo sapiens OX=9606 GN=LTV1 PE=1 SV=1	LTV1	23.3624	23.6042	23.0719	23.792	24.3777	24.2745	0.0288422	1.53997	-0.801937	no
UL47	sp|Q96GC5|RM48_HUMAN 39S ribosomal protein L48, mitochondrial OS=Homo sapiens OX=9606 GN=MRPL48 PE=1 SV=2	MRPL48	23.2754	24.0914	22.6928	24.1162	23.0737	24.0832	0.489504	0.310244	-0.404477	no
UL47	sp|Q96GM5|SMRD1_HUMAN SWI/SNF-related matrix-associated actin-dependent regulator of chromatin subfamily D member 1 OS=Homo sapiens OX=9606 GN=SMARCD1 PE=1 SV=2	SMARCD1	26.1754	26.4337	26.5475	26.3178	26.3877	26.7061	0.628696	0.201559	-0.0849926	no
UL47	sp|Q96GQ7|DDX27_HUMAN Probable ATP-dependent RNA helicase DDX27 OS=Homo sapiens OX=9606 GN=DDX27 PE=1 SV=2	DDX27	22.5817	22.5019	22.4737	22.6221	22.5106	22.4151	0.965497	0.0152492	0.00318656	no
UL47	sp|Q96HR3|MED30_HUMAN Mediator of RNA polymerase II transcription subunit 30 OS=Homo sapiens OX=9606 GN=MED30 PE=1 SV=1	MED30	23.8676	24.4625	24.6971	24.3792	23.9622	24.2995	0.674781	0.170837	0.128755	no
UL47	sp|Q96HR8|NAF1_HUMAN H/ACA ribonucleoprotein complex non-core subunit NAF1 OS=Homo sapiens OX=9606 GN=NAF1 PE=1 SV=2	NAF1	22.1246	22.3646	23.3863	23.3573	23.272	23.8211	0.143575	0.842921	-0.858338	no
UL47	sp|Q96HS1|PGAM5_HUMAN Serine/threonine-protein phosphatase PGAM5, mitochondrial OS=Homo sapiens OX=9606 GN=PGAM5 PE=1 SV=2	PGAM5	24.7142	25.3114	25.2695	24.7543	24.7373	25.3986	0.666726	0.176052	0.134986	no
UL47	sp|Q96I25|SPF45_HUMAN Splicing factor 45 OS=Homo sapiens OX=9606 GN=RBM17 PE=1 SV=1	RBM17	30.6136	30.7951	30.7835	31.8116	31.9828	32.0628	0.000279211	3.55407	-1.22165	no
UL47	sp|Q96J01|THOC3_HUMAN THO complex subunit 3 OS=Homo sapiens OX=9606 GN=THOC3 PE=1 SV=1	THOC3	26.6234	26.8886	26.8062	26.8103	26.4085	26.945	0.79333	0.100546	0.0514511	no
UL47	sp|Q96K17|BT3L4_HUMAN Transcription factor BTF3 homolog 4 OS=Homo sapiens OX=9606 GN=BTF3L4 PE=1 SV=1	BTF3L4	23.0306	22.577	22.75	22.6925	22.8193	22.381	0.4507	0.346112	0.154918	no
UL47	sp|Q96KR1|ZFR_HUMAN Zinc finger RNA-binding protein OS=Homo sapiens OX=9606 GN=ZFR PE=1 SV=2	ZFR	21.4885	22.4514	22.0468	21.9366	21.3905	21.8913	0.488048	0.311537	0.256068	no
UL47	sp|Q96LT9|RNPC3_HUMAN RNA-binding region-containing protein 3 OS=Homo sapiens OX=9606 GN=RNPC3 PE=1 SV=1	RNPC3	24.3173	24.4269	24.6213	25.004	24.5631	24.9533	0.0918861	1.03675	-0.384981	no
UL47	sp|Q96MW1|CCD43_HUMAN Coiled-coil domain-containing protein 43 OS=Homo sapiens OX=9606 GN=CCDC43 PE=1 SV=2	CCDC43	21.9573	21.7718	21.2923	22.5393	23.0813	23.0225	0.0104775	1.97974	-1.2072	no
UL47	sp|Q96NB3|ZN830_HUMAN Zinc finger protein 830 OS=Homo sapiens OX=9606 GN=ZNF830 PE=1 SV=2	ZNF830	22.1827	22.8926	23.0706	23.4908	22.8125	23.4751	0.199018	0.701107	-0.544171	no
UL47	sp|Q96P63|SPB12_HUMAN Serpin B12 OS=Homo sapiens OX=9606 GN=SERPINB12 PE=1 SV=1	SERPINB12	20.6797	24.2978	24.5638	24.2108	24.2608	24.7196	0.434251	0.362259	-1.21666	no
UL47	sp|Q96PK6|RBM14_HUMAN RNA-binding protein 14 OS=Homo sapiens OX=9606 GN=RBM14 PE=1 SV=2	RBM14	24.0995	24.2575	25.0431	25.211	24.64	24.6374	0.365527	0.43708	-0.362769	no
UL47	sp|Q96QD9|UIF_HUMAN UAP56-interacting factor OS=Homo sapiens OX=9606 GN=FYTTD1 PE=1 SV=3	FYTTD1	22.9902	23.2529	22.6689	23.9498	24.1044	23.5686	0.0177558	1.75066	-0.903566	no
UL47	sp|Q96RF0|SNX18_HUMAN Sorting nexin-18 OS=Homo sapiens OX=9606 GN=SNX18 PE=1 SV=2	SNX18	21.8623	21.404	21.2548	19.8428	21.2804	19.3525	0.13502	0.869602	1.34849	no
UL47	sp|Q96RN5|MED15_HUMAN Mediator of RNA polymerase II transcription subunit 15 OS=Homo sapiens OX=9606 GN=MED15 PE=1 SV=2	MED15	23.2564	23.6137	23.5914	23.3412	23.8492	23.8407	0.410533	0.386652	-0.18988	no
UL47	sp|Q96RR1|PEO1_HUMAN Twinkle protein, mitochondrial OS=Homo sapiens OX=9606 GN=TWNK PE=1 SV=1	TWNK	22.2658	21.9032	21.5984	20.6261	20.4174	21.008	0.00902589	2.04451	1.23862	no
UL47	sp|Q96SB4|SRPK1_HUMAN SRSF protein kinase 1 OS=Homo sapiens OX=9606 GN=SRPK1 PE=1 SV=2	SRPK1	23.974	24.2101	24.1576	22.2993	20.9153	23.632	0.14349	0.843179	1.83169	no
UL47	sp|Q96T37|RBM15_HUMAN RNA-binding protein 15 OS=Homo sapiens OX=9606 GN=RBM15 PE=1 SV=2	RBM15	23.034	22.5994	22.8863	23.3917	23.5746	23.3091	0.0247037	1.60724	-0.585194	no
UL47	sp|Q99459|CDC5L_HUMAN Cell division cycle 5-like protein OS=Homo sapiens OX=9606 GN=CDC5L PE=1 SV=2	CDC5L	25.0918	25.0056	25.3338	25.4196	25.8308	25.798	0.0343452	1.46413	-0.53906	no
UL47	sp|Q99575|POP1_HUMAN Ribonucleases P/MRP protein subunit POP1 OS=Homo sapiens OX=9606 GN=POP1 PE=1 SV=2	POP1	20.3593	21.108	20.6857	19.7949	20.8698	20.2753	0.352755	0.452527	0.404328	no
UL47	sp|Q99613|EIF3C_HUMAN Eukaryotic translation initiation factor 3 subunit C OS=Homo sapiens OX=9606 GN=EIF3C PE=1 SV=1;sp|B5ME19|EIFCL_HUMAN Eukaryotic translation initiation factor 3 subunit C-like protein OS=Homo sapiens OX=9606 GN=EIF3CL PE=1 SV=1	EIF3C;EIF3CL	22.3288	21.7009	22.3648	20.5019	21.0237	21.1186	0.0126858	1.89668	1.25009	no
UL47	sp|Q99623|PHB2_HUMAN Prohibitin-2 OS=Homo sapiens OX=9606 GN=PHB2 PE=1 SV=2	PHB2	22.954	21.6289	22.0855	21.6225	22.298	22.2963	0.75818	0.120228	0.150544	no
UL47	sp|Q99714|HCD2_HUMAN 3-hydroxyacyl-CoA dehydrogenase type-2 OS=Homo sapiens OX=9606 GN=HSD17B10 PE=1 SV=3	HSD17B10	22.1053	21.1842	21.0382	21.3891	21.3113	20.6936	0.486268	0.313124	0.311209	no
UL47	sp|Q99729|ROAA_HUMAN Heterogeneous nuclear ribonucleoprotein A/B OS=Homo sapiens OX=9606 GN=HNRNPAB PE=1 SV=2	HNRNPAB	23.1495	23.2165	23.0873	23.531	21.9271	20.5106	0.314494	0.502388	1.16151	no
UL47	sp|Q99832|TCPH_HUMAN T-complex protein 1 subunit eta OS=Homo sapiens OX=9606 GN=CCT7 PE=1 SV=2	CCT7	23.3511	22.5044	22.9682	21.1355	21.7673	20.035	0.0422283	1.3744	1.96196	no
UL47	sp|Q99848|EBP2_HUMAN Probable rRNA-processing protein EBP2 OS=Homo sapiens OX=9606 GN=EBNA1BP2 PE=1 SV=2	EBNA1BP2	21.5719	22.0548	21.9647	22.6782	22.2189	22.2652	0.0656135	1.18301	-0.523631	no
UL47	sp|Q99873|ANM1_HUMAN Protein arginine N-methyltransferase 1 OS=Homo sapiens OX=9606 GN=PRMT1 PE=1 SV=3	PRMT1	23.6834	23.3855	22.9266	20.3863	22.3089	21.7129	0.0668238	1.17507	1.86246	no
UL47	sp|Q9BQ39|DDX50_HUMAN ATP-dependent RNA helicase DDX50 OS=Homo sapiens OX=9606 GN=DDX50 PE=1 SV=1	DDX50	22.6149	23.13	23.4025	23.5722	23.0106	23.2353	0.478032	0.320543	-0.223543	no
UL47	sp|Q9BQA1|MEP50_HUMAN Methylosome protein 50 OS=Homo sapiens OX=9606 GN=WDR77 PE=1 SV=1	WDR77	19.0698	19.5046	21.9927	21.8723	21.8854	22.4378	0.171064	0.766841	-1.87608	no
UL47	sp|Q9BQE9|BCL7B_HUMAN B-cell CLL/lymphoma 7 protein family member B OS=Homo sapiens OX=9606 GN=BCL7B PE=1 SV=1	BCL7B	23.781	22.0075	20.4003	25.7338	25.2667	26.0242	0.0595686	1.22498	-3.61196	no
UL47	sp|Q9BRD0|BUD13_HUMAN BUD13 homolog OS=Homo sapiens OX=9606 GN=BUD13 PE=1 SV=1	BUD13	22.6204	22.4672	22.7039	22.7732	23.6175	23.7755	0.119769	0.921654	-0.79157	no
UL47	sp|Q9BRJ6|CG050_HUMAN Uncharacterized protein C7orf50 OS=Homo sapiens OX=9606 GN=C7orf50 PE=1 SV=1	C7orf50	20.9892	20.2157	20.4465	22.5829	22.6082	22.6275	0.0120081	1.92052	-2.05573	no
UL47	sp|Q9BRP8|PYM1_HUMAN Partner of Y14 and mago OS=Homo sapiens OX=9606 GN=PYM1 PE=1 SV=1	PYM1	22.0251	20.7801	22.4034	22.6392	23.7742	23.5861	0.0632645	1.19884	-1.59703	no
UL47	sp|Q9BRR8|GPTC1_HUMAN G patch domain-containing protein 1 OS=Homo sapiens OX=9606 GN=GPATCH1 PE=1 SV=1	GPATCH1	22.3958	21.0082	22.8185	23.2778	22.6627	22.9205	0.244395	0.611907	-0.879517	no
UL47	sp|Q9BRX9|WDR83_HUMAN WD repeat domain-containing protein 83 OS=Homo sapiens OX=9606 GN=WDR83 PE=1 SV=1	WDR83	27.2654	27.3366	27.6825	27.5006	27.8603	27.9639	0.143423	0.843381	-0.346763	no
UL47	sp|Q9BTD8|RBM42_HUMAN RNA-binding protein 42 OS=Homo sapiens OX=9606 GN=RBM42 PE=1 SV=1	RBM42	24.7608	24.7567	24.4773	24.7016	24.6756	24.8737	0.496335	0.304225	-0.0853652	no
UL47	sp|Q9BTT4|MED10_HUMAN Mediator of RNA polymerase II transcription subunit 10 OS=Homo sapiens OX=9606 GN=MED10 PE=1 SV=1	MED10	25.077	24.5026	24.3213	25.3415	23.4594	24.9852	0.955206	0.019903	0.0382971	no
UL47	sp|Q9BU76|MMTA2_HUMAN Multiple myeloma tumor-associated protein 2 OS=Homo sapiens OX=9606 GN=MMTAG2 PE=1 SV=1	MMTAG2	23.8627	23.202	24.1106	24.231	23.943	24.6749	0.184911	0.733038	-0.557876	no
UL47	sp|Q9BUH6|PAXX_HUMAN Protein PAXX OS=Homo sapiens OX=9606 GN=PAXX PE=1 SV=2	PAXX	20.2855	20.1391	20.0032	23.8665	23.9343	24.015	2.88638e-05	4.53965	-3.79599	no
UL47	sp|Q9BUJ2|HNRL1_HUMAN Heterogeneous nuclear ribonucleoprotein U-like protein 1 OS=Homo sapiens OX=9606 GN=HNRNPUL1 PE=1 SV=2	HNRNPUL1	24.1509	24.7784	24.5371	24.569	23.8849	24.2224	0.383429	0.416315	0.263341	no
UL47	sp|Q9BUQ8|DDX23_HUMAN Probable ATP-dependent RNA helicase DDX23 OS=Homo sapiens OX=9606 GN=DDX23 PE=1 SV=3	DDX23	25.4353	25.3723	25.6041	25.5937	26.0743	25.9339	0.0907544	1.04213	-0.396702	no
UL47	sp|Q9BUR4|TCAB1_HUMAN Telomerase Cajal body protein 1 OS=Homo sapiens OX=9606 GN=WRAP53 PE=1 SV=1	WRAP53	24.2921	24.2905	24.6951	23.4495	23.79	24.5327	0.253879	0.595373	0.501806	no
UL47	sp|Q9BVJ6|UT14A_HUMAN U3 small nucleolar RNA-associated protein 14 homolog A OS=Homo sapiens OX=9606 GN=UTP14A PE=1 SV=1	UTP14A	21.2001	21.563	21.3178	21.8333	21.9213	22.5161	0.0571835	1.24273	-0.729915	no
UL47	sp|Q9BVP2|GNL3_HUMAN Guanine nucleotide-binding protein-like 3 OS=Homo sapiens OX=9606 GN=GNL3 PE=1 SV=2	GNL3	23.3453	23.35	22.9228	23.4143	23.3572	23.5065	0.25683	0.590354	-0.219955	no
UL47	sp|Q9BWF3|RBM4_HUMAN RNA-binding protein 4 OS=Homo sapiens OX=9606 GN=RBM4 PE=1 SV=1	RBM4	22.654	23.1318	23.1087	22.4948	21.9959	22.6954	0.0988215	1.00515	0.569451	no
UL47	sp|Q9BWJ5|SF3B5_HUMAN Splicing factor 3B subunit 5 OS=Homo sapiens OX=9606 GN=SF3B5 PE=1 SV=1	SF3B5	24.5187	25.518	25.9684	27.3535	25.8213	25.5302	0.278045	0.555884	-0.899972	no
UL47	sp|Q9BWU0|NADAP_HUMAN Kanadaptin OS=Homo sapiens OX=9606 GN=SLC4A1AP PE=1 SV=1	SLC4A1AP	21.1955	21.2581	21.7903	22.5108	22.8139	22.7145	0.0104147	1.98235	-1.26508	no
UL47	sp|Q9BXP5|SRRT_HUMAN Serrate RNA effector molecule homolog OS=Homo sapiens OX=9606 GN=SRRT PE=1 SV=1	SRRT	24.9562	25.4847	25.3457	25.4706	25.0875	25.339	0.859604	0.0657014	-0.0368446	no
UL47	sp|Q9BYG3|MK67I_HUMAN MKI67 FHA domain-interacting nucleolar phosphoprotein OS=Homo sapiens OX=9606 GN=NIFK PE=1 SV=1	NIFK	20.8662	22.655	22.2755	23.2693	23.3713	23.3457	0.123717	0.907572	-1.39654	no
UL47	sp|Q9BZF9|UACA_HUMAN Uveal autoantigen with coiled-coil domains and ankyrin repeats OS=Homo sapiens OX=9606 GN=UACA PE=1 SV=2	UACA	27.7216	28.0989	28	28.3283	28.2564	28.2579	0.0887938	1.05162	-0.340653	no
UL47	sp|Q9BZJ0|CRNL1_HUMAN Crooked neck-like protein 1 OS=Homo sapiens OX=9606 GN=CRNKL1 PE=1 SV=4	CRNKL1	24.0499	23.9685	24.2492	23.214	23.4224	23.6881	0.0228324	1.64145	0.647728	no
UL47	sp|Q9BZK7|TBL1R_HUMAN F-box-like/WD repeat-containing protein TBL1XR1 OS=Homo sapiens OX=9606 GN=TBL1XR1 PE=1 SV=1	TBL1XR1	23.4167	23.441	22.7314	23.1517	22.0789	22.7995	0.261455	0.582604	0.519653	no
UL47	sp|Q9BZL4|PP12C_HUMAN Protein phosphatase 1 regulatory subunit 12C OS=Homo sapiens OX=9606 GN=PPP1R12C PE=1 SV=1	PPP1R12C	23.8886	23.8856	24.0361	24.821	24.5142	24.6394	0.00501789	2.29948	-0.721502	no
UL47	sp|Q9C0J8|WDR33_HUMAN pre-mRNA 3 end processing protein WDR33 OS=Homo sapiens OX=9606 GN=WDR33 PE=1 SV=2	WDR33	25.5903	25.9912	26.027	26.0816	25.5856	25.7758	0.797515	0.0982613	0.0551606	no
UL47	sp|Q9GZR7|DDX24_HUMAN ATP-dependent RNA helicase DDX24 OS=Homo sapiens OX=9606 GN=DDX24 PE=1 SV=1	DDX24	22.3529	23.2046	22.875	22.4045	21.6612	22.0097	0.0760333	1.119	0.785704	no
UL47	sp|Q9GZS1|RPA49_HUMAN DNA-directed RNA polymerase I subunit RPA49 OS=Homo sapiens OX=9606 GN=POLR1E PE=1 SV=3	POLR1E	25.5187	25.5372	25.4746	25.787	25.265	25.812	0.597225	0.223862	-0.111173	no
UL47	sp|Q9H0A0|NAT10_HUMAN RNA cytidine acetyltransferase OS=Homo sapiens OX=9606 GN=NAT10 PE=1 SV=2	NAT10	27.2337	27.6476	27.2716	26.6918	26.2016	26.4366	0.0083796	2.07678	0.940978	no
UL47	sp|Q9H0L4|CSTFT_HUMAN Cleavage stimulation factor subunit 2 tau variant OS=Homo sapiens OX=9606 GN=CSTF2T PE=1 SV=1	CSTF2T	24.9588	23.2004	24.6869	23.585	23.5395	23.8724	0.376563	0.424162	0.616403	no
UL47	sp|Q9H0S4|DDX47_HUMAN Probable ATP-dependent RNA helicase DDX47 OS=Homo sapiens OX=9606 GN=DDX47 PE=1 SV=1	DDX47	22.4211	21.9778	22.179	21.1721	20.4036	20.5001	0.0114821	1.93998	1.5007	no
UL47	sp|Q9H2D6|TARA_HUMAN TRIO and F-actin-binding protein OS=Homo sapiens OX=9606 GN=TRIOBP PE=1 SV=3	TRIOBP	26.9434	27.2854	26.9655	27.908	27.6158	27.8744	0.00757929	2.12037	-0.73464	no
UL47	sp|Q9H2H8|PPIL3_HUMAN Peptidyl-prolyl cis-trans isomerase-like 3 OS=Homo sapiens OX=9606 GN=PPIL3 PE=1 SV=1	PPIL3	24.8258	25.5039	25.0566	25.5667	25.7468	25.7159	0.101382	0.994039	-0.547686	no
UL47	sp|Q9H2K8|TAOK3_HUMAN Serine/threonine-protein kinase TAO3 OS=Homo sapiens OX=9606 GN=TAOK3 PE=1 SV=2	TAOK3	21.1606	23.2799	23.0691	23.2956	23.3467	23.2083	0.366531	0.435889	-0.780307	no
UL47	sp|Q9H2P0|ADNP_HUMAN Activity-dependent neuroprotector homeobox protein OS=Homo sapiens OX=9606 GN=ADNP PE=1 SV=1	ADNP	21.2889	21.5792	21.6715	21.76	20.4721	20.6896	0.306724	0.513252	0.539315	no
UL47	sp|Q9H2W6|RM46_HUMAN 39S ribosomal protein L46, mitochondrial OS=Homo sapiens OX=9606 GN=MRPL46 PE=1 SV=1	MRPL46	23.7946	24.6285	23.1906	24.4532	24.2344	24.6272	0.305208	0.515404	-0.567042	no
UL47	sp|Q9H5V9|CX056_HUMAN UPF0428 protein CXorf56 OS=Homo sapiens OX=9606 GN=CXorf56 PE=1 SV=1	CXorf56	23.2726	22.8647	22.7883	22.7909	23.8966	23.5315	0.320212	0.494563	-0.431127	no
UL47	sp|Q9H5Z1|DHX35_HUMAN Probable ATP-dependent RNA helicase DHX35 OS=Homo sapiens OX=9606 GN=DHX35 PE=1 SV=2	DHX35	26.0172	25.7541	26.3071	24.9822	25.1758	25.3772	0.015455	1.81093	0.847767	no
UL47	sp|Q9H8G2|CAAP1_HUMAN Caspase activity and apoptosis inhibitor 1 OS=Homo sapiens OX=9606 GN=CAAP1 PE=1 SV=2	CAAP1	25.4962	25.3229	25.5274	25.8373	26.3694	26.7114	0.0700976	1.1543	-0.857197	no
UL47	sp|Q9H8M2|BRD9_HUMAN Bromodomain-containing protein 9 OS=Homo sapiens OX=9606 GN=BRD9 PE=1 SV=2	BRD9	24.0082	23.2459	23.9562	23.4794	24.1264	23.9312	0.745448	0.127583	-0.108908	no
UL47	sp|Q9H944|MED20_HUMAN Mediator of RNA polymerase II transcription subunit 20 OS=Homo sapiens OX=9606 GN=MED20 PE=1 SV=1	MED20	22.7108	23.6083	23.6579	20.1597	21.2977	20.3452	0.00457974	2.33916	2.72482	no
UL47	sp|Q9H9Y6|RPA2_HUMAN DNA-directed RNA polymerase I subunit RPA2 OS=Homo sapiens OX=9606 GN=POLR1B PE=1 SV=2	POLR1B	25.0698	24.7419	24.9351	24.0178	24.0639	24.6104	0.0500097	1.30095	0.684905	no
UL47	sp|Q9HCE1|MOV10_HUMAN Helicase MOV-10 OS=Homo sapiens OX=9606 GN=MOV10 PE=1 SV=2	MOV10	23.0128	22.3397	23.0488	20.6103	21.2098	22.2229	0.0719288	1.1431	1.45276	no
UL47	sp|Q9HCM4|E41L5_HUMAN Band 4.1-like protein 5 OS=Homo sapiens OX=9606 GN=EPB41L5 PE=1 SV=3	EPB41L5	23.7901	22.8633	23.0709	22.3261	22.7479	22.0376	0.0723826	1.14037	0.870895	no
UL47	sp|Q9HCS7|SYF1_HUMAN Pre-mRNA-splicing factor SYF1 OS=Homo sapiens OX=9606 GN=XAB2 PE=1 SV=2	XAB2	23.9682	23.9692	23.7846	23.1673	22.7453	23.4406	0.0496873	1.30375	0.78956	no
UL47	sp|Q9NP64|NO40_HUMAN Nucleolar protein of 40 kDa OS=Homo sapiens OX=9606 GN=ZCCHC17 PE=1 SV=1	ZCCHC17	22.541	22.5423	23.6499	23.7909	24.4788	24.0483	0.063382	1.19803	-1.19492	no
UL47	sp|Q9NPE3|NOP10_HUMAN H/ACA ribonucleoprotein complex subunit 3 OS=Homo sapiens OX=9606 GN=NOP10 PE=1 SV=1	NOP10	20.8854	19.3666	20.5123	25.5194	25.8666	25.5553	0.004991	2.30181	-5.3923	no
UL47	sp|Q9NPI1|BRD7_HUMAN Bromodomain-containing protein 7 OS=Homo sapiens OX=9606 GN=BRD7 PE=1 SV=1	BRD7	22.7266	23.5536	23.6161	23.3309	23.8808	23.6834	0.382528	0.417337	-0.33293	no
UL47	sp|Q9NPJ6|MED4_HUMAN Mediator of RNA polymerase II transcription subunit 4 OS=Homo sapiens OX=9606 GN=MED4 PE=1 SV=1	MED4	23.6202	23.2637	23.2058	23.9425	23.9853	24.1843	0.0178081	1.74938	-0.674164	no
UL47	sp|Q9NQ29|LUC7L_HUMAN Putative RNA-binding protein Luc7-like 1 OS=Homo sapiens OX=9606 GN=LUC7L PE=1 SV=1	LUC7L	24.2691	23.3423	23.2409	23.5406	24.7844	23.8711	0.417803	0.379029	-0.447902	no
UL47	sp|Q9NQ50|RM40_HUMAN 39S ribosomal protein L40, mitochondrial OS=Homo sapiens OX=9606 GN=MRPL40 PE=1 SV=1	MRPL40	22.269	23.2405	23.585	23.6505	23.346	23.6708	0.313469	0.503806	-0.52428	no
UL47	sp|Q9NQZ2|SAS10_HUMAN Something about silencing protein 10 OS=Homo sapiens OX=9606 GN=UTP3 PE=1 SV=1	UTP3	20.4756	21.0462	20.9628	22.5262	20.619	22.4505	0.23349	0.631732	-1.03705	no
UL47	sp|Q9NR12|PDLI7_HUMAN PDZ and LIM domain protein 7 OS=Homo sapiens OX=9606 GN=PDLIM7 PE=1 SV=1	PDLIM7	21.8272	22.3427	21.3173	20.115	20.5495	21.1154	0.0406036	1.39144	1.23576	no
UL47	sp|Q9NR30|DDX21_HUMAN Nucleolar RNA helicase 2 OS=Homo sapiens OX=9606 GN=DDX21 PE=1 SV=5	DDX21	24.8788	24.9687	24.7712	24.9508	24.6832	24.9721	0.971614	0.0125063	0.0041805	no
UL47	sp|Q9NR50|EI2BG_HUMAN Translation initiation factor eIF-2B subunit gamma OS=Homo sapiens OX=9606 GN=EIF2B3 PE=1 SV=1	EIF2B3	22.7317	22.0003	22.2678	21.8421	21.8601	22.1696	0.215198	0.667162	0.376033	no
UL47	sp|Q9NUQ6|SPS2L_HUMAN SPATS2-like protein OS=Homo sapiens OX=9606 GN=SPATS2L PE=1 SV=2	SPATS2L	23.523	23.6017	23.8564	23.9872	24.5728	24.2537	0.0476884	1.32159	-0.610857	no
UL47	sp|Q9NV70|EXOC1_HUMAN Exocyst complex component 1 OS=Homo sapiens OX=9606 GN=EXOC1 PE=1 SV=4	EXOC1	24.7917	24.8639	24.9478	24.5307	23.944	24.6379	0.142516	0.846138	0.49692	no
UL47	sp|Q9NVA2|SEP11_HUMAN Septin-11 OS=Homo sapiens OX=9606 GN=SEPTIN11 PE=1 SV=3	SEPTIN11	22.8369	20.7617	20.9856	21.1717	21.7374	21.9974	0.889577	0.0508162	-0.107448	no
UL47	sp|Q9NVC6|MED17_HUMAN Mediator of RNA polymerase II transcription subunit 17 OS=Homo sapiens OX=9606 GN=MED17 PE=1 SV=2	MED17	23.3978	24.0468	24.3272	23.5929	23.5808	23.7756	0.425545	0.371054	0.274166	no
UL47	sp|Q9NVM6|DJC17_HUMAN DnaJ homolog subfamily C member 17 OS=Homo sapiens OX=9606 GN=DNAJC17 PE=1 SV=1	DNAJC17	21.3816	20.3624	21.5669	22.1468	23.0497	22.781	0.0324064	1.48937	-1.55555	no
UL47	sp|Q9NVP1|DDX18_HUMAN ATP-dependent RNA helicase DDX18 OS=Homo sapiens OX=9606 GN=DDX18 PE=1 SV=2	DDX18	25.8141	26.7087	26.1613	25.9468	25.7596	26.2886	0.49942	0.301534	0.229713	no
UL47	sp|Q9NW64|RBM22_HUMAN Pre-mRNA-splicing factor RBM22 OS=Homo sapiens OX=9606 GN=RBM22 PE=1 SV=1	RBM22	20.4902	22.2751	21.0461	22.8405	22.8225	22.7086	0.10133	0.994261	-1.52008	no
UL47	sp|Q9NWA0|MED9_HUMAN Mediator of RNA polymerase II transcription subunit 9 OS=Homo sapiens OX=9606 GN=MED9 PE=1 SV=1	MED9	23.3051	23.1999	23.3279	24.228	23.7809	23.7529	0.0454145	1.34281	-0.642964	no
UL47	sp|Q9NWH9|SLTM_HUMAN SAFB-like transcription modulator OS=Homo sapiens OX=9606 GN=SLTM PE=1 SV=2	SLTM	26.0498	26.613	26.7675	27.0869	26.9487	27.2524	0.0895231	1.04806	-0.619248	no
UL47	sp|Q9NWK9|BCD1_HUMAN Box C/D snoRNA protein 1 OS=Homo sapiens OX=9606 GN=ZNHIT6 PE=1 SV=1	ZNHIT6	22.1765	22.5897	22.7125	23.6367	21.1543	22.7159	0.990962	0.00394287	-0.0093914	no
UL47	sp|Q9NWT1|PK1IP_HUMAN p21-activated protein kinase-interacting protein 1 OS=Homo sapiens OX=9606 GN=PAK1IP1 PE=1 SV=2	PAK1IP1	24.0008	24.8097	24.0243	23.9996	24.0175	24.7598	0.960411	0.017543	0.0192939	no
UL47	sp|Q9NX24|NHP2_HUMAN H/ACA ribonucleoprotein complex subunit 2 OS=Homo sapiens OX=9606 GN=NHP2 PE=1 SV=1	NHP2	28.0909	28.2159	28.3563	29.4543	29.3465	29.5508	0.000318961	3.49626	-1.22953	no
UL47	sp|Q9NX58|LYAR_HUMAN Cell growth-regulating nucleolar protein OS=Homo sapiens OX=9606 GN=LYAR PE=1 SV=2	LYAR	24.8237	24.9998	25.0183	25.7063	25.3545	25.9522	0.040512	1.39242	-0.723746	no
UL47	sp|Q9NX70|MED29_HUMAN Mediator of RNA polymerase II transcription subunit 29 OS=Homo sapiens OX=9606 GN=MED29 PE=1 SV=1	MED29	22.573	23.4302	23.2936	24.3542	23.5035	23.9803	0.0799768	1.09704	-0.847067	no
UL47	sp|Q9NY12|GAR1_HUMAN H/ACA ribonucleoprotein complex subunit 1 OS=Homo sapiens OX=9606 GN=GAR1 PE=1 SV=1	GAR1	27.9656	28.4334	28.8366	29.1269	29.4406	29.2325	0.0629419	1.20106	-0.854799	no
UL47	sp|Q9NZB2|F120A_HUMAN Constitutive coactivator of PPAR-gamma-like protein 1 OS=Homo sapiens OX=9606 GN=FAM120A PE=1 SV=2	FAM120A	22.8028	22.8864	23.2931	22.2208	22.048	22.3605	0.0176625	1.75295	0.784317	no
UL47	sp|Q9NZI8|IF2B1_HUMAN Insulin-like growth factor 2 mRNA-binding protein 1 OS=Homo sapiens OX=9606 GN=IGF2BP1 PE=1 SV=2	IGF2BP1	25.2932	25.1379	25.2579	25.824	26.3708	26.1052	0.0237549	1.62425	-0.87032	no
UL47	sp|Q9NZM4|BICRA_HUMAN BRD4-interacting chromatin-remodeling complex-associated protein OS=Homo sapiens OX=9606 GN=BICRA PE=1 SV=2	BICRA	25.7159	25.5498	26.0193	26.0592	26.0286	26.1883	0.126166	0.899056	-0.330346	no
UL47	sp|Q9P013|CWC15_HUMAN Spliceosome-associated protein CWC15 homolog OS=Homo sapiens OX=9606 GN=CWC15 PE=1 SV=2	CWC15	22.4682	21.6322	22.6527	20.1873	21.3503	20.8102	0.0333305	1.47716	1.46845	no
UL47	sp|Q9P0K7|RAI14_HUMAN Ankycorbin OS=Homo sapiens OX=9606 GN=RAI14 PE=1 SV=2	RAI14	26.8839	27.1153	26.6792	27.8619	27.7847	27.9028	0.0121751	1.91453	-0.95699	no
UL47	sp|Q9P0L0|VAPA_HUMAN Vesicle-associated membrane protein-associated protein A OS=Homo sapiens OX=9606 GN=VAPA PE=1 SV=3	VAPA	24.924	24.675	24.3313	21.978	20.4751	20.6521	0.00983807	2.00709	3.60836	no
UL47	sp|Q9P1U0|RPA12_HUMAN DNA-directed RNA polymerase I subunit RPA12 OS=Homo sapiens OX=9606 GN=ZNRD1 PE=1 SV=1	ZNRD1	23.309	24.4339	20.9752	24.7991	24.6559	25.0039	0.200019	0.698929	-1.91362	no
UL47	sp|Q9P287|BCCIP_HUMAN BRCA2 and CDKN1A-interacting protein OS=Homo sapiens OX=9606 GN=BCCIP PE=1 SV=1	BCCIP	21.3826	22.1212	21.6641	21.5934	21.6512	21.9451	0.977801	0.00974944	-0.00729223	no
UL47	sp|Q9P2E9|RRBP1_HUMAN Ribosome-binding protein 1 OS=Homo sapiens OX=9606 GN=RRBP1 PE=1 SV=5	RRBP1	28.1488	28.1848	28.3517	28.065	28.1537	28.0821	0.165749	0.780548	0.128169	no
UL47	sp|Q9P2I0|CPSF2_HUMAN Cleavage and polyadenylation specificity factor subunit 2 OS=Homo sapiens OX=9606 GN=CPSF2 PE=1 SV=2	CPSF2	26.1776	26.2215	26.0392	25.2826	25.5111	25.5644	0.00441749	2.35482	0.693411	no
UL47	sp|Q9UBB5|MBD2_HUMAN Methyl-CpG-binding domain protein 2 OS=Homo sapiens OX=9606 GN=MBD2 PE=1 SV=1	MBD2	21.5682	22.3553	21.3415	22.235	22.059	22.1553	0.326764	0.485765	-0.39481	no
UL47	sp|Q9UBB9|TFP11_HUMAN Tuftelin-interacting protein 11 OS=Homo sapiens OX=9606 GN=TFIP11 PE=1 SV=1	TFIP11	27.3556	27.33	27.4569	26.9345	26.7351	26.9897	0.0111706	1.95192	0.494417	no
UL47	sp|Q9UEU0|VTI1B_HUMAN Vesicle transport through interaction with t-SNAREs homolog 1B OS=Homo sapiens OX=9606 GN=VTI1B PE=1 SV=3	VTI1B	23.2466	23.3091	22.457	20.8717	21.1782	20.7524	0.00775412	2.11047	2.07011	no
UL47	sp|Q9UEY8|ADDG_HUMAN Gamma-adducin OS=Homo sapiens OX=9606 GN=ADD3 PE=1 SV=1	ADD3	26.5861	27.1398	26.5209	27.2092	26.5343	27.0152	0.576067	0.239527	-0.17065	no
UL47	sp|Q9UHR5|S30BP_HUMAN SAP30-binding protein OS=Homo sapiens OX=9606 GN=SAP30BP PE=1 SV=1	SAP30BP	27.7889	28.2562	28.5695	28.2061	27.7386	27.8232	0.362437	0.440768	0.282245	no
UL47	sp|Q9UHX1|PUF60_HUMAN Poly(U)-binding-splicing factor PUF60 OS=Homo sapiens OX=9606 GN=PUF60 PE=1 SV=1	PUF60	32.3514	32.3442	32.7018	32.841	32.7044	32.6115	0.153982	0.812529	-0.253149	no
UL47	sp|Q9UI10|EI2BD_HUMAN Translation initiation factor eIF-2B subunit delta OS=Homo sapiens OX=9606 GN=EIF2B4 PE=1 SV=2	EIF2B4	22.2805	21.7578	22.1963	21.8562	21.7065	21.57	0.137466	0.861806	0.367341	no
UL47	sp|Q9UJV9|DDX41_HUMAN Probable ATP-dependent RNA helicase DDX41 OS=Homo sapiens OX=9606 GN=DDX41 PE=1 SV=2	DDX41	27.6206	27.9389	28.1183	27.4421	27.6784	27.8652	0.293625	0.532207	0.230701	no
UL47	sp|Q9UKF6|CPSF3_HUMAN Cleavage and polyadenylation specificity factor subunit 3 OS=Homo sapiens OX=9606 GN=CPSF3 PE=1 SV=1	CPSF3	25.502	25.8008	25.8245	25.063	24.6034	25.189	0.0309384	1.5095	0.757294	no
UL47	sp|Q9UKJ3|GPTC8_HUMAN G patch domain-containing protein 8 OS=Homo sapiens OX=9606 GN=GPATCH8 PE=1 SV=2	GPATCH8	23.2251	23.6268	23.3683	24.3097	24.2324	24.1994	0.0138378	1.85893	-0.840442	no
UL47	sp|Q9UKM9|RALY_HUMAN RNA-binding protein Raly OS=Homo sapiens OX=9606 GN=RALY PE=1 SV=1	RALY	26.1061	26.5678	26.7165	27.359	27.2145	27.3227	0.0390317	1.40858	-0.835255	no
UL47	sp|Q9UKV3|ACINU_HUMAN Apoptotic chromatin condensation inducer in the nucleus OS=Homo sapiens OX=9606 GN=ACIN1 PE=1 SV=2	ACIN1	24.0137	24.1893	24.4268	24.5312	24.4107	24.9365	0.110008	0.958575	-0.416224	no
UL47	sp|Q9ULK4|MED23_HUMAN Mediator of RNA polymerase II transcription subunit 23 OS=Homo sapiens OX=9606 GN=MED23 PE=1 SV=2	MED23	23.3898	23.1534	22.5857	22.8567	22.1084	22.6187	0.188691	0.724248	0.515057	no
UL47	sp|Q9ULR0|ISY1_HUMAN Pre-mRNA-splicing factor ISY1 homolog OS=Homo sapiens OX=9606 GN=ISY1 PE=1 SV=3	ISY1	23.9579	24.0804	25.786	25.0252	24.8756	25.2329	0.538174	0.269077	-0.436435	no
UL47	sp|Q9UMS4|PRP19_HUMAN Pre-mRNA-processing factor 19 OS=Homo sapiens OX=9606 GN=PRPF19 PE=1 SV=1	PRPF19	26.106	26.2848	26.7461	26.3665	25.0855	25.9695	0.2715	0.566231	0.571798	no
UL47	sp|Q9UMY1|NOL7_HUMAN Nucleolar protein 7 OS=Homo sapiens OX=9606 GN=NOL7 PE=1 SV=2	NOL7	22.9835	23.3893	23.1115	23.4105	23.3594	20.5087	0.52413	0.280561	0.735219	no
UL47	sp|Q9UNP9|PPIE_HUMAN Peptidyl-prolyl cis-trans isomerase E OS=Homo sapiens OX=9606 GN=PPIE PE=1 SV=1	PPIE	23.2531	23.4985	23.7508	23.4244	23.1314	23.4437	0.399654	0.398316	0.167643	no
UL47	sp|Q9UPT8|ZC3H4_HUMAN Zinc finger CCCH domain-containing protein 4 OS=Homo sapiens OX=9606 GN=ZC3H4 PE=1 SV=3	ZC3H4	24.2165	24.2009	24.5723	25.2045	25.3077	25.55	0.00326571	2.48602	-1.02416	no
UL47	sp|Q9UQ35|SRRM2_HUMAN Serine/arginine repetitive matrix protein 2 OS=Homo sapiens OX=9606 GN=SRRM2 PE=1 SV=2	SRRM2	26.6085	20.7316	21.4831	27.0242	27.0902	27.0865	0.155004	0.809657	-4.12593	no
UL47	sp|Q9UQB8|BAIP2_HUMAN Brain-specific angiogenesis inhibitor 1-associated protein 2 OS=Homo sapiens OX=9606 GN=BAIAP2 PE=1 SV=1	BAIAP2	21.5518	20.5034	20.6334	20.0083	20.6624	20.2344	0.211188	0.675332	0.594512	no
UL47	sp|Q9Y224|RTRAF_HUMAN RNA transcription, translation and transport factor protein OS=Homo sapiens OX=9606 GN=RTRAF PE=1 SV=1	RTRAF	23.1387	22.5709	22.1275	21.615	21.6545	21.2937	0.0502558	1.29881	1.09133	no
UL47	sp|Q9Y230|RUVB2_HUMAN RuvB-like 2 OS=Homo sapiens OX=9606 GN=RUVBL2 PE=1 SV=3	RUVBL2	25.1907	25.515	25.2666	25.714	25.472	25.372	0.238594	0.62234	-0.195227	no
UL47	sp|Q9Y265|RUVB1_HUMAN RuvB-like 1 OS=Homo sapiens OX=9606 GN=RUVBL1 PE=1 SV=1	RUVBL1	26.0131	26.1882	25.6578	26.1407	25.8763	26.1105	0.647338	0.188869	-0.0894815	no
UL47	sp|Q9Y266|NUDC_HUMAN Nuclear migration protein nudC OS=Homo sapiens OX=9606 GN=NUDC PE=1 SV=1	NUDC	20.1675	20.0896	21.4281	21.9609	22.3661	21.8951	0.0608951	1.21542	-1.5123	no
UL47	sp|Q9Y295|DRG1_HUMAN Developmentally-regulated GTP-binding protein 1 OS=Homo sapiens OX=9606 GN=DRG1 PE=1 SV=1	DRG1	24.8206	23.6764	22.9799	22.5577	22.2136	20.9995	0.0573213	1.24168	1.90204	no
UL47	sp|Q9Y2T2|AP3M1_HUMAN AP-3 complex subunit mu-1 OS=Homo sapiens OX=9606 GN=AP3M1 PE=1 SV=1	AP3M1	22.5914	22.802	23.1344	20.8197	20.9698	20.9673	0.00370192	2.43157	1.92366	no
UL47	sp|Q9Y2X0|MED16_HUMAN Mediator of RNA polymerase II transcription subunit 16 OS=Homo sapiens OX=9606 GN=MED16 PE=1 SV=2	MED16	22.723	23.1529	22.8817	22.6601	22.3028	22.8193	0.178062	0.749429	0.325076	no
UL47	sp|Q9Y2X3|NOP58_HUMAN Nucleolar protein 58 OS=Homo sapiens OX=9606 GN=NOP58 PE=1 SV=1	NOP58	26.2567	26.392	26.8306	25.9725	25.7411	25.9112	0.0549749	1.25984	0.618181	no
UL47	sp|Q9Y383|LC7L2_HUMAN Putative RNA-binding protein Luc7-like 2 OS=Homo sapiens OX=9606 GN=LUC7L2 PE=1 SV=2	LUC7L2	26.8119	26.7851	27.1327	27.2645	27.3654	27.5184	0.0305606	1.51484	-0.472854	no
UL47	sp|Q9Y388|RBMX2_HUMAN RNA-binding motif protein, X-linked 2 OS=Homo sapiens OX=9606 GN=RBMX2 PE=1 SV=2	RBMX2	23.5914	22.9846	23.3317	23.4458	23.7966	24.2828	0.153261	0.814569	-0.539167	no
UL47	sp|Q9Y3B4|SF3B6_HUMAN Splicing factor 3B subunit 6 OS=Homo sapiens OX=9606 GN=SF3B6 PE=1 SV=1	SF3B6	26.7872	27.6786	28.3746	28.7172	28.2779	27.7861	0.305592	0.514858	-0.646978	no
UL47	sp|Q9Y3C6|PPIL1_HUMAN Peptidyl-prolyl cis-trans isomerase-like 1 OS=Homo sapiens OX=9606 GN=PPIL1 PE=1 SV=1	PPIL1	22.1972	22.9882	23.3042	23.218	23.2226	21.908	0.93601	0.0287195	0.0470027	no
UL47	sp|Q9Y3E1|HDGR3_HUMAN Hepatoma-derived growth factor-related protein 3 OS=Homo sapiens OX=9606 GN=HDGFL3 PE=1 SV=1	HDGFL3	22.3222	22.883	20.7463	23.376	23.3774	23.9196	0.124071	0.906328	-1.57384	no
UL47	sp|Q9Y3I0|RTCB_HUMAN RNA-splicing ligase RtcB homolog OS=Homo sapiens OX=9606 GN=RTCB PE=1 SV=1	RTCB	22.5082	22.196	22.5775	22.6004	21.9734	22.244	0.520108	0.283907	0.154656	no
UL47	sp|Q9Y3U8|RL36_HUMAN 60S ribosomal protein L36 OS=Homo sapiens OX=9606 GN=RPL36 PE=1 SV=3	RPL36	23.6693	24.088	24.475	23.8259	23.8607	24.5289	0.987094	0.00564142	0.00561486	no
UL47	sp|Q9Y3Y2|CHTOP_HUMAN Chromatin target of PRMT1 protein OS=Homo sapiens OX=9606 GN=CHTOP PE=1 SV=2	CHTOP	25.2764	25.5403	25.8479	26.129	25.7416	26.0648	0.113193	0.946181	-0.423632	no
UL47	sp|Q9Y421|FA32A_HUMAN Protein FAM32A OS=Homo sapiens OX=9606 GN=FAM32A PE=1 SV=2	FAM32A	23.018	24.2268	23.9641	25.2187	24.9819	25.27	0.0537495	1.26963	-1.42058	no
UL47	sp|Q9Y450|HBS1L_HUMAN HBS1-like protein OS=Homo sapiens OX=9606 GN=HBS1L PE=1 SV=1	HBS1L	20.8012	20.8318	20.6468	20.0431	20.7911	20.6306	0.354598	0.450264	0.271688	no
UL47	sp|Q9Y4Y9|LSM5_HUMAN U6 snRNA-associated Sm-like protein LSm5 OS=Homo sapiens OX=9606 GN=LSM5 PE=1 SV=3	LSM5	23.0075	22.1567	22.0832	20.928	23.8514	21.5296	0.765639	0.115976	0.312825	no
UL47	sp|Q9Y4Z0|LSM4_HUMAN U6 snRNA-associated Sm-like protein LSm4 OS=Homo sapiens OX=9606 GN=LSM4 PE=1 SV=1	LSM4	22.5226	23.3003	23.8072	24.714	23.9193	24.3507	0.0759066	1.11972	-1.11797	no
UL47	sp|Q9Y5B6|PAXB1_HUMAN PAX3- and PAX7-binding protein 1 OS=Homo sapiens OX=9606 GN=PAXBP1 PE=1 SV=2	PAXBP1	27.7313	27.3535	28.0419	27.222	27.4751	27.4905	0.253407	0.596181	0.313028	no
UL47	sp|Q9Y5B9|SP16H_HUMAN FACT complex subunit SPT16 OS=Homo sapiens OX=9606 GN=SUPT16H PE=1 SV=1	SUPT16H	24.2998	24.4544	24.6341	23.2077	22.3489	23.6955	0.0652751	1.18525	1.37877	no
UL47	sp|Q9Y5S9|RBM8A_HUMAN RNA-binding protein 8A OS=Homo sapiens OX=9606 GN=RBM8A PE=1 SV=1	RBM8A	24.5116	24.7716	25.2379	24.6533	24.4797	24.6496	0.366877	0.43548	0.246151	no
UL47	sp|Q9Y678|COPG1_HUMAN Coatomer subunit gamma-1 OS=Homo sapiens OX=9606 GN=COPG1 PE=1 SV=1	COPG1	25.1852	24.0772	24.7104	23.0133	23.3381	22.8027	0.0221067	1.65548	1.60621	no
UL47	sp|Q9Y6A4|CFA20_HUMAN Cilia- and flagella-associated protein 20 OS=Homo sapiens OX=9606 GN=CFAP20 PE=1 SV=1	CFAP20	27.1336	26.6717	27.0056	26.6085	26.4957	27.1746	0.524733	0.280061	0.177377	no
UL47	sp|Q9Y6M1|IF2B2_HUMAN Insulin-like growth factor 2 mRNA-binding protein 2 OS=Homo sapiens OX=9606 GN=IGF2BP2 PE=1 SV=2	IGF2BP2	24.9097	24.8628	25.0267	24.8579	24.6314	25.0106	0.473102	0.325046	0.0997932	no

## Sheet: bait UL48
Bait	Fasta_header	Gene_name	log2(LFQ_UL48-HA_1)	log2(LFQ_UL48-HA_2)	log2(LFQ_UL48-HA_3)	log2(LFQ_WT_1)	log2(LFQ_WT_2)	log2(LFQ_WT_3)	p-value	neg log10(p)	log2(Fold_change)	XL_partner
UL48	sp|A0JLT2|MED19_HUMAN Mediator of RNA polymerase II transcription subunit 19 OS=Homo sapiens OX=9606 GN=MED19 PE=1 SV=2	MED19	19.9096	21.0149	19.9596	21.9293	21.9573	21.4796	0.0378462	1.42198	-1.49403	no
UL48	sp|A6NHQ2|FBLL1_HUMAN rRNA/tRNA 2-O-methyltransferase fibrillarin-like protein 1 OS=Homo sapiens OX=9606 GN=FBLL1 PE=3 SV=2	FBLL1	28.6038	27.8802	28.116	28.5605	28.3492	29.0907	0.202692	0.693162	-0.466828	no
UL48	sp|E9PAV3|NACAM_HUMAN Nascent polypeptide-associated complex subunit alpha, muscle-specific form OS=Homo sapiens OX=9606 GN=NACA PE=1 SV=1;sp|Q13765|NACA_HUMAN Nascent polypeptide-associated complex subunit alpha OS=Homo sapiens OX=9606 GN=NACA PE=1 SV=1	NACA;NACA	24.1436	23.6066	23.966	23.9623	24.7317	24.5012	0.158925	0.798808	-0.492985	no
UL48	sp|O00139|KIF2A_HUMAN Kinesin-like protein KIF2A OS=Homo sapiens OX=9606 GN=KIF2A PE=1 SV=3	KIF2A	21.8229	21.971	21.7268	19.6812	20.6412	20.8987	0.0561302	1.2508	1.43319	no
UL48	sp|O00148|DX39A_HUMAN ATP-dependent RNA helicase DDX39A OS=Homo sapiens OX=9606 GN=DDX39A PE=1 SV=2	DDX39A	25.4351	24.239	25.102	24.4764	20.0283	20.5637	0.140147	0.853417	3.23591	no
UL48	sp|O00231|PSD11_HUMAN 26S proteasome non-ATPase regulatory subunit 11 OS=Homo sapiens OX=9606 GN=PSMD11 PE=1 SV=3	PSMD11	23.456	23.4095	23.457	22.2997	21.7944	20.6981	0.05976	1.22359	1.84342	no
UL48	sp|O00268|TAF4_HUMAN Transcription initiation factor TFIID subunit 4 OS=Homo sapiens OX=9606 GN=TAF4 PE=1 SV=2	TAF4	21.1292	21.6697	21.6969	22.6677	22.5969	22.5901	0.0244921	1.61097	-1.11962	no
UL48	sp|O00303|EIF3F_HUMAN Eukaryotic translation initiation factor 3 subunit F OS=Homo sapiens OX=9606 GN=EIF3F PE=1 SV=1	EIF3F	24.0927	24.5091	23.9795	22.2034	20.9137	22.5996	0.0361815	1.44151	2.28815	no
UL48	sp|O00422|SAP18_HUMAN Histone deacetylase complex subunit SAP18 OS=Homo sapiens OX=9606 GN=SAP18 PE=1 SV=1	SAP18	22.5609	24.437	24.0894	23.5788	24.0768	24.0139	0.772451	0.112129	-0.194088	no
UL48	sp|O00425|IF2B3_HUMAN Insulin-like growth factor 2 mRNA-binding protein 3 OS=Homo sapiens OX=9606 GN=IGF2BP3 PE=1 SV=2	IGF2BP3	25.3301	25.8121	25.9273	25.4114	25.7062	25.6717	0.680217	0.167352	0.0933988	no
UL48	sp|O00468|AGRIN_HUMAN Agrin OS=Homo sapiens OX=9606 GN=AGRN PE=1 SV=6	AGRN	22.757	23.1388	22.7862	21.1672	21.6801	20.3841	0.0306204	1.51399	1.81688	no
UL48	sp|O00488|ZN593_HUMAN Zinc finger protein 593 OS=Homo sapiens OX=9606 GN=ZNF593 PE=1 SV=2	ZNF593	23.5863	22.4893	22.7816	23.6017	19.3243	22.9007	0.528828	0.276685	1.01014	no
UL48	sp|O00505|IMA4_HUMAN Importin subunit alpha-4 OS=Homo sapiens OX=9606 GN=KPNA3 PE=1 SV=2	KPNA3	20.6519	21.0965	20.3223	19.9657	20.1824	20.5633	0.190411	0.720307	0.453102	no
UL48	sp|O00566|MPP10_HUMAN U3 small nucleolar ribonucleoprotein protein MPP10 OS=Homo sapiens OX=9606 GN=MPHOSPH10 PE=1 SV=2	MPHOSPH10	23.2945	22.3264	22.6176	24.6499	24.557	24.8339	0.015579	1.80746	-1.93407	no
UL48	sp|O00567|NOP56_HUMAN Nucleolar protein 56 OS=Homo sapiens OX=9606 GN=NOP56 PE=1 SV=4	NOP56	26.4945	26.2916	26.5152	26.0919	26.0535	26.3033	0.054762	1.26152	0.284212	no
UL48	sp|O00571|DDX3X_HUMAN ATP-dependent RNA helicase DDX3X OS=Homo sapiens OX=9606 GN=DDX3X PE=1 SV=3	DDX3X	25.3864	26.3021	26.745	24.0785	23.9223	23.635	0.0213469	1.67067	2.26584	no
UL48	sp|O14579|COPE_HUMAN Coatomer subunit epsilon OS=Homo sapiens OX=9606 GN=COPE PE=1 SV=3	COPE	23.0459	23.2988	23.4087	22.5088	22.0568	22.8943	0.0698582	1.15578	0.764492	no
UL48	sp|O14602|IF1AY_HUMAN Eukaryotic translation initiation factor 1A, Y-chromosomal OS=Homo sapiens OX=9606 GN=EIF1AY PE=1 SV=4	EIF1AY	25.823	24.1662	25.2044	25.871	26.2648	26.3554	0.141392	0.849576	-1.09919	no
UL48	sp|O14617|AP3D1_HUMAN AP-3 complex subunit delta-1 OS=Homo sapiens OX=9606 GN=AP3D1 PE=1 SV=1	AP3D1	26.8964	27.4357	28.3037	28.2628	29.1649	29.191	0.0651363	1.18618	-1.32763	no
UL48	sp|O14744|ANM5_HUMAN Protein arginine N-methyltransferase 5 OS=Homo sapiens OX=9606 GN=PRMT5 PE=1 SV=4	PRMT5	22.8493	21.8782	22.135	22.0978	20.53	19.7222	0.151625	0.819228	1.50415	no
UL48	sp|O14818|PSA7_HUMAN Proteasome subunit alpha type-7 OS=Homo sapiens OX=9606 GN=PSMA7 PE=1 SV=1	PSMA7	22.6304	22.502	23.1882	21.7928	23.4007	22.1556	0.588723	0.230089	0.323809	no
UL48	sp|O14950|ML12B_HUMAN Myosin regulatory light chain 12B OS=Homo sapiens OX=9606 GN=MYL12B PE=1 SV=2;sp|P19105|ML12A_HUMAN Myosin regulatory light chain 12A OS=Homo sapiens OX=9606 GN=MYL12A PE=1 SV=2	MYL12B;MYL12A	23.3327	22.5101	23.5942	24.8037	24.8482	24.0721	0.0284032	1.54663	-1.42901	no
UL48	sp|O14974|MYPT1_HUMAN Protein phosphatase 1 regulatory subunit 12A OS=Homo sapiens OX=9606 GN=PPP1R12A PE=1 SV=1	PPP1R12A	25.4064	23.7209	24.225	24.8549	24.8356	24.771	0.536384	0.270524	-0.369739	no
UL48	sp|O14979|HNRDL_HUMAN Heterogeneous nuclear ribonucleoprotein D-like OS=Homo sapiens OX=9606 GN=HNRNPDL PE=1 SV=3	HNRNPDL	22.7471	22.8027	22.8089	19.7754	23.3381	23.6012	0.700357	0.15468	0.548025	no
UL48	sp|O15042|SR140_HUMAN U2 snRNP-associated SURP motif-containing protein OS=Homo sapiens OX=9606 GN=U2SURP PE=1 SV=2	U2SURP	23.0986	23.4415	24.6004	24.6874	25.1534	25.1432	0.0937873	1.02786	-1.28116	no
UL48	sp|O15160|RPAC1_HUMAN DNA-directed RNA polymerases I and III subunit RPAC1 OS=Homo sapiens OX=9606 GN=POLR1C PE=1 SV=1	POLR1C	26.6466	26.4973	26.3882	26.8798	26.8541	27.2336	0.0385005	1.41453	-0.478467	no
UL48	sp|O15294|OGT1_HUMAN UDP-N-acetylglucosamine--peptide N-acetylglucosaminyltransferase 110 kDa subunit OS=Homo sapiens OX=9606 GN=OGT PE=1 SV=3	OGT	22.281	22.2761	22.2935	19.2332	19.1159	19.7478	0.00437161	2.35936	2.91791	no
UL48	sp|O15371|EIF3D_HUMAN Eukaryotic translation initiation factor 3 subunit D OS=Homo sapiens OX=9606 GN=EIF3D PE=1 SV=1	EIF3D	22.8331	24.2402	23.7637	22.8711	22.9097	22.5458	0.173004	0.761945	0.836828	no
UL48	sp|O15372|EIF3H_HUMAN Eukaryotic translation initiation factor 3 subunit H OS=Homo sapiens OX=9606 GN=EIF3H PE=1 SV=1	EIF3H	22.159	22.5419	22.0898	19.891	21.7209	20.7282	0.098483	1.00664	1.48354	no
UL48	sp|O15446|RPA34_HUMAN DNA-directed RNA polymerase I subunit RPA34 OS=Homo sapiens OX=9606 GN=CD3EAP PE=1 SV=1	CD3EAP	26.0142	25.4131	25.8539	26.4277	26.8823	26.5595	0.0212245	1.67316	-0.862787	no
UL48	sp|O15460|P4HA2_HUMAN Prolyl 4-hydroxylase subunit alpha-2 OS=Homo sapiens OX=9606 GN=P4HA2 PE=1 SV=1	P4HA2	21.8812	22.3126	22.3322	22.1022	21.8484	22.3452	0.72787	0.137946	0.0767235	no
UL48	sp|O43143|DHX15_HUMAN Pre-mRNA-splicing factor ATP-dependent RNA helicase DHX15 OS=Homo sapiens OX=9606 GN=DHX15 PE=1 SV=2	DHX15	27.4481	28.1315	27.8517	28.1167	28.2686	28.0359	0.232685	0.633232	-0.329969	no
UL48	sp|O43172|PRP4_HUMAN U4/U6 small nuclear ribonucleoprotein Prp4 OS=Homo sapiens OX=9606 GN=PRPF4 PE=1 SV=2	PRPF4	25.9345	25.7612	25.8678	25.2805	24.7096	25.2789	0.0485127	1.31414	0.764841	no
UL48	sp|O43290|SNUT1_HUMAN U4/U6.U5 tri-snRNP-associated protein 1 OS=Homo sapiens OX=9606 GN=SART1 PE=1 SV=1	SART1	26.1741	25.591	26.0354	26.8905	27.1157	27.3844	0.0069043	2.16088	-1.19671	no
UL48	sp|O43390|HNRPR_HUMAN Heterogeneous nuclear ribonucleoprotein R OS=Homo sapiens OX=9606 GN=HNRNPR PE=1 SV=1	HNRNPR	26.097	25.9223	25.9624	26.434	26.5484	26.8109	0.0183411	1.73657	-0.603862	no
UL48	sp|O43395|PRPF3_HUMAN U4/U6 small nuclear ribonucleoprotein Prp3 OS=Homo sapiens OX=9606 GN=PRPF3 PE=1 SV=2	PRPF3	25.581	25.3058	25.2045	26.0207	26.0839	26.1793	0.012971	1.88703	-0.730901	no
UL48	sp|O43447|PPIH_HUMAN Peptidyl-prolyl cis-trans isomerase H OS=Homo sapiens OX=9606 GN=PPIH PE=1 SV=1	PPIH	24.6834	24.3305	24.3599	24.735	24.8206	24.4295	0.281915	0.549882	-0.20374	no
UL48	sp|O43491|E41L2_HUMAN Band 4.1-like protein 2 OS=Homo sapiens OX=9606 GN=EPB41L2 PE=1 SV=1	EPB41L2	21.8457	21.7824	22.3812	22.3261	21.0513	21.6936	0.50509	0.296631	0.312755	no
UL48	sp|O43513|MED7_HUMAN Mediator of RNA polymerase II transcription subunit 7 OS=Homo sapiens OX=9606 GN=MED7 PE=1 SV=1	MED7	24.6733	24.4857	24.3807	22.5128	20.226	22.7949	0.0801013	1.09636	2.6686	no
UL48	sp|O43660|PLRG1_HUMAN Pleiotropic regulator 1 OS=Homo sapiens OX=9606 GN=PLRG1 PE=1 SV=1	PLRG1	23.3351	22.947	23.7218	24.1828	24.8267	24.3521	0.0200331	1.69825	-1.11924	no
UL48	sp|O43670|ZN207_HUMAN BUB3-interacting and GLEBS motif-containing protein ZNF207 OS=Homo sapiens OX=9606 GN=ZNF207 PE=1 SV=1	ZNF207	24.3242	23.6766	20.8387	25.3702	24.7827	25.6452	0.156488	0.80552	-2.31951	no
UL48	sp|O43684|BUB3_HUMAN Mitotic checkpoint protein BUB3 OS=Homo sapiens OX=9606 GN=BUB3 PE=1 SV=1	BUB3	25.3913	24.6128	24.6126	25.903	25.2721	25.7144	0.0834484	1.07858	-0.757591	no
UL48	sp|O43719|HTSF1_HUMAN HIV Tat-specific factor 1 OS=Homo sapiens OX=9606 GN=HTATSF1 PE=1 SV=1	HTATSF1	24.0625	24.2357	24.2199	25.7479	25.3878	25.4721	0.00161081	2.79296	-1.36319	no
UL48	sp|O43809|CPSF5_HUMAN Cleavage and polyadenylation specificity factor subunit 5 OS=Homo sapiens OX=9606 GN=NUDT21 PE=1 SV=1	NUDT21	24.8523	25.6124	24.8403	25.3392	25.3279	25.2835	0.488281	0.311331	-0.215208	no
UL48	sp|O43818|U3IP2_HUMAN U3 small nucleolar RNA-interacting protein 2 OS=Homo sapiens OX=9606 GN=RRP9 PE=1 SV=1	RRP9	25.5651	25.0068	24.5584	26.0484	25.1709	25.5242	0.238204	0.623051	-0.537739	no
UL48	sp|O60244|MED14_HUMAN Mediator of RNA polymerase II transcription subunit 14 OS=Homo sapiens OX=9606 GN=MED14 PE=1 SV=2	MED14	25.2639	24.7975	25.1027	23.3104	22.9796	23.2968	0.00057318	3.24171	1.85908	no
UL48	sp|O60264|SMCA5_HUMAN SWI/SNF-related matrix-associated actin-dependent regulator of chromatin subfamily A member 5 OS=Homo sapiens OX=9606 GN=SMARCA5 PE=1 SV=1	SMARCA5	23.1726	22.3014	22.8023	23.0209	22.0674	22.4351	0.5406	0.267124	0.25093	no
UL48	sp|O60306|AQR_HUMAN RNA helicase aquarius OS=Homo sapiens OX=9606 GN=AQR PE=1 SV=4	AQR	23.6799	23.7959	24.322	22.6275	23.1071	23.3473	0.0355053	1.44971	0.905315	no
UL48	sp|O60506|HNRPQ_HUMAN Heterogeneous nuclear ribonucleoprotein Q OS=Homo sapiens OX=9606 GN=SYNCRIP PE=1 SV=2	SYNCRIP	25.5915	26.156	25.7945	26.1953	26.2389	26.2194	0.153193	0.814762	-0.370514	no
UL48	sp|O60508|PRP17_HUMAN Pre-mRNA-processing factor 17 OS=Homo sapiens OX=9606 GN=CDC40 PE=1 SV=1	CDC40	24.0613	24.2889	24.391	24.2363	22.5246	24.3108	0.441569	0.355001	0.556465	no
UL48	sp|O60664|PLIN3_HUMAN Perilipin-3 OS=Homo sapiens OX=9606 GN=PLIN3 PE=1 SV=3	PLIN3	19.6969	20.7553	21.3147	22.5704	20.2338	19.8413	0.782738	0.106384	-0.292868	no
UL48	sp|O60684|IMA7_HUMAN Importin subunit alpha-7 OS=Homo sapiens OX=9606 GN=KPNA6 PE=1 SV=1;sp|O15131|IMA6_HUMAN Importin subunit alpha-6 OS=Homo sapiens OX=9606 GN=KPNA5 PE=1 SV=2	KPNA6;KPNA5	23.0834	22.9834	22.7037	22.3267	21.7414	20.4718	0.117933	0.928366	1.41021	no
UL48	sp|O60832|DKC1_HUMAN H/ACA ribonucleoprotein complex subunit DKC1 OS=Homo sapiens OX=9606 GN=DKC1 PE=1 SV=3	DKC1	25.2886	25.6102	26.0291	26.3907	26.8986	26.6729	0.0222308	1.65305	-1.01145	no
UL48	sp|O60841|IF2P_HUMAN Eukaryotic translation initiation factor 5B OS=Homo sapiens OX=9606 GN=EIF5B PE=1 SV=4	EIF5B	25.0586	25.281	26.5396	26.9254	27.4705	27.6132	0.0480923	1.31792	-1.70992	no
UL48	sp|O75152|ZC11A_HUMAN Zinc finger CCCH domain-containing protein 11A OS=Homo sapiens OX=9606 GN=ZC3H11A PE=1 SV=3	ZC3H11A	22.4968	22.671	22.6188	22.9788	22.2332	22.2739	0.721671	0.141661	0.100276	no
UL48	sp|O75165|DJC13_HUMAN DnaJ homolog subfamily C member 13 OS=Homo sapiens OX=9606 GN=DNAJC13 PE=1 SV=5	DNAJC13	21.6762	23.5641	23.3083	20.6023	19.6859	20.1205	0.028966	1.53811	2.71328	no
UL48	sp|O75223|GGCT_HUMAN Gamma-glutamylcyclotransferase OS=Homo sapiens OX=9606 GN=GGCT PE=1 SV=1	GGCT	21.7437	21.4092	23.1826	21.6949	23.4413	23.2607	0.426403	0.37018	-0.687091	no
UL48	sp|O75367|H2AY_HUMAN Core histone macro-H2A.1 OS=Homo sapiens OX=9606 GN=MACROH2A1 PE=1 SV=4	MACROH2A1	20.3533	20.5726	22.6645	24.3773	21.6684	21.1564	0.391524	0.407242	-1.20389	no
UL48	sp|O75400|PR40A_HUMAN Pre-mRNA-processing factor 40 homolog A OS=Homo sapiens OX=9606 GN=PRPF40A PE=1 SV=2	PRPF40A	23.5955	24.325	24.5596	25.0003	25.7839	25.5315	0.0282599	1.54883	-1.27854	no
UL48	sp|O75448|MED24_HUMAN Mediator of RNA polymerase II transcription subunit 24 OS=Homo sapiens OX=9606 GN=MED24 PE=1 SV=1	MED24	25.3171	25.9947	25.4512	22.9093	22.9266	23.6063	0.00145427	2.83735	2.44028	no
UL48	sp|O75494|SRS10_HUMAN Serine/arginine-rich splicing factor 10 OS=Homo sapiens OX=9606 GN=SRSF10 PE=1 SV=1	SRSF10	24.0498	23.7109	24.5735	24.764	24.6995	24.8303	0.118208	0.927353	-0.653171	no
UL48	sp|O75533|SF3B1_HUMAN Splicing factor 3B subunit 1 OS=Homo sapiens OX=9606 GN=SF3B1 PE=1 SV=3	SF3B1	28.4779	29.0321	28.7416	28.4092	28.2395	28.4038	0.117774	0.928951	0.399704	no
UL48	sp|O75586|MED6_HUMAN Mediator of RNA polymerase II transcription subunit 6 OS=Homo sapiens OX=9606 GN=MED6 PE=1 SV=2	MED6	23.9283	23.3612	23.6199	23.4183	22.9716	23.4649	0.196752	0.70608	0.351521	no
UL48	sp|O75643|U520_HUMAN U5 small nuclear ribonucleoprotein 200 kDa helicase OS=Homo sapiens OX=9606 GN=SNRNP200 PE=1 SV=2	SNRNP200	27.541	27.4394	27.5152	27.2332	27.3435	27.5389	0.290183	0.537328	0.126702	no
UL48	sp|O75718|CRTAP_HUMAN Cartilage-associated protein OS=Homo sapiens OX=9606 GN=CRTAP PE=1 SV=1	CRTAP	23.9908	24.7961	24.2291	23.1531	22.9879	21.1707	0.0814002	1.08937	1.9014	no
UL48	sp|O75821|EIF3G_HUMAN Eukaryotic translation initiation factor 3 subunit G OS=Homo sapiens OX=9606 GN=EIF3G PE=1 SV=2	EIF3G	24.1359	23.9016	24.0081	24.2764	24.1031	24.3544	0.085085	1.07015	-0.229437	no
UL48	sp|O75909|CCNK_HUMAN Cyclin-K OS=Homo sapiens OX=9606 GN=CCNK PE=1 SV=2	CCNK	24.7945	23.4224	23.6488	20.4467	20.7671	22.3675	0.0232487	1.6336	2.76148	no
UL48	sp|O75934|SPF27_HUMAN Pre-mRNA-splicing factor SPF27 OS=Homo sapiens OX=9606 GN=BCAS2 PE=1 SV=1	BCAS2	23.9055	24.9887	23.8449	24.7159	25.2359	24.8724	0.19372	0.712825	-0.695076	no
UL48	sp|O75937|DNJC8_HUMAN DnaJ homolog subfamily C member 8 OS=Homo sapiens OX=9606 GN=DNAJC8 PE=1 SV=2	DNAJC8	24.7777	25.2986	24.8101	26.4512	26.7598	26.1194	0.00418484	2.37832	-1.48131	no
UL48	sp|O75940|SPF30_HUMAN Survival of motor neuron-related-splicing factor 30 OS=Homo sapiens OX=9606 GN=SMNDC1 PE=1 SV=1	SMNDC1	25.5016	25.5291	26.5904	26.1408	26.0474	26.2294	0.537068	0.26997	-0.265545	no
UL48	sp|O76021|RL1D1_HUMAN Ribosomal L1 domain-containing protein 1 OS=Homo sapiens OX=9606 GN=RSL1D1 PE=1 SV=3	RSL1D1	23.9599	24.2402	23.7445	24.2439	24.1285	24.2224	0.267248	0.573086	-0.216737	no
UL48	sp|O76094|SRP72_HUMAN Signal recognition particle subunit SRP72 OS=Homo sapiens OX=9606 GN=SRP72 PE=1 SV=3	SRP72	26.3511	24.525	24.3279	25.1555	24.9581	25.3739	0.897743	0.0468482	-0.0945228	no
UL48	sp|O94776|MTA2_HUMAN Metastasis-associated protein MTA2 OS=Homo sapiens OX=9606 GN=MTA2 PE=1 SV=1	MTA2	25.948	24.005	23.3756	22.6688	22.4164	23.6758	0.178599	0.748122	1.5225	no
UL48	sp|O94906|PRP6_HUMAN Pre-mRNA-processing factor 6 OS=Homo sapiens OX=9606 GN=PRPF6 PE=1 SV=1	PRPF6	26.0415	25.7227	25.7822	25.4679	25.3285	25.433	0.0314151	1.50286	0.438992	no
UL48	sp|O95232|LC7L3_HUMAN Luc7-like protein 3 OS=Homo sapiens OX=9606 GN=LUC7L3 PE=1 SV=2	LUC7L3	24.0657	24.4203	25.6038	26.6568	27.3509	26.9536	0.0248298	1.60503	-2.29051	no
UL48	sp|O95391|SLU7_HUMAN Pre-mRNA-splicing factor SLU7 OS=Homo sapiens OX=9606 GN=SLU7 PE=1 SV=2	SLU7	22.2945	21.7365	21.9566	23.1351	23.8334	22.633	0.0560336	1.25155	-1.20466	no
UL48	sp|O95400|CD2B2_HUMAN CD2 antigen cytoplasmic tail-binding protein 2 OS=Homo sapiens OX=9606 GN=CD2BP2 PE=1 SV=1	CD2BP2	25.8121	25.8233	25.289	26.1306	25.5097	26.721	0.309817	0.508894	-0.478989	no
UL48	sp|O95402|MED26_HUMAN Mediator of RNA polymerase II transcription subunit 26 OS=Homo sapiens OX=9606 GN=MED26 PE=1 SV=2	MED26	23.2734	23.578	23.3204	23.468	24.137	24.1848	0.131646	0.880594	-0.539312	no
UL48	sp|O95602|RPA1_HUMAN DNA-directed RNA polymerase I subunit RPA1 OS=Homo sapiens OX=9606 GN=POLR1A PE=1 SV=2	POLR1A	26.1653	26.0265	26.1239	25.4396	25.2199	25.6247	0.0193406	1.71353	0.677167	no
UL48	sp|O95639|CPSF4_HUMAN Cleavage and polyadenylation specificity factor subunit 4 OS=Homo sapiens OX=9606 GN=CPSF4 PE=1 SV=1	CPSF4	27.6296	27.0349	27.4797	28.0098	27.6676	27.958	0.0897313	1.04706	-0.497098	no
UL48	sp|O95782|AP2A1_HUMAN AP-2 complex subunit alpha-1 OS=Homo sapiens OX=9606 GN=AP2A1 PE=1 SV=3	AP2A1	21.1987	22.3283	21.7721	21.1521	19.9027	21.8191	0.296359	0.528182	0.808407	no
UL48	sp|O95793|STAU1_HUMAN Double-stranded RNA-binding protein Staufen homolog 1 OS=Homo sapiens OX=9606 GN=STAU1 PE=1 SV=2	STAU1	22.1909	23.2578	22.3586	23.0241	22.6237	22.6563	0.677462	0.169115	-0.165622	no
UL48	sp|O95816|BAG2_HUMAN BAG family molecular chaperone regulator 2 OS=Homo sapiens OX=9606 GN=BAG2 PE=1 SV=1	BAG2	26.8845	27.2788	27.3464	26.4192	26.3124	26.2773	0.021388	1.66983	0.83359	no
UL48	sp|O95831|AIFM1_HUMAN Apoptosis-inducing factor 1, mitochondrial OS=Homo sapiens OX=9606 GN=AIFM1 PE=1 SV=1	AIFM1	22.2144	21.3926	19.9597	23.3968	21.6022	22.0268	0.250216	0.601686	-1.15304	no
UL48	sp|O95926|SYF2_HUMAN Pre-mRNA-splicing factor SYF2 OS=Homo sapiens OX=9606 GN=SYF2 PE=1 SV=1	SYF2	22.4905	19.8981	19.9812	23.0982	23.2804	23.4521	0.0977351	1.00995	-2.48695	no
UL48	sp|O95983|MBD3_HUMAN Methyl-CpG-binding domain protein 3 OS=Homo sapiens OX=9606 GN=MBD3 PE=1 SV=1	MBD3	23.7396	22.7913	22.3633	22.3756	22.9439	22.7494	0.580987	0.235834	0.275132	no
UL48	sp|O96019|ACL6A_HUMAN Actin-like protein 6A OS=Homo sapiens OX=9606 GN=ACTL6A PE=1 SV=1	ACTL6A	26.182	26.329	26.3598	25.8384	25.6796	25.6354	0.00238257	2.62295	0.57245	no
UL48	sp|P00338|LDHA_HUMAN L-lactate dehydrogenase A chain OS=Homo sapiens OX=9606 GN=LDHA PE=1 SV=2	LDHA	20.5521	21.4284	21.9057	22.6108	23.0287	19.8803	0.648582	0.188035	-0.54456	no
UL48	sp|P01040|CYTA_HUMAN Cystatin-A OS=Homo sapiens OX=9606 GN=CSTA PE=1 SV=1	CSTA	25.4685	24.9573	19.891	24.538	26.8347	25.9819	0.318752	0.496547	-2.34594	no
[truncated: 758 more rows]

## Sheet: bait UL49
Bait	Fasta_header	Gene_name	log2(LFQ_HA-UL49_1)	log2(LFQ_HA-UL49_2)	log2(LFQ_HA-UL49_3)	log2(LFQ_WT_1)	log2(LFQ_WT_2)	log2(LFQ_WT_3)	p-value	neg log10(p)	log2(Fold_change)	XL_partner
[truncated: 1,181 more rows]

[truncated: 4 more sheets: bait DBP, bait DUT, bait NEC2, bait US11]
