# Supplementary material for: Structural host-virus interactome profiling of intact infected cells
Source: Nat Commun. 2025 Jul 21;16:6713. doi: 10.1038/s41467-025-61618-z (PMC12280212; doi:10.1038/s41467-025-61618-z)
Supplement: Supplementary file 6 — Supplementary Data 4 [file 41467_2025_61618_MOESM6_ESM.xlsx]

## Sheet: PPIs_AF2
Supplementary Data 4. Dimeric models with at least 50% satisfied inter-links taking into account only cross-links from well structured regions (AlphaFold2 sheet 1, AlphaFold3 sheet 3) and distance measurements of corresponding inter-links (AlphaFold2 sheet 2, AlphaFold3 sheet 4).
Dimer	Gene Names	Model	pTM	ipTM	AF2 confidence	fraction satisf. XLs [pLDDT >50]	total XLs [pLDDT >50]	Species
O43852-P10185	CALU-gL	unrelaxed_model_1_multimer_v3_5	0.506514	0.198532	0.260128	1	1	host-virus
O75396-Q9BVC6	SEC22B-TMEM109	unrelaxed_model_3_multimer_v3_1	0.391615	0.205605	0.242807	1	1	host-host
O75531-P62805	BANF1-H4C1	unrelaxed_model_2_multimer_v3_4	0.546501	0.261055	0.318145	1	1	host-host
P03170-P11142	US12-HSPA8	unrelaxed_model_3_multimer_v3_2	0.787353	0.559272	0.604888	1	1	virus-host
P03170-P62937	US12-PPIA	unrelaxed_model_3_multimer_v3_4	0.745438	0.779488	0.772678	1	1	virus-host
P03170-Q99877	US12-H2BC15	unrelaxed_model_4_multimer_v3_1	0.390455	0.17124	0.215083	1	1	virus-host
P04083-P08758	ANXA1-ANXA5	unrelaxed_model_2_multimer_v3_2	0.803974	0.716857	0.73428	0.5	2	host-host
P04083-P31949	ANXA1-S100A11	unrelaxed_model_5_multimer_v3_4	0.720044	0.300112	0.384099	0.666667	6	host-host
P04293-P10226	UL30-UL42	unrelaxed_model_2_multimer_v3_2	0.731026	0.644768	0.662019	1	1	virus-virus
P04294-P62942	UL12-FKBP1A	unrelaxed_model_4_multimer_v3_2	0.639151	0.444027	0.483052	0.5	2	virus-host
P04485-P10233	ICP22-UL49	unrelaxed_model_5_multimer_v3_5	0.265176	0.22274	0.231227	1	1	virus-virus
P04487-P62937	US11-PPIA	unrelaxed_model_3_multimer_v3_4	0.568503	0.720711	0.690269	1	1	virus-host
P04844-P23284	RPN2-PPIB	unrelaxed_model_2_multimer_v3_3	0.721066	0.764709	0.75598	1	1	host-host
P06477-P10185	gH-gL	unrelaxed_model_1_multimer_v3_4	0.817197	0.809052	0.810681	1	1	virus-virus
P06485-P62979	US2-RPS27A	unrelaxed_model_4_multimer_v3_2	0.667243	0.656098	0.658327	0.666667	3	virus-host
P06492-P10233	UL48-UL49	unrelaxed_model_1_multimer_v3_3	0.516186	0.230297	0.287475	1	1	virus-virus
P06703-P14625	S100A6-HSP90B1	unrelaxed_model_4_multimer_v3_1	0.578745	0.333716	0.382722	1	1	host-host
P06703-P60709	S100A6-ACTB	unrelaxed_model_2_multimer_v3_5	0.828648	0.616928	0.659272	0.5	2	host-host
P06703-P63104	S100A6-YWHAZ	unrelaxed_model_1_multimer_v3_1	0.723879	0.224346	0.324253	1	1	host-host
P06703-P68104	S100A6-EEF1A1	unrelaxed_model_3_multimer_v3_2	0.730218	0.239432	0.337589	0.5	2	host-host
P06733-P62937	ENO1-PPIA	unrelaxed_model_3_multimer_v3_2	0.800978	0.461122	0.529093	1	1	host-host
P07237-P10185	P4HB-gL	unrelaxed_model_5_multimer_v3_1	0.523342	0.223015	0.283081	1	1	host-virus
P07355-P31949	ANXA2-S100A11	unrelaxed_model_4_multimer_v3_4	0.728992	0.759235	0.753186	0.666667	6	host-host
P07737-P08543	PFN1-RIR1	unrelaxed_model_4_multimer_v3_5	0.665641	0.623354	0.631812	1	1	host-virus
P07737-P10233	PFN1-UL49	unrelaxed_model_1_multimer_v3_1	0.43635	0.598555	0.566114	1	1	host-virus
P07737-P60709	PFN1-ACTB	unrelaxed_model_3_multimer_v3_2	0.940528	0.944401	0.943626	0.5	4	host-host
P08670-Q93077	VIM-H2AC6	unrelaxed_model_3_multimer_v3_3	0.339387	0.121697	0.165235	1	1	host-host
P08758-P60709	ANXA5-ACTB	unrelaxed_model_1_multimer_v3_5	0.563289	0.182144	0.258373	0.5	2	host-host
P09429-Q99877	HMGB1-H2BC15	unrelaxed_model_3_multimer_v3_4	0.334131	0.160736	0.195415	1	1	host-host
P09651-P46779	HNRNPA1-RPL28	unrelaxed_model_3_multimer_v3_5	0.40519	0.141293	0.194072	1	1	host-host
P09651-P60709	HNRNPA1-ACTB	unrelaxed_model_3_multimer_v3_4	0.546336	0.190096	0.261344	1	1	host-host
P0C0S5-P57053	H2AZ1-H2BS1	unrelaxed_model_3_multimer_v3_4	0.76052	0.784159	0.779432	1	1	host-host
P0C0S5-P84243	H2AZ1-H3-3A	unrelaxed_model_5_multimer_v3_4	0.619237	0.686905	0.673372	1	1	host-host
P0C0S5-Q99877	H2AZ1-H2BC15	unrelaxed_model_4_multimer_v3_3	0.776074	0.798384	0.793922	1	2	host-host
P10185-P10229	gL-UL45	unrelaxed_model_2_multimer_v3_5	0.367562	0.322698	0.331671	1	1	virus-virus
P10185-P23284	gL-PPIB	unrelaxed_model_3_multimer_v3_1	0.48779	0.211506	0.266763	1	1	virus-host
P10185-P30101	gL-PDIA3	unrelaxed_model_5_multimer_v3_3	0.554815	0.181085	0.255831	1	3	virus-host
P10185-P50454	gL-SERPINH1	unrelaxed_model_2_multimer_v3_2	0.661096	0.269011	0.347428	1	1	virus-host
P10185-Q69091	gL-gD	unrelaxed_model_5_multimer_v3_2	0.55216	0.38261	0.41652	1	3	virus-virus
P10211-P13667	gB-PDIA4	unrelaxed_model_1_multimer_v3_2	0.445176	0.1926	0.243116	0.5	2	virus-host
P10211-P23284	gB-PPIB	unrelaxed_model_5_multimer_v3_1	0.524619	0.167655	0.239047	0.5	2	virus-host
P10211-P46977	gB-STT3A	unrelaxed_model_4_multimer_v3_3	0.530008	0.366076	0.398863	0.5	2	virus-host
P10211-Q9BS26	gB-ERP44	unrelaxed_model_5_multimer_v3_3	0.484632	0.181065	0.241778	0.5	2	virus-host
P10226-P10233	UL42-UL49	unrelaxed_model_2_multimer_v3_2	0.439268	0.208906	0.254979	0.5	2	virus-virus
P10226-P12004	UL42-PCNA	unrelaxed_model_1_multimer_v3_1	0.682834	0.86991	0.832494	1	1	virus-host
P10229-P13987	UL45-CD59	unrelaxed_model_4_multimer_v3_3	0.413713	0.15981	0.210591	1	1	virus-host
P10229-P21926	UL45-CD9	unrelaxed_model_1_multimer_v3_1	0.501691	0.183534	0.247165	1	1	virus-host
P10229-P23284	UL45-PPIB	unrelaxed_model_1_multimer_v3_3	0.567923	0.262946	0.323942	0.5	2	virus-host
P10229-P49755	UL45-TMED10	unrelaxed_model_3_multimer_v3_3	0.3415	0.226127	0.249201	1	1	virus-host
P10229-Q13641	UL45-TPBG	unrelaxed_model_5_multimer_v3_4	0.540735	0.208724	0.275126	1	1	virus-host
P10229-Q5VW38	UL45-GPR107	unrelaxed_model_4_multimer_v3_5	0.558333	0.219701	0.287427	1	1	virus-host
P10229-Q69091	UL45-gD	unrelaxed_model_4_multimer_v3_1	0.511	0.185705	0.250764	1	3	virus-virus
P10229-Q7Z7H5	UL45-TMED4	unrelaxed_model_3_multimer_v3_4	0.38964	0.260333	0.286195	1	1	virus-host
P10229-Q9BVK6	UL45-TMED9	unrelaxed_model_3_multimer_v3_5	0.468096	0.422256	0.431424	1	1	virus-host
P10231-Q16531	UL47-DDB1	unrelaxed_model_4_multimer_v3_3	0.81694	0.822842	0.821662	0.5	2	virus-host
P10233-P16401	UL49-H1-5	unrelaxed_model_2_multimer_v3_5	0.289184	0.172758	0.196043	1	1	virus-host
P10233-P22626	UL49-HNRNPA2B1	unrelaxed_model_5_multimer_v3_1	0.372319	0.313838	0.325534	1	1	virus-host
P10233-P30050	UL49-RPL12	unrelaxed_model_1_multimer_v3_2	0.441021	0.354345	0.37168	1	1	virus-host
P10233-P62857	UL49-RPS28	unrelaxed_model_2_multimer_v3_1	0.340814	0.249502	0.267764	1	1	virus-host
P10233-P62979	UL49-RPS27A	unrelaxed_model_1_multimer_v3_1	0.299029	0.212198	0.229564	1	2	virus-host
P10233-P84243	UL49-H3-3A	unrelaxed_model_2_multimer_v3_5	0.305577	0.190068	0.21317	0.5	2	virus-host
P10233-Q16777	UL49-H2AC20	unrelaxed_model_4_multimer_v3_2	0.284419	0.190936	0.209633	1	1	virus-host
P10233-Q9H299	UL49-SH3BGRL3	unrelaxed_model_4_multimer_v3_2	0.396855	0.549445	0.518927	1	1	virus-host
P10599-P11142	TXN-HSPA8	unrelaxed_model_3_multimer_v3_5	0.735693	0.181826	0.2926	0.5	2	host-host
P13639-P30050	EEF2-RPL12	unrelaxed_model_3_multimer_v3_1	0.672691	0.165751	0.267139	1	1	host-host
P13667-P14625	PDIA4-HSP90B1	unrelaxed_model_3_multimer_v3_3	0.691795	0.650758	0.658965	0.5625	16	host-host
P13987-Q69091	CD59-gD	unrelaxed_model_2_multimer_v3_4	0.552311	0.231495	0.295658	0.5	2	host-virus
P14625-Q99877	HSP90B1-H2BC15	unrelaxed_model_5_multimer_v3_5	0.545401	0.384982	0.417066	1	1	host-host
P16104-P57053	H2AX-H2BS1	unrelaxed_model_2_multimer_v3_1	0.697968	0.744987	0.735583	1	1	host-host
P16104-P62805	H2AX-H4C1	unrelaxed_model_3_multimer_v3_3	0.719816	0.804327	0.787425	1	1	host-host
P16104-Q99877	H2AX-H2BC15	unrelaxed_model_1_multimer_v3_3	0.698573	0.757262	0.745524	1	3	host-host
P18124-P36578	RPL7-RPL4	unrelaxed_model_2_multimer_v3_2	0.643111	0.84781	0.80687	1	1	host-host
P22626-P61978	HNRNPA2B1-HNRNPK	unrelaxed_model_4_multimer_v3_3	0.327822	0.159009	0.192771	1	1	host-host
P23284-P27824	PPIB-CANX	unrelaxed_model_2_multimer_v3_5	0.599594	0.608137	0.606429	1	5	host-host
P26373-P46776	RPL13-RPL27A	unrelaxed_model_4_multimer_v3_1	0.819416	0.804172	0.807221	1	1	host-host
P27348-P31946	YWHAQ-YWHAB	unrelaxed_model_3_multimer_v3_3	0.911585	0.902034	0.903944	0.5	2	host-host
P27348-P61981	YWHAQ-YWHAG	unrelaxed_model_3_multimer_v3_3	0.90919	0.904171	0.905175	1	2	host-host
P27348-P63104	YWHAQ-YWHAZ	unrelaxed_model_3_multimer_v3_5	0.907834	0.896935	0.899115	0.666667	6	host-host
P27635-P62899	RPL10-RPL31	unrelaxed_model_2_multimer_v3_5	0.579032	0.0999835	0.195793	1	2	host-host
P27797-P30101	CALR-PDIA3	unrelaxed_model_3_multimer_v3_1	0.567145	0.619208	0.608795	0.511111	45	host-host
P27824-P30101	CANX-PDIA3	unrelaxed_model_1_multimer_v3_5	0.440817	0.555091	0.532236	0.6	5	host-host
P27824-Q69091	CANX-gD	unrelaxed_model_3_multimer_v3_5	0.605852	0.585391	0.589483	1	1	host-virus
P30050-P68104	RPL12-EEF1A1	unrelaxed_model_3_multimer_v3_3	0.672098	0.242176	0.32816	0.5	2	host-host
P30101-P50454	PDIA3-SERPINH1	unrelaxed_model_4_multimer_v3_2	0.505754	0.230031	0.285175	0.5	2	host-host
P31946-P61981	YWHAB-YWHAG	unrelaxed_model_3_multimer_v3_3	0.914463	0.907409	0.90882	1	1	host-host
P31946-P63104	YWHAB-YWHAZ	unrelaxed_model_3_multimer_v3_5	0.912421	0.901978	0.904067	0.6	5	host-host
P36578-P46779	RPL4-RPL28	unrelaxed_model_3_multimer_v3_1	0.767746	0.884247	0.860946	1	1	host-host
P36578-P61254	RPL4-RPL26	unrelaxed_model_4_multimer_v3_3	0.677188	0.584029	0.602661	1	1	host-host
P39023-P40429	RPL3-RPL13A	unrelaxed_model_3_multimer_v3_2	0.888302	0.824286	0.837089	1	2	host-host
P42766-P62750	RPL35-RPL23A	unrelaxed_model_3_multimer_v3_3	0.712765	0.735454	0.730916	1	1	host-host
P46776-Q07020	RPL27A-RPL18	unrelaxed_model_4_multimer_v3_3	0.859407	0.809863	0.819772	1	1	host-host
P49207-P61353	RPL34-RPL27	unrelaxed_model_3_multimer_v3_4	0.854382	0.885666	0.87941	0.5	2	host-host
P49207-P62424	RPL34-RPL7A	unrelaxed_model_2_multimer_v3_4	0.635251	0.459377	0.494552	1	3	host-host
P49207-P62888	RPL34-RPL30	unrelaxed_model_3_multimer_v3_5	0.737236	0.718155	0.721972	1	1	host-host
P49755-Q02818	TMED10-NUCB1	unrelaxed_model_5_multimer_v3_5	0.62091	0.699771	0.683999	1	2	host-host
P49755-Q9BVK6	TMED10-TMED9	unrelaxed_model_1_multimer_v3_2	0.41343	0.381141	0.387599	0.5	4	host-host
P57053-Q16777	H2BS1-H2AC20	unrelaxed_model_4_multimer_v3_3	0.728556	0.742694	0.739866	1	1	host-host
P57053-Q99878	H2BS1-H2AC14	unrelaxed_model_4_multimer_v3_4	0.729781	0.742258	0.739762	1	1	host-host
P60709-P62328	ACTB-TMSB4X	unrelaxed_model_4_multimer_v3_2	0.945722	0.919558	0.924791	1	7	host-host
P60709-P62979	ACTB-RPS27A	unrelaxed_model_1_multimer_v3_5	0.706052	0.255641	0.345723	1	1	host-host
P61224-Q9H4G4	RAP1B-GLIPR2	unrelaxed_model_5_multimer_v3_1	0.897609	0.874794	0.879357	1	1	host-host
P61353-P62424	RPL27-RPL7A	unrelaxed_model_3_multimer_v3_1	0.692047	0.787715	0.768581	1	1	host-host
P61513-P62917	RPL37A-RPL8	unrelaxed_model_1_multimer_v3_4	0.907879	0.902626	0.903677	0.666667	9	host-host
P61981-P63104	YWHAG-YWHAZ	unrelaxed_model_3_multimer_v3_4	0.911157	0.904699	0.90599	0.5	6	host-host
P62258-P63104	YWHAE-YWHAZ	unrelaxed_model_1_multimer_v3_4	0.914555	0.905605	0.907395	1	3	host-host
P62424-P62917	RPL7A-RPL8	unrelaxed_model_2_multimer_v3_1	0.726535	0.740839	0.737979	1	2	host-host
P62805-P84243	H4C1-H3-3A	unrelaxed_model_3_multimer_v3_5	0.713951	0.798564	0.781641	0.833333	6	host-host
P62805-Q16777	H4C1-H2AC20	unrelaxed_model_5_multimer_v3_4	0.743611	0.785363	0.777013	1	2	host-host
P62805-Q93077	H4C1-H2AC6	unrelaxed_model_4_multimer_v3_4	0.709494	0.715633	0.714405	1	1	host-host
P62805-Q99877	H4C1-H2BC15	unrelaxed_model_4_multimer_v3_3	0.630916	0.647164	0.643915	0.5	8	host-host
P62913-P63241	RPL11-EIF5A	unrelaxed_model_1_multimer_v3_5	0.754298	0.652347	0.672737	1	1	host-host
P84243-Q99877	H3-3A-H2BC15	unrelaxed_model_5_multimer_v3_1	0.548428	0.584913	0.577616	1	3	host-host
Q16777-Q99877	H2AC20-H2BC15	unrelaxed_model_1_multimer_v3_1	0.734346	0.75046	0.747237	1	4	host-host
Q69091-Q92835	gD-INPP5D	unrelaxed_model_3_multimer_v3_3	0.518467	0.234416	0.291226	1	1	virus-host
Q93077-Q99877	H2AC6-H2BC15	unrelaxed_model_1_multimer_v3_4	0.730941	0.754415	0.74972	1	1	host-host
Q99877-Q99878	H2BC15-H2AC14	unrelaxed_model_1_multimer_v3_4	0.742637	0.754137	0.751837	1	1	host-host

## Sheet: inter-links_AF2
Dimer	Gene Names	Model	pTM	ipTM	AF2 confidence	Residue1	Residue2	Distance [A]	Species
O43852-P10185	CALU-gL	unrelaxed_model_1_multimer_v3_5	0.506514	0.198532	0.260128	70	127	20.0629	host-virus
O75396-Q9BVC6	SEC22B-TMEM109	unrelaxed_model_3_multimer_v3_1	0.391615	0.205605	0.242807	43	215	33.3694	host-host
O75531-P62805	BANF1-H4C1	unrelaxed_model_2_multimer_v3_4	0.546501	0.261055	0.318145	32	32	20.8594	host-host
P03170-P11142	US12-HSPA8	unrelaxed_model_3_multimer_v3_2	0.787353	0.559272	0.604888	31	345	30.146	virus-host
P03170-P62937	US12-PPIA	unrelaxed_model_3_multimer_v3_4	0.745438	0.779488	0.772678	31	125	20.9017	virus-host
P03170-Q99877	US12-H2BC15	unrelaxed_model_4_multimer_v3_1	0.390455	0.17124	0.215083	31	121	30.8599	virus-host
P04083-P08758	ANXA1-ANXA5	unrelaxed_model_2_multimer_v3_2	0.803974	0.716857	0.73428	166	309	48.5208	host-host
P04083-P08758	ANXA1-ANXA5	unrelaxed_model_2_multimer_v3_2	0.803974	0.716857	0.73428	250	309	23.3532	host-host
P04083-P31949	ANXA1-S100A11	unrelaxed_model_5_multimer_v3_4	0.720044	0.300112	0.384099	147	27	26.0109	host-host
P04083-P31949	ANXA1-S100A11	unrelaxed_model_5_multimer_v3_4	0.720044	0.300112	0.384099	147	55	35.7917	host-host
P04083-P31949	ANXA1-S100A11	unrelaxed_model_5_multimer_v3_4	0.720044	0.300112	0.384099	242	27	45.5825	host-host
P04083-P31949	ANXA1-S100A11	unrelaxed_model_5_multimer_v3_4	0.720044	0.300112	0.384099	274	27	26.2279	host-host
P04083-P31949	ANXA1-S100A11	unrelaxed_model_5_multimer_v3_4	0.720044	0.300112	0.384099	274	55	29.5324	host-host
P04083-P31949	ANXA1-S100A11	unrelaxed_model_5_multimer_v3_4	0.720044	0.300112	0.384099	29	55	26.4816	host-host
P04293-P10226	UL30-UL42	unrelaxed_model_2_multimer_v3_2	0.731026	0.644768	0.662019	1189	105	15.9625	virus-virus
P04294-P62942	UL12-FKBP1A	unrelaxed_model_4_multimer_v3_2	0.639151	0.444027	0.483052	357	48	23.8129	virus-host
P04294-P62942	UL12-FKBP1A	unrelaxed_model_4_multimer_v3_2	0.639151	0.444027	0.483052	582	53	44.4598	virus-host
P04485-P10233	ICP22-UL49	unrelaxed_model_5_multimer_v3_5	0.265176	0.22274	0.231227	275	249	28.0521	virus-virus
P04487-P62937	US11-PPIA	unrelaxed_model_3_multimer_v3_4	0.568503	0.720711	0.690269	20	76	11.4893	virus-host
P04844-P23284	RPN2-PPIB	unrelaxed_model_2_multimer_v3_3	0.721066	0.764709	0.75598	311	116	33.157	host-host
P06477-P10185	gH-gL	unrelaxed_model_1_multimer_v3_4	0.817197	0.809052	0.810681	60	127	15.0969	virus-virus
P06485-P62979	US2-RPS27A	unrelaxed_model_4_multimer_v3_2	0.667243	0.656098	0.658327	68	33	28.7495	virus-host
P06485-P62979	US2-RPS27A	unrelaxed_model_4_multimer_v3_2	0.667243	0.656098	0.658327	68	48	40.4857	virus-host
P06485-P62979	US2-RPS27A	unrelaxed_model_4_multimer_v3_2	0.667243	0.656098	0.658327	68	6	31.5047	virus-host
P06492-P10233	UL48-UL49	unrelaxed_model_1_multimer_v3_3	0.516186	0.230297	0.287475	343	198	32.3996	virus-virus
P06703-P14625	S100A6-HSP90B1	unrelaxed_model_4_multimer_v3_1	0.578745	0.333716	0.382722	47	97	19.3817	host-host
P06703-P60709	S100A6-ACTB	unrelaxed_model_2_multimer_v3_5	0.828648	0.616928	0.659272	26	50	34.5851	host-host
P06703-P60709	S100A6-ACTB	unrelaxed_model_2_multimer_v3_5	0.828648	0.616928	0.659272	47	328	65.8096	host-host
P06703-P63104	S100A6-YWHAZ	unrelaxed_model_1_multimer_v3_1	0.723879	0.224346	0.324253	26	157	28.2672	host-host
P06703-P68104	S100A6-EEF1A1	unrelaxed_model_3_multimer_v3_2	0.730218	0.239432	0.337589	26	255	29.0201	host-host
P06703-P68104	S100A6-EEF1A1	unrelaxed_model_3_multimer_v3_2	0.730218	0.239432	0.337589	26	450	39.788	host-host
P06733-P62937	ENO1-PPIA	unrelaxed_model_3_multimer_v3_2	0.800978	0.461122	0.529093	256	82	23.7827	host-host
P07237-P10185	P4HB-gL	unrelaxed_model_5_multimer_v3_1	0.523342	0.223015	0.283081	31	127	26.6484	host-virus
P07355-P31949	ANXA2-S100A11	unrelaxed_model_4_multimer_v3_4	0.728992	0.759235	0.753186	10	55	10.7542	host-host
P07355-P31949	ANXA2-S100A11	unrelaxed_model_4_multimer_v3_4	0.728992	0.759235	0.753186	227	27	32.2743	host-host
P07355-P31949	ANXA2-S100A11	unrelaxed_model_4_multimer_v3_4	0.728992	0.759235	0.753186	227	55	39.425	host-host
P07355-P31949	ANXA2-S100A11	unrelaxed_model_4_multimer_v3_4	0.728992	0.759235	0.753186	28	55	25.6863	host-host
P07355-P31949	ANXA2-S100A11	unrelaxed_model_4_multimer_v3_4	0.728992	0.759235	0.753186	302	27	35.8427	host-host
P07355-P31949	ANXA2-S100A11	unrelaxed_model_4_multimer_v3_4	0.728992	0.759235	0.753186	302	55	29.0094	host-host
P07737-P08543	PFN1-RIR1	unrelaxed_model_4_multimer_v3_5	0.665641	0.623354	0.631812	91	449	20.7264	host-virus
P07737-P10233	PFN1-UL49	unrelaxed_model_1_multimer_v3_1	0.43635	0.598555	0.566114	91	249	12.9595	host-virus
P07737-P60709	PFN1-ACTB	unrelaxed_model_3_multimer_v3_2	0.940528	0.944401	0.943626	108	61	62.0019	host-host
P07737-P60709	PFN1-ACTB	unrelaxed_model_3_multimer_v3_2	0.940528	0.944401	0.943626	108	113	26.9734	host-host
P07737-P60709	PFN1-ACTB	unrelaxed_model_3_multimer_v3_2	0.940528	0.944401	0.943626	126	326	37.7195	host-host
P07737-P60709	PFN1-ACTB	unrelaxed_model_3_multimer_v3_2	0.940528	0.944401	0.943626	126	113	16.4327	host-host
P08670-Q93077	VIM-H2AC6	unrelaxed_model_3_multimer_v3_3	0.339387	0.121697	0.165235	188	96	32.846	host-host
P08758-P60709	ANXA5-ACTB	unrelaxed_model_1_multimer_v3_5	0.563289	0.182144	0.258373	309	326	25.9754	host-host
P08758-P60709	ANXA5-ACTB	unrelaxed_model_1_multimer_v3_5	0.563289	0.182144	0.258373	309	113	49.4627	host-host
P09429-Q99877	HMGB1-H2BC15	unrelaxed_model_3_multimer_v3_4	0.334131	0.160736	0.195415	114	117	34.1208	host-host
P09651-P46779	HNRNPA1-RPL28	unrelaxed_model_3_multimer_v3_5	0.40519	0.141293	0.194072	78	58	31.4867	host-host
P09651-P60709	HNRNPA1-ACTB	unrelaxed_model_3_multimer_v3_4	0.546336	0.190096	0.261344	78	328	31.7338	host-host
P0C0S5-P57053	H2AZ1-H2BS1	unrelaxed_model_3_multimer_v3_4	0.76052	0.784159	0.779432	16	121	18.8594	host-host
P0C0S5-P84243	H2AZ1-H3-3A	unrelaxed_model_5_multimer_v3_4	0.619237	0.686905	0.673372	123	116	33.6236	host-host
P0C0S5-Q99877	H2AZ1-H2BC15	unrelaxed_model_4_multimer_v3_3	0.776074	0.798384	0.793922	16	117	24.3878	host-host
P0C0S5-Q99877	H2AZ1-H2BC15	unrelaxed_model_4_multimer_v3_3	0.776074	0.798384	0.793922	16	121	19.1203	host-host
P10185-P10229	gL-UL45	unrelaxed_model_2_multimer_v3_5	0.367562	0.322698	0.331671	127	100	19.2705	virus-virus
P10185-P23284	gL-PPIB	unrelaxed_model_3_multimer_v3_1	0.48779	0.211506	0.266763	127	116	27.2711	virus-host
P10185-P30101	gL-PDIA3	unrelaxed_model_5_multimer_v3_3	0.554815	0.181085	0.255831	127	362	32.1466	virus-host
P10185-P30101	gL-PDIA3	unrelaxed_model_5_multimer_v3_3	0.554815	0.181085	0.255831	127	466	17.5086	virus-host
P10185-P30101	gL-PDIA3	unrelaxed_model_5_multimer_v3_3	0.554815	0.181085	0.255831	127	332	24.4146	virus-host
P10185-P50454	gL-SERPINH1	unrelaxed_model_2_multimer_v3_2	0.661096	0.269011	0.347428	127	410	34.3412	virus-host
P10185-Q69091	gL-gD	unrelaxed_model_5_multimer_v3_2	0.55216	0.38261	0.41652	127	211	28.7288	virus-virus
P10185-Q69091	gL-gD	unrelaxed_model_5_multimer_v3_2	0.55216	0.38261	0.41652	127	215	19.1023	virus-virus
P10185-Q69091	gL-gD	unrelaxed_model_5_multimer_v3_2	0.55216	0.38261	0.41652	137	215	28.7045	virus-virus
P10211-P13667	gB-PDIA4	unrelaxed_model_1_multimer_v3_2	0.445176	0.1926	0.243116	200	407	24.3384	virus-host
P10211-P13667	gB-PDIA4	unrelaxed_model_1_multimer_v3_2	0.445176	0.1926	0.243116	212	245	53.5196	virus-host
P10211-P23284	gB-PPIB	unrelaxed_model_5_multimer_v3_1	0.524619	0.167655	0.239047	204	116	26.0954	virus-host
P10211-P23284	gB-PPIB	unrelaxed_model_5_multimer_v3_1	0.524619	0.167655	0.239047	204	186	42.5922	virus-host
P10211-P46977	gB-STT3A	unrelaxed_model_4_multimer_v3_3	0.530008	0.366076	0.398863	212	655	29.2542	virus-host
P10211-P46977	gB-STT3A	unrelaxed_model_4_multimer_v3_3	0.530008	0.366076	0.398863	333	655	40.6559	virus-host
P10211-Q9BS26	gB-ERP44	unrelaxed_model_5_multimer_v3_3	0.484632	0.181065	0.241778	200	106	33.1395	virus-host
P10211-Q9BS26	gB-ERP44	unrelaxed_model_5_multimer_v3_3	0.484632	0.181065	0.241778	200	130	40.4267	virus-host
P10226-P10233	UL42-UL49	unrelaxed_model_2_multimer_v3_2	0.439268	0.208906	0.254979	254	175	60.4621	virus-virus
P10226-P10233	UL42-UL49	unrelaxed_model_2_multimer_v3_2	0.439268	0.208906	0.254979	105	249	28.8963	virus-virus
P10226-P12004	UL42-PCNA	unrelaxed_model_1_multimer_v3_1	0.682834	0.86991	0.832494	254	254	21.1385	virus-host
P10229-P13987	UL45-CD59	unrelaxed_model_4_multimer_v3_3	0.413713	0.15981	0.210591	100	63	23.7995	virus-host
P10229-P21926	UL45-CD9	unrelaxed_model_1_multimer_v3_1	0.501691	0.183534	0.247165	100	126	30.4457	virus-host
P10229-P23284	UL45-PPIB	unrelaxed_model_1_multimer_v3_3	0.567923	0.262946	0.323942	100	84	43.8373	virus-host
P10229-P23284	UL45-PPIB	unrelaxed_model_1_multimer_v3_3	0.567923	0.262946	0.323942	100	186	27.9722	virus-host
P10229-P49755	UL45-TMED10	unrelaxed_model_3_multimer_v3_3	0.3415	0.226127	0.249201	100	75	28.8614	virus-host
P10229-Q13641	UL45-TPBG	unrelaxed_model_5_multimer_v3_4	0.540735	0.208724	0.275126	100	328	32.0638	virus-host
P10229-Q5VW38	UL45-GPR107	unrelaxed_model_4_multimer_v3_5	0.558333	0.219701	0.287427	100	144	26.3654	virus-host
P10229-Q69091	UL45-gD	unrelaxed_model_4_multimer_v3_1	0.511	0.185705	0.250764	100	211	27.3756	virus-virus
P10229-Q69091	UL45-gD	unrelaxed_model_4_multimer_v3_1	0.511	0.185705	0.250764	100	215	19.1901	virus-virus
P10229-Q69091	UL45-gD	unrelaxed_model_4_multimer_v3_1	0.511	0.185705	0.250764	100	262	20.6997	virus-virus
P10229-Q7Z7H5	UL45-TMED4	unrelaxed_model_3_multimer_v3_4	0.38964	0.260333	0.286195	100	172	20.0733	virus-host
P10229-Q9BVK6	UL45-TMED9	unrelaxed_model_3_multimer_v3_5	0.468096	0.422256	0.431424	100	180	19.9317	virus-host
P10231-Q16531	UL47-DDB1	unrelaxed_model_4_multimer_v3_3	0.81694	0.822842	0.821662	176	150	57.9491	virus-host
P10231-Q16531	UL47-DDB1	unrelaxed_model_4_multimer_v3_3	0.81694	0.822842	0.821662	664	844	14.1057	virus-host
P10233-P16401	UL49-H1-5	unrelaxed_model_2_multimer_v3_5	0.289184	0.172758	0.196043	249	93	31.064	virus-host
P10233-P22626	UL49-HNRNPA2B1	unrelaxed_model_5_multimer_v3_1	0.372319	0.313838	0.325534	94	249	31.8288	virus-host
P10233-P30050	UL49-RPL12	unrelaxed_model_1_multimer_v3_2	0.441021	0.354345	0.37168	249	40	22.7491	virus-host
P10233-P62857	UL49-RPS28	unrelaxed_model_2_multimer_v3_1	0.340814	0.249502	0.267764	249	16	30.3667	virus-host
P10233-P62979	UL49-RPS27A	unrelaxed_model_1_multimer_v3_1	0.299029	0.212198	0.229564	249	6	27.3717	virus-host
P10233-P62979	UL49-RPS27A	unrelaxed_model_1_multimer_v3_1	0.299029	0.212198	0.229564	249	48	17.7452	virus-host
P10233-P84243	UL49-H3-3A	unrelaxed_model_2_multimer_v3_5	0.305577	0.190068	0.21317	249	57	34.95	virus-host
P10233-P84243	UL49-H3-3A	unrelaxed_model_2_multimer_v3_5	0.305577	0.190068	0.21317	249	80	45.7335	virus-host
P10233-Q16777	UL49-H2AC20	unrelaxed_model_4_multimer_v3_2	0.284419	0.190936	0.209633	249	37	33.9647	virus-host
P10233-Q9H299	UL49-SH3BGRL3	unrelaxed_model_4_multimer_v3_2	0.396855	0.549445	0.518927	249	18	16.8221	virus-host
P10599-P11142	TXN-HSPA8	unrelaxed_model_3_multimer_v3_5	0.735693	0.181826	0.2926	94	500	33.4028	host-host
P10599-P11142	TXN-HSPA8	unrelaxed_model_3_multimer_v3_5	0.735693	0.181826	0.2926	94	497	38.2296	host-host
P13639-P30050	EEF2-RPL12	unrelaxed_model_3_multimer_v3_1	0.672691	0.165751	0.267139	619	40	34.392	host-host
P13667-P14625	PDIA4-HSP90B1	unrelaxed_model_3_multimer_v3_3	0.691795	0.650758	0.658965	103	597	52.4398	host-host
P13667-P14625	PDIA4-HSP90B1	unrelaxed_model_3_multimer_v3_3	0.691795	0.650758	0.658965	103	633	49.798	host-host
P13667-P14625	PDIA4-HSP90B1	unrelaxed_model_3_multimer_v3_3	0.691795	0.650758	0.658965	245	547	79.8673	host-host
P13667-P14625	PDIA4-HSP90B1	unrelaxed_model_3_multimer_v3_3	0.691795	0.650758	0.658965	245	597	59.7917	host-host
P13667-P14625	PDIA4-HSP90B1	unrelaxed_model_3_multimer_v3_3	0.691795	0.650758	0.658965	294	142	72.0699	host-host
P13667-P14625	PDIA4-HSP90B1	unrelaxed_model_3_multimer_v3_3	0.691795	0.650758	0.658965	366	161	41.5359	host-host
P13667-P14625	PDIA4-HSP90B1	unrelaxed_model_3_multimer_v3_3	0.691795	0.650758	0.658965	366	348	33.5205	host-host
P13667-P14625	PDIA4-HSP90B1	unrelaxed_model_3_multimer_v3_3	0.691795	0.650758	0.658965	366	455	29.5004	host-host
P13667-P14625	PDIA4-HSP90B1	unrelaxed_model_3_multimer_v3_3	0.691795	0.650758	0.658965	366	508	42.9596	host-host
P13667-P14625	PDIA4-HSP90B1	unrelaxed_model_3_multimer_v3_3	0.691795	0.650758	0.658965	437	348	22.4653	host-host
P13667-P14625	PDIA4-HSP90B1	unrelaxed_model_3_multimer_v3_3	0.691795	0.650758	0.658965	437	455	23.4918	host-host
P13667-P14625	PDIA4-HSP90B1	unrelaxed_model_3_multimer_v3_3	0.691795	0.650758	0.658965	509	348	24.9037	host-host
P13667-P14625	PDIA4-HSP90B1	unrelaxed_model_3_multimer_v3_3	0.691795	0.650758	0.658965	533	473	22.1031	host-host
P13667-P14625	PDIA4-HSP90B1	unrelaxed_model_3_multimer_v3_3	0.691795	0.650758	0.658965	533	508	19.8527	host-host
P13667-P14625	PDIA4-HSP90B1	unrelaxed_model_3_multimer_v3_3	0.691795	0.650758	0.658965	570	603	19.9124	host-host
P13667-P14625	PDIA4-HSP90B1	unrelaxed_model_3_multimer_v3_3	0.691795	0.650758	0.658965	582	597	23.9636	host-host
P13987-Q69091	CD59-gD	unrelaxed_model_2_multimer_v3_4	0.552311	0.231495	0.295658	63	45	24.2386	host-virus
P13987-Q69091	CD59-gD	unrelaxed_model_2_multimer_v3_4	0.552311	0.231495	0.295658	90	211	47.0649	host-virus
P14625-Q99877	HSP90B1-H2BC15	unrelaxed_model_5_multimer_v3_5	0.545401	0.384982	0.417066	161	109	32.9721	host-host
P16104-P57053	H2AX-H2BS1	unrelaxed_model_2_multimer_v3_1	0.697968	0.744987	0.735583	10	121	27.6637	host-host
P16104-P62805	H2AX-H4C1	unrelaxed_model_3_multimer_v3_3	0.719816	0.804327	0.787425	37	92	24.9569	host-host
P16104-Q99877	H2AX-H2BC15	unrelaxed_model_1_multimer_v3_3	0.698573	0.757262	0.745524	10	117	32.7037	host-host
P16104-Q99877	H2AX-H2BC15	unrelaxed_model_1_multimer_v3_3	0.698573	0.757262	0.745524	10	121	26.66	host-host
P16104-Q99877	H2AX-H2BC15	unrelaxed_model_1_multimer_v3_3	0.698573	0.757262	0.745524	37	35	15.503	host-host
P18124-P36578	RPL7-RPL4	unrelaxed_model_2_multimer_v3_2	0.643111	0.84781	0.80687	48	333	13.5604	host-host
P22626-P61978	HNRNPA2B1-HNRNPK	unrelaxed_model_4_multimer_v3_3	0.327822	0.159009	0.192771	59	163	30.9092	host-host
P23284-P27824	PPIB-CANX	unrelaxed_model_2_multimer_v3_5	0.599594	0.608137	0.606429	84	90	21.7957	host-host
P23284-P27824	PPIB-CANX	unrelaxed_model_2_multimer_v3_5	0.599594	0.608137	0.606429	116	170	33.7015	host-host
P23284-P27824	PPIB-CANX	unrelaxed_model_2_multimer_v3_5	0.599594	0.608137	0.606429	116	90	12.3502	host-host
P23284-P27824	PPIB-CANX	unrelaxed_model_2_multimer_v3_5	0.599594	0.608137	0.606429	165	90	24.2994	host-host
P23284-P27824	PPIB-CANX	unrelaxed_model_2_multimer_v3_5	0.599594	0.608137	0.606429	186	210	25.7862	host-host
P26373-P46776	RPL13-RPL27A	unrelaxed_model_4_multimer_v3_1	0.819416	0.804172	0.807221	174	119	15.5861	host-host
P27348-P31946	YWHAQ-YWHAB	unrelaxed_model_3_multimer_v3_3	0.911585	0.902034	0.903944	122	117	53.8968	host-host
P27348-P31946	YWHAQ-YWHAB	unrelaxed_model_3_multimer_v3_3	0.911585	0.902034	0.903944	85	11	12.0588	host-host
P27348-P61981	YWHAQ-YWHAG	unrelaxed_model_3_multimer_v3_3	0.90919	0.904171	0.905175	85	10	12.0539	host-host
P27348-P61981	YWHAQ-YWHAG	unrelaxed_model_3_multimer_v3_3	0.90919	0.904171	0.905175	9	88	12.2293	host-host
P27348-P63104	YWHAQ-YWHAZ	unrelaxed_model_3_multimer_v3_5	0.907834	0.896935	0.899115	120	49	38.1288	host-host
P27348-P63104	YWHAQ-YWHAZ	unrelaxed_model_3_multimer_v3_5	0.907834	0.896935	0.899115	11	68	15.3094	host-host
P27348-P63104	YWHAQ-YWHAZ	unrelaxed_model_3_multimer_v3_5	0.907834	0.896935	0.899115	11	74	15.3928	host-host
P27348-P63104	YWHAQ-YWHAZ	unrelaxed_model_3_multimer_v3_5	0.907834	0.896935	0.899115	11	75	12.0325	host-host
P27348-P63104	YWHAQ-YWHAZ	unrelaxed_model_3_multimer_v3_5	0.907834	0.896935	0.899115	158	115	70.2395	host-host
P27348-P63104	YWHAQ-YWHAZ	unrelaxed_model_3_multimer_v3_5	0.907834	0.896935	0.899115	9	85	12.2761	host-host
P27635-P62899	RPL10-RPL31	unrelaxed_model_2_multimer_v3_5	0.579032	0.0999835	0.195793	101	47	33.2737	host-host
P27635-P62899	RPL10-RPL31	unrelaxed_model_2_multimer_v3_5	0.579032	0.0999835	0.195793	121	47	26.2213	host-host
P27797-P30101	CALR-PDIA3	unrelaxed_model_3_multimer_v3_1	0.567145	0.619208	0.608795	374	460	29.3844	host-host
P27797-P30101	CALR-PDIA3	unrelaxed_model_3_multimer_v3_1	0.567145	0.619208	0.608795	143	130	38.8636	host-host
P27797-P30101	CALR-PDIA3	unrelaxed_model_3_multimer_v3_1	0.567145	0.619208	0.608795	153	104	30.4991	host-host
P27797-P30101	CALR-PDIA3	unrelaxed_model_3_multimer_v3_1	0.567145	0.619208	0.608795	153	129	39.4367	host-host
P27797-P30101	CALR-PDIA3	unrelaxed_model_3_multimer_v3_1	0.567145	0.619208	0.608795	153	130	41.8146	host-host
P27797-P30101	CALR-PDIA3	unrelaxed_model_3_multimer_v3_1	0.567145	0.619208	0.608795	153	214	73.8929	host-host
P27797-P30101	CALR-PDIA3	unrelaxed_model_3_multimer_v3_1	0.567145	0.619208	0.608795	153	226	60.6046	host-host
P27797-P30101	CALR-PDIA3	unrelaxed_model_3_multimer_v3_1	0.567145	0.619208	0.608795	153	460	66.8629	host-host
P27797-P30101	CALR-PDIA3	unrelaxed_model_3_multimer_v3_1	0.567145	0.619208	0.608795	153	82	22.2477	host-host
P27797-P30101	CALR-PDIA3	unrelaxed_model_3_multimer_v3_1	0.567145	0.619208	0.608795	153	94	25.6145	host-host
P27797-P30101	CALR-PDIA3	unrelaxed_model_3_multimer_v3_1	0.567145	0.619208	0.608795	209	104	34.8165	host-host
P27797-P30101	CALR-PDIA3	unrelaxed_model_3_multimer_v3_1	0.567145	0.619208	0.608795	209	129	33.5425	host-host
P27797-P30101	CALR-PDIA3	unrelaxed_model_3_multimer_v3_1	0.567145	0.619208	0.608795	209	130	37.1717	host-host
P27797-P30101	CALR-PDIA3	unrelaxed_model_3_multimer_v3_1	0.567145	0.619208	0.608795	209	75	22.0431	host-host
P27797-P30101	CALR-PDIA3	unrelaxed_model_3_multimer_v3_1	0.567145	0.619208	0.608795	209	82	26.1411	host-host
P27797-P30101	CALR-PDIA3	unrelaxed_model_3_multimer_v3_1	0.567145	0.619208	0.608795	209	94	38.5974	host-host
P27797-P30101	CALR-PDIA3	unrelaxed_model_3_multimer_v3_1	0.567145	0.619208	0.608795	215	75	20.4091	host-host
P27797-P30101	CALR-PDIA3	unrelaxed_model_3_multimer_v3_1	0.567145	0.619208	0.608795	215	82	30.4318	host-host
P27797-P30101	CALR-PDIA3	unrelaxed_model_3_multimer_v3_1	0.567145	0.619208	0.608795	360	104	49.0754	host-host
P27797-P30101	CALR-PDIA3	unrelaxed_model_3_multimer_v3_1	0.567145	0.619208	0.608795	360	214	79.1317	host-host
P27797-P30101	CALR-PDIA3	unrelaxed_model_3_multimer_v3_1	0.567145	0.619208	0.608795	360	226	76.9644	host-host
P27797-P30101	CALR-PDIA3	unrelaxed_model_3_multimer_v3_1	0.567145	0.619208	0.608795	360	417	26.8935	host-host
P27797-P30101	CALR-PDIA3	unrelaxed_model_3_multimer_v3_1	0.567145	0.619208	0.608795	360	460	44.8482	host-host
P27797-P30101	CALR-PDIA3	unrelaxed_model_3_multimer_v3_1	0.567145	0.619208	0.608795	360	82	46.5222	host-host
P27797-P30101	CALR-PDIA3	unrelaxed_model_3_multimer_v3_1	0.567145	0.619208	0.608795	368	417	17.4173	host-host
P27797-P30101	CALR-PDIA3	unrelaxed_model_3_multimer_v3_1	0.567145	0.619208	0.608795	368	422	17.1893	host-host
P27797-P30101	CALR-PDIA3	unrelaxed_model_3_multimer_v3_1	0.567145	0.619208	0.608795	368	425	24.4872	host-host
P27797-P30101	CALR-PDIA3	unrelaxed_model_3_multimer_v3_1	0.567145	0.619208	0.608795	368	466	25.4394	host-host
P27797-P30101	CALR-PDIA3	unrelaxed_model_3_multimer_v3_1	0.567145	0.619208	0.608795	374	332	41.2628	host-host
P27797-P30101	CALR-PDIA3	unrelaxed_model_3_multimer_v3_1	0.567145	0.619208	0.608795	374	415	7.41572	host-host
P27797-P30101	CALR-PDIA3	unrelaxed_model_3_multimer_v3_1	0.567145	0.619208	0.608795	374	417	9.86416	host-host
P27797-P30101	CALR-PDIA3	unrelaxed_model_3_multimer_v3_1	0.567145	0.619208	0.608795	374	422	8.43133	host-host
P27797-P30101	CALR-PDIA3	unrelaxed_model_3_multimer_v3_1	0.567145	0.619208	0.608795	374	425	15.798	host-host
P27797-P30101	CALR-PDIA3	unrelaxed_model_3_multimer_v3_1	0.567145	0.619208	0.608795	374	465	24.3703	host-host
P27797-P30101	CALR-PDIA3	unrelaxed_model_3_multimer_v3_1	0.567145	0.619208	0.608795	41	332	57.2692	host-host
P27797-P30101	CALR-PDIA3	unrelaxed_model_3_multimer_v3_1	0.567145	0.619208	0.608795	43	104	33.7697	host-host
P27797-P30101	CALR-PDIA3	unrelaxed_model_3_multimer_v3_1	0.567145	0.619208	0.608795	43	130	48.4883	host-host
P27797-P30101	CALR-PDIA3	unrelaxed_model_3_multimer_v3_1	0.567145	0.619208	0.608795	43	425	60.7179	host-host
P27797-P30101	CALR-PDIA3	unrelaxed_model_3_multimer_v3_1	0.567145	0.619208	0.608795	43	466	41.9116	host-host
P27797-P30101	CALR-PDIA3	unrelaxed_model_3_multimer_v3_1	0.567145	0.619208	0.608795	43	82	31.6847	host-host
P27797-P30101	CALR-PDIA3	unrelaxed_model_3_multimer_v3_1	0.567145	0.619208	0.608795	43	94	22.5867	host-host
P27797-P30101	CALR-PDIA3	unrelaxed_model_3_multimer_v3_1	0.567145	0.619208	0.608795	62	466	46.5279	host-host
P27797-P30101	CALR-PDIA3	unrelaxed_model_3_multimer_v3_1	0.567145	0.619208	0.608795	64	104	46.9684	host-host
P27797-P30101	CALR-PDIA3	unrelaxed_model_3_multimer_v3_1	0.567145	0.619208	0.608795	64	130	60.741	host-host
P27797-P30101	CALR-PDIA3	unrelaxed_model_3_multimer_v3_1	0.567145	0.619208	0.608795	64	466	42.639	host-host
P27824-P30101	CANX-PDIA3	unrelaxed_model_1_multimer_v3_5	0.440817	0.555091	0.532236	89	130	44.9129	host-host
P27824-P30101	CANX-PDIA3	unrelaxed_model_1_multimer_v3_5	0.440817	0.555091	0.532236	90	104	33.7431	host-host
P27824-P30101	CANX-PDIA3	unrelaxed_model_1_multimer_v3_5	0.440817	0.555091	0.532236	90	130	41.5626	host-host
P27824-P30101	CANX-PDIA3	unrelaxed_model_1_multimer_v3_5	0.440817	0.555091	0.532236	90	332	29.0589	host-host
P27824-P30101	CANX-PDIA3	unrelaxed_model_1_multimer_v3_5	0.440817	0.555091	0.532236	90	466	29.3937	host-host
P27824-Q69091	CANX-gD	unrelaxed_model_3_multimer_v3_5	0.605852	0.585391	0.589483	227	211	19.9394	host-virus
P30050-P68104	RPL12-EEF1A1	unrelaxed_model_3_multimer_v3_3	0.672098	0.242176	0.32816	40	392	32.854	host-host
P30050-P68104	RPL12-EEF1A1	unrelaxed_model_3_multimer_v3_3	0.672098	0.242176	0.32816	41	392	35.0937	host-host
P30101-P50454	PDIA3-SERPINH1	unrelaxed_model_4_multimer_v3_2	0.505754	0.230031	0.285175	362	334	53.7432	host-host
P30101-P50454	PDIA3-SERPINH1	unrelaxed_model_4_multimer_v3_2	0.505754	0.230031	0.285175	332	190	32.4769	host-host
P31946-P61981	YWHAB-YWHAG	unrelaxed_model_3_multimer_v3_3	0.914463	0.907409	0.90882	11	77	11.9423	host-host
P31946-P63104	YWHAB-YWHAZ	unrelaxed_model_3_multimer_v3_5	0.912421	0.901978	0.904067	120	51	38.2391	host-host
P31946-P63104	YWHAB-YWHAZ	unrelaxed_model_3_multimer_v3_5	0.912421	0.901978	0.904067	11	85	12.4543	host-host
P31946-P63104	YWHAB-YWHAZ	unrelaxed_model_3_multimer_v3_5	0.912421	0.901978	0.904067	11	70	15.249	host-host
P31946-P63104	YWHAB-YWHAZ	unrelaxed_model_3_multimer_v3_5	0.912421	0.901978	0.904067	11	77	11.3166	host-host
P31946-P63104	YWHAB-YWHAZ	unrelaxed_model_3_multimer_v3_5	0.912421	0.901978	0.904067	158	117	70.3296	host-host
P36578-P46779	RPL4-RPL28	unrelaxed_model_3_multimer_v3_1	0.767746	0.884247	0.860946	294	47	17.0893	host-host
P36578-P61254	RPL4-RPL26	unrelaxed_model_4_multimer_v3_3	0.677188	0.584029	0.602661	162	134	15.9534	host-host
P39023-P40429	RPL3-RPL13A	unrelaxed_model_3_multimer_v3_2	0.888302	0.824286	0.837089	154	159	18.2687	host-host
P39023-P40429	RPL3-RPL13A	unrelaxed_model_3_multimer_v3_2	0.888302	0.824286	0.837089	155	159	14.7085	host-host
P42766-P62750	RPL35-RPL23A	unrelaxed_model_3_multimer_v3_3	0.712765	0.735454	0.730916	19	115	16.1215	host-host
P46776-Q07020	RPL27A-RPL18	unrelaxed_model_4_multimer_v3_3	0.859407	0.809863	0.819772	92	97	21.5855	host-host
P49207-P61353	RPL34-RPL27	unrelaxed_model_3_multimer_v3_4	0.854382	0.885666	0.87941	105	128	18.2248	host-host
P49207-P61353	RPL34-RPL27	unrelaxed_model_3_multimer_v3_4	0.854382	0.885666	0.87941	19	133	50.2514	host-host
P49207-P62424	RPL34-RPL7A	unrelaxed_model_2_multimer_v3_4	0.635251	0.459377	0.494552	105	34	15.3069	host-host
P49207-P62424	RPL34-RPL7A	unrelaxed_model_2_multimer_v3_4	0.635251	0.459377	0.494552	108	34	19.0554	host-host
P49207-P62424	RPL34-RPL7A	unrelaxed_model_2_multimer_v3_4	0.635251	0.459377	0.494552	115	34	26.1907	host-host
P49207-P62888	RPL34-RPL30	unrelaxed_model_3_multimer_v3_5	0.737236	0.718155	0.721972	108	57	23.8475	host-host
P49755-Q02818	TMED10-NUCB1	unrelaxed_model_5_multimer_v3_5	0.62091	0.699771	0.683999	140	280	15.8992	host-host
P49755-Q02818	TMED10-NUCB1	unrelaxed_model_5_multimer_v3_5	0.62091	0.699771	0.683999	145	99	15.5092	host-host
P49755-Q9BVK6	TMED10-TMED9	unrelaxed_model_1_multimer_v3_2	0.41343	0.381141	0.387599	133	160	24.9986	host-host
P49755-Q9BVK6	TMED10-TMED9	unrelaxed_model_1_multimer_v3_2	0.41343	0.381141	0.387599	133	71	59.5896	host-host
P49755-Q9BVK6	TMED10-TMED9	unrelaxed_model_1_multimer_v3_2	0.41343	0.381141	0.387599	145	160	14.3643	host-host
P49755-Q9BVK6	TMED10-TMED9	unrelaxed_model_1_multimer_v3_2	0.41343	0.381141	0.387599	87	160	43.9435	host-host
P57053-Q16777	H2BS1-H2AC20	unrelaxed_model_4_multimer_v3_3	0.728556	0.742694	0.739866	86	37	20.7056	host-host
P57053-Q99878	H2BS1-H2AC14	unrelaxed_model_4_multimer_v3_4	0.729781	0.742258	0.739762	16	121	13.6957	host-host
P60709-P62328	ACTB-TMSB4X	unrelaxed_model_4_multimer_v3_2	0.945722	0.919558	0.924791	328	12	20.2712	host-host
P60709-P62328	ACTB-TMSB4X	unrelaxed_model_4_multimer_v3_2	0.945722	0.919558	0.924791	328	15	21.5841	host-host
P60709-P62328	ACTB-TMSB4X	unrelaxed_model_4_multimer_v3_2	0.945722	0.919558	0.924791	61	26	13.348	host-host
P60709-P62328	ACTB-TMSB4X	unrelaxed_model_4_multimer_v3_2	0.945722	0.919558	0.924791	113	4	18.8269	host-host
P60709-P62328	ACTB-TMSB4X	unrelaxed_model_4_multimer_v3_2	0.945722	0.919558	0.924791	326	12	23.62	host-host
P60709-P62328	ACTB-TMSB4X	unrelaxed_model_4_multimer_v3_2	0.945722	0.919558	0.924791	50	26	19.5527	host-host
P60709-P62328	ACTB-TMSB4X	unrelaxed_model_4_multimer_v3_2	0.945722	0.919558	0.924791	61	32	12.1877	host-host
P60709-P62979	ACTB-RPS27A	unrelaxed_model_1_multimer_v3_5	0.706052	0.255641	0.345723	328	48	22.6198	host-host
P61224-Q9H4G4	RAP1B-GLIPR2	unrelaxed_model_5_multimer_v3_1	0.897609	0.874794	0.879357	128	53	15.6935	host-host
P61353-P62424	RPL27-RPL7A	unrelaxed_model_3_multimer_v3_1	0.692047	0.787715	0.768581	59	25	20.0488	host-host
P61513-P62917	RPL37A-RPL8	unrelaxed_model_1_multimer_v3_4	0.907879	0.902626	0.903677	13	10	37.7013	host-host
P61513-P62917	RPL37A-RPL8	unrelaxed_model_1_multimer_v3_4	0.907879	0.902626	0.903677	13	155	45.028	host-host
P61513-P62917	RPL37A-RPL8	unrelaxed_model_1_multimer_v3_4	0.907879	0.902626	0.903677	13	177	15.6784	host-host
P61513-P62917	RPL37A-RPL8	unrelaxed_model_1_multimer_v3_4	0.907879	0.902626	0.903677	13	181	11.9403	host-host
P61513-P62917	RPL37A-RPL8	unrelaxed_model_1_multimer_v3_4	0.907879	0.902626	0.903677	13	188	20.4055	host-host
P61513-P62917	RPL37A-RPL8	unrelaxed_model_1_multimer_v3_4	0.907879	0.902626	0.903677	13	234	42.9016	host-host
P61513-P62917	RPL37A-RPL8	unrelaxed_model_1_multimer_v3_4	0.907879	0.902626	0.903677	28	177	9.12219	host-host
P61513-P62917	RPL37A-RPL8	unrelaxed_model_1_multimer_v3_4	0.907879	0.902626	0.903677	28	181	17.2985	host-host
P61513-P62917	RPL37A-RPL8	unrelaxed_model_1_multimer_v3_4	0.907879	0.902626	0.903677	7	181	20.8971	host-host
P61981-P63104	YWHAG-YWHAZ	unrelaxed_model_3_multimer_v3_4	0.911157	0.904699	0.90599	122	120	54.0907	host-host
P61981-P63104	YWHAG-YWHAZ	unrelaxed_model_3_multimer_v3_4	0.911157	0.904699	0.90599	122	142	49.4797	host-host
P61981-P63104	YWHAG-YWHAZ	unrelaxed_model_3_multimer_v3_4	0.911157	0.904699	0.90599	122	152	55.9943	host-host
P61981-P63104	YWHAG-YWHAZ	unrelaxed_model_3_multimer_v3_4	0.911157	0.904699	0.90599	10	74	11.6513	host-host
P61981-P63104	YWHAG-YWHAZ	unrelaxed_model_3_multimer_v3_4	0.911157	0.904699	0.90599	11	69	15.1818	host-host
P61981-P63104	YWHAG-YWHAZ	unrelaxed_model_3_multimer_v3_4	0.911157	0.904699	0.90599	11	78	12.0921	host-host
P62258-P63104	YWHAE-YWHAZ	unrelaxed_model_1_multimer_v3_4	0.914555	0.905605	0.907395	11	69	15.142	host-host
P62258-P63104	YWHAE-YWHAZ	unrelaxed_model_1_multimer_v3_4	0.914555	0.905605	0.907395	11	73	17.6405	host-host
P62258-P63104	YWHAE-YWHAZ	unrelaxed_model_1_multimer_v3_4	0.914555	0.905605	0.907395	11	78	11.7207	host-host
P62424-P62917	RPL7A-RPL8	unrelaxed_model_2_multimer_v3_1	0.726535	0.740839	0.737979	252	144	23.5744	host-host
P62424-P62917	RPL7A-RPL8	unrelaxed_model_2_multimer_v3_1	0.726535	0.740839	0.737979	259	144	24.8343	host-host
P62805-P84243	H4C1-H3-3A	unrelaxed_model_3_multimer_v3_5	0.713951	0.798564	0.781641	13	123	34.1312	host-host
P62805-P84243	H4C1-H3-3A	unrelaxed_model_3_multimer_v3_5	0.713951	0.798564	0.781641	13	57	47.5389	host-host
P62805-P84243	H4C1-H3-3A	unrelaxed_model_3_multimer_v3_5	0.713951	0.798564	0.781641	13	80	17.2703	host-host
P62805-P84243	H4C1-H3-3A	unrelaxed_model_3_multimer_v3_5	0.713951	0.798564	0.781641	78	80	12.8533	host-host
P62805-P84243	H4C1-H3-3A	unrelaxed_model_3_multimer_v3_5	0.713951	0.798564	0.781641	80	80	9.51397	host-host
P62805-P84243	H4C1-H3-3A	unrelaxed_model_3_multimer_v3_5	0.713951	0.798564	0.781641	92	57	26.3303	host-host
P62805-Q16777	H4C1-H2AC20	unrelaxed_model_5_multimer_v3_4	0.743611	0.785363	0.777013	13	96	30.0772	host-host
P62805-Q16777	H4C1-H2AC20	unrelaxed_model_5_multimer_v3_4	0.743611	0.785363	0.777013	92	37	24.6947	host-host
P62805-Q93077	H4C1-H2AC6	unrelaxed_model_4_multimer_v3_4	0.709494	0.715633	0.714405	92	96	14.0116	host-host
P62805-Q99877	H4C1-H2BC15	unrelaxed_model_4_multimer_v3_3	0.630916	0.647164	0.643915	78	86	53.2969	host-host
P62805-Q99877	H4C1-H2BC15	unrelaxed_model_4_multimer_v3_3	0.630916	0.647164	0.643915	78	109	33.0405	host-host
P62805-Q99877	H4C1-H2BC15	unrelaxed_model_4_multimer_v3_3	0.630916	0.647164	0.643915	78	117	35.984	host-host
P62805-Q99877	H4C1-H2BC15	unrelaxed_model_4_multimer_v3_3	0.630916	0.647164	0.643915	78	121	38.9303	host-host
P62805-Q99877	H4C1-H2BC15	unrelaxed_model_4_multimer_v3_3	0.630916	0.647164	0.643915	80	109	31.451	host-host
P62805-Q99877	H4C1-H2BC15	unrelaxed_model_4_multimer_v3_3	0.630916	0.647164	0.643915	80	117	32.3875	host-host
P62805-Q99877	H4C1-H2BC15	unrelaxed_model_4_multimer_v3_3	0.630916	0.647164	0.643915	92	86	36.2925	host-host
P62805-Q99877	H4C1-H2BC15	unrelaxed_model_4_multimer_v3_3	0.630916	0.647164	0.643915	92	35	26.6549	host-host
P62913-P63241	RPL11-EIF5A	unrelaxed_model_1_multimer_v3_5	0.754298	0.652347	0.672737	38	39	30.8922	host-host
P84243-Q99877	H3-3A-H2BC15	unrelaxed_model_5_multimer_v3_1	0.548428	0.584913	0.577616	80	109	29.6778	host-host
P84243-Q99877	H3-3A-H2BC15	unrelaxed_model_5_multimer_v3_1	0.548428	0.584913	0.577616	80	117	29.9159	host-host
P84243-Q99877	H3-3A-H2BC15	unrelaxed_model_5_multimer_v3_1	0.548428	0.584913	0.577616	80	121	30.9718	host-host
Q16777-Q99877	H2AC20-H2BC15	unrelaxed_model_1_multimer_v3_1	0.734346	0.75046	0.747237	37	86	19.8204	host-host
Q16777-Q99877	H2AC20-H2BC15	unrelaxed_model_1_multimer_v3_1	0.734346	0.75046	0.747237	37	35	15.2489	host-host
Q16777-Q99877	H2AC20-H2BC15	unrelaxed_model_1_multimer_v3_1	0.734346	0.75046	0.747237	96	109	15.4083	host-host
Q16777-Q99877	H2AC20-H2BC15	unrelaxed_model_1_multimer_v3_1	0.734346	0.75046	0.747237	96	117	25.4454	host-host
Q69091-Q92835	gD-INPP5D	unrelaxed_model_3_multimer_v3_3	0.518467	0.234416	0.291226	215	87	24.5278	virus-host
Q93077-Q99877	H2AC6-H2BC15	unrelaxed_model_1_multimer_v3_4	0.730941	0.754415	0.74972	96	109	15.4658	host-host
Q99877-Q99878	H2BC15-H2AC14	unrelaxed_model_1_multimer_v3_4	0.742637	0.754137	0.751837	16	121	13.3216	host-host

## Sheet: PPI_AF3
Dimer	Gene Names	Model	pTM	ipTM	AF3 confidence	fraction satisf. XLs [pLDDT >50]	total XLs [pLDDT >50]	species
P07737-P60709	PFN1-ACTB	sample-0	0.91	0.93	0.926	0.5	4	host-host
P61513-P62917	RPL37A-RPL8	sample-2	0.9	0.91	0.908	0.666667	9	host-host
P36578-P46779	RPL4-RPL28	sample-2	0.8	0.9	0.88	1	1	host-host
P39023-P40429	RPL3-RPL13A	sample-3	0.89	0.87	0.874	1	2	host-host
P60709-P62328	ACTB-TMSB4X	sample-0	0.92	0.86	0.872	1	7	host-host
P62258-P63104	YWHAE-YWHAZ	sample-2	0.88	0.87	0.872	1	3	host-host
P26373-P46776	RPL13-RPL27A	sample-2	0.87	0.87	0.87	1	1	host-host
P46776-Q07020	RPL27A-RPL18	sample-0	0.88	0.86	0.864	1	1	host-host
P27348-P63104	YWHAQ-YWHAZ	sample-1	0.87	0.85	0.854	0.666667	6	host-host
P61981-P63104	YWHAG-YWHAZ	sample-2	0.87	0.85	0.854	0.571429	7	host-host
P27348-P31946	YWHAQ-YWHAB	sample-2	0.87	0.84	0.846	0.5	2	host-host
P27348-P61981	YWHAQ-YWHAG	sample-0	0.86	0.84	0.844	1	3	host-host
P31946-P61981	YWHAB-YWHAG	sample-1	0.86	0.84	0.844	1	1	host-host
P31946-P63104	YWHAB-YWHAZ	sample-4	0.86	0.84	0.844	0.6	5	host-host
P18124-P36578	RPL7-RPL4	sample-4	0.75	0.86	0.838	1	2	host-host
P10226-P12004	UL42-PCNA	sample-0	0.67	0.86	0.822	1	1	virus-host
P62424-P62917	RPL7A-RPL8	sample-3	0.82	0.81	0.812	1	2	host-host
P36578-P61254	RPL4-RPL26	sample-0	0.76	0.79	0.784	1	6	host-host
P42766-P62750	RPL35-RPL23A	sample-0	0.75	0.78	0.774	1	1	host-host
P10231-Q16531	UL47-DDB1	sample-0	0.76	0.77	0.768	0.5	2	virus-host
P06477-P10185	gH-gL	sample-1	0.78	0.76	0.764	1	1	virus-virus
Q93077-Q99877	H2AC6-H2BC15	sample-1	0.73	0.73	0.73	1	1	host-host
P16104-Q99877	H2AX-H2BC15	sample-4	0.69	0.73	0.722	0.75	4	host-host
Q16777-Q99877	H2AC20-H2BC15	sample-1	0.71	0.72	0.718	0.666667	9	host-host
Q99877-Q99878	H2BC15-H2AC14	sample-0	0.71	0.72	0.718	1	1	host-host
P49207-P62888	RPL34-RPL30	sample-2	0.74	0.7	0.708	1	1	host-host
P07737-P08543	PFN1-RIR1	sample-0	0.66	0.71	0.7	1	1	host-virus
P61353-P62888	RPL27-RPL30	sample-0	0.74	0.69	0.7	1	2	host-host
P62424-P62750	RPL7A-RPL23A	sample-1	0.7	0.68	0.684	1	1	host-host
P57053-Q99878	H2BS1-H2AC14	sample-0	0.67	0.65	0.654	1	1	host-host
P0C0S5-P57053	H2AZ1-H2BS1	sample-3	0.67	0.65	0.654	1	1	host-host
P57053-Q16777	H2BS1-H2AC20	sample-1	0.66	0.64	0.644	0.666667	3	host-host
P23284-P27824	PPIB-CANX	sample-1	0.52	0.67	0.64	0.8	5	host-host
P16104-P62805	H2AX-H4C1	sample-0	0.63	0.64	0.638	1	1	host-host
P62805-Q93077	H4C1-H2AC6	sample-0	0.65	0.63	0.634	1	1	host-host
P62805-P84243	H4C1-H3-3A	sample-2	0.6	0.64	0.632	1	3	host-host
P62805-Q16777	H4C1-H2AC20	sample-0	0.63	0.62	0.622	1	1	host-host
P04293-P10226	UL30-UL42	sample-1	0.65	0.61	0.618	1	1	virus-virus
P16104-P57053	H2AX-H2BS1	sample-0	0.62	0.6	0.604	1	1	host-host
P0C0S5-P84243	H2AZ1-H3-3A	sample-0	0.56	0.6	0.592	0.5	2	host-host
P27824-P30101	CANX-PDIA3	sample-4	0.46	0.62	0.588	0.6	5	host-host
P07737-P10233	PFN1-UL49	sample-0	0.38	0.63	0.58	1	1	host-virus
P11021-P14625	HSPA5-HSP90B1	sample-3	0.63	0.56	0.574	0.551724	29	host-host
P49755-Q02818	TMED10-NUCB1	sample-1	0.54	0.58	0.572	1	3	host-host
P10229-P23284	UL45-PPIB	sample-0	0.65	0.55	0.57	0.5	2	virus-host
P62805-Q99877	H4C1-H2BC15	sample-3	0.55	0.53	0.534	0.555556	9	host-host
P49207-P62917	RPL34-RPL8	sample-1	0.74	0.46	0.516	1	2	host-host
P60709-P62937	ACTB-PPIA	sample-2	0.65	0.48	0.514	0.75	4	host-host
P10211-P46977	gB-STT3A	sample-4	0.59	0.48	0.502	0.5	2	virus-host
P04083-P31949	ANXA1-S100A11	sample-3	0.69	0.45	0.498	0.8	5	host-host
P49207-P61353	RPL34-RPL27	sample-0	0.63	0.46	0.494	0.5	4	host-host
P10233-P62937	UL49-PPIA	sample-4	0.41	0.5	0.482	1	1	virus-host
P09382-P16070	LGALS1-CD44	sample-4	0.28	0.53	0.48	1	2	host-host
P04487-P10234	US11-DUT	sample-1	0.58	0.44	0.468	1	1	virus-virus
Q71DI3-Q99877	H3C15-H2BC15	sample-0	0.47	0.44	0.446	0.5	2	host-host
P07355-P31949	ANXA2-S100A11	sample-3	0.7	0.37	0.436	1	6	host-host
P01889-P13726	HLA-B-F3	sample-3	0.38	0.43	0.42	1	1	host-host
P84243-Q99877	H3-3A-H2BC15	sample-0	0.44	0.4	0.408	0.636364	11	host-host
P09651-P46779	HNRNPA1-RPL28	sample-3	0.4	0.4	0.4	1	1	host-host
P06703-P14625	S100A6-HSP90B1	sample-1	0.57	0.35	0.394	1	1	host-host
P06703-Q15836	S100A6-VAMP3	sample-2	0.44	0.36	0.376	1	1	host-host
P23396-Q00341	RPS3-HDLBP	sample-2	0.28	0.4	0.376	1	1	host-host
P08133-P21926	ANXA6-CD9	sample-3	0.7	0.29	0.372	1	1	host-host
P10185-P13667	gL-PDIA4	sample-2	0.5	0.32	0.356	1	1	virus-host
P57053-Q99877	H2BS1-H2BC15	sample-2	0.39	0.34	0.35	0.666667	3	host-host
P23284-Q15293	PPIB-RCN1	sample-3	0.5	0.31	0.348	0.5	2	host-host
P04488-P68331	gE-gK	sample-4	0.42	0.32	0.34	1	1	virus-virus
P06484-P10229	gG-UL45	sample-0	0.38	0.33	0.34	1	1	virus-virus
P09651-P10233	HNRNPA1-UL49	sample-1	0.35	0.33	0.334	1	1	host-virus
P60709-Q14847	ACTB-LASP1	sample-0	0.58	0.27	0.332	0.666667	3	host-host
P08962-P10211	CD63-gB	sample-1	0.51	0.28	0.326	0.5	2	host-virus
P04488-P21926	gE-CD9	sample-1	0.38	0.31	0.324	1	1	virus-host
P04488-P10229	gE-UL45	sample-2	0.36	0.31	0.32	0.5	2	virus-virus
P06733-P62937	ENO1-PPIA	sample-0	0.73	0.21	0.314	1	1	host-host
P13667-P14625	PDIA4-HSP90B1	sample-0	0.45	0.28	0.314	0.5625	16	host-host
P01889-P10229	HLA-B-UL45	sample-3	0.44	0.28	0.312	1	1	host-virus
P62906-Q9P2E9	RPL10A-RRBP1	sample-2	0.27	0.31	0.302	0.5	2	host-host
P23284-Q14697	PPIB-GANAB	sample-3	0.78	0.18	0.3	1	1	host-host
P04488-P10211	gE-gB	sample-2	0.44	0.26	0.296	0.5	2	virus-virus
P07237-Q15293	P4HB-RCN1	sample-1	0.45	0.25	0.29	1	2	host-host
P10185-P10229	gL-UL45	sample-3	0.4	0.26	0.288	1	1	virus-virus
P04406-P10233	GAPDH-UL49	sample-4	0.55	0.22	0.286	1	1	host-virus
P10211-P13667	gB-PDIA4	sample-2	0.47	0.24	0.286	0.5	2	virus-host
P09429-P60709	HMGB1-ACTB	sample-3	0.62	0.2	0.284	1	1	host-host
P04296-P60709	DBP-ACTB	sample-4	0.69	0.18	0.282	1	1	virus-host
P14625-P23284	HSP90B1-PPIB	sample-0	0.53	0.22	0.282	0.615385	13	host-host
P03170-P27797	US12-CALR	sample-4	0.63	0.19	0.278	1	1	virus-host
P06491-P10599	MCP-TXN	sample-2	0.79	0.15	0.278	1	1	virus-host
P04488-P07237	gE-P4HB	sample-2	0.38	0.25	0.276	1	2	virus-host
P06477-P21926	gH-CD9	sample-1	0.66	0.18	0.276	1	1	virus-host
P06703-P63104	S100A6-YWHAZ	sample-2	0.7	0.17	0.276	1	1	host-host
P10238-P11940	UL54-PABPC1	sample-4	0.34	0.26	0.276	1	2	virus-host
P04294-P62942	UL12-FKBP1A	sample-0	0.61	0.19	0.274	1	2	virus-host
P61224-Q9H4G4	RAP1B-GLIPR2	sample-1	0.49	0.22	0.274	1	1	host-host
P32969-P39023	RPL9-RPL3	sample-3	0.67	0.17	0.27	1	1	host-host
P10211-P13987	gB-CD59	sample-2	0.56	0.19	0.264	1	3	virus-host
P04488-Q9BVC6	gE-TMEM109	sample-3	0.35	0.24	0.262	1	1	virus-host
P06703-P10234	S100A6-DUT	sample-3	0.66	0.16	0.26	1	1	host-virus
P04488-Q69091	gE-gD	sample-4	0.37	0.23	0.258	1	1	virus-virus
P06477-P10229	gH-UL45	sample-1	0.67	0.15	0.254	1	1	virus-virus
P10185-P30101	gL-PDIA3	sample-1	0.51	0.19	0.254	1	3	virus-host
P14625-P27797	HSP90B1-CALR	sample-1	0.47	0.2	0.254	0.5	4	host-host
P0DP25-P10211	CALM3-gB	sample-2	0.54	0.18	0.252	1	3	host-virus
P60709-P62979	ACTB-RPS27A	sample-4	0.66	0.15	0.252	1	1	host-host
P03170-P62937	US12-PPIA	sample-1	0.65	0.15	0.25	1	1	virus-host
P08195-P10229	SLC3A2-UL45	sample-3	0.57	0.17	0.25	1	1	host-virus
P06703-P13639	S100A6-EEF2	sample-2	0.61	0.16	0.25	1	1	host-host
P04288-P04488	gM-gE	sample-4	0.44	0.2	0.248	0.5	2	virus-virus
P10321-P21926	HLA-C-CD9	sample-3	0.44	0.2	0.248	1	1	host-host
P03170-Q03518	US12-TAP1	sample-2	0.56	0.17	0.248	1	4	virus-host
P10185-P50454	gL-SERPINH1	sample-3	0.63	0.15	0.246	1	1	virus-host
P07237-P23284	P4HB-PPIB	sample-1	0.46	0.19	0.244	0.5	10	host-host
P49755-Q9BVK6	TMED10-TMED9	sample-1	0.34	0.22	0.244	0.75	4	host-host
P03170-P31949	US12-S100A11	sample-4	0.49	0.18	0.242	1	1	virus-host
P04406-P06733	GAPDH-ENO1	sample-1	0.6	0.15	0.24	1	1	host-host
P06477-P10211	gH-gB	sample-1	0.48	0.18	0.24	0.75	4	virus-virus
P09382-Q69091	LGALS1-gD	sample-0	0.52	0.17	0.24	1	2	host-virus
P10226-Q00839	UL42-HNRNPU	sample-0	0.4	0.2	0.24	1	1	virus-host
P10599-P60709	TXN-ACTB	sample-3	0.72	0.12	0.24	0.5	4	host-host
P13639-P30050	EEF2-RPL12	sample-1	0.61	0.14	0.234	1	1	host-host
P10229-Q7Z7H5	UL45-TMED4	sample-3	0.36	0.2	0.232	1	1	virus-host
P10233-P62857	UL49-RPS28	sample-2	0.32	0.21	0.232	1	1	virus-host
P10233-P62979	UL49-RPS27A	sample-0	0.28	0.22	0.232	1	2	virus-host
P10211-Q9BVC6	gB-TMEM109	sample-4	0.51	0.16	0.23	1	1	virus-host
P08133-P11142	ANXA6-HSPA8	sample-1	0.46	0.17	0.228	1	1	host-host
P23284-Q15084	PPIB-PDIA6	sample-0	0.38	0.19	0.228	0.5	2	host-host
P04406-P10599	GAPDH-TXN	sample-3	0.73	0.1	0.226	1	1	host-host
P04485-P10233	ICP22-UL49	sample-1	0.25	0.22	0.226	1	1	virus-virus
P06703-P60709	S100A6-ACTB	sample-4	0.73	0.1	0.226	0.5	2	host-host
P10185-P27797	gL-CALR	sample-3	0.52	0.15	0.224	0.666667	3	virus-host
P11142-P68104	HSPA8-EEF1A1	sample-3	0.48	0.16	0.224	1	1	host-host
P07355-Q15836	ANXA2-VAMP3	sample-4	0.71	0.1	0.222	1	1	host-host
P49207-P62424	RPL34-RPL7A	sample-2	0.59	0.13	0.222	1	3	host-host
Q69091-Q92835	gD-INPP5D	sample-2	0.47	0.16	0.222	1	1	virus-host
P04406-P62937	GAPDH-PPIA	sample-1	0.66	0.11	0.22	1	2	host-host
P10233-Q9GZQ8	UL49-MAP1LC3B	sample-4	0.33	0.19	0.218	1	1	virus-host
P04288-P0DP25	gM-CALM3	sample-4	0.52	0.14	0.216	1	2	virus-host
P04844-P23284	RPN2-PPIB	sample-2	0.51	0.14	0.214	1	1	host-host
P10229-P27824	UL45-CANX	sample-1	0.47	0.15	0.214	0.5	2	virus-host
P50454-Q15293	SERPINH1-RCN1	sample-1	0.55	0.13	0.214	1	1	host-host
P03170-P68104	US12-EEF1A1	sample-0	0.58	0.12	0.212	1	1	virus-host
P10599-P11142	TXN-HSPA8	sample-3	0.54	0.13	0.212	1	2	host-host
P06492-P10233	UL48-UL49	sample-1	0.49	0.14	0.21	1	1	virus-virus
P08758-P60709	ANXA5-ACTB	sample-0	0.53	0.13	0.21	0.5	2	host-host
P62913-P63241	RPL11-EIF5A	sample-4	0.53	0.13	0.21	1	1	host-host
P10211-P23284	gB-PPIB	sample-3	0.51	0.13	0.206	1	2	virus-host
P10211-Q69091	gB-gD	sample-4	0.47	0.14	0.206	0.5	6	virus-virus
O43852-P10211	CALU-gB	sample-4	0.49	0.13	0.202	0.5	2	host-virus
P07237-P10185	P4HB-gL	sample-2	0.45	0.14	0.202	1	1	host-virus
P09382-P21589	LGALS1-NT5E	sample-0	0.65	0.09	0.202	0.5	2	host-host
P10211-P30101	gB-PDIA3	sample-1	0.45	0.14	0.202	0.666667	6	virus-host
P10211-P61769	gB-B2M	sample-3	0.53	0.12	0.202	1	1	virus-host
P10229-Q9BVK6	UL45-TMED9	sample-4	0.36	0.16	0.2	1	1	virus-host
P62899-Q9P2E9	RPL31-RRBP1	sample-0	0.28	0.18	0.2	1	1	host-host
P03170-P11142	US12-HSPA8	sample-1	0.55	0.11	0.198	1	1	virus-host
P22626-P61978	HNRNPA2B1-HNRNPK	sample-1	0.31	0.17	0.198	1	1	host-host
P27797-Q15293	CALR-RCN1	sample-4	0.47	0.13	0.198	0.5	2	host-host
O43852-P23284	CALU-PPIB	sample-4	0.42	0.14	0.196	0.5	2	host-host
P06485-P62979	US2-RPS27A	sample-0	0.5	0.12	0.196	1	3	virus-host
P10211-Q9BS26	gB-ERP44	sample-4	0.46	0.13	0.196	0.5	2	virus-host
P10233-P22626	UL49-HNRNPA2B1	sample-1	0.34	0.16	0.196	1	1	virus-host
P06703-P68104	S100A6-EEF1A1	sample-1	0.53	0.11	0.194	1	2	host-host
P10185-P23284	gL-PPIB	sample-1	0.45	0.13	0.194	1	1	virus-host
P08670-P10209	VIM-CVC2	sample-4	0.44	0.13	0.192	1	1	host-virus
P06703-P10233	S100A6-UL49	sample-4	0.31	0.16	0.19	0.666667	3	host-virus
P11142-P60709	HSPA8-ACTB	sample-4	0.47	0.12	0.19	1	1	host-host
P42766-P62899	RPL35-RPL31	sample-2	0.47	0.12	0.19	1	1	host-host
P08758-P21926	ANXA5-CD9	sample-4	0.57	0.09	0.186	1	1	host-host
P04406-P60709	GAPDH-ACTB	sample-1	0.52	0.1	0.184	1	1	host-host
P04844-P27797	RPN2-CALR	sample-3	0.44	0.12	0.184	0.5	2	host-host
P10205-P10233	UL21-UL49	sample-1	0.36	0.14	0.184	1	1	virus-virus
P04083-P08758	ANXA1-ANXA5	sample-2	0.51	0.1	0.182	0.5	2	host-host
O43852-P10185	CALU-gL	sample-0	0.42	0.12	0.18	1	1	host-virus
P06487-P10233	gI-UL49	sample-4	0.34	0.14	0.18	1	2	virus-virus
P10226-P10233	UL42-UL49	sample-1	0.42	0.12	0.18	0.5	2	virus-virus
O75531-P62805	BANF1-H4C1	sample-0	0.47	0.1	0.174	1	2	host-host
P10229-P21926	UL45-CD9	sample-1	0.42	0.11	0.172	1	1	virus-host
P62913-Q9P2E9	RPL11-RRBP1	sample-3	0.25	0.15	0.17	1	1	host-host
P09651-P22626	HNRNPA1-HNRNPA2B1	sample-4	0.32	0.13	0.168	0.5	6	host-host
P10229-P13987	UL45-CD59	sample-4	0.43	0.1	0.166	1	1	virus-host
P10229-P49755	UL45-TMED10	sample-4	0.34	0.12	0.164	1	1	virus-host
P17096-Q16777	HMGA1-H2AC20	sample-2	0.44	0.09	0.16	1	1	host-host
O75396-Q9BVC6	SEC22B-TMEM109	sample-0	0.35	0.11	0.158	1	1	host-host
P03170-P10233	US12-UL49	sample-2	0.31	0.12	0.158	0.5	2	virus-virus
P39019-P62851	RPS19-RPS25	sample-4	0.51	0.06	0.15	1	4	host-host
P10233-P30050	UL49-RPL12	sample-3	0.26	0.12	0.148	1	1	virus-host
P10233-P61513	UL49-RPL37A	sample-2	0.27	0.11	0.142	1	1	virus-host
P10233-P16401	UL49-H1-5	sample-3	0.26	0.1	0.132	1	1	virus-host
P09382-P21926	LGALS1-CD9	sample-1	0.41	0.06	0.13	1	1	host-host
P10233-Q9H299	UL49-SH3BGRL3	sample-0	0.29	0.09	0.13	1	1	virus-host
P10233-P63241	UL49-EIF5A	sample-3	0.32	0.08	0.128	1	1	virus-host
P05204-Q99877	HMGN2-H2BC15	sample-2	0.42	0.05	0.124	0.833333	6	host-host
P10233-P46776	UL49-RPL27A	sample-0	0.3	0.08	0.124	1	1	virus-host
P42766-P46776	RPL35-RPL27A	sample-1	0.46	0.04	0.124	1	1	host-host
P03170-Q99877	US12-H2BC15	sample-4	0.33	0.07	0.122	1	1	virus-host
P16402-Q16777	H1-3-H2AC20	sample-2	0.33	0.06	0.114	1	1	host-host
P06703-P08670	S100A6-VIM	sample-0	0.24	0.08	0.112	1	1	host-host
P09429-P26583	HMGB1-HMGB2	sample-1	0.23	0.08	0.11	1	1	host-host
P16401-Q99877	H1-5-H2BC15	sample-3	0.29	0.06	0.106	0.8	5	host-host
P04487-P47914	US11-RPL29	sample-1	0.27	0.05	0.094	0.5	2	virus-host
P16401-P16402	H1-5-H1-3	sample-0	0.22	0.06	0.092	0.8	5	host-host

## Sheet: inter-links_AF3
Dimer	Gene Names	Model	pTM	ipTM	AF3 confidence	Residue1	Residue2	Distance [A]	Species
O43852-P10185	CALU-gL	sample-0	0.42	0.12	0.18	281	213	132.455	host-virus
O43852-P10185	CALU-gL	sample-0	0.42	0.12	0.18	70	127	32.4699	host-virus
O43852-P10211	CALU-gB	sample-4	0.49	0.13	0.202	281	333	56.332	host-virus
O43852-P10211	CALU-gB	sample-4	0.49	0.13	0.202	79	253	29.9592	host-virus
O43852-P23284	CALU-PPIB	sample-4	0.42	0.14	0.196	281	116	17.9599	host-host
O43852-P23284	CALU-PPIB	sample-4	0.42	0.14	0.196	79	116	39.4677	host-host
O75396-Q9BVC6	SEC22B-TMEM109	sample-0	0.35	0.11	0.158	43	215	34.3124	host-host
O75531-P62805	BANF1-H4C1	sample-0	0.47	0.1	0.174	32	32	24.4261	host-host
O75531-P62805	BANF1-H4C1	sample-0	0.47	0.1	0.174	32	78	30.3041	host-host
O75531-P62805	BANF1-H4C1	sample-0	0.47	0.1	0.174	32	9	32.4104	host-host
P01889-P10229	HLA-B-UL45	sample-3	0.44	0.28	0.312	292	100	33.6316	host-virus
P01889-P13726	HLA-B-F3	sample-3	0.38	0.43	0.42	92	233	27.5173	host-host
P03170-P10233	US12-UL49	sample-2	0.31	0.12	0.158	31	130	79.8595	virus-virus
P03170-P10233	US12-UL49	sample-2	0.31	0.12	0.158	31	166	43.381	virus-virus
P03170-P10233	US12-UL49	sample-2	0.31	0.12	0.158	31	249	10.1167	virus-virus
P03170-P10233	US12-UL49	sample-2	0.31	0.12	0.158	31	8	55.034	virus-virus
P03170-P11142	US12-HSPA8	sample-1	0.55	0.11	0.198	31	345	21.5383	virus-host
P03170-P27797	US12-CALR	sample-4	0.63	0.19	0.278	31	153	19.5738	virus-host
P03170-P31949	US12-S100A11	sample-4	0.49	0.18	0.242	31	55	33.5001	virus-host
P03170-P62937	US12-PPIA	sample-1	0.65	0.15	0.25	31	125	15.3079	virus-host
P03170-P68104	US12-EEF1A1	sample-0	0.58	0.12	0.212	31	179	34.1659	virus-host
P03170-Q99877	US12-H2BC15	sample-4	0.33	0.07	0.122	31	121	16.1615	virus-host
P04083-P08758	ANXA1-ANXA5	sample-2	0.51	0.1	0.182	166	309	31.2033	host-host
P04083-P08758	ANXA1-ANXA5	sample-2	0.51	0.1	0.182	250	309	40.018	host-host
P04083-P31949	ANXA1-S100A11	sample-3	0.69	0.45	0.498	147	27	31.8624	host-host
P04083-P31949	ANXA1-S100A11	sample-3	0.69	0.45	0.498	147	55	42.9027	host-host
P04083-P31949	ANXA1-S100A11	sample-3	0.69	0.45	0.498	242	27	30.6345	host-host
P04083-P31949	ANXA1-S100A11	sample-3	0.69	0.45	0.498	274	27	31.5983	host-host
P04083-P31949	ANXA1-S100A11	sample-3	0.69	0.45	0.498	274	55	33.7294	host-host
P04083-P31949	ANXA1-S100A11	sample-3	0.69	0.45	0.498	29	55	24.327	host-host
P04288-P04488	gM-gE	sample-4	0.44	0.2	0.248	17	459	30.0714	virus-virus
P04288-P04488	gM-gE	sample-4	0.44	0.2	0.248	371	459	63.425	virus-virus
P04288-P0DP25	gM-CALM3	sample-4	0.52	0.14	0.216	371	78	18.121	virus-host
P04288-P0DP25	gM-CALM3	sample-4	0.52	0.14	0.216	371	95	20.6794	virus-host
P04293-P10226	UL30-UL42	sample-1	0.65	0.61	0.618	1133	105	23.6456	virus-virus
P04293-P10226	UL30-UL42	sample-1	0.65	0.61	0.618	1189	105	15.4335	virus-virus
P04294-P62942	UL12-FKBP1A	sample-0	0.61	0.19	0.274	357	48	6.99618	virus-host
P04294-P62942	UL12-FKBP1A	sample-0	0.61	0.19	0.274	582	53	32.5815	virus-host
P04296-P60709	DBP-ACTB	sample-4	0.69	0.18	0.282	869	61	28.3627	virus-host
P04406-P06733	GAPDH-ENO1	sample-1	0.6	0.15	0.24	215	256	33.6892	host-host
P04406-P10233	GAPDH-UL49	sample-4	0.55	0.22	0.286	117	249	28.0543	host-virus
P04406-P10599	GAPDH-TXN	sample-3	0.73	0.1	0.226	61	94	34.3737	host-host
P04406-P60709	GAPDH-ACTB	sample-1	0.52	0.1	0.184	61	61	32.255	host-host
P04406-P62937	GAPDH-PPIA	sample-1	0.66	0.11	0.22	251	76	33.0848	host-host
P04406-P62937	GAPDH-PPIA	sample-1	0.66	0.11	0.22	84	76	33.2188	host-host
P04485-P10233	ICP22-UL49	sample-1	0.25	0.22	0.226	146	130	107.067	virus-virus
P04485-P10233	ICP22-UL49	sample-1	0.25	0.22	0.226	275	249	31.9207	virus-virus
P04485-P10233	ICP22-UL49	sample-1	0.25	0.22	0.226	395	130	105.066	virus-virus
P04485-P10233	ICP22-UL49	sample-1	0.25	0.22	0.226	395	166	35.7267	virus-virus
P04485-P10233	ICP22-UL49	sample-1	0.25	0.22	0.226	395	198	47.8946	virus-virus
P04485-P10233	ICP22-UL49	sample-1	0.25	0.22	0.226	395	249	55.3746	virus-virus
P04485-P10233	ICP22-UL49	sample-1	0.25	0.22	0.226	395	8	78.6137	virus-virus
P04487-P10234	US11-DUT	sample-1	0.58	0.44	0.468	74	51	18.1911	virus-virus
P04487-P47914	US11-RPL29	sample-1	0.27	0.05	0.094	74	149	31.4622	virus-host
P04487-P47914	US11-RPL29	sample-1	0.27	0.05	0.094	74	73	45.1257	virus-host
P04488-P07237	gE-P4HB	sample-2	0.38	0.25	0.276	148	444	30.9165	virus-host
P04488-P07237	gE-P4HB	sample-2	0.38	0.25	0.276	148	71	31.516	virus-host
P04488-P10211	gE-gB	sample-2	0.44	0.26	0.296	148	320	60.2929	virus-virus
P04488-P10211	gE-gB	sample-2	0.44	0.26	0.296	148	496	30.0411	virus-virus
P04488-P10211	gE-gB	sample-2	0.44	0.26	0.296	459	807	66.3099	virus-virus
P04488-P10211	gE-gB	sample-2	0.44	0.26	0.296	459	815	67.2094	virus-virus
P04488-P10211	gE-gB	sample-2	0.44	0.26	0.296	459	818	69.6511	virus-virus
P04488-P10211	gE-gB	sample-2	0.44	0.26	0.296	459	862	76.6148	virus-virus
P04488-P10211	gE-gB	sample-2	0.44	0.26	0.296	459	865	77.7217	virus-virus
P04488-P10211	gE-gB	sample-2	0.44	0.26	0.296	459	866	76.1618	virus-virus
P04488-P10211	gE-gB	sample-2	0.44	0.26	0.296	459	875	78.9885	virus-virus
P04488-P10229	gE-UL45	sample-2	0.36	0.31	0.32	148	100	23.5468	virus-virus
P04488-P10229	gE-UL45	sample-2	0.36	0.31	0.32	459	100	97.442	virus-virus
P04488-P21926	gE-CD9	sample-1	0.38	0.31	0.324	459	4	32.3047	virus-host
P04488-P68331	gE-gK	sample-4	0.42	0.32	0.34	459	181	23.2965	virus-virus
P04488-P68331	gE-gK	sample-4	0.42	0.32	0.34	459	278	21.0105	virus-virus
P04488-P68331	gE-gK	sample-4	0.42	0.32	0.34	459	282	20.6148	virus-virus
P04488-Q69091	gE-gD	sample-4	0.37	0.23	0.258	148	215	29.1799	virus-virus
P04488-Q69091	gE-gD	sample-4	0.37	0.23	0.258	459	370	32.2462	virus-virus
P04488-Q9BVC6	gE-TMEM109	sample-3	0.35	0.24	0.262	459	215	23.2377	virus-host
P04844-P23284	RPN2-PPIB	sample-2	0.51	0.14	0.214	311	116	34.5201	host-host
P04844-P27797	RPN2-CALR	sample-3	0.44	0.12	0.184	311	360	44.863	host-host
P04844-P27797	RPN2-CALR	sample-3	0.44	0.12	0.184	311	153	28.6358	host-host
P05204-Q99877	HMGN2-H2BC15	sample-2	0.42	0.05	0.124	18	121	44.3609	host-host
P05204-Q99877	HMGN2-H2BC15	sample-2	0.42	0.05	0.124	31	109	34.5682	host-host
P05204-Q99877	HMGN2-H2BC15	sample-2	0.42	0.05	0.124	31	117	25.5251	host-host
P05204-Q99877	HMGN2-H2BC15	sample-2	0.42	0.05	0.124	11	117	66.9374	host-host
P05204-Q99877	HMGN2-H2BC15	sample-2	0.42	0.05	0.124	11	121	62.1501	host-host
P05204-Q99877	HMGN2-H2BC15	sample-2	0.42	0.05	0.124	36	109	32.1317	host-host
P05204-Q99877	HMGN2-H2BC15	sample-2	0.42	0.05	0.124	36	117	26.9014	host-host
P05204-Q99877	HMGN2-H2BC15	sample-2	0.42	0.05	0.124	40	109	31.6489	host-host
P05204-Q99877	HMGN2-H2BC15	sample-2	0.42	0.05	0.124	5	117	84.0233	host-host
P05204-Q99877	HMGN2-H2BC15	sample-2	0.42	0.05	0.124	64	12	123.008	host-host
P06477-P10185	gH-gL	sample-1	0.78	0.76	0.764	60	127	15.1343	virus-virus
P06477-P10185	gH-gL	sample-1	0.78	0.76	0.764	687	213	66.7752	virus-virus
P06477-P10211	gH-gB	sample-1	0.48	0.18	0.24	687	253	32.8331	virus-virus
P06477-P10211	gH-gB	sample-1	0.48	0.18	0.24	687	204	41.5033	virus-virus
P06477-P10211	gH-gB	sample-1	0.48	0.18	0.24	687	212	29.698	virus-virus
P06477-P10211	gH-gB	sample-1	0.48	0.18	0.24	687	320	30.4608	virus-virus
P06477-P10229	gH-UL45	sample-1	0.67	0.15	0.254	687	100	33.07	virus-virus
P06477-P21926	gH-CD9	sample-1	0.66	0.18	0.276	687	135	16.8328	virus-host
P06484-P10229	gG-UL45	sample-0	0.38	0.33	0.34	165	100	27.9363	virus-virus
P06485-P62979	US2-RPS27A	sample-0	0.5	0.12	0.196	68	33	31.1069	virus-host
P06485-P62979	US2-RPS27A	sample-0	0.5	0.12	0.196	68	48	22.5141	virus-host
P06485-P62979	US2-RPS27A	sample-0	0.5	0.12	0.196	68	6	27.2346	virus-host
P06487-P10233	gI-UL49	sample-4	0.34	0.14	0.18	336	130	84.1556	virus-virus
P06487-P10233	gI-UL49	sample-4	0.34	0.14	0.18	336	144	71.7683	virus-virus
P06487-P10233	gI-UL49	sample-4	0.34	0.14	0.18	336	166	39.2096	virus-virus
P06487-P10233	gI-UL49	sample-4	0.34	0.14	0.18	336	198	20.5686	virus-virus
P06487-P10233	gI-UL49	sample-4	0.34	0.14	0.18	336	249	31.9359	virus-virus
P06487-P10233	gI-UL49	sample-4	0.34	0.14	0.18	336	8	68.394	virus-virus
P06487-P10233	gI-UL49	sample-4	0.34	0.14	0.18	344	130	80.5825	virus-virus
P06487-P10233	gI-UL49	sample-4	0.34	0.14	0.18	344	144	60.9519	virus-virus
P06487-P10233	gI-UL49	sample-4	0.34	0.14	0.18	344	166	36.1885	virus-virus
P06487-P10233	gI-UL49	sample-4	0.34	0.14	0.18	344	198	23.8452	virus-virus
P06487-P10233	gI-UL49	sample-4	0.34	0.14	0.18	344	249	38.498	virus-virus
P06487-P10233	gI-UL49	sample-4	0.34	0.14	0.18	344	8	83.8527	virus-virus
P06491-P10599	MCP-TXN	sample-2	0.79	0.15	0.278	382	94	33.5967	virus-host
P06492-P10233	UL48-UL49	sample-1	0.49	0.14	0.21	370	130	79.1364	virus-virus
P06492-P10233	UL48-UL49	sample-1	0.49	0.14	0.21	370	166	45.5862	virus-virus
P06492-P10233	UL48-UL49	sample-1	0.49	0.14	0.21	29	166	91.8488	virus-virus
P06492-P10233	UL48-UL49	sample-1	0.49	0.14	0.21	29	249	72.1572	virus-virus
P06492-P10233	UL48-UL49	sample-1	0.49	0.14	0.21	29	8	124.034	virus-virus
P06492-P10233	UL48-UL49	sample-1	0.49	0.14	0.21	343	198	34.2437	virus-virus
P06703-P08670	S100A6-VIM	sample-0	0.24	0.08	0.112	26	402	21.4723	host-host
P06703-P08670	S100A6-VIM	sample-0	0.24	0.08	0.112	47	439	63.9717	host-host
P06703-P10233	S100A6-UL49	sample-4	0.31	0.16	0.19	26	130	97.8004	host-virus
P06703-P10233	S100A6-UL49	sample-4	0.31	0.16	0.19	26	249	36.3666	host-virus
P06703-P10233	S100A6-UL49	sample-4	0.31	0.16	0.19	47	166	35.6215	host-virus
P06703-P10233	S100A6-UL49	sample-4	0.31	0.16	0.19	47	198	23.3614	host-virus
P06703-P10233	S100A6-UL49	sample-4	0.31	0.16	0.19	47	249	9.93636	host-virus
P06703-P10234	S100A6-DUT	sample-3	0.66	0.16	0.26	47	51	34.0916	host-virus
P06703-P14625	S100A6-HSP90B1	sample-1	0.57	0.35	0.394	47	97	15.1237	host-host
P06703-P60709	S100A6-ACTB	sample-4	0.73	0.1	0.226	26	50	14.9229	host-host
P06703-P60709	S100A6-ACTB	sample-4	0.73	0.1	0.226	47	328	71.322	host-host
P06703-P63104	S100A6-YWHAZ	sample-2	0.7	0.17	0.276	26	157	28.1063	host-host
P06703-P68104	S100A6-EEF1A1	sample-1	0.53	0.11	0.194	26	255	13.0966	host-host
P06703-P68104	S100A6-EEF1A1	sample-1	0.53	0.11	0.194	26	450	31.2847	host-host
P06703-Q15836	S100A6-VAMP3	sample-2	0.44	0.36	0.376	47	42	12.0575	host-host
P06733-P62937	ENO1-PPIA	sample-0	0.73	0.21	0.314	256	82	28.7712	host-host
P07237-P10185	P4HB-gL	sample-2	0.45	0.14	0.202	31	127	32.509	host-virus
P07237-P10185	P4HB-gL	sample-2	0.45	0.14	0.202	71	213	60.9661	host-virus
P07237-P23284	P4HB-PPIB	sample-1	0.46	0.19	0.244	114	116	31.6568	host-host
P07237-P23284	P4HB-PPIB	sample-1	0.46	0.19	0.244	114	186	38.3446	host-host
P07237-P23284	P4HB-PPIB	sample-1	0.46	0.19	0.244	271	116	36.1634	host-host
P07237-P23284	P4HB-PPIB	sample-1	0.46	0.19	0.244	308	116	22.4407	host-host
P07237-P23284	P4HB-PPIB	sample-1	0.46	0.19	0.244	31	186	26.2496	host-host
P07237-P23284	P4HB-PPIB	sample-1	0.46	0.19	0.244	326	116	25.271	host-host
P07237-P23284	P4HB-PPIB	sample-1	0.46	0.19	0.244	350	116	38.7349	host-host
P07237-P23284	P4HB-PPIB	sample-1	0.46	0.19	0.244	350	92	52.4701	host-host
P07237-P23284	P4HB-PPIB	sample-1	0.46	0.19	0.244	71	116	37.653	host-host
P07237-P23284	P4HB-PPIB	sample-1	0.46	0.19	0.244	71	186	34.2604	host-host
P07237-Q15293	P4HB-RCN1	sample-1	0.45	0.25	0.29	31	86	20.9304	host-host
P07237-Q15293	P4HB-RCN1	sample-1	0.45	0.25	0.29	71	86	29.0004	host-host
P07355-P31949	ANXA2-S100A11	sample-3	0.7	0.37	0.436	10	55	10.8007	host-host
P07355-P31949	ANXA2-S100A11	sample-3	0.7	0.37	0.436	227	103	48.6164	host-host
P07355-P31949	ANXA2-S100A11	sample-3	0.7	0.37	0.436	227	27	14.0897	host-host
P07355-P31949	ANXA2-S100A11	sample-3	0.7	0.37	0.436	227	3	23.1468	host-host
P07355-P31949	ANXA2-S100A11	sample-3	0.7	0.37	0.436	227	55	34.8821	host-host
P07355-P31949	ANXA2-S100A11	sample-3	0.7	0.37	0.436	28	55	20.108	host-host
P07355-P31949	ANXA2-S100A11	sample-3	0.7	0.37	0.436	302	27	9.82785	host-host
P07355-P31949	ANXA2-S100A11	sample-3	0.7	0.37	0.436	302	55	25.3694	host-host
P07355-Q15836	ANXA2-VAMP3	sample-4	0.71	0.1	0.222	227	35	27.5499	host-host
P07737-P08543	PFN1-RIR1	sample-0	0.66	0.71	0.7	91	449	33.496	host-virus
P07737-P10233	PFN1-UL49	sample-0	0.38	0.63	0.58	91	249	15.1426	host-virus
P07737-P10233	PFN1-UL49	sample-0	0.38	0.63	0.58	108	130	77.0931	host-virus
P07737-P10233	PFN1-UL49	sample-0	0.38	0.63	0.58	126	130	62.9185	host-virus
P07737-P10233	PFN1-UL49	sample-0	0.38	0.63	0.58	126	166	35.3762	host-virus
P07737-P60709	PFN1-ACTB	sample-0	0.91	0.93	0.926	108	61	62.7199	host-host
P07737-P60709	PFN1-ACTB	sample-0	0.91	0.93	0.926	108	113	27.8647	host-host
P07737-P60709	PFN1-ACTB	sample-0	0.91	0.93	0.926	126	326	37.7826	host-host
P07737-P60709	PFN1-ACTB	sample-0	0.91	0.93	0.926	126	113	16.9334	host-host
P08133-P11142	ANXA6-HSPA8	sample-1	0.46	0.17	0.228	568	159	32.8451	host-host
P08133-P21926	ANXA6-CD9	sample-3	0.7	0.29	0.372	478	4	24.4873	host-host
P08195-P10229	SLC3A2-UL45	sample-3	0.57	0.17	0.25	615	100	33.2431	host-virus
P08670-P10209	VIM-CVC2	sample-4	0.44	0.13	0.192	235	551	19.5985	host-virus
P08758-P21926	ANXA5-CD9	sample-4	0.57	0.09	0.186	101	4	22.1274	host-host
P08758-P60709	ANXA5-ACTB	sample-0	0.53	0.13	0.21	309	326	20.9146	host-host
P08758-P60709	ANXA5-ACTB	sample-0	0.53	0.13	0.21	309	113	55.3039	host-host
P08962-P10211	CD63-gB	sample-1	0.51	0.28	0.326	162	204	31.7824	host-virus
P08962-P10211	CD63-gB	sample-1	0.51	0.28	0.326	188	204	43.0226	host-virus
P09382-P16070	LGALS1-CD44	sample-4	0.28	0.53	0.48	108	158	32.9598	host-host
P09382-P16070	LGALS1-CD44	sample-4	0.28	0.53	0.48	29	158	29.9575	host-host
P09382-P21589	LGALS1-NT5E	sample-0	0.65	0.09	0.202	108	67	35.6886	host-host
P09382-P21589	LGALS1-NT5E	sample-0	0.65	0.09	0.202	29	67	22.6011	host-host
P09382-P21926	LGALS1-CD9	sample-1	0.41	0.06	0.13	108	135	23.6609	host-host
P09382-Q69091	LGALS1-gD	sample-0	0.52	0.17	0.24	64	211	31.5594	host-virus
P09382-Q69091	LGALS1-gD	sample-0	0.52	0.17	0.24	64	215	22.3218	host-virus
P09382-Q69091	LGALS1-gD	sample-0	0.52	0.17	0.24	64	45	24.6255	host-virus
P09429-P26583	HMGB1-HMGB2	sample-1	0.23	0.08	0.11	55	59	30.5117	host-host
P09429-P60709	HMGB1-ACTB	sample-3	0.62	0.2	0.284	114	50	28.048	host-host
P09651-P10233	HNRNPA1-UL49	sample-1	0.35	0.33	0.334	113	130	86.3488	host-virus
P09651-P10233	HNRNPA1-UL49	sample-1	0.35	0.33	0.334	113	166	73.2871	host-virus
P09651-P10233	HNRNPA1-UL49	sample-1	0.35	0.33	0.334	350	130	86.6332	host-virus
P09651-P10233	HNRNPA1-UL49	sample-1	0.35	0.33	0.334	350	144	53.413	host-virus
P09651-P10233	HNRNPA1-UL49	sample-1	0.35	0.33	0.334	78	130	92.722	host-virus
P09651-P10233	HNRNPA1-UL49	sample-1	0.35	0.33	0.334	78	249	21.5479	host-virus
P09651-P10233	HNRNPA1-UL49	sample-1	0.35	0.33	0.334	105	130	90.5657	host-virus
P09651-P10233	HNRNPA1-UL49	sample-1	0.35	0.33	0.334	3	249	45.2415	host-virus
P09651-P10233	HNRNPA1-UL49	sample-1	0.35	0.33	0.334	3	8	50.7809	host-virus
P09651-P10233	HNRNPA1-UL49	sample-1	0.35	0.33	0.334	350	166	45.0519	host-virus
P09651-P10233	HNRNPA1-UL49	sample-1	0.35	0.33	0.334	350	249	53.3204	host-virus
P09651-P10233	HNRNPA1-UL49	sample-1	0.35	0.33	0.334	350	8	48.3123	host-virus
P09651-P10233	HNRNPA1-UL49	sample-1	0.35	0.33	0.334	8	130	71.1395	host-virus
P09651-P22626	HNRNPA1-HNRNPA2B1	sample-4	0.32	0.13	0.168	87	112	14.1627	host-host
P09651-P22626	HNRNPA1-HNRNPA2B1	sample-4	0.32	0.13	0.168	105	104	23.3268	host-host
P09651-P22626	HNRNPA1-HNRNPA2B1	sample-4	0.32	0.13	0.168	78	46	44.0583	host-host
P09651-P22626	HNRNPA1-HNRNPA2B1	sample-4	0.32	0.13	0.168	78	59	51.7493	host-host
P09651-P22626	HNRNPA1-HNRNPA2B1	sample-4	0.32	0.13	0.168	350	104	79.6479	host-host
P09651-P22626	HNRNPA1-HNRNPA2B1	sample-4	0.32	0.13	0.168	350	59	108.511	host-host
P09651-P22626	HNRNPA1-HNRNPA2B1	sample-4	0.32	0.13	0.168	8	112	34.6938	host-host
P09651-P22626	HNRNPA1-HNRNPA2B1	sample-4	0.32	0.13	0.168	8	59	53.5497	host-host
P09651-P46779	HNRNPA1-RPL28	sample-3	0.4	0.4	0.4	78	58	28.5226	host-host
P0DP25-P10211	CALM3-gB	sample-2	0.54	0.18	0.252	78	866	21.3821	host-virus
P0DP25-P10211	CALM3-gB	sample-2	0.54	0.18	0.252	95	862	26.6177	host-virus
P0DP25-P10211	CALM3-gB	sample-2	0.54	0.18	0.252	95	866	21.6807	host-virus
P10185-P10229	gL-UL45	sample-3	0.4	0.26	0.288	127	100	22.5476	virus-virus
P10185-P13667	gL-PDIA4	sample-2	0.5	0.32	0.356	127	245	34.4685	virus-host
P10185-P23284	gL-PPIB	sample-1	0.45	0.13	0.194	127	116	20.702	virus-host
P10185-P27797	gL-CALR	sample-3	0.52	0.15	0.224	127	153	17.7243	virus-host
P10185-P27797	gL-CALR	sample-3	0.52	0.15	0.224	137	153	29.6201	virus-host
P10185-P27797	gL-CALR	sample-3	0.52	0.15	0.224	137	374	50.5969	virus-host
P10185-P27797	gL-CALR	sample-3	0.52	0.15	0.224	213	153	62.0075	virus-host
P10185-P27797	gL-CALR	sample-3	0.52	0.15	0.224	213	374	45.302	virus-host
P10185-P27797	gL-CALR	sample-3	0.52	0.15	0.224	213	62	59.8856	virus-host
P10185-P30101	gL-PDIA3	sample-1	0.51	0.19	0.254	127	362	32.8747	virus-host
P10185-P30101	gL-PDIA3	sample-1	0.51	0.19	0.254	127	466	33.5808	virus-host
P10185-P30101	gL-PDIA3	sample-1	0.51	0.19	0.254	127	332	29.2847	virus-host
P10185-P30101	gL-PDIA3	sample-1	0.51	0.19	0.254	213	104	97.9606	virus-host
P10185-P50454	gL-SERPINH1	sample-3	0.63	0.15	0.246	127	410	33.5422	virus-host
P10205-P10233	UL21-UL49	sample-1	0.36	0.14	0.184	235	130	80.6959	virus-virus
P10205-P10233	UL21-UL49	sample-1	0.36	0.14	0.184	235	144	85.5094	virus-virus
P10205-P10233	UL21-UL49	sample-1	0.36	0.14	0.184	235	166	43.5902	virus-virus
P10205-P10233	UL21-UL49	sample-1	0.36	0.14	0.184	235	198	45.853	virus-virus
P10205-P10233	UL21-UL49	sample-1	0.36	0.14	0.184	235	249	40.5631	virus-virus
P10205-P10233	UL21-UL49	sample-1	0.36	0.14	0.184	235	8	72.9975	virus-virus
P10205-P10233	UL21-UL49	sample-1	0.36	0.14	0.184	246	130	67.633	virus-virus
P10205-P10233	UL21-UL49	sample-1	0.36	0.14	0.184	246	144	71.7628	virus-virus
P10205-P10233	UL21-UL49	sample-1	0.36	0.14	0.184	246	166	33.0639	virus-virus
P10205-P10233	UL21-UL49	sample-1	0.36	0.14	0.184	246	8	90.423	virus-virus
P10205-P10233	UL21-UL49	sample-1	0.36	0.14	0.184	324	130	87.0391	virus-virus
P10205-P10233	UL21-UL49	sample-1	0.36	0.14	0.184	324	144	82.6359	virus-virus
P10205-P10233	UL21-UL49	sample-1	0.36	0.14	0.184	324	249	33.1462	virus-virus
P10211-P13667	gB-PDIA4	sample-2	0.47	0.24	0.286	200	407	18.277	virus-host
P10211-P13667	gB-PDIA4	sample-2	0.47	0.24	0.286	212	245	40.4715	virus-host
P10211-P13987	gB-CD59	sample-2	0.56	0.19	0.264	204	63	22.7501	virus-host
P10211-P13987	gB-CD59	sample-2	0.56	0.19	0.264	204	90	34.0533	virus-host
P10211-P13987	gB-CD59	sample-2	0.56	0.19	0.264	320	90	18.8315	virus-host
P10211-P23284	gB-PPIB	sample-3	0.51	0.13	0.206	204	116	18.2812	virus-host
P10211-P23284	gB-PPIB	sample-3	0.51	0.13	0.206	204	186	32.5427	virus-host
P10211-P30101	gB-PDIA3	sample-1	0.45	0.14	0.202	204	466	34.8395	virus-host
P10211-P30101	gB-PDIA3	sample-1	0.45	0.14	0.202	204	104	30.1505	virus-host
P10211-P30101	gB-PDIA3	sample-1	0.45	0.14	0.202	212	332	50.3287	virus-host
P10211-P30101	gB-PDIA3	sample-1	0.45	0.14	0.202	320	129	32.7526	virus-host
P10211-P30101	gB-PDIA3	sample-1	0.45	0.14	0.202	333	362	31.6144	virus-host
P10211-P30101	gB-PDIA3	sample-1	0.45	0.14	0.202	544	130	120.182	virus-host
P10211-P46977	gB-STT3A	sample-4	0.59	0.48	0.502	212	655	30.4056	virus-host
P10211-P46977	gB-STT3A	sample-4	0.59	0.48	0.502	333	655	43.3166	virus-host
P10211-P61769	gB-B2M	sample-3	0.53	0.12	0.202	320	111	30.4592	virus-host
P10211-Q69091	gB-gD	sample-4	0.47	0.14	0.206	204	262	51.3634	virus-virus
P10211-Q69091	gB-gD	sample-4	0.47	0.14	0.206	204	211	41.095	virus-virus
P10211-Q69091	gB-gD	sample-4	0.47	0.14	0.206	204	215	49.2141	virus-virus
P10211-Q69091	gB-gD	sample-4	0.47	0.14	0.206	204	45	65.6662	virus-virus
P10211-Q69091	gB-gD	sample-4	0.47	0.14	0.206	320	211	30.0481	virus-virus
P10211-Q69091	gB-gD	sample-4	0.47	0.14	0.206	320	215	34.2864	virus-virus
P10211-Q69091	gB-gD	sample-4	0.47	0.14	0.206	320	45	47.1515	virus-virus
P10211-Q69091	gB-gD	sample-4	0.47	0.14	0.206	866	370	8.77403	virus-virus
P10211-Q9BS26	gB-ERP44	sample-4	0.46	0.13	0.196	200	106	34.5333	virus-host
P10211-Q9BS26	gB-ERP44	sample-4	0.46	0.13	0.196	200	130	53.6113	virus-host
P10211-Q9BVC6	gB-TMEM109	sample-4	0.51	0.16	0.23	862	215	16.2105	virus-host
P10226-P10233	UL42-UL49	sample-1	0.42	0.12	0.18	254	175	50.1073	virus-virus
P10226-P10233	UL42-UL49	sample-1	0.42	0.12	0.18	105	130	70.0063	virus-virus
P10226-P10233	UL42-UL49	sample-1	0.42	0.12	0.18	105	166	52.0173	virus-virus
P10226-P10233	UL42-UL49	sample-1	0.42	0.12	0.18	105	249	32.8298	virus-virus
P10226-P10233	UL42-UL49	sample-1	0.42	0.12	0.18	105	8	39.2729	virus-virus
P10226-P10233	UL42-UL49	sample-1	0.42	0.12	0.18	254	130	97.2962	virus-virus
P10226-P10233	UL42-UL49	sample-1	0.42	0.12	0.18	254	144	101.868	virus-virus
P10226-P10233	UL42-UL49	sample-1	0.42	0.12	0.18	254	166	69.7647	virus-virus
P10226-P10233	UL42-UL49	sample-1	0.42	0.12	0.18	254	8	55.0774	virus-virus
P10226-P10233	UL42-UL49	sample-1	0.42	0.12	0.18	394	249	83.5891	virus-virus
P10226-P10233	UL42-UL49	sample-1	0.42	0.12	0.18	394	8	36.8953	virus-virus
P10226-P10233	UL42-UL49	sample-1	0.42	0.12	0.18	410	130	53.5183	virus-virus
P10226-P10233	UL42-UL49	sample-1	0.42	0.12	0.18	411	249	71.5315	virus-virus
P10226-P12004	UL42-PCNA	sample-0	0.67	0.86	0.822	254	254	21.8197	virus-host
P10226-Q00839	UL42-HNRNPU	sample-0	0.4	0.2	0.24	105	28	34.2104	virus-host
P10229-P13987	UL45-CD59	sample-4	0.43	0.1	0.166	100	63	22.0213	virus-host
P10229-P21926	UL45-CD9	sample-1	0.42	0.11	0.172	100	126	14.8185	virus-host
P10229-P23284	UL45-PPIB	sample-0	0.65	0.55	0.57	100	84	41.3462	virus-host
P10229-P23284	UL45-PPIB	sample-0	0.65	0.55	0.57	100	186	17.3844	virus-host
P10229-P27824	UL45-CANX	sample-1	0.47	0.15	0.214	100	170	36.3743	virus-host
P10229-P27824	UL45-CANX	sample-1	0.47	0.15	0.214	100	233	25.0751	virus-host
P10229-P49755	UL45-TMED10	sample-4	0.34	0.12	0.164	100	75	25.8276	virus-host
P10229-Q7Z7H5	UL45-TMED4	sample-3	0.36	0.2	0.232	100	172	20.4067	virus-host
P10229-Q9BVK6	UL45-TMED9	sample-4	0.36	0.16	0.2	100	180	20.3617	virus-host
P10231-Q16531	UL47-DDB1	sample-0	0.76	0.77	0.768	176	150	57.7382	virus-host
P10231-Q16531	UL47-DDB1	sample-0	0.76	0.77	0.768	664	844	14.3935	virus-host
P10233-P16401	UL49-H1-5	sample-3	0.26	0.1	0.132	130	49	105.374	virus-host
P10233-P16401	UL49-H1-5	sample-3	0.26	0.1	0.132	249	93	23.5496	virus-host
P10233-P16401	UL49-H1-5	sample-3	0.26	0.1	0.132	130	55	108.498	virus-host
P10233-P16401	UL49-H1-5	sample-3	0.26	0.1	0.132	130	120	110.282	virus-host
P10233-P22626	UL49-HNRNPA2B1	sample-1	0.34	0.16	0.196	130	168	90.5425	virus-host
P10233-P22626	UL49-HNRNPA2B1	sample-1	0.34	0.16	0.196	166	120	65.2234	virus-host
P10233-P22626	UL49-HNRNPA2B1	sample-1	0.34	0.16	0.196	94	166	45.8366	virus-host
P10233-P22626	UL49-HNRNPA2B1	sample-1	0.34	0.16	0.196	94	249	31.0346	virus-host
P10233-P22626	UL49-HNRNPA2B1	sample-1	0.34	0.16	0.196	130	59	104.896	virus-host
P10233-P22626	UL49-HNRNPA2B1	sample-1	0.34	0.16	0.196	8	59	73.1573	virus-host
P10233-P30050	UL49-RPL12	sample-3	0.26	0.12	0.148	130	40	87.8737	virus-host
P10233-P30050	UL49-RPL12	sample-3	0.26	0.12	0.148	249	40	17.9715	virus-host
P10233-P46776	UL49-RPL27A	sample-0	0.3	0.08	0.124	175	94	29.0464	virus-host
P10233-P61513	UL49-RPL37A	sample-2	0.27	0.11	0.142	249	87	13.7187	virus-host
P10233-P62857	UL49-RPS28	sample-2	0.32	0.21	0.232	130	16	81.1229	virus-host
P10233-P62857	UL49-RPS28	sample-2	0.32	0.21	0.232	249	16	34.4123	virus-host
P10233-P62937	UL49-PPIA	sample-4	0.41	0.5	0.482	130	125	82.6069	virus-host
P10233-P62937	UL49-PPIA	sample-4	0.41	0.5	0.482	130	133	100.753	virus-host
P10233-P62937	UL49-PPIA	sample-4	0.41	0.5	0.482	130	28	98.5788	virus-host
P10233-P62937	UL49-PPIA	sample-4	0.41	0.5	0.482	130	76	84.9778	virus-host
P10233-P62937	UL49-PPIA	sample-4	0.41	0.5	0.482	130	82	83.731	virus-host
P10233-P62937	UL49-PPIA	sample-4	0.41	0.5	0.482	144	76	79.043	virus-host
P10233-P62937	UL49-PPIA	sample-4	0.41	0.5	0.482	249	76	13.9529	virus-host
P10233-P62937	UL49-PPIA	sample-4	0.41	0.5	0.482	8	125	64.9383	virus-host
P10233-P62937	UL49-PPIA	sample-4	0.41	0.5	0.482	130	31	94.8388	virus-host
P10233-P62937	UL49-PPIA	sample-4	0.41	0.5	0.482	130	44	95.513	virus-host
P10233-P62937	UL49-PPIA	sample-4	0.41	0.5	0.482	166	76	33.3744	virus-host
P10233-P62937	UL49-PPIA	sample-4	0.41	0.5	0.482	8	151	64.6805	virus-host
P10233-P62937	UL49-PPIA	sample-4	0.41	0.5	0.482	8	28	54.7062	virus-host
P10233-P62937	UL49-PPIA	sample-4	0.41	0.5	0.482	8	44	38.2749	virus-host
P10233-P62937	UL49-PPIA	sample-4	0.41	0.5	0.482	8	76	49.3461	virus-host
P10233-P62979	UL49-RPS27A	sample-0	0.28	0.22	0.232	130	11	69.3656	virus-host
P10233-P62979	UL49-RPS27A	sample-0	0.28	0.22	0.232	130	6	66.9714	virus-host
P10233-P62979	UL49-RPS27A	sample-0	0.28	0.22	0.232	166	6	39.3463	virus-host
P10233-P62979	UL49-RPS27A	sample-0	0.28	0.22	0.232	249	6	31.8412	virus-host
P10233-P62979	UL49-RPS27A	sample-0	0.28	0.22	0.232	130	48	66.8406	virus-host
P10233-P62979	UL49-RPS27A	sample-0	0.28	0.22	0.232	166	48	30.386	virus-host
P10233-P62979	UL49-RPS27A	sample-0	0.28	0.22	0.232	166	63	43.3477	virus-host
P10233-P62979	UL49-RPS27A	sample-0	0.28	0.22	0.232	249	48	18.8279	virus-host
P10233-P62979	UL49-RPS27A	sample-0	0.28	0.22	0.232	8	48	54.6889	virus-host
P10233-P62979	UL49-RPS27A	sample-0	0.28	0.22	0.232	8	63	44.8691	virus-host
P10233-P63241	UL49-EIF5A	sample-3	0.32	0.08	0.128	166	67	43.6432	virus-host
P10233-P63241	UL49-EIF5A	sample-3	0.32	0.08	0.128	249	67	14.003	virus-host
P10233-Q9GZQ8	UL49-MAP1LC3B	sample-4	0.33	0.19	0.218	249	30	26.5049	virus-host
P10233-Q9GZQ8	UL49-MAP1LC3B	sample-4	0.33	0.19	0.218	8	30	35.3752	virus-host
P10233-Q9H299	UL49-SH3BGRL3	sample-0	0.29	0.09	0.13	130	18	93.232	virus-host
P10233-Q9H299	UL49-SH3BGRL3	sample-0	0.29	0.09	0.13	249	18	17.655	virus-host
P10238-P11940	UL54-PABPC1	sample-4	0.34	0.26	0.276	238	606	29.4058	virus-host
P10238-P11940	UL54-PABPC1	sample-4	0.34	0.26	0.276	238	620	31.492	virus-host
P10321-P21926	HLA-C-CD9	sample-3	0.44	0.2	0.248	200	135	29.6531	host-host
P10599-P11142	TXN-HSPA8	sample-3	0.54	0.13	0.212	94	500	25.1769	host-host
P10599-P11142	TXN-HSPA8	sample-3	0.54	0.13	0.212	94	497	26.8615	host-host
P10599-P60709	TXN-ACTB	sample-3	0.72	0.12	0.24	94	50	54.0159	host-host
P10599-P60709	TXN-ACTB	sample-3	0.72	0.12	0.24	94	61	53.6839	host-host
P10599-P60709	TXN-ACTB	sample-3	0.72	0.12	0.24	94	113	31.0132	host-host
P10599-P60709	TXN-ACTB	sample-3	0.72	0.12	0.24	94	328	24.1033	host-host
P11021-P14625	HSPA5-HSP90B1	sample-3	0.63	0.56	0.574	523	671	34.4554	host-host
P11021-P14625	HSPA5-HSP90B1	sample-3	0.63	0.56	0.574	114	185	12.8377	host-host
P11021-P14625	HSPA5-HSP90B1	sample-3	0.63	0.56	0.574	164	161	25.1573	host-host
P11021-P14625	HSPA5-HSP90B1	sample-3	0.63	0.56	0.574	164	168	22.1341	host-host
P11021-P14625	HSPA5-HSP90B1	sample-3	0.63	0.56	0.574	213	547	52.9649	host-host
P11021-P14625	HSPA5-HSP90B1	sample-3	0.63	0.56	0.574	340	348	19.6029	host-host
P11021-P14625	HSPA5-HSP90B1	sample-3	0.63	0.56	0.574	340	593	58.0301	host-host
P11021-P14625	HSPA5-HSP90B1	sample-3	0.63	0.56	0.574	344	348	14.7459	host-host
P11021-P14625	HSPA5-HSP90B1	sample-3	0.63	0.56	0.574	352	473	18.6811	host-host
P11021-P14625	HSPA5-HSP90B1	sample-3	0.63	0.56	0.574	352	508	21.4999	host-host
P11021-P14625	HSPA5-HSP90B1	sample-3	0.63	0.56	0.574	370	597	61.6649	host-host
P11021-P14625	HSPA5-HSP90B1	sample-3	0.63	0.56	0.574	370	702	92.0001	host-host
P11021-P14625	HSPA5-HSP90B1	sample-3	0.63	0.56	0.574	516	683	25.1031	host-host
P11021-P14625	HSPA5-HSP90B1	sample-3	0.63	0.56	0.574	523	404	37.6503	host-host
P11021-P14625	HSPA5-HSP90B1	sample-3	0.63	0.56	0.574	547	508	58.1323	host-host
P11021-P14625	HSPA5-HSP90B1	sample-3	0.63	0.56	0.574	547	537	58.9608	host-host
P11021-P14625	HSPA5-HSP90B1	sample-3	0.63	0.56	0.574	547	597	61.7265	host-host
P11021-P14625	HSPA5-HSP90B1	sample-3	0.63	0.56	0.574	547	671	44.9229	host-host
P11021-P14625	HSPA5-HSP90B1	sample-3	0.63	0.56	0.574	573	633	26.9912	host-host
P11021-P14625	HSPA5-HSP90B1	sample-3	0.63	0.56	0.574	579	537	38.5363	host-host
P11021-P14625	HSPA5-HSP90B1	sample-3	0.63	0.56	0.574	579	593	26.3244	host-host
P11021-P14625	HSPA5-HSP90B1	sample-3	0.63	0.56	0.574	579	597	36.1291	host-host
P11021-P14625	HSPA5-HSP90B1	sample-3	0.63	0.56	0.574	579	633	22.4311	host-host
P11021-P14625	HSPA5-HSP90B1	sample-3	0.63	0.56	0.574	579	663	17.1591	host-host
P11021-P14625	HSPA5-HSP90B1	sample-3	0.63	0.56	0.574	579	671	12.3707	host-host
P11021-P14625	HSPA5-HSP90B1	sample-3	0.63	0.56	0.574	579	682	15.4133	host-host
P11021-P14625	HSPA5-HSP90B1	sample-3	0.63	0.56	0.574	621	404	44.6877	host-host
P11021-P14625	HSPA5-HSP90B1	sample-3	0.63	0.56	0.574	621	633	43.3311	host-host
P11021-P14625	HSPA5-HSP90B1	sample-3	0.63	0.56	0.574	621	671	23.4131	host-host
P11142-P60709	HSPA8-ACTB	sample-4	0.47	0.12	0.19	345	328	33.2794	host-host
P11142-P68104	HSPA8-EEF1A1	sample-3	0.48	0.16	0.224	345	255	30.6185	host-host
P13667-P14625	PDIA4-HSP90B1	sample-0	0.45	0.28	0.314	103	597	57.6405	host-host
P13667-P14625	PDIA4-HSP90B1	sample-0	0.45	0.28	0.314	103	633	51.8604	host-host
P13667-P14625	PDIA4-HSP90B1	sample-0	0.45	0.28	0.314	245	547	77.5037	host-host
P13667-P14625	PDIA4-HSP90B1	sample-0	0.45	0.28	0.314	245	597	57.3542	host-host
P13667-P14625	PDIA4-HSP90B1	sample-0	0.45	0.28	0.314	294	142	65.8447	host-host
P13667-P14625	PDIA4-HSP90B1	sample-0	0.45	0.28	0.314	366	161	39.9772	host-host
P13667-P14625	PDIA4-HSP90B1	sample-0	0.45	0.28	0.314	366	348	31.5329	host-host
P13667-P14625	PDIA4-HSP90B1	sample-0	0.45	0.28	0.314	366	455	29.0639	host-host
P13667-P14625	PDIA4-HSP90B1	sample-0	0.45	0.28	0.314	366	508	42.8685	host-host
P13667-P14625	PDIA4-HSP90B1	sample-0	0.45	0.28	0.314	437	348	21.1768	host-host
P13667-P14625	PDIA4-HSP90B1	sample-0	0.45	0.28	0.314	437	455	23.77	host-host
P13667-P14625	PDIA4-HSP90B1	sample-0	0.45	0.28	0.314	509	348	28.3884	host-host
P13667-P14625	PDIA4-HSP90B1	sample-0	0.45	0.28	0.314	533	473	24.2583	host-host
P13667-P14625	PDIA4-HSP90B1	sample-0	0.45	0.28	0.314	533	508	20.9453	host-host
P13667-P14625	PDIA4-HSP90B1	sample-0	0.45	0.28	0.314	570	603	18.66	host-host
P13667-P14625	PDIA4-HSP90B1	sample-0	0.45	0.28	0.314	582	597	23.9076	host-host
P14625-P23284	HSP90B1-PPIB	sample-0	0.53	0.22	0.282	161	92	88.5323	host-host
P14625-P23284	HSP90B1-PPIB	sample-0	0.53	0.22	0.282	348	92	76.6813	host-host
P14625-P23284	HSP90B1-PPIB	sample-0	0.53	0.22	0.282	547	116	41.9618	host-host
P14625-P23284	HSP90B1-PPIB	sample-0	0.53	0.22	0.282	547	84	53.0318	host-host
P14625-P23284	HSP90B1-PPIB	sample-0	0.53	0.22	0.282	597	186	41.5918	host-host
P14625-P23284	HSP90B1-PPIB	sample-0	0.53	0.22	0.282	597	92	34.8148	host-host
P14625-P23284	HSP90B1-PPIB	sample-0	0.53	0.22	0.282	603	116	30.1166	host-host
P14625-P23284	HSP90B1-PPIB	sample-0	0.53	0.22	0.282	633	116	15.4818	host-host
P14625-P23284	HSP90B1-PPIB	sample-0	0.53	0.22	0.282	633	186	26.8076	host-host
P14625-P23284	HSP90B1-PPIB	sample-0	0.53	0.22	0.282	633	92	20.6482	host-host
P14625-P23284	HSP90B1-PPIB	sample-0	0.53	0.22	0.282	671	116	32.9613	host-host
P14625-P23284	HSP90B1-PPIB	sample-0	0.53	0.22	0.282	682	116	18.8414	host-host
P14625-P23284	HSP90B1-PPIB	sample-0	0.53	0.22	0.282	702	92	33.3492	host-host
P14625-P27797	HSP90B1-CALR	sample-1	0.47	0.2	0.254	114	360	48.4018	host-host
P14625-P27797	HSP90B1-CALR	sample-1	0.47	0.2	0.254	508	360	43.3774	host-host
P14625-P27797	HSP90B1-CALR	sample-1	0.47	0.2	0.254	593	153	21.2498	host-host
P14625-P27797	HSP90B1-CALR	sample-1	0.47	0.2	0.254	671	360	28.3872	host-host
P16104-P57053	H2AX-H2BS1	sample-0	0.62	0.6	0.604	10	121	26.903	host-host
P16104-P57053	H2AX-H2BS1	sample-0	0.62	0.6	0.604	10	6	89.1161	host-host
P16104-P57053	H2AX-H2BS1	sample-0	0.62	0.6	0.604	120	6	121.515	host-host
P16104-P57053	H2AX-H2BS1	sample-0	0.62	0.6	0.604	134	6	153.192	host-host
P16104-P62805	H2AX-H4C1	sample-0	0.63	0.64	0.638	128	9	88.501	host-host
P16104-P62805	H2AX-H4C1	sample-0	0.63	0.64	0.638	37	92	24.9037	host-host
P16104-Q99877	H2AX-H2BC15	sample-4	0.69	0.73	0.722	10	6	93.9045	host-host
P16104-Q99877	H2AX-H2BC15	sample-4	0.69	0.73	0.722	10	117	32.4882	host-host
P16104-Q99877	H2AX-H2BC15	sample-4	0.69	0.73	0.722	10	121	26.5358	host-host
P16104-Q99877	H2AX-H2BC15	sample-4	0.69	0.73	0.722	128	109	67.449	host-host
P16104-Q99877	H2AX-H2BC15	sample-4	0.69	0.73	0.722	134	109	84.0658	host-host
P16104-Q99877	H2AX-H2BC15	sample-4	0.69	0.73	0.722	134	117	94.3633	host-host
P16104-Q99877	H2AX-H2BC15	sample-4	0.69	0.73	0.722	135	109	86.1698	host-host
P16104-Q99877	H2AX-H2BC15	sample-4	0.69	0.73	0.722	37	21	47.4961	host-host
P16104-Q99877	H2AX-H2BC15	sample-4	0.69	0.73	0.722	37	35	15.508	host-host
P16104-Q99877	H2AX-H2BC15	sample-4	0.69	0.73	0.722	6	121	37.7281	host-host
P16401-P16402	H1-5-H1-3	sample-0	0.22	0.06	0.092	55	120	47.6161	host-host
P16401-P16402	H1-5-H1-3	sample-0	0.22	0.06	0.092	55	128	66.1582	host-host
P16401-P16402	H1-5-H1-3	sample-0	0.22	0.06	0.092	55	141	89.0054	host-host
P16401-P16402	H1-5-H1-3	sample-0	0.22	0.06	0.092	55	169	81.4986	host-host
P16401-P16402	H1-5-H1-3	sample-0	0.22	0.06	0.092	109	111	24.4355	host-host
P16401-P16402	H1-5-H1-3	sample-0	0.22	0.06	0.092	93	35	36.827	host-host
P16401-P16402	H1-5-H1-3	sample-0	0.22	0.06	0.092	93	47	29.7428	host-host
P16401-P16402	H1-5-H1-3	sample-0	0.22	0.06	0.092	93	137	64.036	host-host
P16401-P16402	H1-5-H1-3	sample-0	0.22	0.06	0.092	93	118	33.8938	host-host
P16401-P16402	H1-5-H1-3	sample-0	0.22	0.06	0.092	93	128	48.4527	host-host
P16401-P16402	H1-5-H1-3	sample-0	0.22	0.06	0.092	93	33	34.9332	host-host
P16401-P16402	H1-5-H1-3	sample-0	0.22	0.06	0.092	55	47	35.9063	host-host
P16401-P16402	H1-5-H1-3	sample-0	0.22	0.06	0.092	55	111	31.9543	host-host
P16401-P16402	H1-5-H1-3	sample-0	0.22	0.06	0.092	113	47	31.5969	host-host
P16401-P16402	H1-5-H1-3	sample-0	0.22	0.06	0.092	120	47	43.0274	host-host
P16401-P16402	H1-5-H1-3	sample-0	0.22	0.06	0.092	130	47	60.387	host-host
P16401-P16402	H1-5-H1-3	sample-0	0.22	0.06	0.092	47	161	81.2328	host-host
P16401-P16402	H1-5-H1-3	sample-0	0.22	0.06	0.092	47	35	49.0549	host-host
P16401-Q99877	H1-5-H2BC15	sample-3	0.29	0.06	0.106	199	121	61.364	host-host
P16401-Q99877	H1-5-H2BC15	sample-3	0.29	0.06	0.106	109	117	29.4161	host-host
P16401-Q99877	H1-5-H2BC15	sample-3	0.29	0.06	0.106	100	109	33.8878	host-host
P16401-Q99877	H1-5-H2BC15	sample-3	0.29	0.06	0.106	55	109	46.3742	host-host
P16401-Q99877	H1-5-H2BC15	sample-3	0.29	0.06	0.106	55	117	34.3304	host-host
P16401-Q99877	H1-5-H2BC15	sample-3	0.29	0.06	0.106	120	117	45.2487	host-host
P16401-Q99877	H1-5-H2BC15	sample-3	0.29	0.06	0.106	130	117	63.3326	host-host
P16401-Q99877	H1-5-H2BC15	sample-3	0.29	0.06	0.106	172	117	81.6186	host-host
P16401-Q99877	H1-5-H2BC15	sample-3	0.29	0.06	0.106	182	117	73.2659	host-host
P16401-Q99877	H1-5-H2BC15	sample-3	0.29	0.06	0.106	168	117	81.3879	host-host
P16401-Q99877	H1-5-H2BC15	sample-3	0.29	0.06	0.106	178	117	77.0094	host-host
P16401-Q99877	H1-5-H2BC15	sample-3	0.29	0.06	0.106	188	117	67.857	host-host
P16401-Q99877	H1-5-H2BC15	sample-3	0.29	0.06	0.106	192	117	63.8762	host-host
P16401-Q99877	H1-5-H2BC15	sample-3	0.29	0.06	0.106	27	109	91.5971	host-host
P16401-Q99877	H1-5-H2BC15	sample-3	0.29	0.06	0.106	27	117	80.4178	host-host
P16401-Q99877	H1-5-H2BC15	sample-3	0.29	0.06	0.106	27	121	75.1168	host-host
P16401-Q99877	H1-5-H2BC15	sample-3	0.29	0.06	0.106	35	109	74.6142	host-host
P16401-Q99877	H1-5-H2BC15	sample-3	0.29	0.06	0.106	35	117	62.7427	host-host
P16401-Q99877	H1-5-H2BC15	sample-3	0.29	0.06	0.106	37	109	69.3517	host-host
P16401-Q99877	H1-5-H2BC15	sample-3	0.29	0.06	0.106	37	117	57.4565	host-host
P16401-Q99877	H1-5-H2BC15	sample-3	0.29	0.06	0.106	49	121	34.659	host-host
P16402-Q16777	H1-3-H2AC20	sample-2	0.33	0.06	0.114	65	119	31.6593	host-host
P17096-Q16777	HMGA1-H2AC20	sample-2	0.44	0.09	0.16	71	119	65.0543	host-host
P17096-Q16777	HMGA1-H2AC20	sample-2	0.44	0.09	0.16	15	6	130.206	host-host
P17096-Q16777	HMGA1-H2AC20	sample-2	0.44	0.09	0.16	55	119	31.9211	host-host
P17096-Q16777	HMGA1-H2AC20	sample-2	0.44	0.09	0.16	74	119	72.8633	host-host
P18124-P36578	RPL7-RPL4	sample-4	0.75	0.86	0.838	48	333	13.3641	host-host
P18124-P36578	RPL7-RPL4	sample-4	0.75	0.86	0.838	77	399	18.4664	host-host
P22626-P61978	HNRNPA2B1-HNRNPK	sample-1	0.31	0.17	0.198	59	163	25.7673	host-host
P23284-P27824	PPIB-CANX	sample-1	0.52	0.67	0.64	84	90	9.99116	host-host
P23284-P27824	PPIB-CANX	sample-1	0.52	0.67	0.64	116	170	34.7727	host-host
P23284-P27824	PPIB-CANX	sample-1	0.52	0.67	0.64	116	90	18.8192	host-host
P23284-P27824	PPIB-CANX	sample-1	0.52	0.67	0.64	165	90	32.2423	host-host
P23284-P27824	PPIB-CANX	sample-1	0.52	0.67	0.64	186	210	51.6233	host-host
P23284-Q14697	PPIB-GANAB	sample-3	0.78	0.18	0.3	116	191	20.5704	host-host
P23284-Q14697	PPIB-GANAB	sample-3	0.78	0.18	0.3	116	48	33.6223	host-host
P23284-Q15084	PPIB-PDIA6	sample-0	0.38	0.19	0.228	186	150	51.3036	host-host
P23284-Q15084	PPIB-PDIA6	sample-0	0.38	0.19	0.228	116	159	33.111	host-host
P23284-Q15084	PPIB-PDIA6	sample-0	0.38	0.19	0.228	116	326	50.1913	host-host
P23284-Q15293	PPIB-RCN1	sample-3	0.5	0.31	0.348	116	86	38.5887	host-host
P23284-Q15293	PPIB-RCN1	sample-3	0.5	0.31	0.348	186	86	23.2153	host-host
P23396-Q00341	RPS3-HDLBP	sample-2	0.28	0.4	0.376	62	1152	32.0518	host-host
P26373-P46776	RPL13-RPL27A	sample-2	0.87	0.87	0.87	174	119	15.659	host-host
P27348-P31946	YWHAQ-YWHAB	sample-2	0.87	0.84	0.846	122	117	54.2014	host-host
P27348-P31946	YWHAQ-YWHAB	sample-2	0.87	0.84	0.846	85	11	11.9196	host-host
P27348-P61981	YWHAQ-YWHAG	sample-0	0.86	0.84	0.844	74	1	16.425	host-host
P27348-P61981	YWHAQ-YWHAG	sample-0	0.86	0.84	0.844	85	10	11.9191	host-host
P27348-P61981	YWHAQ-YWHAG	sample-0	0.86	0.84	0.844	9	88	11.9649	host-host
P27348-P63104	YWHAQ-YWHAZ	sample-1	0.87	0.85	0.854	120	49	38.2081	host-host
P27348-P63104	YWHAQ-YWHAZ	sample-1	0.87	0.85	0.854	11	68	15.2301	host-host
P27348-P63104	YWHAQ-YWHAZ	sample-1	0.87	0.85	0.854	11	74	15.1384	host-host
P27348-P63104	YWHAQ-YWHAZ	sample-1	0.87	0.85	0.854	11	75	11.5781	host-host
P27348-P63104	YWHAQ-YWHAZ	sample-1	0.87	0.85	0.854	158	115	70.1836	host-host
P27348-P63104	YWHAQ-YWHAZ	sample-1	0.87	0.85	0.854	9	85	12.1524	host-host
P27797-Q15293	CALR-RCN1	sample-4	0.47	0.13	0.198	153	299	25.7089	host-host
P27797-Q15293	CALR-RCN1	sample-4	0.47	0.13	0.198	209	86	41.5036	host-host
P27824-P30101	CANX-PDIA3	sample-4	0.46	0.62	0.588	89	130	43.5535	host-host
P27824-P30101	CANX-PDIA3	sample-4	0.46	0.62	0.588	90	104	30.8043	host-host
P27824-P30101	CANX-PDIA3	sample-4	0.46	0.62	0.588	90	130	41.0097	host-host
P27824-P30101	CANX-PDIA3	sample-4	0.46	0.62	0.588	90	332	26.214	host-host
P27824-P30101	CANX-PDIA3	sample-4	0.46	0.62	0.588	90	466	19.8224	host-host
P31946-P61981	YWHAB-YWHAG	sample-1	0.86	0.84	0.844	11	77	11.8915	host-host
P31946-P63104	YWHAB-YWHAZ	sample-4	0.86	0.84	0.844	120	51	38.4356	host-host
P31946-P63104	YWHAB-YWHAZ	sample-4	0.86	0.84	0.844	11	85	12.1047	host-host
P31946-P63104	YWHAB-YWHAZ	sample-4	0.86	0.84	0.844	11	70	14.8165	host-host
P31946-P63104	YWHAB-YWHAZ	sample-4	0.86	0.84	0.844	11	77	11.252	host-host
P31946-P63104	YWHAB-YWHAZ	sample-4	0.86	0.84	0.844	158	117	70.4245	host-host
P32969-P39023	RPL9-RPL3	sample-3	0.67	0.17	0.27	121	66	27.1462	host-host
P36578-P46779	RPL4-RPL28	sample-2	0.8	0.9	0.88	294	47	16.525	host-host
P36578-P61254	RPL4-RPL26	sample-0	0.76	0.79	0.784	14	136	22.505	host-host
P36578-P61254	RPL4-RPL26	sample-0	0.76	0.79	0.784	14	142	18.0238	host-host
P36578-P61254	RPL4-RPL26	sample-0	0.76	0.79	0.784	162	136	13.6128	host-host
P36578-P61254	RPL4-RPL26	sample-0	0.76	0.79	0.784	165	136	13.4453	host-host
P36578-P61254	RPL4-RPL26	sample-0	0.76	0.79	0.784	219	136	18.0488	host-host
P36578-P61254	RPL4-RPL26	sample-0	0.76	0.79	0.784	162	134	18.7523	host-host
P39023-P40429	RPL3-RPL13A	sample-3	0.89	0.87	0.874	154	159	16.72	host-host
P39023-P40429	RPL3-RPL13A	sample-3	0.89	0.87	0.874	155	159	13.3242	host-host
P42766-P46776	RPL35-RPL27A	sample-1	0.46	0.04	0.124	35	92	28.2383	host-host
P42766-P62750	RPL35-RPL23A	sample-0	0.75	0.78	0.774	19	115	15.8665	host-host
P42766-P62899	RPL35-RPL31	sample-2	0.47	0.12	0.19	43	91	17.2904	host-host
P46776-Q07020	RPL27A-RPL18	sample-0	0.88	0.86	0.864	92	97	21.6007	host-host
P49207-P62424	RPL34-RPL7A	sample-2	0.59	0.13	0.222	105	34	16.607	host-host
P49207-P62424	RPL34-RPL7A	sample-2	0.59	0.13	0.222	108	34	18.0684	host-host
P49207-P62424	RPL34-RPL7A	sample-2	0.59	0.13	0.222	115	34	24.7344	host-host
P49207-P62888	RPL34-RPL30	sample-2	0.74	0.7	0.708	108	57	25.1261	host-host
P49207-P62917	RPL34-RPL8	sample-1	0.74	0.46	0.516	43	46	18.8786	host-host
P49207-P62917	RPL34-RPL8	sample-1	0.74	0.46	0.516	43	60	17.6119	host-host
P49755-Q02818	TMED10-NUCB1	sample-1	0.54	0.58	0.572	140	280	16.53	host-host
P49755-Q02818	TMED10-NUCB1	sample-1	0.54	0.58	0.572	145	99	14.1919	host-host
P49755-Q02818	TMED10-NUCB1	sample-1	0.54	0.58	0.572	145	71	29.4984	host-host
P49755-Q9BVK6	TMED10-TMED9	sample-1	0.34	0.22	0.244	133	160	15.3108	host-host
P49755-Q9BVK6	TMED10-TMED9	sample-1	0.34	0.22	0.244	133	71	42.4918	host-host
P49755-Q9BVK6	TMED10-TMED9	sample-1	0.34	0.22	0.244	145	160	8.96401	host-host
P49755-Q9BVK6	TMED10-TMED9	sample-1	0.34	0.22	0.244	87	160	32.7532	host-host
P50454-Q15293	SERPINH1-RCN1	sample-1	0.55	0.13	0.214	410	176	24.5963	host-host
P57053-Q16777	H2BS1-H2AC20	sample-1	0.66	0.64	0.644	121	10	26.1905	host-host
P57053-Q16777	H2BS1-H2AC20	sample-1	0.66	0.64	0.644	121	6	36.6095	host-host
P57053-Q16777	H2BS1-H2AC20	sample-1	0.66	0.64	0.644	86	37	20.595	host-host
P57053-Q16777	H2BS1-H2AC20	sample-1	0.66	0.64	0.644	6	37	88.339	host-host
P57053-Q99877	H2BS1-H2BC15	sample-2	0.39	0.34	0.35	121	109	34.0065	host-host
P57053-Q99877	H2BS1-H2BC15	sample-2	0.39	0.34	0.35	121	117	36.3339	host-host
P57053-Q99877	H2BS1-H2BC15	sample-2	0.39	0.34	0.35	86	35	31.9438	host-host
P57053-Q99877	H2BS1-H2BC15	sample-2	0.39	0.34	0.35	6	6	119.657	host-host
P57053-Q99877	H2BS1-H2BC15	sample-2	0.39	0.34	0.35	6	21	87.4561	host-host
P57053-Q99877	H2BS1-H2BC15	sample-2	0.39	0.34	0.35	6	12	105.309	host-host
P57053-Q99877	H2BS1-H2BC15	sample-2	0.39	0.34	0.35	6	24	82.9162	host-host
P57053-Q99877	H2BS1-H2BC15	sample-2	0.39	0.34	0.35	6	86	76.7561	host-host
P57053-Q99877	H2BS1-H2BC15	sample-2	0.39	0.34	0.35	6	109	92.4475	host-host
P57053-Q99877	H2BS1-H2BC15	sample-2	0.39	0.34	0.35	6	117	82.2919	host-host
P57053-Q99877	H2BS1-H2BC15	sample-2	0.39	0.34	0.35	6	47	94.021	host-host
P57053-Q99877	H2BS1-H2BC15	sample-2	0.39	0.34	0.35	6	35	79.3028	host-host
P57053-Q99877	H2BS1-H2BC15	sample-2	0.39	0.34	0.35	6	121	76.8126	host-host
P57053-Q99878	H2BS1-H2AC14	sample-0	0.67	0.65	0.654	16	121	13.13	host-host
P60709-P62328	ACTB-TMSB4X	sample-0	0.92	0.86	0.872	328	12	20.0334	host-host
P60709-P62328	ACTB-TMSB4X	sample-0	0.92	0.86	0.872	328	15	21.3777	host-host
P60709-P62328	ACTB-TMSB4X	sample-0	0.92	0.86	0.872	61	26	13.794	host-host
P60709-P62328	ACTB-TMSB4X	sample-0	0.92	0.86	0.872	113	4	20.6052	host-host
P60709-P62328	ACTB-TMSB4X	sample-0	0.92	0.86	0.872	326	12	23.2478	host-host
P60709-P62328	ACTB-TMSB4X	sample-0	0.92	0.86	0.872	50	26	19.3461	host-host
P60709-P62328	ACTB-TMSB4X	sample-0	0.92	0.86	0.872	61	32	12.7565	host-host
P60709-P62937	ACTB-PPIA	sample-2	0.65	0.48	0.514	326	76	69.2641	host-host
P60709-P62937	ACTB-PPIA	sample-2	0.65	0.48	0.514	61	125	17.6774	host-host
P60709-P62937	ACTB-PPIA	sample-2	0.65	0.48	0.514	61	76	21.2944	host-host
P60709-P62937	ACTB-PPIA	sample-2	0.65	0.48	0.514	61	82	18.4612	host-host
P60709-P62979	ACTB-RPS27A	sample-4	0.66	0.15	0.252	328	48	11.7544	host-host
P60709-Q14847	ACTB-LASP1	sample-0	0.58	0.27	0.332	315	75	28.4131	host-host
P60709-Q14847	ACTB-LASP1	sample-0	0.58	0.27	0.332	50	17	65.884	host-host
P60709-Q14847	ACTB-LASP1	sample-0	0.58	0.27	0.332	315	121	10.951	host-host
P61224-Q9H4G4	RAP1B-GLIPR2	sample-1	0.49	0.22	0.274	128	53	31.9737	host-host
P61513-P62917	RPL37A-RPL8	sample-2	0.9	0.91	0.908	13	10	37.5324	host-host
P61513-P62917	RPL37A-RPL8	sample-2	0.9	0.91	0.908	13	155	45.7115	host-host
P61513-P62917	RPL37A-RPL8	sample-2	0.9	0.91	0.908	13	177	16.215	host-host
P61513-P62917	RPL37A-RPL8	sample-2	0.9	0.91	0.908	13	181	12.7529	host-host
P61513-P62917	RPL37A-RPL8	sample-2	0.9	0.91	0.908	13	188	20.0813	host-host
P61513-P62917	RPL37A-RPL8	sample-2	0.9	0.91	0.908	13	234	43.4238	host-host
P61513-P62917	RPL37A-RPL8	sample-2	0.9	0.91	0.908	28	177	9.2461	host-host
P61513-P62917	RPL37A-RPL8	sample-2	0.9	0.91	0.908	28	181	17.2387	host-host
P61513-P62917	RPL37A-RPL8	sample-2	0.9	0.91	0.908	7	181	20.8169	host-host
P61981-P63104	YWHAG-YWHAZ	sample-2	0.87	0.85	0.854	122	120	54.2777	host-host
P61981-P63104	YWHAG-YWHAZ	sample-2	0.87	0.85	0.854	122	142	49.5359	host-host
P61981-P63104	YWHAG-YWHAZ	sample-2	0.87	0.85	0.854	122	152	56.17	host-host
P61981-P63104	YWHAG-YWHAZ	sample-2	0.87	0.85	0.854	1	74	15.6243	host-host
P61981-P63104	YWHAG-YWHAZ	sample-2	0.87	0.85	0.854	10	74	11.6515	host-host
P61981-P63104	YWHAG-YWHAZ	sample-2	0.87	0.85	0.854	11	69	14.9858	host-host
P61981-P63104	YWHAG-YWHAZ	sample-2	0.87	0.85	0.854	11	78	11.788	host-host
P62258-P63104	YWHAE-YWHAZ	sample-2	0.88	0.87	0.872	11	69	14.9078	host-host
P62258-P63104	YWHAE-YWHAZ	sample-2	0.88	0.87	0.872	11	73	17.6491	host-host
P62258-P63104	YWHAE-YWHAZ	sample-2	0.88	0.87	0.872	11	78	11.5937	host-host
P62424-P62750	RPL7A-RPL23A	sample-1	0.7	0.68	0.684	72	30	34.1615	host-host
P62424-P62917	RPL7A-RPL8	sample-3	0.82	0.81	0.812	252	144	18.4208	host-host
P62424-P62917	RPL7A-RPL8	sample-3	0.82	0.81	0.812	259	144	24.7722	host-host
P62805-P84243	H4C1-H3-3A	sample-2	0.6	0.64	0.632	13	123	58.1177	host-host
P62805-P84243	H4C1-H3-3A	sample-2	0.6	0.64	0.632	13	5	127.322	host-host
P62805-P84243	H4C1-H3-3A	sample-2	0.6	0.64	0.632	13	57	55.6804	host-host
P62805-P84243	H4C1-H3-3A	sample-2	0.6	0.64	0.632	13	80	30.3353	host-host
P62805-P84243	H4C1-H3-3A	sample-2	0.6	0.64	0.632	32	19	77.6924	host-host
P62805-P84243	H4C1-H3-3A	sample-2	0.6	0.64	0.632	32	24	64.7537	host-host
P62805-P84243	H4C1-H3-3A	sample-2	0.6	0.64	0.632	78	19	106.743	host-host
P62805-P84243	H4C1-H3-3A	sample-2	0.6	0.64	0.632	78	5	136.218	host-host
P62805-P84243	H4C1-H3-3A	sample-2	0.6	0.64	0.632	78	80	12.5704	host-host
P62805-P84243	H4C1-H3-3A	sample-2	0.6	0.64	0.632	78	24	95.7913	host-host
P62805-P84243	H4C1-H3-3A	sample-2	0.6	0.64	0.632	80	80	9.10598	host-host
P62805-P84243	H4C1-H3-3A	sample-2	0.6	0.64	0.632	9	123	69.0049	host-host
P62805-P84243	H4C1-H3-3A	sample-2	0.6	0.64	0.632	9	19	110.018	host-host
P62805-P84243	H4C1-H3-3A	sample-2	0.6	0.64	0.632	9	57	67.2463	host-host
P62805-P84243	H4C1-H3-3A	sample-2	0.6	0.64	0.632	9	80	39.6599	host-host
P62805-P84243	H4C1-H3-3A	sample-2	0.6	0.64	0.632	9	24	101.382	host-host
P62805-P84243	H4C1-H3-3A	sample-2	0.6	0.64	0.632	92	19	97.44	host-host
P62805-P84243	H4C1-H3-3A	sample-2	0.6	0.64	0.632	92	57	26.1983	host-host
P62805-Q16777	H4C1-H2AC20	sample-0	0.63	0.62	0.622	13	96	31.2809	host-host
P62805-Q16777	H4C1-H2AC20	sample-0	0.63	0.62	0.622	9	119	67.4963	host-host
P62805-Q16777	H4C1-H2AC20	sample-0	0.63	0.62	0.622	9	96	42.7392	host-host
P62805-Q16777	H4C1-H2AC20	sample-0	0.63	0.62	0.622	92	37	24.3569	host-host
P62805-Q93077	H4C1-H2AC6	sample-0	0.65	0.63	0.634	13	96	29.1716	host-host
P62805-Q93077	H4C1-H2AC6	sample-0	0.65	0.63	0.634	9	96	39.7999	host-host
P62805-Q93077	H4C1-H2AC6	sample-0	0.65	0.63	0.634	92	96	11.8517	host-host
P62805-Q99877	H4C1-H2BC15	sample-3	0.55	0.53	0.534	13	6	74.5353	host-host
P62805-Q99877	H4C1-H2BC15	sample-3	0.55	0.53	0.534	13	12	79.146	host-host
P62805-Q99877	H4C1-H2BC15	sample-3	0.55	0.53	0.534	13	109	36.2642	host-host
P62805-Q99877	H4C1-H2BC15	sample-3	0.55	0.53	0.534	13	117	30.8007	host-host
P62805-Q99877	H4C1-H2BC15	sample-3	0.55	0.53	0.534	13	47	21.6883	host-host
P62805-Q99877	H4C1-H2BC15	sample-3	0.55	0.53	0.534	13	121	30.2201	host-host
P62805-Q99877	H4C1-H2BC15	sample-3	0.55	0.53	0.534	78	6	56.6104	host-host
P62805-Q99877	H4C1-H2BC15	sample-3	0.55	0.53	0.534	78	13	59.9213	host-host
P62805-Q99877	H4C1-H2BC15	sample-3	0.55	0.53	0.534	78	86	53.5293	host-host
P62805-Q99877	H4C1-H2BC15	sample-3	0.55	0.53	0.534	78	109	32.2958	host-host
P62805-Q99877	H4C1-H2BC15	sample-3	0.55	0.53	0.534	78	117	35.9885	host-host
P62805-Q99877	H4C1-H2BC15	sample-3	0.55	0.53	0.534	78	121	39.1913	host-host
P62805-Q99877	H4C1-H2BC15	sample-3	0.55	0.53	0.534	80	109	31.0994	host-host
P62805-Q99877	H4C1-H2BC15	sample-3	0.55	0.53	0.534	80	117	32.7164	host-host
P62805-Q99877	H4C1-H2BC15	sample-3	0.55	0.53	0.534	9	6	83.3285	host-host
P62805-Q99877	H4C1-H2BC15	sample-3	0.55	0.53	0.534	9	21	74.2272	host-host
P62805-Q99877	H4C1-H2BC15	sample-3	0.55	0.53	0.534	9	109	46.2869	host-host
P62805-Q99877	H4C1-H2BC15	sample-3	0.55	0.53	0.534	9	117	39.0429	host-host
P62805-Q99877	H4C1-H2BC15	sample-3	0.55	0.53	0.534	9	44	33.4624	host-host
P62805-Q99877	H4C1-H2BC15	sample-3	0.55	0.53	0.534	9	121	37.0506	host-host
P62805-Q99877	H4C1-H2BC15	sample-3	0.55	0.53	0.534	92	86	35.7077	host-host
P62805-Q99877	H4C1-H2BC15	sample-3	0.55	0.53	0.534	92	35	26.3159	host-host
P62805-Q99877	H4C1-H2BC15	sample-3	0.55	0.53	0.534	21	109	21.5497	host-host
P62899-Q9P2E9	RPL31-RRBP1	sample-0	0.28	0.18	0.2	91	261	33.4045	host-host
P62906-Q9P2E9	RPL10A-RRBP1	sample-2	0.27	0.31	0.302	130	261	27.3214	host-host
P62906-Q9P2E9	RPL10A-RRBP1	sample-2	0.27	0.31	0.302	56	270	55.0094	host-host
P62913-P63241	RPL11-EIF5A	sample-4	0.53	0.13	0.21	38	39	33.951	host-host
P62913-Q9P2E9	RPL11-RRBP1	sample-3	0.25	0.15	0.17	67	270	33.7683	host-host
P84243-Q99877	H3-3A-H2BC15	sample-0	0.44	0.4	0.408	10	117	26.8374	host-host
P84243-Q99877	H3-3A-H2BC15	sample-0	0.44	0.4	0.408	15	6	76.8354	host-host
P84243-Q99877	H3-3A-H2BC15	sample-0	0.44	0.4	0.408	15	109	29.8328	host-host
P84243-Q99877	H3-3A-H2BC15	sample-0	0.44	0.4	0.408	15	117	32.7462	host-host
P84243-Q99877	H3-3A-H2BC15	sample-0	0.44	0.4	0.408	15	121	36.7272	host-host
P84243-Q99877	H3-3A-H2BC15	sample-0	0.44	0.4	0.408	19	6	77.9993	host-host
P84243-Q99877	H3-3A-H2BC15	sample-0	0.44	0.4	0.408	19	12	74.2458	host-host
P84243-Q99877	H3-3A-H2BC15	sample-0	0.44	0.4	0.408	19	109	31.2298	host-host
P84243-Q99877	H3-3A-H2BC15	sample-0	0.44	0.4	0.408	19	117	35.5285	host-host
P84243-Q99877	H3-3A-H2BC15	sample-0	0.44	0.4	0.408	19	121	40.0478	host-host
P84243-Q99877	H3-3A-H2BC15	sample-0	0.44	0.4	0.408	5	6	71.8978	host-host
P84243-Q99877	H3-3A-H2BC15	sample-0	0.44	0.4	0.408	5	12	65.749	host-host
P84243-Q99877	H3-3A-H2BC15	sample-0	0.44	0.4	0.408	5	109	27.4192	host-host
P84243-Q99877	H3-3A-H2BC15	sample-0	0.44	0.4	0.408	5	117	24.6138	host-host
P84243-Q99877	H3-3A-H2BC15	sample-0	0.44	0.4	0.408	5	47	31.4944	host-host
P84243-Q99877	H3-3A-H2BC15	sample-0	0.44	0.4	0.408	5	35	48.9584	host-host
P84243-Q99877	H3-3A-H2BC15	sample-0	0.44	0.4	0.408	5	121	26.333	host-host
P84243-Q99877	H3-3A-H2BC15	sample-0	0.44	0.4	0.408	57	109	22.9739	host-host
P84243-Q99877	H3-3A-H2BC15	sample-0	0.44	0.4	0.408	80	21	26.0798	host-host
P84243-Q99877	H3-3A-H2BC15	sample-0	0.44	0.4	0.408	80	109	26.7506	host-host
P84243-Q99877	H3-3A-H2BC15	sample-0	0.44	0.4	0.408	80	117	28.6437	host-host
P84243-Q99877	H3-3A-H2BC15	sample-0	0.44	0.4	0.408	80	121	30.4509	host-host
P84243-Q99877	H3-3A-H2BC15	sample-0	0.44	0.4	0.408	24	6	78.1762	host-host
P84243-Q99877	H3-3A-H2BC15	sample-0	0.44	0.4	0.408	24	21	79.9448	host-host
P84243-Q99877	H3-3A-H2BC15	sample-0	0.44	0.4	0.408	24	12	75.1457	host-host
P84243-Q99877	H3-3A-H2BC15	sample-0	0.44	0.4	0.408	24	109	32.6562	host-host
P84243-Q99877	H3-3A-H2BC15	sample-0	0.44	0.4	0.408	24	117	37.5178	host-host
P84243-Q99877	H3-3A-H2BC15	sample-0	0.44	0.4	0.408	24	47	50.7268	host-host
P84243-Q99877	H3-3A-H2BC15	sample-0	0.44	0.4	0.408	24	121	42.3788	host-host
Q16777-Q99877	H2AC20-H2BC15	sample-1	0.71	0.72	0.718	10	117	32.8984	host-host
Q16777-Q99877	H2AC20-H2BC15	sample-1	0.71	0.72	0.718	10	47	37.5471	host-host
Q16777-Q99877	H2AC20-H2BC15	sample-1	0.71	0.72	0.718	10	121	26.8991	host-host
Q16777-Q99877	H2AC20-H2BC15	sample-1	0.71	0.72	0.718	6	121	38.3841	host-host
Q16777-Q99877	H2AC20-H2BC15	sample-1	0.71	0.72	0.718	119	117	55.257	host-host
Q16777-Q99877	H2AC20-H2BC15	sample-1	0.71	0.72	0.718	37	21	44.3788	host-host
Q16777-Q99877	H2AC20-H2BC15	sample-1	0.71	0.72	0.718	37	12	68.6057	host-host
Q16777-Q99877	H2AC20-H2BC15	sample-1	0.71	0.72	0.718	37	86	20.2493	host-host
Q16777-Q99877	H2AC20-H2BC15	sample-1	0.71	0.72	0.718	37	35	15.419	host-host
Q16777-Q99877	H2AC20-H2BC15	sample-1	0.71	0.72	0.718	96	109	15.324	host-host
Q16777-Q99877	H2AC20-H2BC15	sample-1	0.71	0.72	0.718	96	117	25.3037	host-host
Q69091-Q92835	gD-INPP5D	sample-2	0.47	0.16	0.222	215	87	24.3244	virus-host
Q71DI3-Q99877	H3C15-H2BC15	sample-0	0.47	0.44	0.446	28	109	26.4765	host-host
Q71DI3-Q99877	H3C15-H2BC15	sample-0	0.47	0.44	0.446	28	117	36.0515	host-host
Q93077-Q99877	H2AC6-H2BC15	sample-1	0.73	0.73	0.73	96	109	15.3945	host-host
Q99877-Q99878	H2BC15-H2AC14	sample-0	0.71	0.72	0.718	16	121	13.32	host-host
P03170-Q03518	US12-TAP1	sample-2	0.56	0.17	0.248	31	470	16.303	virus-host
P03170-Q03518	US12-TAP1	sample-2	0.56	0.17	0.248	31	477	21.7392	virus-host
P49207-P61353	RPL34-RPL27	sample-0	0.63	0.46	0.494	105	128	18.5573	host-host
P49207-P61353	RPL34-RPL27	sample-0	0.63	0.46	0.494	19	133	50.2083	host-host
P61353-P62888	RPL27-RPL30	sample-0	0.74	0.69	0.7	27	115	33.4664	host-host
P03170-Q03518	US12-TAP1	sample-2	0.56	0.17	0.248	31	470	16.303	virus-host
P03170-Q03518	US12-TAP1	sample-2	0.56	0.17	0.248	31	477	21.7392	virus-host
P06703-P13639	S100A6-EEF2	sample-2	0.61	0.16	0.25	47	512	15.0529	host-host
P0C0S5-P57053	H2AZ1-H2BS1	sample-3	0.67	0.65	0.654	121	8	38.7525	host-host
P0C0S5-P57053	H2AZ1-H2BS1	sample-3	0.67	0.65	0.654	6	5	96.116	host-host
P0C0S5-P57053	H2AZ1-H2BS1	sample-3	0.67	0.65	0.654	6	116	85.0347	host-host
P0C0S5-P57053	H2AZ1-H2BS1	sample-3	0.67	0.65	0.654	16	121	19.2336	host-host
P0C0S5-P84243	H2AZ1-H3-3A	sample-0	0.56	0.6	0.592	5	116	90.1158	host-host
P0C0S5-P84243	H2AZ1-H3-3A	sample-0	0.56	0.6	0.592	57	78	30.1078	host-host
P0C0S5-P84243	H2AZ1-H3-3A	sample-0	0.56	0.6	0.592	57	116	39.0449	host-host
P13639-P30050	EEF2-RPL12	sample-1	0.61	0.14	0.234	619	40	18.4795	host-host
P39019-P62851	RPS19-RPS25	sample-4	0.51	0.06	0.15	143	102	27.6645	host-host
P39019-P62851	RPS19-RPS25	sample-4	0.51	0.06	0.15	143	114	24.8524	host-host
P39019-P62851	RPS19-RPS25	sample-4	0.51	0.06	0.15	143	98	24.3299	host-host
P39019-P62851	RPS19-RPS25	sample-4	0.51	0.06	0.15	144	98	27.6537	host-host
P49207-P61353	RPL34-RPL27	sample-0	0.63	0.46	0.494	105	128	18.5573	host-host
P49207-P61353	RPL34-RPL27	sample-0	0.63	0.46	0.494	19	133	50.2083	host-host
P61353-P62888	RPL27-RPL30	sample-0	0.74	0.69	0.7	27	115	33.4664	host-host
