# Supplementary material for: Structural host-virus interactome profiling of intact infected cells
Source: Nat Commun. 2025 Jul 21;16:6713. doi: 10.1038/s41467-025-61618-z (PMC12280212; doi:10.1038/s41467-025-61618-z)
Supplement: Supplementary file 7 — Supplementary Data 5 [file 41467_2025_61618_MOESM7_ESM.xlsx]

## Sheet: SupplementaryTable5
Supplementary Data 5. Ordered predicted PPI interfaces within disordered regional context. Predicted interaction sites were manually curated taking into account known binding modes and structures, sequence similarity, subcellular location and prediction confidence. Sites not meeting these criteria are labeled as 'rejected'
Multimer	Model_rank	Motif on Chain	start_residue	end_residue	amino acid stretch	number of interface_contacts	average_plddt	GeneNameA	GeneNameB	Manual curation
P01889-P10229	unrelaxed_model_5_multimer_v3_2	C	1	6	MPLRAS	6	80.18	HLA-B	UL45	rejected
P10233-P62136	unrelaxed_model_1_multimer_v3_5	B	52	59	RGEVRFVQ	8	79.39	UL49	PPP1CA	passed
P04487-P11142	unrelaxed_model_3_multimer_v3_4	B	16	23	DVYLKGVP	8	78.88	US11	HSPA8	passed
P04294-P45983	unrelaxed_model_5_multimer_v3_5	B	36	45	RPRPNSLPLT	10	78.51	UL12	MAPK8	passed
P04487-P0DMV9	unrelaxed_model_5_multimer_v3_1	B	16	23	DVYLKGVP	8	76.13	US11	HSPA1B	passed
P04487-P07737	unrelaxed_model_1_multimer_v3_3	B	105	120	EPRVPRAPRDPRVPRD	16	75.7	US11	PFN1	passed
P04487-P62937	unrelaxed_model_3_multimer_v3_2	B	16	23	DVYLKGVP	8	73.03	US11	PPIA	rejected
P01889-P10211	unrelaxed_model_2_multimer_v3_3	C	902	904	DDL	3	71.69	HLA-B	gB	rejected
P04488-Q9BXS5	unrelaxed_model_1_multimer_v3_4	B	461	470	PTYIRVADSE	10	71.07	gE	AP1M1	passed
P04487-P07737	unrelaxed_model_3_multimer_v3_1	B	3	12	QTQPPAPVGP	10	70.93	US11	PFN1	passed
P06487-P62937	unrelaxed_model_4_multimer_v3_1	B	358	365	TAIAEESE	8	70.64	gI	PPIA	passed
P04487-P07737	unrelaxed_model_1_multimer_v3_2	B	95	102	RVPRPPRE	8	69.89	US11	PFN1	passed
P10233-P63104	unrelaxed_model_1_multimer_v3_1	B	9	18	SGPREVPRDE	10	69.03	UL49	YWHAZ	passed
P10233-P16333	unrelaxed_model_2_multimer_v3_2	B	17	22	DEYEDL	6	68.57	UL49	NCK1	passed
P10233-P16333	unrelaxed_model_5_multimer_v3_4	B	173	181	ARKLHFSTA	9	66.94	UL49	NCK1	rejected
P10230-Q9P0L0	unrelaxed_model_3_multimer_v3_1	B	623	627	VYEEI	5	65.59	UL46	VAPA	passed
P10211-P10321	unrelaxed_model_2_multimer_v3_3	B	902	904	DDL	3	65.54	gB	HLA-C	rejected
P07737-P10233	unrelaxed_model_1_multimer_v3_1	C	96	105	PGPARAPPPP	10	64.98	PFN1	UL49	passed
P10233-P63104	unrelaxed_model_2_multimer_v3_4	B	58	64	VQYDESD	7	63.88	UL49	YWHAZ	rejected
P06487-P16070	unrelaxed_model_1_multimer_v3_4	B	198	201	SVYQ	4	62.97	gI	CD44	rejected
P10230-Q9P0L0	unrelaxed_model_4_multimer_v3_1	B	612	617	IYETVS	6	62.79	UL46	VAPA	passed
P10233-Q07020	unrelaxed_model_3_multimer_v3_4	B	19	25	YEDLYYT	7	62.07	UL49	RPL18	rejected
P10233-Q9GZQ8	unrelaxed_model_3_multimer_v3_4	B	62	68	ESDYALY	7	61.71	UL49	MAP1LC3B	passed
P10233-Q9GZQ8	unrelaxed_model_2_multimer_v3_5	B	17	22	DEYEDL	6	61.7	UL49	MAP1LC3B	passed
P04294-P62258	unrelaxed_model_2_multimer_v3_3	B	18	22	RPWAL	5	61.67	UL12	YWHAE	rejected
P04294-P27348	unrelaxed_model_1_multimer_v3_5	B	18	22	RPWAL	5	61.47	UL12	YWHAQ	rejected
P10233-P63104	unrelaxed_model_3_multimer_v3_5	B	290	292	ARS	3	61.38	UL49	YWHAZ	rejected
P03170-P31949	unrelaxed_model_2_multimer_v3_1	B	1	15	MSWALEMADTFLDTM	15	61.17	US12	S100A11	rejected
P10233-Q14847	unrelaxed_model_3_multimer_v3_3	B	164	168	RSKTP	5	60.53	UL49	LASP1	rejected
