# Supplementary material for: Structural host-virus interactome profiling of intact infected cells
Source: Nat Commun. 2025 Jul 21;16:6713. doi: 10.1038/s41467-025-61618-z (PMC12280212; doi:10.1038/s41467-025-61618-z)
Supplement: Supplementary file 9 — Supplementary Data 7 [file 41467_2025_61618_MOESM9_ESM.xlsx]

## Sheet: Sheet1
Supplementary Data 7. Allocation of different MS-based experiments conducted in this Manuscript with corresponding Figures and search files plus raw files as uploaded into the proteomics identifications database.
	Experiment	appears in Fig.	search files	raw files
	label-free quantification of cellular proteome after HPG enrichment	Fig.1 b,c/ Suppl. Fig. 1 b	SHVIP_protein_enrichment_txt	E1_20200131_BB_BB9_HSVEN_MinusHPG.raw; E1_20200131_BB_BB9_HSVEN_PlusHPG.raw; E1_20200131_BB_BB9_HSVEN1.raw; E1_20200131_BB_BB9_HSVEN2.raw; E1_20200131_BB_BB9_HSVEN3.raw; E1_20200131_BB_BB9_HSVEN4.raw; E1_20200131_BB_BB9_HSVIN_MinusHPG.raw; E1_20200131_BB_BB9_HSVIN_PlusHPG.raw; E1_20200131_BB_BB9_HSVIN1.raw; E1_20200131_BB_BB9_HSVIN2.raw; E1_20200131_BB_BB9_HSVIN3.raw; E1_20200131_BB_BB9_HSVIN4.raw
	detection of cross-linked peptides to construct virus-host interactome (SHVIP)	Fig.2, 3, 4 g, 5 a,f, 6 a, 7 c,d / Suppl. Fig. 1 a,c,d, Suppl. Fig. 2	SS_unique_lys_crosslink_targetonly_1FDRnaive_enr_exp2.csv/ SS_unique_lys_crosslink_targetonly_1FDRnaive_enr_exp1.csv/ SS_unique_lys_crosslink_targetonly_1FDRnaive_inp_exp2.csv/ SS_unique_lys_crosslink_inp_exp1.csv/ SS_unique_lys_crosslink_enr_exp1.csv/ SS_unique_lys_crosslink_targetonly_1FDRnaive_inp_exp1.csv/ SS_unique_lys_crosslink_inpexp2.csv/ SS_unique_lys_crosslink_enr_exp2.csv	L1_20200313_BB_BB7_Enriched_B10.raw; L1_20200313_BB_BB7_Enriched_B11.raw; L1_20200313_BB_BB7_Enriched_B12.raw; L1_20200313_BB_BB7_Enriched_B8.raw; L1_20200313_BB_BB7_Enriched_B8_20200314130503.raw; L1_20200313_BB_BB7_Enriched_B9.raw; L1_20200313_BB_BB7_Enriched_C1.raw; L1_20200313_BB_BB7_Enriched_C10.raw; L1_20200313_BB_BB7_Enriched_C11.raw; L1_20200313_BB_BB7_Enriched_C12.raw; L1_20200313_BB_BB7…
	affinity purification mass spectrometry (AP-MS) of HA-tagged viral baits against untagged WT virus, label-free quantification	Fig. 4 / Suppl. Fig. 3	LFQ_APMS_WT_HA_txt	L1_20220506_LM_BB_HSV1APMS_820_1.raw; L1_20220506_LM_BB_HSV1APMS_820_2.raw; L1_20220506_LM_BB_HSV1APMS_820_3.raw;L1_20220506_LM_BB_HSV1APMS_826_1.raw; L1_20220506_LM_BB_HSV1APMS_826_2.raw; L1_20220506_LM_BB_HSV1APMS_826_3.raw;L1_20220506_LM_BB_HSV1APMS_827_1.raw; L1_20220506_LM_BB_HSV1APMS_827_2.raw; L1_20220506_LM_BB_HSV1APMS_827_3.raw;L1_20220506_LM_BB_HSV1APMS_WT_1.raw; L1_20220506_LM_BB_HSV1A…
	affinity purification mass spectrometry (AP-MS) of HA-tagged UL47-containing virus with deletion of 18 c-terminal amino acids of UL47 using non-deleted variant as controll, label-free quantification	Fig. 6 d	APMS_HA_UL47_DDB1mut_txt	L1_20230913_BB_UL47_SHVIP_24hpi_900_1.raw; L1_20230913_BB_UL47_SHVIP_24hpi_900_2.raw; L1_20230913_BB_UL47_SHVIP_24hpi_900_3.raw; L1_20230913_BB_UL47_SHVIP_24hpi_WT_1.raw; L1_20230913_BB_UL47_SHVIP_24hpi_WT_2.raw; L1_20230913_BB_UL47_SHVIP_24hpi_WT_3.raw
	affinity purification mass spectrometry (AP-MS) of HA-tagged UL12-containing virus with point mutations in 14-3-3 binding motif using non-altered variant as controll, quantification by Stable isotope labeling in cell culture (SILAC) heavy Lys8/Arg10 vs light Lys0/Arg0	Fig. 7 e	SILAC_APMS_HA_UL12_14_3_3mut_txt	E1_20210918_BB_UL12_MUTH_WTL.raw; E1_20210918_BB_UL12_WTH_MUTL.raw; F1_20210923_BB_UL12_HSV1_MUTH_WTL.raw; F1_20210923_BB_UL12_HSV1_WTH_MUTL.raw
	affinity purification mass spectrometry (AP-MS) of HA-tagged UL12-containing virus with point mutations in MAPK8 binding motif using non-altered variant as controll, label-free quantification	Fig. 7 f/ Suppl. Fig. 4 b	APMS_HA_UL12_MAPK8mut_txt	F1_20220602_BB_UL12_APMS_JNK1MUT_3.raw; F1_20220602_BB_UL12_APMS_WT_3.raw; F1_20220604_BB_UL12_APMS_JNK1MUT_1.raw; F1_20220604_BB_UL12_APMS_JNK1MUT_2.raw; F1_20220604_BB_UL12_APMS_WT_1_20220605104439.raw; F1_20220604_BB_UL12_APMS_WT_2.raw
	affinity purification mass spectrometry (AP-MS) of HA-tagged UL49-containing virus with point mutations in PP1 binding motif using non-altered variant as controll, label-free quantification	Suppl. Fig. 5 e,f	APMS_HA_UL49_PP1mut_txt	Ex1_20231103_BB_SHVIP_UL49_PP1mut_HA1.raw; Ex1_20231103_BB_SHVIP_UL49_PP1mut_HA2.raw; Ex1_20231103_BB_SHVIP_UL49_PP1mut_HA3.raw; Ex1_20231103_BB_SHVIP_UL49_WT_HA1.raw; Ex1_20231103_BB_SHVIP_UL49_WT_HA2.raw; Ex1_20231103_BB_SHVIP_UL49_WT_HA3.raw
