# Supplementary material for: Structural host-virus interactome profiling of intact infected cells
Source: Nat Commun. 2025 Jul 21;16:6713. doi: 10.1038/s41467-025-61618-z (PMC12280212; doi:10.1038/s41467-025-61618-z)
Supplement: Supplementary file 12 — Source Data [file 41467_2025_61618_MOESM12_ESM.xlsx]

## Sheet: Figure1b
log10_iBAQ_input	log10_iBAQ_enriched	viral (T/F)	Fasta.headers
6.421291	NA	FALSE	sp|P0DPI2|GAL3A_HUMAN Glutamine amidotransferase-like class 1 domain-containing protein 3A, mitochondrial OS=Homo sapiens OX=9606 GN=GATD3A PE=1 SV=1;sp|A0A0B4J2D5|GAL3B_HUMAN Glutamine amidotransferase-like class 1 domain-containing protein 3B, mitochondr
4.263802	NA	FALSE	sp|A0A1B0GTU1|ZC11B_HUMAN Zinc finger CCCH domain-containing protein 11B OS=Homo sapiens OX=9606 GN=ZC3H11B PE=4 SV=1;sp|O75152|ZC11A_HUMAN Zinc finger CCCH domain-containing protein 11A OS=Homo sapiens OX=9606 GN=ZC3H11A PE=1 SV=3
4.531543	NA	FALSE	sp|A0AVT1|UBA6_HUMAN Ubiquitin-like modifier-activating enzyme 6 OS=Homo sapiens OX=9606 GN=UBA6 PE=1 SV=1
4.426869	NA	FALSE	sp|A0FGR8|ESYT2_HUMAN Extended synaptotagmin-2 OS=Homo sapiens OX=9606 GN=ESYT2 PE=1 SV=1
4.953504	NA	FALSE	sp|A0JLT2|MED19_HUMAN Mediator of RNA polymerase II transcription subunit 19 OS=Homo sapiens OX=9606 GN=MED19 PE=1 SV=2
5.642168	4.475322	FALSE	sp|A1L0T0|HACL2_HUMAN 2-hydroxyacyl-CoA lyase 2 OS=Homo sapiens OX=9606 GN=ILVBL PE=1 SV=2
4.362275	NA	FALSE	sp|A3KMH1|VWA8_HUMAN von Willebrand factor A domain-containing protein 8 OS=Homo sapiens OX=9606 GN=VWA8 PE=1 SV=2
3.912727	NA	FALSE	sp|A5YKK6|CNOT1_HUMAN CCR4-NOT transcription complex subunit 1 OS=Homo sapiens OX=9606 GN=CNOT1 PE=1 SV=2
4.481572	3.42721	FALSE	sp|A6NHR9|SMHD1_HUMAN Structural maintenance of chromosomes flexible hinge domain-containing protein 1 OS=Homo sapiens OX=9606 GN=SMCHD1 PE=1 SV=2
4.37592	5.157396	FALSE	sp|A8CG34|P121C_HUMAN Nuclear envelope pore membrane protein POM 121C OS=Homo sapiens OX=9606 GN=POM121C PE=1 SV=3;sp|Q96HA1|P121A_HUMAN Nuclear envelope pore membrane protein POM 121 OS=Homo sapiens OX=9606 GN=POM121 PE=1 SV=2
6.804719	NA	FALSE	sp|P62308|RUXG_HUMAN Small nuclear ribonucleoprotein G OS=Homo sapiens OX=9606 GN=SNRPG PE=1 SV=1;sp|A8MWD9|RUXGL_HUMAN Putative small nuclear ribonucleoprotein G-like protein 15 OS=Homo sapiens OX=9606 GN=SNRPGP15 PE=5 SV=2
6.750855	4.830191	FALSE	sp|Q13765|NACA_HUMAN Nascent polypeptide-associated complex subunit alpha OS=Homo sapiens OX=9606 GN=NACA PE=1 SV=1;sp|E9PAV3|NACAM_HUMAN Nascent polypeptide-associated complex subunit alpha, muscle-specific form OS=Homo sapiens OX=9606 GN=NACA PE=1 SV=1
5.685419	5.010003	FALSE	sp|O00116|ADAS_HUMAN Alkyldihydroxyacetonephosphate synthase, peroxisomal OS=Homo sapiens OX=9606 GN=AGPS PE=1 SV=1
5.416074	NA	FALSE	sp|O00148|DX39A_HUMAN ATP-dependent RNA helicase DDX39A OS=Homo sapiens OX=9606 GN=DDX39A PE=1 SV=2
6.569257	4.975197	FALSE	sp|O00151|PDLI1_HUMAN PDZ and LIM domain protein 1 OS=Homo sapiens OX=9606 GN=PDLIM1 PE=1 SV=4
5.956471	5.150265	FALSE	sp|O00154|BACH_HUMAN Cytosolic acyl coenzyme A thioester hydrolase OS=Homo sapiens OX=9606 GN=ACOT7 PE=1 SV=3
6.854349	5.603361	FALSE	sp|O00159|MYO1C_HUMAN Unconventional myosin-Ic OS=Homo sapiens OX=9606 GN=MYO1C PE=1 SV=4
5.802623	NA	FALSE	sp|O00161|SNP23_HUMAN Synaptosomal-associated protein 23 OS=Homo sapiens OX=9606 GN=SNAP23 PE=1 SV=1
5.140225	NA	FALSE	sp|O00170|AIP_HUMAN AH receptor-interacting protein OS=Homo sapiens OX=9606 GN=AIP PE=1 SV=2
4.862817	4.303563	FALSE	sp|O00186|STXB3_HUMAN Syntaxin-binding protein 3 OS=Homo sapiens OX=9606 GN=STXBP3 PE=1 SV=2
6.283799	NA	FALSE	sp|O00193|SMAP_HUMAN Small acidic protein OS=Homo sapiens OX=9606 GN=SMAP PE=1 SV=1
5.744473	NA	FALSE	sp|O00203|AP3B1_HUMAN AP-3 complex subunit beta-1 OS=Homo sapiens OX=9606 GN=AP3B1 PE=1 SV=3
6.117338	NA	FALSE	sp|O00217|NDUS8_HUMAN NADH dehydrogenase [ubiquinone] iron-sulfur protein 8, mitochondrial OS=Homo sapiens OX=9606 GN=NDUFS8 PE=1 SV=1
6.162086	5.006124	FALSE	sp|O00231|PSD11_HUMAN 26S proteasome non-ATPase regulatory subunit 11 OS=Homo sapiens OX=9606 GN=PSMD11 PE=1 SV=3
6.095169	4.643186	FALSE	sp|O00232|PSD12_HUMAN 26S proteasome non-ATPase regulatory subunit 12 OS=Homo sapiens OX=9606 GN=PSMD12 PE=1 SV=3
5.532627	NA	FALSE	sp|O00233|PSMD9_HUMAN 26S proteasome non-ATPase regulatory subunit 9 OS=Homo sapiens OX=9606 GN=PSMD9 PE=1 SV=3
5.24403	NA	FALSE	sp|O00257|CBX4_HUMAN E3 SUMO-protein ligase CBX4 OS=Homo sapiens OX=9606 GN=CBX4 PE=1 SV=3
6.774561	5.419824	FALSE	sp|O00264|PGRC1_HUMAN Membrane-associated progesterone receptor component 1 OS=Homo sapiens OX=9606 GN=PGRMC1 PE=1 SV=3
4.312812	NA	FALSE	sp|O00267|SPT5H_HUMAN Transcription elongation factor SPT5 OS=Homo sapiens OX=9606 GN=SUPT5H PE=1 SV=1
5.095448	NA	FALSE	sp|O00291|HIP1_HUMAN Huntingtin-interacting protein 1 OS=Homo sapiens OX=9606 GN=HIP1 PE=1 SV=5
6.862698	6.531543	FALSE	sp|O00299|CLIC1_HUMAN Chloride intracellular channel protein 1 OS=Homo sapiens OX=9606 GN=CLIC1 PE=1 SV=4
5.873669	5.786048	FALSE	sp|O00303|EIF3F_HUMAN Eukaryotic translation initiation factor 3 subunit F OS=Homo sapiens OX=9606 GN=EIF3F PE=1 SV=1
5.526107	NA	FALSE	sp|O00330|ODPX_HUMAN Pyruvate dehydrogenase protein X component, mitochondrial OS=Homo sapiens OX=9606 GN=PDHX PE=1 SV=3
4.415023	5.204391	FALSE	sp|O00391|QSOX1_HUMAN Sulfhydryl oxidase 1 OS=Homo sapiens OX=9606 GN=QSOX1 PE=1 SV=3
5.586846	NA	FALSE	sp|O00399|DCTN6_HUMAN Dynactin subunit 6 OS=Homo sapiens OX=9606 GN=DCTN6 PE=1 SV=1
5.993308	4.946983	FALSE	sp|O00410|IPO5_HUMAN Importin-5 OS=Homo sapiens OX=9606 GN=IPO5 PE=1 SV=4
5.434617	NA	FALSE	sp|O00422|SAP18_HUMAN Histone deacetylase complex subunit SAP18 OS=Homo sapiens OX=9606 GN=SAP18 PE=1 SV=1
4.659641	NA	FALSE	sp|O00423|EMAL1_HUMAN Echinoderm microtubule-associated protein-like 1 OS=Homo sapiens OX=9606 GN=EML1 PE=1 SV=3
5.785159	NA	FALSE	sp|O00425|IF2B3_HUMAN Insulin-like growth factor 2 mRNA-binding protein 3 OS=Homo sapiens OX=9606 GN=IGF2BP3 PE=1 SV=2
5.197529	NA	FALSE	sp|O00429|DNM1L_HUMAN Dynamin-1-like protein OS=Homo sapiens OX=9606 GN=DNM1L PE=1 SV=2
5.02983	NA	FALSE	sp|O00442|RTCA_HUMAN RNA 3-terminal phosphate cyclase OS=Homo sapiens OX=9606 GN=RTCA PE=1 SV=1
5.174932	NA	FALSE	sp|O00461|GOLI4_HUMAN Golgi integral membrane protein 4 OS=Homo sapiens OX=9606 GN=GOLIM4 PE=1 SV=1
5.391006	4.481615	FALSE	sp|O00462|MANBA_HUMAN Beta-mannosidase OS=Homo sapiens OX=9606 GN=MANBA PE=1 SV=3
5.560218	5.126099	FALSE	sp|O00469|PLOD2_HUMAN Procollagen-lysine,2-oxoglutarate 5-dioxygenase 2 OS=Homo sapiens OX=9606 GN=PLOD2 PE=1 SV=2
4.306811	NA	FALSE	sp|O00471|EXOC5_HUMAN Exocyst complex component 5 OS=Homo sapiens OX=9606 GN=EXOC5 PE=1 SV=1
6.784746	5.409663	FALSE	sp|O00483|NDUA4_HUMAN Cytochrome c oxidase subunit NDUFA4 OS=Homo sapiens OX=9606 GN=NDUFA4 PE=1 SV=1
5.802281	NA	FALSE	sp|O00487|PSDE_HUMAN 26S proteasome non-ATPase regulatory subunit 14 OS=Homo sapiens OX=9606 GN=PSMD14 PE=1 SV=1
5.550412	NA	FALSE	sp|O00499|BIN1_HUMAN Myc box-dependent-interacting protein 1 OS=Homo sapiens OX=9606 GN=BIN1 PE=1 SV=1
6.435159	NA	FALSE	sp|O00505|IMA4_HUMAN Importin subunit alpha-4 OS=Homo sapiens OX=9606 GN=KPNA3 PE=1 SV=2
5.252125	NA	FALSE	sp|O00534|VMA5A_HUMAN von Willebrand factor A domain-containing protein 5A OS=Homo sapiens OX=9606 GN=VWA5A PE=1 SV=2
5.029911	NA	FALSE	sp|O00541|PESC_HUMAN Pescadillo homolog OS=Homo sapiens OX=9606 GN=PES1 PE=1 SV=1
5.044814	NA	FALSE	sp|O00560|SDCB1_HUMAN Syntenin-1 OS=Homo sapiens OX=9606 GN=SDCBP PE=1 SV=1
6.059526	5.053078	FALSE	sp|O00567|NOP56_HUMAN Nucleolar protein 56 OS=Homo sapiens OX=9606 GN=NOP56 PE=1 SV=4
6.061792	5.415874	FALSE	sp|O00571|DDX3X_HUMAN ATP-dependent RNA helicase DDX3X OS=Homo sapiens OX=9606 GN=DDX3X PE=1 SV=3
5.79416	4.703343	FALSE	sp|O00629|IMA3_HUMAN Importin subunit alpha-3 OS=Homo sapiens OX=9606 GN=KPNA4 PE=1 SV=1
5.266749	NA	FALSE	sp|O00743|PPP6_HUMAN Serine/threonine-protein phosphatase 6 catalytic subunit OS=Homo sapiens OX=9606 GN=PPP6C PE=1 SV=1
5.775232	NA	FALSE	sp|O00754|MA2B1_HUMAN Lysosomal alpha-mannosidase OS=Homo sapiens OX=9606 GN=MAN2B1 PE=1 SV=3
5.174903	NA	FALSE	sp|O00764|PDXK_HUMAN Pyridoxal kinase OS=Homo sapiens OX=9606 GN=PDXK PE=1 SV=1
6.593364	6.226497	TRUE	sp|O09802|US8A_HHV11 Protein US8.5 OS=Human herpesvirus 1 (strain 17) OX=10299 GN=US8.5 PE=1 SV=1
5.116442	NA	FALSE	sp|O14494|PLPP1_HUMAN Phospholipid phosphatase 1 OS=Homo sapiens OX=9606 GN=PLPP1 PE=1 SV=1
4.399483	NA	FALSE	sp|O14497|ARI1A_HUMAN AT-rich interactive domain-containing protein 1A OS=Homo sapiens OX=9606 GN=ARID1A PE=1 SV=3;sp|Q8NFD5|ARI1B_HUMAN AT-rich interactive domain-containing protein 1B OS=Homo sapiens OX=9606 GN=ARID1B PE=1 SV=2
5.92401	NA	FALSE	sp|O14558|HSPB6_HUMAN Heat shock protein beta-6 OS=Homo sapiens OX=9606 GN=HSPB6 PE=1 SV=2
5.879343	NA	FALSE	sp|O14561|ACPM_HUMAN Acyl carrier protein, mitochondrial OS=Homo sapiens OX=9606 GN=NDUFAB1 PE=1 SV=3
5.582472	NA	FALSE	sp|O14562|UBFD1_HUMAN Ubiquitin domain-containing protein UBFD1 OS=Homo sapiens OX=9606 GN=UBFD1 PE=1 SV=2
6.416291	4.859138	FALSE	sp|O14579|COPE_HUMAN Coatomer subunit epsilon OS=Homo sapiens OX=9606 GN=COPE PE=1 SV=3
5.22876	NA	FALSE	sp|O14617|AP3D1_HUMAN AP-3 complex subunit delta-1 OS=Homo sapiens OX=9606 GN=AP3D1 PE=1 SV=1
5.323231	NA	FALSE	sp|O14653|GOSR2_HUMAN Golgi SNAP receptor complex member 2 OS=Homo sapiens OX=9606 GN=GOSR2 PE=1 SV=2
5.748211	4.388101	FALSE	sp|O14656|TOR1A_HUMAN Torsin-1A OS=Homo sapiens OX=9606 GN=TOR1A PE=1 SV=1
4.936936	NA	FALSE	sp|O14662|STX16_HUMAN Syntaxin-16 OS=Homo sapiens OX=9606 GN=STX16 PE=1 SV=3
5.041037	NA	FALSE	sp|O14672|ADA10_HUMAN Disintegrin and metalloproteinase domain-containing protein 10 OS=Homo sapiens OX=9606 GN=ADAM10 PE=1 SV=1
5.065692	NA	FALSE	sp|O14681|EI24_HUMAN Etoposide-induced protein 2.4 homolog OS=Homo sapiens OX=9606 GN=EI24 PE=1 SV=4
5.946889	NA	FALSE	sp|O14684|PTGES_HUMAN Prostaglandin E synthase OS=Homo sapiens OX=9606 GN=PTGES PE=1 SV=2
5.905348	4.696103	FALSE	sp|O14734|ACOT8_HUMAN Acyl-coenzyme A thioesterase 8 OS=Homo sapiens OX=9606 GN=ACOT8 PE=1 SV=1
5.747932	NA	FALSE	sp|O14735|CDIPT_HUMAN CDP-diacylglycerol--inositol 3-phosphatidyltransferase OS=Homo sapiens OX=9606 GN=CDIPT PE=1 SV=1
5.315572	NA	FALSE	sp|O14744|ANM5_HUMAN Protein arginine N-methyltransferase 5 OS=Homo sapiens OX=9606 GN=PRMT5 PE=1 SV=4
6.453655	5.469439	FALSE	sp|O14773|TPP1_HUMAN Tripeptidyl-peptidase 1 OS=Homo sapiens OX=9606 GN=TPP1 PE=1 SV=2
4.973516	NA	FALSE	sp|O14776|TCRG1_HUMAN Transcription elongation regulator 1 OS=Homo sapiens OX=9606 GN=TCERG1 PE=1 SV=2
6.669354	5.507235	FALSE	sp|O14818|PSA7_HUMAN Proteasome subunit alpha type-7 OS=Homo sapiens OX=9606 GN=PSMA7 PE=1 SV=1;sp|Q8TAA3|PSMA8_HUMAN Proteasome subunit alpha-type 8 OS=Homo sapiens OX=9606 GN=PSMA8 PE=2 SV=3
6.333306	NA	FALSE	sp|O14828|SCAM3_HUMAN Secretory carrier-associated membrane protein 3 OS=Homo sapiens OX=9606 GN=SCAMP3 PE=1 SV=3
4.707962	NA	FALSE	sp|O14874|BCKD_HUMAN [3-methyl-2-oxobutanoate dehydrogenase [lipoamide]] kinase, mitochondrial OS=Homo sapiens OX=9606 GN=BCKDK PE=1 SV=2
6.864464	5.039573	FALSE	sp|O14880|MGST3_HUMAN Microsomal glutathione S-transferase 3 OS=Homo sapiens OX=9606 GN=MGST3 PE=1 SV=1
5.798513	NA	FALSE	sp|O14907|TX1B3_HUMAN Tax1-binding protein 3 OS=Homo sapiens OX=9606 GN=TAX1BP3 PE=1 SV=2
5.685365	4.39231	FALSE	sp|O14908|GIPC1_HUMAN PDZ domain-containing protein GIPC1 OS=Homo sapiens OX=9606 GN=GIPC1 PE=1 SV=2
5.752947	NA	FALSE	sp|O14920|IKKB_HUMAN Inhibitor of nuclear factor kappa-B kinase subunit beta OS=Homo sapiens OX=9606 GN=IKBKB PE=1 SV=1
5.293539	NA	FALSE	sp|O14929|HAT1_HUMAN Histone acetyltransferase type B catalytic subunit OS=Homo sapiens OX=9606 GN=HAT1 PE=1 SV=1
7.050148	6.291413	FALSE	sp|P19105|ML12A_HUMAN Myosin regulatory light chain 12A OS=Homo sapiens OX=9606 GN=MYL12A PE=1 SV=2;sp|O14950|ML12B_HUMAN Myosin regulatory light chain 12B OS=Homo sapiens OX=9606 GN=MYL12B PE=1 SV=2
5.322653	NA	FALSE	sp|O14964|HGS_HUMAN Hepatocyte growth factor-regulated tyrosine kinase substrate OS=Homo sapiens OX=9606 GN=HGS PE=1 SV=1
5.667107	NA	FALSE	sp|O14974|MYPT1_HUMAN Protein phosphatase 1 regulatory subunit 12A OS=Homo sapiens OX=9606 GN=PPP1R12A PE=1 SV=1
6.440925	4.633297	FALSE	sp|O14979|HNRDL_HUMAN Heterogeneous nuclear ribonucleoprotein D-like OS=Homo sapiens OX=9606 GN=HNRNPDL PE=1 SV=3
5.609039	NA	FALSE	sp|O14980|XPO1_HUMAN Exportin-1 OS=Homo sapiens OX=9606 GN=XPO1 PE=1 SV=1
4.238172	NA	FALSE	sp|O15013|ARHGA_HUMAN Rho guanine nucleotide exchange factor 10 OS=Homo sapiens OX=9606 GN=ARHGEF10 PE=1 SV=4;sp|Q9HCE6|ARGAL_HUMAN Rho guanine nucleotide exchange factor 10-like protein OS=Homo sapiens OX=9606 GN=ARHGEF10L PE=1 SV=4
5.134751	3.695841	FALSE	sp|O15031|PLXB2_HUMAN Plexin-B2 OS=Homo sapiens OX=9606 GN=PLXNB2 PE=1 SV=3
5.363085	NA	FALSE	sp|O15042|SR140_HUMAN U2 snRNP-associated SURP motif-containing protein OS=Homo sapiens OX=9606 GN=U2SURP PE=1 SV=2
4.508718	NA	FALSE	sp|O15067|PUR4_HUMAN Phosphoribosylformylglycinamidine synthase OS=Homo sapiens OX=9606 GN=PFAS PE=1 SV=4
5.445075	NA	FALSE	sp|O15118|NPC1_HUMAN NPC intracellular cholesterol transporter 1 OS=Homo sapiens OX=9606 GN=NPC1 PE=1 SV=2
5.242243	NA	FALSE	sp|O15121|DEGS1_HUMAN Sphingolipid delta(4)-desaturase DES1 OS=Homo sapiens OX=9606 GN=DEGS1 PE=1 SV=1
5.066438	NA	FALSE	sp|O15126|SCAM1_HUMAN Secretory carrier-associated membrane protein 1 OS=Homo sapiens OX=9606 GN=SCAMP1 PE=1 SV=2
6.285175	4.893329	FALSE	sp|O15127|SCAM2_HUMAN Secretory carrier-associated membrane protein 2 OS=Homo sapiens OX=9606 GN=SCAMP2 PE=1 SV=2
6.464519	5.354147	FALSE	sp|O15143|ARC1B_HUMAN Actin-related protein 2/3 complex subunit 1B OS=Homo sapiens OX=9606 GN=ARPC1B PE=1 SV=3
6.685195	5.331589	FALSE	sp|O15144|ARPC2_HUMAN Actin-related protein 2/3 complex subunit 2 OS=Homo sapiens OX=9606 GN=ARPC2 PE=1 SV=1
6.772498	5.942549	FALSE	sp|O15145|ARPC3_HUMAN Actin-related protein 2/3 complex subunit 3 OS=Homo sapiens OX=9606 GN=ARPC3 PE=1 SV=3
6.278022	NA	FALSE	sp|O15155|BET1_HUMAN BET1 homolog OS=Homo sapiens OX=9606 GN=BET1 PE=1 SV=1
6.978527	5.300726	FALSE	sp|O15173|PGRC2_HUMAN Membrane-associated progesterone receptor component 2 OS=Homo sapiens OX=9606 GN=PGRMC2 PE=1 SV=1
5.703257	NA	FALSE	sp|O15212|PFD6_HUMAN Prefoldin subunit 6 OS=Homo sapiens OX=9606 GN=PFDN6 PE=1 SV=1
4.72999	NA	FALSE	sp|O15213|WDR46_HUMAN WD repeat-containing protein 46 OS=Homo sapiens OX=9606 GN=WDR46 PE=1 SV=3
6.155518	NA	FALSE	sp|O15258|RER1_HUMAN Protein RER1 OS=Homo sapiens OX=9606 GN=RER1 PE=1 SV=1
6.885661	5.633499	FALSE	sp|O15260|SURF4_HUMAN Surfeit locus protein 4 OS=Homo sapiens OX=9606 GN=SURF4 PE=1 SV=3
5.318502	NA	FALSE	sp|O15269|SPTC1_HUMAN Serine palmitoyltransferase 1 OS=Homo sapiens OX=9606 GN=SPTLC1 PE=1 SV=1
4.558361	4.101781	FALSE	sp|O15270|SPTC2_HUMAN Serine palmitoyltransferase 2 OS=Homo sapiens OX=9606 GN=SPTLC2 PE=1 SV=1
5.3326	NA	FALSE	sp|O15321|TM9S1_HUMAN Transmembrane 9 superfamily member 1 OS=Homo sapiens OX=9606 GN=TM9SF1 PE=2 SV=2
3.828795	NA	FALSE	sp|O15327|INP4B_HUMAN Inositol polyphosphate 4-phosphatase type II OS=Homo sapiens OX=9606 GN=INPP4B PE=1 SV=4
6.148726	NA	FALSE	sp|O15347|HMGB3_HUMAN High mobility group protein B3 OS=Homo sapiens OX=9606 GN=HMGB3 PE=1 SV=4
5.395606	4.437465	FALSE	sp|O15355|PPM1G_HUMAN Protein phosphatase 1G OS=Homo sapiens OX=9606 GN=PPM1G PE=1 SV=1
5.921234	5.321805	FALSE	sp|O15371|EIF3D_HUMAN Eukaryotic translation initiation factor 3 subunit D OS=Homo sapiens OX=9606 GN=EIF3D PE=1 SV=1
5.758624	4.547184	FALSE	sp|O15372|EIF3H_HUMAN Eukaryotic translation initiation factor 3 subunit H OS=Homo sapiens OX=9606 GN=EIF3H PE=1 SV=1
4.945823	NA	FALSE	sp|O15382|BCAT2_HUMAN Branched-chain-amino-acid aminotransferase, mitochondrial OS=Homo sapiens OX=9606 GN=BCAT2 PE=1 SV=2
5.943791	NA	FALSE	sp|O15400|STX7_HUMAN Syntaxin-7 OS=Homo sapiens OX=9606 GN=STX7 PE=1 SV=4
6.53176	NA	FALSE	sp|O15427|MOT4_HUMAN Monocarboxylate transporter 4 OS=Homo sapiens OX=9606 GN=SLC16A3 PE=1 SV=1
6.559847	NA	FALSE	sp|O15431|COPT1_HUMAN High affinity copper uptake protein 1 OS=Homo sapiens OX=9606 GN=SLC31A1 PE=1 SV=1
5.882951	4.704253	FALSE	sp|O15439|MRP4_HUMAN Multidrug resistance-associated protein 4 OS=Homo sapiens OX=9606 GN=ABCC4 PE=1 SV=3
5.839176	4.912711	FALSE	sp|O15460|P4HA2_HUMAN Prolyl 4-hydroxylase subunit alpha-2 OS=Homo sapiens OX=9606 GN=P4HA2 PE=1 SV=1
6.340841	NA	FALSE	sp|O15498|YKT6_HUMAN Synaptobrevin homolog YKT6 OS=Homo sapiens OX=9606 GN=YKT6 PE=1 SV=1
6.542925	5.237242	FALSE	sp|O15511|ARPC5_HUMAN Actin-related protein 2/3 complex subunit 5 OS=Homo sapiens OX=9606 GN=ARPC5 PE=1 SV=3
5.778419	4.694131	FALSE	sp|O15533|TPSN_HUMAN Tapasin OS=Homo sapiens OX=9606 GN=TAPBP PE=1 SV=1
6.102914	5.386838	FALSE	sp|O43143|DHX15_HUMAN Pre-mRNA-splicing factor ATP-dependent RNA helicase DHX15 OS=Homo sapiens OX=9606 GN=DHX15 PE=1 SV=2
6.958564	NA	FALSE	sp|O43169|CYB5B_HUMAN Cytochrome b5 type B OS=Homo sapiens OX=9606 GN=CYB5B PE=1 SV=3
5.591399	4.495974	FALSE	sp|O43172|PRP4_HUMAN U4/U6 small nuclear ribonucleoprotein Prp4 OS=Homo sapiens OX=9606 GN=PRPF4 PE=1 SV=2
6.391094	5.148448	FALSE	sp|O43175|SERA_HUMAN D-3-phosphoglycerate dehydrogenase OS=Homo sapiens OX=9606 GN=PHGDH PE=1 SV=4
5.507815	NA	FALSE	sp|O43237|DC1L2_HUMAN Cytoplasmic dynein 1 light intermediate chain 2 OS=Homo sapiens OX=9606 GN=DYNC1LI2 PE=1 SV=1
5.889257	4.969304	FALSE	sp|O43242|PSMD3_HUMAN 26S proteasome non-ATPase regulatory subunit 3 OS=Homo sapiens OX=9606 GN=PSMD3 PE=1 SV=2
5.401004	NA	FALSE	sp|O43251|RFOX2_HUMAN RNA binding protein fox-1 homolog 2 OS=Homo sapiens OX=9606 GN=RBFOX2 PE=1 SV=3;sp|Q9NWB1|RFOX1_HUMAN RNA binding protein fox-1 homolog 1 OS=Homo sapiens OX=9606 GN=RBFOX1 PE=1 SV=2
4.909508	NA	FALSE	sp|O43264|ZW10_HUMAN Centromere/kinetochore protein zw10 homolog OS=Homo sapiens OX=9606 GN=ZW10 PE=1 SV=3
5.414321	NA	FALSE	sp|O43290|SNUT1_HUMAN U4/U6.U5 tri-snRNP-associated protein 1 OS=Homo sapiens OX=9606 GN=SART1 PE=1 SV=1
5.691983	4.578307	FALSE	sp|O43293|DAPK3_HUMAN Death-associated protein kinase 3 OS=Homo sapiens OX=9606 GN=DAPK3 PE=1 SV=1
5.786155	4.72214	FALSE	sp|O43294|TGFI1_HUMAN Transforming growth factor beta-1-induced transcript 1 protein OS=Homo sapiens OX=9606 GN=TGFB1I1 PE=1 SV=2
5.652266	NA	FALSE	sp|O43324|MCA3_HUMAN Eukaryotic translation elongation factor 1 epsilon-1 OS=Homo sapiens OX=9606 GN=EEF1E1 PE=1 SV=1
6.441852	4.965507	FALSE	sp|O43390|HNRPR_HUMAN Heterogeneous nuclear ribonucleoprotein R OS=Homo sapiens OX=9606 GN=HNRNPR PE=1 SV=1
6.056142	5.565163	FALSE	sp|O43396|TXNL1_HUMAN Thioredoxin-like protein 1 OS=Homo sapiens OX=9606 GN=TXNL1 PE=1 SV=3
6.151339	NA	FALSE	sp|O43399|TPD54_HUMAN Tumor protein D54 OS=Homo sapiens OX=9606 GN=TPD52L2 PE=1 SV=2
5.218352	4.649237	FALSE	sp|O43402|EMC8_HUMAN ER membrane protein complex subunit 8 OS=Homo sapiens OX=9606 GN=EMC8 PE=1 SV=1
5.31946	NA	FALSE	sp|O43447|PPIH_HUMAN Peptidyl-prolyl cis-trans isomerase H OS=Homo sapiens OX=9606 GN=PPIH PE=1 SV=1
5.550632	4.581301	FALSE	sp|O43488|ARK72_HUMAN Aflatoxin B1 aldehyde reductase member 2 OS=Homo sapiens OX=9606 GN=AKR7A2 PE=1 SV=3
6.431942	4.793707	FALSE	sp|O43491|E41L2_HUMAN Band 4.1-like protein 2 OS=Homo sapiens OX=9606 GN=EPB41L2 PE=1 SV=1
5.480366	NA	FALSE	sp|O43493|TGON2_HUMAN Trans-Golgi network integral membrane protein 2 OS=Homo sapiens OX=9606 GN=TGOLN2 PE=1 SV=4
5.501429	NA	FALSE	sp|O43504|LTOR5_HUMAN Ragulator complex protein LAMTOR5 OS=Homo sapiens OX=9606 GN=LAMTOR5 PE=1 SV=1
5.81462	NA	FALSE	sp|O43583|DENR_HUMAN Density-regulated protein OS=Homo sapiens OX=9606 GN=DENR PE=1 SV=2
5.098851	NA	FALSE	sp|O43592|XPOT_HUMAN Exportin-T OS=Homo sapiens OX=9606 GN=XPOT PE=1 SV=2
5.916122	NA	FALSE	sp|O43615|TIM44_HUMAN Mitochondrial import inner membrane translocase subunit TIM44 OS=Homo sapiens OX=9606 GN=TIMM44 PE=1 SV=2
5.433594	NA	FALSE	sp|O43617|TPPC3_HUMAN Trafficking protein particle complex subunit 3 OS=Homo sapiens OX=9606 GN=TRAPPC3 PE=1 SV=1
5.512591	4.33648	FALSE	sp|O43660|PLRG1_HUMAN Pleiotropic regulator 1 OS=Homo sapiens OX=9606 GN=PLRG1 PE=1 SV=1
5.063221	NA	FALSE	sp|O43665|RGS10_HUMAN Regulator of G-protein signaling 10 OS=Homo sapiens OX=9606 GN=RGS10 PE=1 SV=3
5.835824	5.513817	FALSE	sp|O43670|ZN207_HUMAN BUB3-interacting and GLEBS motif-containing protein ZNF207 OS=Homo sapiens OX=9606 GN=ZNF207 PE=1 SV=1
5.660059	NA	FALSE	sp|O43674|NDUB5_HUMAN NADH dehydrogenase [ubiquinone] 1 beta subcomplex subunit 5, mitochondrial OS=Homo sapiens OX=9606 GN=NDUFB5 PE=1 SV=1
6.134974	NA	FALSE	sp|O43678|NDUA2_HUMAN NADH dehydrogenase [ubiquinone] 1 alpha subcomplex subunit 2 OS=Homo sapiens OX=9606 GN=NDUFA2 PE=1 SV=3
6.254161	5.073021	FALSE	sp|O43681|GET3_HUMAN ATPase GET3 OS=Homo sapiens OX=9606 GN=GET3 PE=1 SV=2
4.790334	4.835183	FALSE	sp|O43684|BUB3_HUMAN Mitotic checkpoint protein BUB3 OS=Homo sapiens OX=9606 GN=BUB3 PE=1 SV=1
6.761695	5.897319	FALSE	sp|O43707|ACTN4_HUMAN Alpha-actinin-4 OS=Homo sapiens OX=9606 GN=ACTN4 PE=1 SV=2
4.800139	NA	FALSE	sp|O43719|HTSF1_HUMAN HIV Tat-specific factor 1 OS=Homo sapiens OX=9606 GN=HTATSF1 PE=1 SV=1
5.705838	NA	FALSE	sp|O43731|ERD23_HUMAN ER lumen protein-retaining receptor 3 OS=Homo sapiens OX=9606 GN=KDELR3 PE=1 SV=1
5.61787	4.526119	FALSE	sp|O43747|AP1G1_HUMAN AP-1 complex subunit gamma-1 OS=Homo sapiens OX=9606 GN=AP1G1 PE=1 SV=5
5.17158	NA	FALSE	sp|O43752|STX6_HUMAN Syntaxin-6 OS=Homo sapiens OX=9606 GN=STX6 PE=1 SV=1
5.811548	NA	FALSE	sp|O43759|SNG1_HUMAN Synaptogyrin-1 OS=Homo sapiens OX=9606 GN=SYNGR1 PE=1 SV=2
5.591621	NA	FALSE	sp|O43760|SNG2_HUMAN Synaptogyrin-2 OS=Homo sapiens OX=9606 GN=SYNGR2 PE=1 SV=1
5.549432	4.791887	FALSE	sp|O43765|SGTA_HUMAN Small glutamine-rich tetratricopeptide repeat-containing protein alpha OS=Homo sapiens OX=9606 GN=SGTA PE=1 SV=1
6.396687	4.598506	FALSE	sp|O43776|SYNC_HUMAN Asparagine--tRNA ligase, cytoplasmic OS=Homo sapiens OX=9606 GN=NARS1 PE=1 SV=1
5.910486	4.896587	FALSE	sp|O43795|MYO1B_HUMAN Unconventional myosin-Ib OS=Homo sapiens OX=9606 GN=MYO1B PE=1 SV=3
6.372986	5.320458	FALSE	sp|O43809|CPSF5_HUMAN Cleavage and polyadenylation specificity factor subunit 5 OS=Homo sapiens OX=9606 GN=NUDT21 PE=1 SV=1
5.203414	NA	FALSE	sp|O43818|U3IP2_HUMAN U3 small nucleolar RNA-interacting protein 2 OS=Homo sapiens OX=9606 GN=RRP9 PE=1 SV=1
5.015988	NA	FALSE	sp|O43819|SCO2_HUMAN Protein SCO2 homolog, mitochondrial OS=Homo sapiens OX=9606 GN=SCO2 PE=1 SV=3
5.933234	NA	FALSE	sp|O43837|IDH3B_HUMAN Isocitrate dehydrogenase [NAD] subunit beta, mitochondrial OS=Homo sapiens OX=9606 GN=IDH3B PE=1 SV=2
5.002986	NA	FALSE	sp|O43847|NRDC_HUMAN Nardilysin OS=Homo sapiens OX=9606 GN=NRDC PE=1 SV=3
7.442448	5.616108	FALSE	sp|O43852|CALU_HUMAN Calumenin OS=Homo sapiens OX=9606 GN=CALU PE=1 SV=2
4.32052	NA	FALSE	sp|O43896|KIF1C_HUMAN Kinesin-like protein KIF1C OS=Homo sapiens OX=9606 GN=KIF1C PE=1 SV=3;sp|Q12756|KIF1A_HUMAN Kinesin-like protein KIF1A OS=Homo sapiens OX=9606 GN=KIF1A PE=1 SV=2;sp|O60333|KIF1B_HUMAN Kinesin-like protein KIF1B OS=Homo sapiens OX=9606
6.157457	NA	FALSE	sp|O43920|NDUS5_HUMAN NADH dehydrogenase [ubiquinone] iron-sulfur protein 5 OS=Homo sapiens OX=9606 GN=NDUFS5 PE=1 SV=3
4.700885	NA	FALSE	sp|O60216|RAD21_HUMAN Double-strand-break repair protein rad21 homolog OS=Homo sapiens OX=9606 GN=RAD21 PE=1 SV=2
5.26081	4.343546	FALSE	sp|O60264|SMCA5_HUMAN SWI/SNF-related matrix-associated actin-dependent regulator of chromatin subfamily A member 5 OS=Homo sapiens OX=9606 GN=SMARCA5 PE=1 SV=1
4.197032	NA	FALSE	sp|O60306|AQR_HUMAN RNA helicase aquarius OS=Homo sapiens OX=9606 GN=AQR PE=1 SV=4
5.316557	NA	FALSE	sp|O60313|OPA1_HUMAN Dynamin-like 120 kDa protein, mitochondrial OS=Homo sapiens OX=9606 GN=OPA1 PE=1 SV=3
4.768638	NA	FALSE	sp|O60443|GSDME_HUMAN Gasdermin-E OS=Homo sapiens OX=9606 GN=GSDME PE=1 SV=2
6.115577	5.498572	FALSE	sp|O60488|ACSL4_HUMAN Long-chain-fatty-acid--CoA ligase 4 OS=Homo sapiens OX=9606 GN=ACSL4 PE=1 SV=2
5.610053	NA	FALSE	sp|O60493|SNX3_HUMAN Sorting nexin-3 OS=Homo sapiens OX=9606 GN=SNX3 PE=1 SV=3
6.791333	5.386463	FALSE	sp|O60506|HNRPQ_HUMAN Heterogeneous nuclear ribonucleoprotein Q OS=Homo sapiens OX=9606 GN=SYNCRIP PE=1 SV=2
3.957832	NA	FALSE	sp|O60524|NEMF_HUMAN Nuclear export mediator factor NEMF OS=Homo sapiens OX=9606 GN=NEMF PE=1 SV=4
4.795205	NA	FALSE	sp|O60563|CCNT1_HUMAN Cyclin-T1 OS=Homo sapiens OX=9606 GN=CCNT1 PE=1 SV=1
6.043834	5.197887	FALSE	sp|O60568|PLOD3_HUMAN Multifunctional procollagen lysine hydroxylase and glycosyltransferase LH3 OS=Homo sapiens OX=9606 GN=PLOD3 PE=1 SV=1
4.854428	NA	FALSE	sp|O60610|DIAP1_HUMAN Protein diaphanous homolog 1 OS=Homo sapiens OX=9606 GN=DIAPH1 PE=1 SV=2
5.452706	NA	FALSE	sp|O60613|SEP15_HUMAN Selenoprotein F OS=Homo sapiens OX=9606 GN=SELENOF PE=1 SV=4
NA	4.073572	FALSE	sp|O60645|EXOC3_HUMAN Exocyst complex component 3 OS=Homo sapiens OX=9606 GN=EXOC3 PE=1 SV=3
6.628062	4.221753	FALSE	sp|O60664|PLIN3_HUMAN Perilipin-3 OS=Homo sapiens OX=9606 GN=PLIN3 PE=1 SV=3
5.402313	NA	FALSE	sp|O60684|IMA7_HUMAN Importin subunit alpha-7 OS=Homo sapiens OX=9606 GN=KPNA6 PE=1 SV=1
6.262237	4.971044	FALSE	sp|O60701|UGDH_HUMAN UDP-glucose 6-dehydrogenase OS=Homo sapiens OX=9606 GN=UGDH PE=1 SV=1
6.023376	4.884223	FALSE	sp|O60716|CTND1_HUMAN Catenin delta-1 OS=Homo sapiens OX=9606 GN=CTNND1 PE=1 SV=1
5.267336	NA	FALSE	sp|O60749|SNX2_HUMAN Sorting nexin-2 OS=Homo sapiens OX=9606 GN=SNX2 PE=1 SV=2
5.998477	4.658822	FALSE	sp|O60762|DPM1_HUMAN Dolichol-phosphate mannosyltransferase subunit 1 OS=Homo sapiens OX=9606 GN=DPM1 PE=1 SV=1
6.240125	4.800497	FALSE	sp|O60763|USO1_HUMAN General vesicular transport factor p115 OS=Homo sapiens OX=9606 GN=USO1 PE=1 SV=2
5.080735	NA	FALSE	sp|O60784|TOM1_HUMAN Target of Myb protein 1 OS=Homo sapiens OX=9606 GN=TOM1 PE=1 SV=2
6.784681	7.298613	FALSE	sp|Q99880|H2B1L_HUMAN Histone H2B type 1-L OS=Homo sapiens OX=9606 GN=H2BC13 PE=1 SV=3;sp|Q99879|H2B1M_HUMAN Histone H2B type 1-M OS=Homo sapiens OX=9606 GN=H2BC14 PE=1 SV=3;sp|Q99877|H2B1N_HUMAN Histone H2B type 1-N OS=Homo sapiens OX=9606 GN=H2BC15 PE=1
5.964472	NA	FALSE	sp|O60831|PRAF2_HUMAN PRA1 family protein 2 OS=Homo sapiens OX=9606 GN=PRAF2 PE=1 SV=1
5.719588	4.253459	FALSE	sp|O60832|DKC1_HUMAN H/ACA ribonucleoprotein complex subunit DKC1 OS=Homo sapiens OX=9606 GN=DKC1 PE=1 SV=3
5.170438	NA	FALSE	sp|O60841|IF2P_HUMAN Eukaryotic translation initiation factor 5B OS=Homo sapiens OX=9606 GN=EIF5B PE=1 SV=4
5.511241	NA	FALSE	sp|O60869|EDF1_HUMAN Endothelial differentiation-related factor 1 OS=Homo sapiens OX=9606 GN=EDF1 PE=1 SV=1
6.119157	4.569034	FALSE	sp|O60884|DNJA2_HUMAN DnaJ homolog subfamily A member 2 OS=Homo sapiens OX=9606 GN=DNAJA2 PE=1 SV=1
4.014479	NA	FALSE	sp|O60885|BRD4_HUMAN Bromodomain-containing protein 4 OS=Homo sapiens OX=9606 GN=BRD4 PE=1 SV=2
6.345335	5.331609	FALSE	sp|O60888|CUTA_HUMAN Protein CutA OS=Homo sapiens OX=9606 GN=CUTA PE=1 SV=2
5.702267	NA	FALSE	sp|O60925|PFD1_HUMAN Prefoldin subunit 1 OS=Homo sapiens OX=9606 GN=PFDN1 PE=1 SV=2
4.45131	NA	FALSE	sp|O75027|ABCB7_HUMAN ATP-binding cassette sub-family B member 7, mitochondrial OS=Homo sapiens OX=9606 GN=ABCB7 PE=1 SV=2
6.787212	6.18769	FALSE	sp|O75083|WDR1_HUMAN WD repeat-containing protein 1 OS=Homo sapiens OX=9606 GN=WDR1 PE=1 SV=4
NA	4.244648	FALSE	sp|O75084|FZD7_HUMAN Frizzled-7 OS=Homo sapiens OX=9606 GN=FZD7 PE=1 SV=2
4.744207	NA	FALSE	sp|O75110|ATP9A_HUMAN Probable phospholipid-transporting ATPase IIA OS=Homo sapiens OX=9606 GN=ATP9A PE=1 SV=3
4.503954	4.537744	FALSE	sp|O75116|ROCK2_HUMAN Rho-associated protein kinase 2 OS=Homo sapiens OX=9606 GN=ROCK2 PE=1 SV=4
6.020982	5.106938	FALSE	sp|O75131|CPNE3_HUMAN Copine-3 OS=Homo sapiens OX=9606 GN=CPNE3 PE=1 SV=1
5.036669	NA	FALSE	sp|O75157|T22D2_HUMAN TSC22 domain family protein 2 OS=Homo sapiens OX=9606 GN=TSC22D2 PE=1 SV=3
5.361633	4.085612	FALSE	sp|O75165|DJC13_HUMAN DnaJ homolog subfamily C member 13 OS=Homo sapiens OX=9606 GN=DNAJC13 PE=1 SV=5
5.588417	NA	FALSE	sp|O75251|NDUS7_HUMAN NADH dehydrogenase [ubiquinone] iron-sulfur protein 7, mitochondrial OS=Homo sapiens OX=9606 GN=NDUFS7 PE=1 SV=3
NA	5.161787	FALSE	sp|O75293|GA45B_HUMAN Growth arrest and DNA damage-inducible protein GADD45 beta OS=Homo sapiens OX=9606 GN=GADD45B PE=1 SV=1
5.682786	4.795435	FALSE	sp|O75306|NDUS2_HUMAN NADH dehydrogenase [ubiquinone] iron-sulfur protein 2, mitochondrial OS=Homo sapiens OX=9606 GN=NDUFS2 PE=1 SV=2
5.274019	NA	FALSE	sp|O75323|NIPS2_HUMAN Protein NipSnap homolog 2 OS=Homo sapiens OX=9606 GN=NIPSNAP2 PE=1 SV=1
5.8128	NA	FALSE	sp|O75340|PDCD6_HUMAN Programmed cell death protein 6 OS=Homo sapiens OX=9606 GN=PDCD6 PE=1 SV=1
6.127785	5.391094	FALSE	sp|O75347|TBCA_HUMAN Tubulin-specific chaperone A OS=Homo sapiens OX=9606 GN=TBCA PE=1 SV=3
6.392767	NA	FALSE	sp|O75348|VATG1_HUMAN V-type proton ATPase subunit G 1 OS=Homo sapiens OX=9606 GN=ATP6V1G1 PE=1 SV=3
4.741073	NA	FALSE	sp|O75351|VPS4B_HUMAN Vacuolar protein sorting-associated protein 4B OS=Homo sapiens OX=9606 GN=VPS4B PE=1 SV=2;sp|Q6PIW4|FIGL1_HUMAN Fidgetin-like protein 1 OS=Homo sapiens OX=9606 GN=FIGNL1 PE=1 SV=2
6.531172	5.478249	FALSE	sp|O75352|MPU1_HUMAN Mannose-P-dolichol utilization defect 1 protein OS=Homo sapiens OX=9606 GN=MPDU1 PE=1 SV=2
6.953039	5.818074	FALSE	sp|O75367|H2AY_HUMAN Core histone macro-H2A.1 OS=Homo sapiens OX=9606 GN=MACROH2A1 PE=1 SV=4
6.057704	4.504416	FALSE	sp|O75369|FLNB_HUMAN Filamin-B OS=Homo sapiens OX=9606 GN=FLNB PE=1 SV=2
5.803423	NA	FALSE	sp|O75380|NDUS6_HUMAN NADH dehydrogenase [ubiquinone] iron-sulfur protein 6, mitochondrial OS=Homo sapiens OX=9606 GN=NDUFS6 PE=1 SV=1
6.051384	NA	FALSE	sp|O75381|PEX14_HUMAN Peroxisomal membrane protein PEX14 OS=Homo sapiens OX=9606 GN=PEX14 PE=1 SV=1
6.840953	5.64434	FALSE	sp|O75390|CISY_HUMAN Citrate synthase, mitochondrial OS=Homo sapiens OX=9606 GN=CS PE=1 SV=2
7.110623	6.069335	FALSE	sp|O75396|SC22B_HUMAN Vesicle-trafficking protein SEC22b OS=Homo sapiens OX=9606 GN=SEC22B PE=1 SV=4
5.466957	4.512498	FALSE	sp|O75400|PR40A_HUMAN Pre-mRNA-processing factor 40 homolog A OS=Homo sapiens OX=9606 GN=PRPF40A PE=1 SV=2
4.300095	NA	FALSE	sp|O75427|LRCH4_HUMAN Leucine-rich repeat and calponin homology domain-containing protein 4 OS=Homo sapiens OX=9606 GN=LRCH4 PE=1 SV=2
6.041787	NA	FALSE	sp|O75431|MTX2_HUMAN Metaxin-2 OS=Homo sapiens OX=9606 GN=MTX2 PE=1 SV=1
5.546999	4.871836	FALSE	sp|O75436|VP26A_HUMAN Vacuolar protein sorting-associated protein 26A OS=Homo sapiens OX=9606 GN=VPS26A PE=1 SV=2
5.888511	NA	FALSE	sp|O75438|NDUB1_HUMAN NADH dehydrogenase [ubiquinone] 1 beta subcomplex subunit 1 OS=Homo sapiens OX=9606 GN=NDUFB1 PE=1 SV=1
5.900771	4.774597	FALSE	sp|O75439|MPPB_HUMAN Mitochondrial-processing peptidase subunit beta OS=Homo sapiens OX=9606 GN=PMPCB PE=1 SV=2
5.245241	NA	FALSE	sp|O75475|PSIP1_HUMAN PC4 and SFRS1-interacting protein OS=Homo sapiens OX=9606 GN=PSIP1 PE=1 SV=1
6.128755	4.475235	FALSE	sp|O75477|ERLN1_HUMAN Erlin-1 OS=Homo sapiens OX=9606 GN=ERLIN1 PE=1 SV=2
4.478191	NA	FALSE	sp|Q9Y625|GPC6_HUMAN Glypican-6 OS=Homo sapiens OX=9606 GN=GPC6 PE=1 SV=1;sp|O75487|GPC4_HUMAN Glypican-4 OS=Homo sapiens OX=9606 GN=GPC4 PE=1 SV=4
5.924533	NA	FALSE	sp|O75489|NDUS3_HUMAN NADH dehydrogenase [ubiquinone] iron-sulfur protein 3, mitochondrial OS=Homo sapiens OX=9606 GN=NDUFS3 PE=1 SV=1
6.230142	NA	FALSE	sp|O75494|SRS10_HUMAN Serine/arginine-rich splicing factor 10 OS=Homo sapiens OX=9606 GN=SRSF10 PE=1 SV=1;sp|Q8WXF0|SRS12_HUMAN Serine/arginine-rich splicing factor 12 OS=Homo sapiens OX=9606 GN=SRSF12 PE=2 SV=1
5.67244	4.856777	FALSE	sp|O75521|ECI2_HUMAN Enoyl-CoA delta isomerase 2, mitochondrial OS=Homo sapiens OX=9606 GN=ECI2 PE=1 SV=4
6.348188	4.969463	FALSE	sp|O75531|BAF_HUMAN Barrier-to-autointegration factor OS=Homo sapiens OX=9606 GN=BANF1 PE=1 SV=1
6.117172	4.855471	FALSE	sp|O75533|SF3B1_HUMAN Splicing factor 3B subunit 1 OS=Homo sapiens OX=9606 GN=SF3B1 PE=1 SV=3
5.395344	4.070555	FALSE	sp|O75534|CSDE1_HUMAN Cold shock domain-containing protein E1 OS=Homo sapiens OX=9606 GN=CSDE1 PE=1 SV=2
5.514481	NA	FALSE	sp|O75569|PRKRA_HUMAN Interferon-inducible double-stranded RNA-dependent protein kinase activator A OS=Homo sapiens OX=9606 GN=PRKRA PE=1 SV=1
5.795352	NA	FALSE	sp|O75607|NPM3_HUMAN Nucleoplasmin-3 OS=Homo sapiens OX=9606 GN=NPM3 PE=1 SV=3
5.070813	NA	FALSE	sp|O75608|LYPA1_HUMAN Acyl-protein thioesterase 1 OS=Homo sapiens OX=9606 GN=LYPLA1 PE=1 SV=1
5.803457	4.343231	FALSE	sp|O75643|U520_HUMAN U5 small nuclear ribonucleoprotein 200 kDa helicase OS=Homo sapiens OX=9606 GN=SNRNP200 PE=1 SV=2
5.524422	4.593906	FALSE	sp|O75694|NU155_HUMAN Nuclear pore complex protein Nup155 OS=Homo sapiens OX=9606 GN=NUP155 PE=1 SV=1
5.659098	NA	FALSE	sp|O75695|XRP2_HUMAN Protein XRP2 OS=Homo sapiens OX=9606 GN=RP2 PE=1 SV=4
5.728078	5.0103	FALSE	sp|O75718|CRTAP_HUMAN Cartilage-associated protein OS=Homo sapiens OX=9606 GN=CRTAP PE=1 SV=1
5.089269	NA	FALSE	sp|O75746|CMC1_HUMAN Calcium-binding mitochondrial carrier protein Aralar1 OS=Homo sapiens OX=9606 GN=SLC25A12 PE=1 SV=2
4.648331	NA	FALSE	sp|O75762|TRPA1_HUMAN Transient receptor potential cation channel subfamily A member 1 OS=Homo sapiens OX=9606 GN=TRPA1 PE=1 SV=3
4.836413	NA	FALSE	sp|O75781|PALM_HUMAN Paralemmin-1 OS=Homo sapiens OX=9606 GN=PALM PE=1 SV=2
6.00013	4.538951	FALSE	sp|O75787|RENR_HUMAN Renin receptor OS=Homo sapiens OX=9606 GN=ATP6AP2 PE=1 SV=2
5.951716	NA	FALSE	sp|O75821|EIF3G_HUMAN Eukaryotic translation initiation factor 3 subunit G OS=Homo sapiens OX=9606 GN=EIF3G PE=1 SV=2
5.852187	NA	FALSE	sp|O75822|EIF3J_HUMAN Eukaryotic translation initiation factor 3 subunit J OS=Homo sapiens OX=9606 GN=EIF3J PE=1 SV=2
NA	4.626474	FALSE	sp|O75828|CBR3_HUMAN Carbonyl reductase [NADPH] 3 OS=Homo sapiens OX=9606 GN=CBR3 PE=1 SV=3
5.724849	NA	FALSE	sp|O75832|PSD10_HUMAN 26S proteasome non-ATPase regulatory subunit 10 OS=Homo sapiens OX=9606 GN=PSMD10 PE=1 SV=1
5.798961	NA	FALSE	sp|O75844|FACE1_HUMAN CAAX prenyl protease 1 homolog OS=Homo sapiens OX=9606 GN=ZMPSTE24 PE=1 SV=2
6.009111	4.906044	FALSE	sp|O75874|IDHC_HUMAN Isocitrate dehydrogenase [NADP] cytoplasmic OS=Homo sapiens OX=9606 GN=IDH1 PE=1 SV=2
4.785308	NA	FALSE	sp|O75891|AL1L1_HUMAN Cytosolic 10-formyltetrahydrofolate dehydrogenase OS=Homo sapiens OX=9606 GN=ALDH1L1 PE=1 SV=2
4.560002	NA	FALSE	sp|O75909|CCNK_HUMAN Cyclin-K OS=Homo sapiens OX=9606 GN=CCNK PE=1 SV=2
6.804283	5.087675	FALSE	sp|O75915|PRAF3_HUMAN PRA1 family protein 3 OS=Homo sapiens OX=9606 GN=ARL6IP5 PE=1 SV=1
5.584207	NA	FALSE	sp|O75934|SPF27_HUMAN Pre-mRNA-splicing factor SPF27 OS=Homo sapiens OX=9606 GN=BCAS2 PE=1 SV=1
5.419691	NA	FALSE	sp|O75935|DCTN3_HUMAN Dynactin subunit 3 OS=Homo sapiens OX=9606 GN=DCTN3 PE=1 SV=1
5.910528	NA	FALSE	sp|O75937|DNJC8_HUMAN DnaJ homolog subfamily C member 8 OS=Homo sapiens OX=9606 GN=DNAJC8 PE=1 SV=2
6.530699	4.77097	FALSE	sp|O75947|ATP5H_HUMAN ATP synthase subunit d, mitochondrial OS=Homo sapiens OX=9606 GN=ATP5PD PE=1 SV=3
6.389095	5.139722	FALSE	sp|O75955|FLOT1_HUMAN Flotillin-1 OS=Homo sapiens OX=9606 GN=FLOT1 PE=1 SV=3
4.071624	NA	FALSE	sp|O75962|TRIO_HUMAN Triple functional domain protein OS=Homo sapiens OX=9606 GN=TRIO PE=1 SV=2
6.990587	5.492467	FALSE	sp|O75964|ATP5L_HUMAN ATP synthase subunit g, mitochondrial OS=Homo sapiens OX=9606 GN=ATP5MG PE=1 SV=3
4.394399	NA	FALSE	sp|O75970|MPDZ_HUMAN Multiple PDZ domain protein OS=Homo sapiens OX=9606 GN=MPDZ PE=1 SV=2
4.365825	3.914734	FALSE	sp|O75976|CBPD_HUMAN Carboxypeptidase D OS=Homo sapiens OX=9606 GN=CPD PE=1 SV=2
5.642098	4.889761	FALSE	sp|O76003|GLRX3_HUMAN Glutaredoxin-3 OS=Homo sapiens OX=9606 GN=GLRX3 PE=1 SV=2
5.616738	4.724341	FALSE	sp|O76021|RL1D1_HUMAN Ribosomal L1 domain-containing protein 1 OS=Homo sapiens OX=9606 GN=RSL1D1 PE=1 SV=3
5.65581	NA	FALSE	sp|O76024|WFS1_HUMAN Wolframin OS=Homo sapiens OX=9606 GN=WFS1 PE=1 SV=2
5.837898	NA	FALSE	sp|O76074|PDE5A_HUMAN cGMP-specific 3,5-cyclic phosphodiesterase OS=Homo sapiens OX=9606 GN=PDE5A PE=1 SV=2
6.036349	NA	FALSE	sp|O76094|SRP72_HUMAN Signal recognition particle subunit SRP72 OS=Homo sapiens OX=9606 GN=SRP72 PE=1 SV=3
5.240574	NA	FALSE	sp|O94760|DDAH1_HUMAN N(G),N(G)-dimethylarginine dimethylaminohydrolase 1 OS=Homo sapiens OX=9606 GN=DDAH1 PE=1 SV=3
5.098505	4.230474	FALSE	sp|O94776|MTA2_HUMAN Metastasis-associated protein MTA2 OS=Homo sapiens OX=9606 GN=MTA2 PE=1 SV=1
4.569889	NA	FALSE	sp|O94804|STK10_HUMAN Serine/threonine-protein kinase 10 OS=Homo sapiens OX=9606 GN=STK10 PE=1 SV=1
6.406472	5.033343	FALSE	sp|O94826|TOM70_HUMAN Mitochondrial import receptor subunit TOM70 OS=Homo sapiens OX=9606 GN=TOMM70 PE=1 SV=1
5.395379	4.247015	FALSE	sp|O94855|SC24D_HUMAN Protein transport protein Sec24D OS=Homo sapiens OX=9606 GN=SEC24D PE=1 SV=2
5.445682	4.503069	FALSE	sp|O94874|UFL1_HUMAN E3 UFM1-protein ligase 1 OS=Homo sapiens OX=9606 GN=UFL1 PE=1 SV=2
4.944552	NA	FALSE	sp|O94901|SUN1_HUMAN SUN domain-containing protein 1 OS=Homo sapiens OX=9606 GN=SUN1 PE=1 SV=3
6.521033	NA	FALSE	sp|O94905|ERLN2_HUMAN Erlin-2 OS=Homo sapiens OX=9606 GN=ERLIN2 PE=1 SV=1
5.042654	3.929434	FALSE	sp|O94906|PRP6_HUMAN Pre-mRNA-processing factor 6 OS=Homo sapiens OX=9606 GN=PRPF6 PE=1 SV=1
5.891911	5.361312	FALSE	sp|O94925|GLSK_HUMAN Glutaminase kidney isoform, mitochondrial OS=Homo sapiens OX=9606 GN=GLS PE=1 SV=1
5.711267	NA	FALSE	sp|O94973|AP2A2_HUMAN AP-2 complex subunit alpha-2 OS=Homo sapiens OX=9606 GN=AP2A2 PE=1 SV=2
6.285827	4.400348	FALSE	sp|O94979|SC31A_HUMAN Protein transport protein Sec31A OS=Homo sapiens OX=9606 GN=SEC31A PE=1 SV=3
5.481973	NA	FALSE	sp|O95070|YIF1A_HUMAN Protein YIF1A OS=Homo sapiens OX=9606 GN=YIF1A PE=1 SV=2
5.242094	NA	FALSE	sp|O95104|SCAF4_HUMAN SR-related and CTD-associated factor 4 OS=Homo sapiens OX=9606 GN=SCAF4 PE=1 SV=3;sp|Q9UPN6|SCAF8_HUMAN SR-related and CTD-associated factor 8 OS=Homo sapiens OX=9606 GN=SCAF8 PE=1 SV=1
5.865933	NA	FALSE	sp|O95139|NDUB6_HUMAN NADH dehydrogenase [ubiquinone] 1 beta subcomplex subunit 6 OS=Homo sapiens OX=9606 GN=NDUFB6 PE=1 SV=3
5.084541	NA	FALSE	sp|O95159|ZFPL1_HUMAN Zinc finger protein-like 1 OS=Homo sapiens OX=9606 GN=ZFPL1 PE=1 SV=2
5.935154	NA	FALSE	sp|O95167|NDUA3_HUMAN NADH dehydrogenase [ubiquinone] 1 alpha subcomplex subunit 3 OS=Homo sapiens OX=9606 GN=NDUFA3 PE=1 SV=1
5.839094	NA	FALSE	sp|O95169|NDUB8_HUMAN NADH dehydrogenase [ubiquinone] 1 beta subcomplex subunit 8, mitochondrial OS=Homo sapiens OX=9606 GN=NDUFB8 PE=1 SV=1
6.164591	NA	FALSE	sp|O95182|NDUA7_HUMAN NADH dehydrogenase [ubiquinone] 1 alpha subcomplex subunit 7 OS=Homo sapiens OX=9606 GN=NDUFA7 PE=1 SV=3
5.702611	NA	FALSE	sp|O95197|RTN3_HUMAN Reticulon-3 OS=Homo sapiens OX=9606 GN=RTN3 PE=1 SV=2
6.12869	4.143608	FALSE	sp|O95202|LETM1_HUMAN Mitochondrial proton/calcium exchanger protein OS=Homo sapiens OX=9606 GN=LETM1 PE=1 SV=1
5.177075	NA	FALSE	sp|O95208|EPN2_HUMAN Epsin-2 OS=Homo sapiens OX=9606 GN=EPN2 PE=1 SV=3
5.174844	NA	FALSE	sp|O95218|ZRAB2_HUMAN Zinc finger Ran-binding domain-containing protein 2 OS=Homo sapiens OX=9606 GN=ZRANB2 PE=1 SV=2
5.134751	NA	FALSE	sp|O95219|SNX4_HUMAN Sorting nexin-4 OS=Homo sapiens OX=9606 GN=SNX4 PE=1 SV=1
5.804398	NA	FALSE	sp|O95232|LC7L3_HUMAN Luc7-like protein 3 OS=Homo sapiens OX=9606 GN=LUC7L3 PE=1 SV=2
4.961976	NA	FALSE	sp|O95249|GOSR1_HUMAN Golgi SNAP receptor complex member 1 OS=Homo sapiens OX=9606 GN=GOSR1 PE=1 SV=1
5.95614	4.440846	FALSE	sp|O95292|VAPB_HUMAN Vesicle-associated membrane protein-associated protein B/C OS=Homo sapiens OX=9606 GN=VAPB PE=1 SV=3
5.395728	NA	FALSE	sp|O95297|MPZL1_HUMAN Myelin protein zero-like protein 1 OS=Homo sapiens OX=9606 GN=MPZL1 PE=1 SV=1
5.526546	NA	FALSE	sp|O95298|NDUC2_HUMAN NADH dehydrogenase [ubiquinone] 1 subunit C2 OS=Homo sapiens OX=9606 GN=NDUFC2 PE=1 SV=1;sp|E9PQ53|NDUCR_HUMAN NADH dehydrogenase [ubiquinone] 1 subunit C2, isoform 2 OS=Homo sapiens OX=9606 GN=NDUFC2-KCTD14 PE=1 SV=1
5.990854	4.363518	FALSE	sp|O95299|NDUAA_HUMAN NADH dehydrogenase [ubiquinone] 1 alpha subcomplex subunit 10, mitochondrial OS=Homo sapiens OX=9606 GN=NDUFA10 PE=1 SV=1
5.773757	4.849604	FALSE	sp|O95302|FKBP9_HUMAN Peptidyl-prolyl cis-trans isomerase FKBP9 OS=Homo sapiens OX=9606 GN=FKBP9 PE=1 SV=2
5.965112	NA	FALSE	sp|O95336|6PGL_HUMAN 6-phosphogluconolactonase OS=Homo sapiens OX=9606 GN=PGLS PE=1 SV=2
5.199892	NA	FALSE	sp|O95340|PAPS2_HUMAN Bifunctional 3-phosphoadenosine 5-phosphosulfate synthase 2 OS=Homo sapiens OX=9606 GN=PAPSS2 PE=1 SV=2
5.537265	NA	FALSE	sp|O95372|LYPA2_HUMAN Acyl-protein thioesterase 2 OS=Homo sapiens OX=9606 GN=LYPLA2 PE=1 SV=1
5.849321	NA	FALSE	sp|O95373|IPO7_HUMAN Importin-7 OS=Homo sapiens OX=9606 GN=IPO7 PE=1 SV=1
5.088065	NA	FALSE	sp|O95394|AGM1_HUMAN Phosphoacetylglucosamine mutase OS=Homo sapiens OX=9606 GN=PGM3 PE=1 SV=1
5.179092	NA	FALSE	sp|O95400|CD2B2_HUMAN CD2 antigen cytoplasmic tail-binding protein 2 OS=Homo sapiens OX=9606 GN=CD2BP2 PE=1 SV=1
4.981175	NA	FALSE	sp|O95425|SVIL_HUMAN Supervillin OS=Homo sapiens OX=9606 GN=SVIL PE=1 SV=2
5.889526	NA	FALSE	sp|O95433|AHSA1_HUMAN Activator of 90 kDa heat shock protein ATPase homolog 1 OS=Homo sapiens OX=9606 GN=AHSA1 PE=1 SV=1
4.49798	NA	FALSE	sp|O95470|SGPL1_HUMAN Sphingosine-1-phosphate lyase 1 OS=Homo sapiens OX=9606 GN=SGPL1 PE=1 SV=3
4.549543	NA	FALSE	sp|O95479|G6PE_HUMAN GDH/6PGL endoplasmic bifunctional protein OS=Homo sapiens OX=9606 GN=H6PD PE=1 SV=2
4.799285	NA	FALSE	sp|O95486|SC24A_HUMAN Protein transport protein Sec24A OS=Homo sapiens OX=9606 GN=SEC24A PE=1 SV=2
4.821422	NA	FALSE	sp|O95487|SC24B_HUMAN Protein transport protein Sec24B OS=Homo sapiens OX=9606 GN=SEC24B PE=1 SV=2
6.25715	5.226677	FALSE	sp|O95571|ETHE1_HUMAN Persulfide dioxygenase ETHE1, mitochondrial OS=Homo sapiens OX=9606 GN=ETHE1 PE=1 SV=2
6.497248	5.522705	FALSE	sp|O95573|ACSL3_HUMAN Long-chain-fatty-acid--CoA ligase 3 OS=Homo sapiens OX=9606 GN=ACSL3 PE=1 SV=3
4.289879	NA	FALSE	sp|O95671|ASML_HUMAN Probable bifunctional dTTP/UTP pyrophosphatase/methyltransferase protein OS=Homo sapiens OX=9606 GN=ASMTL PE=1 SV=3
5.898764	NA	FALSE	sp|O95674|CDS2_HUMAN Phosphatidate cytidylyltransferase 2 OS=Homo sapiens OX=9606 GN=CDS2 PE=1 SV=1
5.062995	NA	FALSE	sp|O95716|RAB3D_HUMAN Ras-related protein Rab-3D OS=Homo sapiens OX=9606 GN=RAB3D PE=1 SV=1
5.493974	NA	FALSE	sp|O95747|OXSR1_HUMAN Serine/threonine-protein kinase OSR1 OS=Homo sapiens OX=9606 GN=OXSR1 PE=1 SV=1
5.285265	NA	FALSE	sp|O95758|PTBP3_HUMAN Polypyrimidine tract-binding protein 3 OS=Homo sapiens OX=9606 GN=PTBP3 PE=1 SV=2
5.38952	NA	FALSE	sp|O95772|STR3N_HUMAN STARD3 N-terminal-like protein OS=Homo sapiens OX=9606 GN=STARD3NL PE=1 SV=1
6.360688	5.385981	FALSE	sp|O95782|AP2A1_HUMAN AP-2 complex subunit alpha-1 OS=Homo sapiens OX=9606 GN=AP2A1 PE=1 SV=3
5.487661	NA	FALSE	sp|O95793|STAU1_HUMAN Double-stranded RNA-binding protein Staufen homolog 1 OS=Homo sapiens OX=9606 GN=STAU1 PE=1 SV=2
6.265195	NA	FALSE	sp|O95810|CAVN2_HUMAN Caveolae-associated protein 2 OS=Homo sapiens OX=9606 GN=CAVIN2 PE=1 SV=3
6.48373	5.039097	FALSE	sp|O95816|BAG2_HUMAN BAG family molecular chaperone regulator 2 OS=Homo sapiens OX=9606 GN=BAG2 PE=1 SV=1
5.802651	4.911435	FALSE	sp|O95817|BAG3_HUMAN BAG family molecular chaperone regulator 3 OS=Homo sapiens OX=9606 GN=BAG3 PE=1 SV=3
6.070998	4.862364	FALSE	sp|O95831|AIFM1_HUMAN Apoptosis-inducing factor 1, mitochondrial OS=Homo sapiens OX=9606 GN=AIFM1 PE=1 SV=1
4.755356	NA	FALSE	sp|O95861|BPNT1_HUMAN 3(2),5-bisphosphate nucleotidase 1 OS=Homo sapiens OX=9606 GN=BPNT1 PE=1 SV=1
5.812579	NA	FALSE	sp|O95865|DDAH2_HUMAN N(G),N(G)-dimethylarginine dimethylaminohydrolase 2 OS=Homo sapiens OX=9606 GN=DDAH2 PE=1 SV=1
5.130687	NA	FALSE	sp|O95870|ABHGA_HUMAN Phosphatidylserine lipase ABHD16A OS=Homo sapiens OX=9606 GN=ABHD16A PE=1 SV=3
5.825166	NA	FALSE	sp|O95881|TXD12_HUMAN Thioredoxin domain-containing protein 12 OS=Homo sapiens OX=9606 GN=TXNDC12 PE=1 SV=1
5.636989	NA	FALSE	sp|O95980|RECK_HUMAN Reversion-inducing cysteine-rich protein with Kazal motifs OS=Homo sapiens OX=9606 GN=RECK PE=1 SV=1
6.074378	NA	FALSE	sp|O96000|NDUBA_HUMAN NADH dehydrogenase [ubiquinone] 1 beta subcomplex subunit 10 OS=Homo sapiens OX=9606 GN=NDUFB10 PE=1 SV=3
5.509901	4.17667	FALSE	sp|O96005|CLPT1_HUMAN Cleft lip and palate transmembrane protein 1 OS=Homo sapiens OX=9606 GN=CLPTM1 PE=1 SV=1
6.436846	NA	FALSE	sp|O96008|TOM40_HUMAN Mitochondrial import receptor subunit TOM40 homolog OS=Homo sapiens OX=9606 GN=TOMM40 PE=1 SV=1
5.583335	NA	FALSE	sp|O96011|PX11B_HUMAN Peroxisomal membrane protein 11B OS=Homo sapiens OX=9606 GN=PEX11B PE=1 SV=1
5.640869	NA	FALSE	sp|O96019|ACL6A_HUMAN Actin-like protein 6A OS=Homo sapiens OX=9606 GN=ACTL6A PE=1 SV=1
5.989988	NA	FALSE	sp|P00167|CYB5_HUMAN Cytochrome b5 OS=Homo sapiens OX=9606 GN=CYB5A PE=1 SV=2
6.787553	6.38003	FALSE	sp|P00338|LDHA_HUMAN L-lactate dehydrogenase A chain OS=Homo sapiens OX=9606 GN=LDHA PE=1 SV=2
6.853583	5.696584	FALSE	sp|P00367|DHE3_HUMAN Glutamate dehydrogenase 1, mitochondrial OS=Homo sapiens OX=9606 GN=GLUD1 PE=1 SV=2;sp|P49448|DHE4_HUMAN Glutamate dehydrogenase 2, mitochondrial OS=Homo sapiens OX=9606 GN=GLUD2 PE=1 SV=2
7.243683	6.15488	FALSE	sp|P00387|NB5R3_HUMAN NADH-cytochrome b5 reductase 3 OS=Homo sapiens OX=9606 GN=CYB5R3 PE=1 SV=3
5.852669	5.174583	FALSE	sp|P00390|GSHR_HUMAN Glutathione reductase, mitochondrial OS=Homo sapiens OX=9606 GN=GSR PE=1 SV=2
6.966456	NA	FALSE	sp|P00403|COX2_HUMAN Cytochrome c oxidase subunit 2 OS=Homo sapiens OX=9606 GN=MT-CO2 PE=1 SV=1
5.410474	NA	FALSE	sp|P00441|SODC_HUMAN Superoxide dismutase [Cu-Zn] OS=Homo sapiens OX=9606 GN=SOD1 PE=1 SV=2
5.44295	NA	FALSE	sp|P00488|F13A_HUMAN Coagulation factor XIII A chain OS=Homo sapiens OX=9606 GN=F13A1 PE=1 SV=4;sp|P16452|EPB42_HUMAN Erythrocyte membrane protein band 4.2 OS=Homo sapiens OX=9606 GN=EPB42 PE=1 SV=3
5.48653	5.298635	FALSE	sp|P00491|PNPH_HUMAN Purine nucleoside phosphorylase OS=Homo sapiens OX=9606 GN=PNP PE=1 SV=2
5.229912	4.417737	FALSE	sp|P00492|HPRT_HUMAN Hypoxanthine-guanine phosphoribosyltransferase OS=Homo sapiens OX=9606 GN=HPRT1 PE=1 SV=2
6.702181	5.756294	FALSE	sp|P00505|AATM_HUMAN Aspartate aminotransferase, mitochondrial OS=Homo sapiens OX=9606 GN=GOT2 PE=1 SV=3
5.736062	4.170907	FALSE	sp|P00533|EGFR_HUMAN Epidermal growth factor receptor OS=Homo sapiens OX=9606 GN=EGFR PE=1 SV=2
7.19493	6.220213	FALSE	sp|P00558|PGK1_HUMAN Phosphoglycerate kinase 1 OS=Homo sapiens OX=9606 GN=PGK1 PE=1 SV=3
5.769591	NA	FALSE	sp|P00568|KAD1_HUMAN Adenylate kinase isoenzyme 1 OS=Homo sapiens OX=9606 GN=AK1 PE=1 SV=3
NA	4.258278	FALSE	sp|P00749|UROK_HUMAN Urokinase-type plasminogen activator OS=Homo sapiens OX=9606 GN=PLAU PE=1 SV=2
6.286344	5.549628	FALSE	sp|P00846|ATP6_HUMAN ATP synthase subunit a OS=Homo sapiens OX=9606 GN=MT-ATP6 PE=1 SV=1
5.502127	NA	FALSE	sp|P01116|RASK_HUMAN GTPase KRas OS=Homo sapiens OX=9606 GN=KRAS PE=1 SV=1
4.391817	NA	FALSE	sp|P01137|TGFB1_HUMAN Transforming growth factor beta-1 proprotein OS=Homo sapiens OX=9606 GN=TGFB1 PE=1 SV=2
5.868733	4.983419	FALSE	sp|P01889|HLAB_HUMAN HLA class I histocompatibility antigen, B alpha chain OS=Homo sapiens OX=9606 GN=HLA-B PE=1 SV=3
5.351816	NA	FALSE	sp|P02452|CO1A1_HUMAN Collagen alpha-1(I) chain OS=Homo sapiens OX=9606 GN=COL1A1 PE=1 SV=5
5.140508	4.065766	FALSE	sp|P02462|CO4A1_HUMAN Collagen alpha-1(IV) chain OS=Homo sapiens OX=9606 GN=COL4A1 PE=1 SV=4
6.257463	4.936111	FALSE	sp|P02511|CRYAB_HUMAN Alpha-crystallin B chain OS=Homo sapiens OX=9606 GN=CRYAB PE=1 SV=2
7.62488	5.803437	FALSE	sp|P02545|LMNA_HUMAN Prelamin-A/C OS=Homo sapiens OX=9606 GN=LMNA PE=1 SV=1
5.053962	NA	FALSE	sp|P02679|FIBG_HUMAN Fibrinogen gamma chain OS=Homo sapiens OX=9606 GN=FGG PE=1 SV=3
7.24571	5.58734	FALSE	sp|P02751|FINC_HUMAN Fibronectin OS=Homo sapiens OX=9606 GN=FN1 PE=1 SV=5
6.168763	5.137955	FALSE	sp|P02786|TFR1_HUMAN Transferrin receptor protein 1 OS=Homo sapiens OX=9606 GN=TFRC PE=1 SV=2
5.952119	5.448366	FALSE	sp|P02792|FRIL_HUMAN Ferritin light chain OS=Homo sapiens OX=9606 GN=FTL PE=1 SV=2
5.008898	5.100991	FALSE	sp|P02794|FRIH_HUMAN Ferritin heavy chain OS=Homo sapiens OX=9606 GN=FTH1 PE=1 SV=2
6.841722	7.105033	TRUE	sp|P03170|ICP47_HHV11 ICP47 protein OS=Human herpesvirus 1 (strain 17) OX=10299 GN=US12 PE=1 SV=2
7.738194	7.821854	TRUE	sp|P03176|KITH_HHV11 Thymidine kinase OS=Human herpesvirus 1 (strain 17) OX=10299 GN=TK PE=1 SV=4
5.712616	NA	FALSE	sp|P03905|NU4M_HUMAN NADH-ubiquinone oxidoreductase chain 4 OS=Homo sapiens OX=9606 GN=MT-ND4 PE=1 SV=1
5.893218	NA	FALSE	sp|P03915|NU5M_HUMAN NADH-ubiquinone oxidoreductase chain 5 OS=Homo sapiens OX=9606 GN=MT-ND5 PE=1 SV=2
6.140068	5.065318	FALSE	sp|P04040|CATA_HUMAN Catalase OS=Homo sapiens OX=9606 GN=CAT PE=1 SV=3
6.234213	5.174874	FALSE	sp|P04062|GLCM_HUMAN Lysosomal acid glucosylceramidase OS=Homo sapiens OX=9606 GN=GBA PE=1 SV=3
7.550656	5.949082	FALSE	sp|P04075|ALDOA_HUMAN Fructose-bisphosphate aldolase A OS=Homo sapiens OX=9606 GN=ALDOA PE=1 SV=2
6.617263	NA	FALSE	sp|P04080|CYTB_HUMAN Cystatin-B OS=Homo sapiens OX=9606 GN=CSTB PE=1 SV=2
7.307346	6.238272	FALSE	sp|P04083|ANXA1_HUMAN Annexin A1 OS=Homo sapiens OX=9606 GN=ANXA1 PE=1 SV=2
3.808312	NA	FALSE	sp|P04114|APOB_HUMAN Apolipoprotein B-100 OS=Homo sapiens OX=9606 GN=APOB PE=1 SV=2
6.715243	NA	FALSE	sp|P04179|SODM_HUMAN Superoxide dismutase [Mn], mitochondrial OS=Homo sapiens OX=9606 GN=SOD2 PE=1 SV=3
6.170174	5.193041	FALSE	sp|P04181|OAT_HUMAN Ornithine aminotransferase, mitochondrial OS=Homo sapiens OX=9606 GN=OAT PE=1 SV=1
7.355777	NA	FALSE	sp|P04216|THY1_HUMAN Thy-1 membrane glycoprotein OS=Homo sapiens OX=9606 GN=THY1 PE=1 SV=2
7.484015	7.1889	TRUE	sp|P04288|GM_HHV11 Envelope glycoprotein M OS=Human herpesvirus 1 (strain 17) OX=10299 GN=gM PE=1 SV=1
6.631281	6.67768	TRUE	sp|P04290|UL13_HHV11 Serine/threonine-protein kinase UL13 OS=Human herpesvirus 1 (strain 17) OX=10299 GN=UL13 PE=1 SV=1
6.925095	7.495419	TRUE	sp|P04291|TEG3_HHV11 Tegument protein UL14 OS=Human herpesvirus 1 (strain 17) OX=10299 GN=UL14 PE=1 SV=2
6.049412	6.041393	TRUE	sp|P04293|DPOL_HHV11 DNA polymerase catalytic subunit OS=Human herpesvirus 1 (strain 17) OX=10299 GN=UL30 PE=1 SV=2
7.797704	8.159387	TRUE	sp|P04294|AN_HHV11 Alkaline nuclease OS=Human herpesvirus 1 (strain 17) OX=10299 GN=UL12 PE=1 SV=1
5.600101	5.946285	TRUE	sp|P04295|TRM3_HHV11 Tripartite terminase subunit 3 OS=Human herpesvirus 1 (strain 17) OX=10299 GN=TRM3 PE=1 SV=2
7.226213	7.436051	TRUE	sp|P04296|DNBI_HHV11 Major DNA-binding protein OS=Human herpesvirus 1 (strain 17) OX=10299 GN=DBP PE=1 SV=1
7.90703	7.150941	FALSE	sp|P04406|G3P_HUMAN Glyceraldehyde-3-phosphate dehydrogenase OS=Homo sapiens OX=9606 GN=GAPDH PE=1 SV=3
6.807068	6.601712	TRUE	sp|P04413|US03_HHV11 Serine/threonine-protein kinase US3 OS=Human herpesvirus 1 (strain 17) OX=10299 GN=US3 PE=1 SV=1
4.527153	NA	FALSE	sp|P04424|ARLY_HUMAN Argininosuccinate lyase OS=Homo sapiens OX=9606 GN=ASL PE=1 SV=4
6.425012	4.700262	FALSE	sp|P04439|HLAA_HUMAN HLA class I histocompatibility antigen, A alpha chain OS=Homo sapiens OX=9606 GN=HLA-A PE=1 SV=2
8.096597	7.979211	TRUE	sp|P04485|ICP22_HHV11 Transcriptional regulator ICP22 OS=Human herpesvirus 1 (strain 17) OX=10299 GN=ICP22 PE=1 SV=1
8.012247	7.691939	TRUE	sp|P04487|RNB_HHV11 Accessory factor US11 OS=Human herpesvirus 1 (strain 17) OX=10299 GN=US11 PE=1 SV=1
7.379849	7.726556	TRUE	sp|P04488|GE_HHV11 Envelope glycoprotein E OS=Human herpesvirus 1 (strain 17) OX=10299 GN=gE PE=1 SV=1
6.759146	5.776178	FALSE	sp|P04632|CPNS1_HUMAN Calpain small subunit 1 OS=Homo sapiens OX=9606 GN=CAPNS1 PE=1 SV=1
7.289745	6.522627	FALSE	sp|P04792|HSPB1_HUMAN Heat shock protein beta-1 OS=Homo sapiens OX=9606 GN=HSPB1 PE=1 SV=2
7.005395	5.924853	FALSE	sp|P04843|RPN1_HUMAN Dolichyl-diphosphooligosaccharide--protein glycosyltransferase subunit 1 OS=Homo sapiens OX=9606 GN=RPN1 PE=1 SV=1
6.771859	5.239224	FALSE	sp|P04844|RPN2_HUMAN Dolichyl-diphosphooligosaccharide--protein glycosyltransferase subunit 2 OS=Homo sapiens OX=9606 GN=RPN2 PE=1 SV=3
6.544291	5.916301	FALSE	sp|P04899|GNAI2_HUMAN Guanine nucleotide-binding protein G(i) subunit alpha-2 OS=Homo sapiens OX=9606 GN=GNAI2 PE=1 SV=3
NA	5.735136	FALSE	sp|Q93077|H2A1C_HUMAN Histone H2A type 1-C OS=Homo sapiens OX=9606 GN=H2AC6 PE=1 SV=3;sp|Q7L7L0|H2A3_HUMAN Histone H2A type 3 OS=Homo sapiens OX=9606 GN=H2AW PE=1 SV=3;sp|P04908|H2A1B_HUMAN Histone H2A type 1-B/E OS=Homo sapiens OX=9606 GN=H2AC4 PE=1 SV=2
6.086253	NA	FALSE	sp|P04921|GLPC_HUMAN Glycophorin-C OS=Homo sapiens OX=9606 GN=GYPC PE=1 SV=1
6.424441	5.77951	FALSE	sp|P05023|AT1A1_HUMAN Sodium/potassium-transporting ATPase subunit alpha-1 OS=Homo sapiens OX=9606 GN=ATP1A1 PE=1 SV=1
5.472713	NA	FALSE	sp|P05026|AT1B1_HUMAN Sodium/potassium-transporting ATPase subunit beta-1 OS=Homo sapiens OX=9606 GN=ATP1B1 PE=1 SV=1
6.625991	5.887932	FALSE	sp|P05091|ALDH2_HUMAN Aldehyde dehydrogenase, mitochondrial OS=Homo sapiens OX=9606 GN=ALDH2 PE=1 SV=2
4.639934	NA	FALSE	sp|P05106|ITB3_HUMAN Integrin beta-3 OS=Homo sapiens OX=9606 GN=ITGB3 PE=1 SV=2
4.571103	NA	FALSE	sp|P05120|PAI2_HUMAN Plasminogen activator inhibitor 2 OS=Homo sapiens OX=9606 GN=SERPINB2 PE=1 SV=2
NA	5.190472	FALSE	sp|P05121|PAI1_HUMAN Plasminogen activator inhibitor 1 OS=Homo sapiens OX=9606 GN=SERPINE1 PE=1 SV=1
6.731693	5.74894	FALSE	sp|P05141|ADT2_HUMAN ADP/ATP translocase 2 OS=Homo sapiens OX=9606 GN=SLC25A5 PE=1 SV=7
5.18831	NA	FALSE	sp|P05165|PCCA_HUMAN Propionyl-CoA carboxylase alpha chain, mitochondrial OS=Homo sapiens OX=9606 GN=PCCA PE=1 SV=4
4.30756	NA	FALSE	sp|P05166|PCCB_HUMAN Propionyl-CoA carboxylase beta chain, mitochondrial OS=Homo sapiens OX=9606 GN=PCCB PE=1 SV=3
6.391235	4.997273	FALSE	sp|P05198|IF2A_HUMAN Eukaryotic translation initiation factor 2 subunit 1 OS=Homo sapiens OX=9606 GN=EIF2S1 PE=1 SV=3
5.803006	4.748188	FALSE	sp|P05362|ICAM1_HUMAN Intercellular adhesion molecule 1 OS=Homo sapiens OX=9606 GN=ICAM1 PE=1 SV=2
7.529572	NA	FALSE	sp|P05386|RLA1_HUMAN 60S acidic ribosomal protein P1 OS=Homo sapiens OX=9606 GN=RPLP1 PE=1 SV=1
7.609509	5.360839	FALSE	sp|P05387|RLA2_HUMAN 60S acidic ribosomal protein P2 OS=Homo sapiens OX=9606 GN=RPLP2 PE=1 SV=1
7.184294	6.046807	FALSE	sp|P05388|RLA0_HUMAN 60S acidic ribosomal protein P0 OS=Homo sapiens OX=9606 GN=RPLP0 PE=1 SV=1;sp|Q8NHW5|RLA0L_HUMAN 60S acidic ribosomal protein P0-like OS=Homo sapiens OX=9606 GN=RPLP0P6 PE=5 SV=1
NA	4.723513	FALSE	sp|P05412|JUN_HUMAN Transcription factor AP-1 OS=Homo sapiens OX=9606 GN=JUN PE=1 SV=2
6.293141	4.771161	FALSE	sp|P05455|LA_HUMAN Lupus La protein OS=Homo sapiens OX=9606 GN=SSB PE=1 SV=2
7.036629	5.341098	FALSE	sp|P05556|ITB1_HUMAN Integrin beta-1 OS=Homo sapiens OX=9606 GN=ITGB1 PE=1 SV=2
4.859096	4.555614	FALSE	sp|P05783|K1C18_HUMAN Keratin, type I cytoskeletal 18 OS=Homo sapiens OX=9606 GN=KRT18 PE=1 SV=2
6.357382	NA	FALSE	sp|P05976|MYL1_HUMAN Myosin light chain 1/3, skeletal muscle isoform OS=Homo sapiens OX=9606 GN=MYL1 PE=1 SV=3;sp|P08590|MYL3_HUMAN Myosin light chain 3 OS=Homo sapiens OX=9606 GN=MYL3 PE=1 SV=3
5.044501	NA	FALSE	sp|P06280|AGAL_HUMAN Alpha-galactosidase A OS=Homo sapiens OX=9606 GN=GLA PE=1 SV=1
6.748901	5.709024	FALSE	sp|P06396|GELS_HUMAN Gelsolin OS=Homo sapiens OX=9606 GN=GSN PE=1 SV=1
6.767364	NA	FALSE	sp|P06454|PTMA_HUMAN Prothymosin alpha OS=Homo sapiens OX=9606 GN=PTMA PE=1 SV=2
6.95822	7.112404	TRUE	sp|P06477|GH_HHV11 Envelope glycoprotein H OS=Human herpesvirus 1 (strain 17) OX=10299 GN=gH PE=1 SV=1
7.706223	6.633489	TRUE	sp|P06484|GG_HHV11 Envelope glycoprotein G OS=Human herpesvirus 1 (strain 17) OX=10299 GN=gG PE=3 SV=1
7.309822	7.354281	TRUE	sp|P06485|US02_HHV11 Protein US2 OS=Human herpesvirus 1 (strain 17) OX=10299 GN=US2 PE=1 SV=3
6.227475	6.172311	TRUE	sp|P06486|US10_HHV11 Virion protein US10 OS=Human herpesvirus 1 (strain 17) OX=10299 GN=US10 PE=1 SV=1
6.515291	7.043126	TRUE	sp|P06487|GI_HHV11 Envelope glycoprotein I OS=Human herpesvirus 1 (strain 17) OX=10299 GN=gI PE=1 SV=1
7.849819	7.891526	TRUE	sp|P06491|MCP_HHV11 Major capsid protein OS=Human herpesvirus 1 (strain 17) OX=10299 GN=MCP PE=1 SV=1
7.703721	7.910165	TRUE	sp|P06492|VP16_HHV11 Tegument protein VP16 OS=Human herpesvirus 1 (strain 17) OX=10299 GN=UL48 PE=1 SV=1
7.434601	6.544527	FALSE	sp|P06576|ATPB_HUMAN ATP synthase subunit beta, mitochondrial OS=Homo sapiens OX=9606 GN=ATP5F1B PE=1 SV=3
7.049063	NA	FALSE	sp|P06703|S10A6_HUMAN Protein S100-A6 OS=Homo sapiens OX=9606 GN=S100A6 PE=1 SV=1
5.874227	NA	FALSE	sp|P06730|IF4E_HUMAN Eukaryotic translation initiation factor 4E OS=Homo sapiens OX=9606 GN=EIF4E PE=1 SV=2
7.643443	6.799003	FALSE	sp|P06733|ENOA_HUMAN Alpha-enolase OS=Homo sapiens OX=9606 GN=ENO1 PE=1 SV=2
4.006509	NA	FALSE	sp|P06737|PYGL_HUMAN Glycogen phosphorylase, liver form OS=Homo sapiens OX=9606 GN=PYGL PE=1 SV=4
6.546469	5.512591	FALSE	sp|P06744|G6PI_HUMAN Glucose-6-phosphate isomerase OS=Homo sapiens OX=9606 GN=GPI PE=1 SV=4
7.335498	6.090434	FALSE	sp|P06748|NPM_HUMAN Nucleophosmin OS=Homo sapiens OX=9606 GN=NPM1 PE=1 SV=2
6.688171	4.707221	FALSE	sp|P06753|TPM3_HUMAN Tropomyosin alpha-3 chain OS=Homo sapiens OX=9606 GN=TPM3 PE=1 SV=2
5.928196	4.309183	FALSE	sp|P06756|ITAV_HUMAN Integrin alpha-V OS=Homo sapiens OX=9606 GN=ITGAV PE=1 SV=2
5.853485	5.092931	FALSE	sp|P06865|HEXA_HUMAN Beta-hexosaminidase subunit alpha OS=Homo sapiens OX=9606 GN=HEXA PE=1 SV=2
7.335699	5.627683	FALSE	sp|Q16778|H2B2E_HUMAN Histone H2B type 2-E OS=Homo sapiens OX=9606 GN=H2BC21 PE=1 SV=3;sp|P33778|H2B1B_HUMAN Histone H2B type 1-B OS=Homo sapiens OX=9606 GN=H2BC3 PE=1 SV=2;sp|P23527|H2B1O_HUMAN Histone H2B type 1-O OS=Homo sapiens OX=9606 GN=H2BC17 PE=1 S
5.217142	4.556411	FALSE	sp|P07093|GDN_HUMAN Glia-derived nexin OS=Homo sapiens OX=9606 GN=SERPINE2 PE=1 SV=1
6.155731	4.748669	FALSE	sp|P07099|HYEP_HUMAN Epoxide hydrolase 1 OS=Homo sapiens OX=9606 GN=EPHX1 PE=1 SV=1
7.206583	5.824646	FALSE	sp|P07195|LDHB_HUMAN L-lactate dehydrogenase B chain OS=Homo sapiens OX=9606 GN=LDHB PE=1 SV=2
5.533149	NA	FALSE	sp|P07203|GPX1_HUMAN Glutathione peroxidase 1 OS=Homo sapiens OX=9606 GN=GPX1 PE=1 SV=4
7.586644	6.508449	FALSE	sp|P07237|PDIA1_HUMAN Protein disulfide-isomerase OS=Homo sapiens OX=9606 GN=P4HB PE=1 SV=3
7.031893	5.947154	FALSE	sp|P07339|CATD_HUMAN Cathepsin D OS=Homo sapiens OX=9606 GN=CTSD PE=1 SV=1
8.045127	6.984239	FALSE	sp|P07355|ANXA2_HUMAN Annexin A2 OS=Homo sapiens OX=9606 GN=ANXA2 PE=1 SV=2;sp|A6NMY6|AXA2L_HUMAN Putative annexin A2-like protein OS=Homo sapiens OX=9606 GN=ANXA2P2 PE=5 SV=2
6.067331	4.81697	FALSE	sp|P07384|CAN1_HUMAN Calpain-1 catalytic subunit OS=Homo sapiens OX=9606 GN=CAPN1 PE=1 SV=1
7.066624	6.523044	FALSE	sp|P07437|TBB5_HUMAN Tubulin beta chain OS=Homo sapiens OX=9606 GN=TUBB PE=1 SV=2
6.8327	5.385874	FALSE	sp|P07686|HEXB_HUMAN Beta-hexosaminidase subunit beta OS=Homo sapiens OX=9606 GN=HEXB PE=1 SV=3
5.903833	4.942821	FALSE	sp|P07711|CATL1_HUMAN Cathepsin L1 OS=Homo sapiens OX=9606 GN=CTSL PE=1 SV=2
7.813301	6.554392	FALSE	sp|P07737|PROF1_HUMAN Profilin-1 OS=Homo sapiens OX=9606 GN=PFN1 PE=1 SV=2
5.781626	NA	FALSE	sp|P07741|APT_HUMAN Adenine phosphoribosyltransferase OS=Homo sapiens OX=9606 GN=APRT PE=1 SV=2
5.916554	4.150664	FALSE	sp|P07814|SYEP_HUMAN Bifunctional glutamate/proline--tRNA ligase OS=Homo sapiens OX=9606 GN=EPRS1 PE=1 SV=5
7.270795	6.140508	FALSE	sp|P07858|CATB_HUMAN Cathepsin B OS=Homo sapiens OX=9606 GN=CTSB PE=1 SV=3
7.501196	6.56284	FALSE	sp|P07900|HS90A_HUMAN Heat shock protein HSP 90-alpha OS=Homo sapiens OX=9606 GN=HSP90AA1 PE=1 SV=5
7.322075	5.923296	FALSE	sp|P07910|HNRPC_HUMAN Heterogeneous nuclear ribonucleoproteins C1/C2 OS=Homo sapiens OX=9606 GN=HNRNPC PE=1 SV=4
5.529135	4.114578	FALSE	sp|P07942|LAMB1_HUMAN Laminin subunit beta-1 OS=Homo sapiens OX=9606 GN=LAMB1 PE=1 SV=2
5.355758	NA	FALSE	sp|P07947|YES_HUMAN Tyrosine-protein kinase Yes OS=Homo sapiens OX=9606 GN=YES1 PE=1 SV=3
6.299573	6.161787	FALSE	sp|P07951|TPM2_HUMAN Tropomyosin beta chain OS=Homo sapiens OX=9606 GN=TPM2 PE=1 SV=1
6.521125	5.367784	FALSE	sp|P07954|FUMH_HUMAN Fumarate hydratase, mitochondrial OS=Homo sapiens OX=9606 GN=FH PE=1 SV=3
4.74863	NA	FALSE	sp|P08123|CO1A2_HUMAN Collagen alpha-2(I) chain OS=Homo sapiens OX=9606 GN=COL1A2 PE=1 SV=7
7.285355	6.303131	FALSE	sp|P08133|ANXA6_HUMAN Annexin A6 OS=Homo sapiens OX=9606 GN=ANXA6 PE=1 SV=3
NA	5.408681	FALSE	sp|P08134|RHOC_HUMAN Rho-related GTP-binding protein RhoC OS=Homo sapiens OX=9606 GN=RHOC PE=1 SV=1
5.124015	NA	FALSE	sp|P08172|ACM2_HUMAN Muscarinic acetylcholine receptor M2 OS=Homo sapiens OX=9606 GN=CHRM2 PE=1 SV=1
4.86905	NA	FALSE	sp|P08174|DAF_HUMAN Complement decay-accelerating factor OS=Homo sapiens OX=9606 GN=CD55 PE=1 SV=4
6.150695	5.475526	FALSE	sp|P08195|4F2_HUMAN 4F2 cell-surface antigen heavy chain OS=Homo sapiens OX=9606 GN=SLC3A2 PE=1 SV=3
5.251468	NA	FALSE	sp|P08237|PFKAM_HUMAN ATP-dependent 6-phosphofructokinase, muscle type OS=Homo sapiens OX=9606 GN=PFKM PE=1 SV=2
7.240399	6.344412	FALSE	sp|P08238|HS90B_HUMAN Heat shock protein HSP 90-beta OS=Homo sapiens OX=9606 GN=HSP90AB1 PE=1 SV=4
5.757654	5.000998	FALSE	sp|P08240|SRPRA_HUMAN Signal recognition particle receptor subunit alpha OS=Homo sapiens OX=9606 GN=SRPRA PE=1 SV=2
4.732048	NA	FALSE	sp|P08243|ASNS_HUMAN Asparagine synthetase [glutamine-hydrolyzing] OS=Homo sapiens OX=9606 GN=ASNS PE=1 SV=4
7.163698	7.048985	TRUE	sp|P08392|ICP4_HHV11 Major viral transcription factor ICP4 OS=Human herpesvirus 1 (strain 17) OX=10299 GN=ICP4 PE=1 SV=1
6.947439	7.049257	TRUE	sp|P08393|ICP0_HHV11 E3 ubiquitin-protein ligase ICP0 OS=Human herpesvirus 1 (strain 17) OX=10299 GN=ICP0 PE=1 SV=1
4.930108	NA	FALSE	sp|P08473|NEP_HUMAN Neprilysin OS=Homo sapiens OX=9606 GN=MME PE=1 SV=2
7.827188	7.66255	TRUE	sp|P08543|RIR1_HHV11 Ribonucleoside-diphosphate reductase large subunit OS=Human herpesvirus 1 (strain 17) OX=10299 GN=RIR1 PE=1 SV=2
6.181558	4.669642	FALSE	sp|P08559|ODPA_HUMAN Pyruvate dehydrogenase E1 component subunit alpha, somatic form, mitochondrial OS=Homo sapiens OX=9606 GN=PDHA1 PE=1 SV=3
5.118132	NA	FALSE	sp|P08572|CO4A2_HUMAN Collagen alpha-2(IV) chain OS=Homo sapiens OX=9606 GN=COL4A2 PE=1 SV=4
6.344785	4.991576	FALSE	sp|P08574|CY1_HUMAN Cytochrome c1, heme protein, mitochondrial OS=Homo sapiens OX=9606 GN=CYC1 PE=1 SV=3
6.246843	4.844899	FALSE	sp|P08579|RU2B_HUMAN U2 small nuclear ribonucleoprotein B OS=Homo sapiens OX=9606 GN=SNRPB2 PE=1 SV=1
6.094087	NA	FALSE	sp|P08621|RU17_HUMAN U1 small nuclear ribonucleoprotein 70 kDa OS=Homo sapiens OX=9606 GN=SNRNP70 PE=1 SV=2
6.051307	4.7582	FALSE	sp|P08648|ITA5_HUMAN Integrin alpha-5 OS=Homo sapiens OX=9606 GN=ITGA5 PE=1 SV=2
5.003762	NA	FALSE	sp|P08651|NFIC_HUMAN Nuclear factor 1 C-type OS=Homo sapiens OX=9606 GN=NFIC PE=1 SV=2
8.512964	7.457382	FALSE	sp|P08670|VIME_HUMAN Vimentin OS=Homo sapiens OX=9606 GN=VIM PE=1 SV=4
6.481314	5.59608	FALSE	sp|P08708|RS17_HUMAN 40S ribosomal protein S17 OS=Homo sapiens OX=9606 GN=RPS17 PE=1 SV=2
5.213916	5.239149	FALSE	sp|P08754|GNAI3_HUMAN Guanine nucleotide-binding protein G(i) subunit alpha OS=Homo sapiens OX=9606 GN=GNAI3 PE=1 SV=3
7.605865	6.426885	FALSE	sp|P08758|ANXA5_HUMAN Annexin A5 OS=Homo sapiens OX=9606 GN=ANXA5 PE=1 SV=2
7.077913	6.223054	FALSE	sp|P08865|RSSA_HUMAN 40S ribosomal protein SA OS=Homo sapiens OX=9606 GN=RPSA PE=1 SV=4
5.783825	NA	FALSE	sp|P08962|CD63_HUMAN CD63 antigen OS=Homo sapiens OX=9606 GN=CD63 PE=1 SV=2
6.255273	5.315404	FALSE	sp|P09012|SNRPA_HUMAN U1 small nuclear ribonucleoprotein A OS=Homo sapiens OX=9606 GN=SNRPA PE=1 SV=3
5.765482	4.945015	FALSE	sp|P09038|FGF2_HUMAN Fibroblast growth factor 2 OS=Homo sapiens OX=9606 GN=FGF2 PE=1 SV=3
5.697561	NA	FALSE	sp|P09104|ENOG_HUMAN Gamma-enolase OS=Homo sapiens OX=9606 GN=ENO2 PE=1 SV=3
5.971332	NA	FALSE	sp|P09110|THIK_HUMAN 3-ketoacyl-CoA thiolase, peroxisomal OS=Homo sapiens OX=9606 GN=ACAA1 PE=1 SV=2
7.170965	6.176207	FALSE	sp|P09211|GSTP1_HUMAN Glutathione S-transferase P OS=Homo sapiens OX=9606 GN=GSTP1 PE=1 SV=2
6.424114	5.201042	FALSE	sp|P09234|RU1C_HUMAN U1 small nuclear ribonucleoprotein C OS=Homo sapiens OX=9606 GN=SNRPC PE=1 SV=1
8.198217	6.765013	FALSE	sp|P09382|LEG1_HUMAN Galectin-1 OS=Homo sapiens OX=9606 GN=LGALS1 PE=1 SV=2
5.562448	NA	FALSE	sp|P09417|DHPR_HUMAN Dihydropteridine reductase OS=Homo sapiens OX=9606 GN=QDPR PE=1 SV=2
7.128238	NA	FALSE	sp|P09429|HMGB1_HUMAN High mobility group protein B1 OS=Homo sapiens OX=9606 GN=HMGB1 PE=1 SV=3;sp|B2RPK0|HGB1A_HUMAN Putative high mobility group protein B1-like 1 OS=Homo sapiens OX=9606 GN=HMGB1P1 PE=5 SV=1
6.129625	NA	FALSE	sp|P09488|GSTM1_HUMAN Glutathione S-transferase Mu 1 OS=Homo sapiens OX=9606 GN=GSTM1 PE=1 SV=3
6.054192	5.021272	FALSE	sp|P09493|TPM1_HUMAN Tropomyosin alpha-1 chain OS=Homo sapiens OX=9606 GN=TPM1 PE=1 SV=2
NA	5.301399	FALSE	sp|P09496|CLCA_HUMAN Clathrin light chain A OS=Homo sapiens OX=9606 GN=CLTA PE=1 SV=1
6.335598	5.117006	FALSE	sp|P09525|ANXA4_HUMAN Annexin A4 OS=Homo sapiens OX=9606 GN=ANXA4 PE=1 SV=4
5.927155	4.448583	FALSE	sp|P09543|CN37_HUMAN 2,3-cyclic-nucleotide 3-phosphodiesterase OS=Homo sapiens OX=9606 GN=CNP PE=1 SV=2
5.445511	NA	FALSE	sp|P09601|HMOX1_HUMAN Heme oxygenase 1 OS=Homo sapiens OX=9606 GN=HMOX1 PE=1 SV=1
4.911669	5.22549	FALSE	sp|P09619|PGFRB_HUMAN Platelet-derived growth factor receptor beta OS=Homo sapiens OX=9606 GN=PDGFRB PE=1 SV=1
6.495183	4.623652	FALSE	sp|P09622|DLDH_HUMAN Dihydrolipoyl dehydrogenase, mitochondrial OS=Homo sapiens OX=9606 GN=DLD PE=1 SV=2
7.354166	6.170848	FALSE	sp|P09651|ROA1_HUMAN Heterogeneous nuclear ribonucleoprotein A1 OS=Homo sapiens OX=9606 GN=HNRNPA1 PE=1 SV=5;sp|Q32P51|RA1L2_HUMAN Heterogeneous nuclear ribonucleoprotein A1-like 2 OS=Homo sapiens OX=9606 GN=HNRNPA1L2 PE=2 SV=2
6.225723	NA	FALSE	sp|P09661|RU2A_HUMAN U2 small nuclear ribonucleoprotein A OS=Homo sapiens OX=9606 GN=SNRPA1 PE=1 SV=2
5.848362	NA	FALSE	sp|P09669|COX6C_HUMAN Cytochrome c oxidase subunit 6C OS=Homo sapiens OX=9606 GN=COX6C PE=1 SV=2
5.922118	5.048791	FALSE	sp|P09874|PARP1_HUMAN Poly [ADP-ribose] polymerase 1 OS=Homo sapiens OX=9606 GN=PARP1 PE=1 SV=4
6.95587	5.845414	FALSE	sp|P09936|UCHL1_HUMAN Ubiquitin carboxyl-terminal hydrolase isozyme L1 OS=Homo sapiens OX=9606 GN=UCHL1 PE=1 SV=2
5.688767	4.439554	FALSE	sp|P09960|LKHA4_HUMAN Leukotriene A-4 hydrolase OS=Homo sapiens OX=9606 GN=LTA4H PE=1 SV=2
4.526119	NA	FALSE	sp|P09972|ALDOC_HUMAN Fructose-bisphosphate aldolase C OS=Homo sapiens OX=9606 GN=ALDOC PE=1 SV=2
6.965733	NA	FALSE	sp|Q71UI9|H2AV_HUMAN Histone H2A.V OS=Homo sapiens OX=9606 GN=H2AZ2 PE=1 SV=3;sp|P0C0S5|H2AZ_HUMAN Histone H2A.Z OS=Homo sapiens OX=9606 GN=H2AZ1 PE=1 SV=2
8.22876	7.501388	FALSE	sp|Q99878|H2A1J_HUMAN Histone H2A type 1-J OS=Homo sapiens OX=9606 GN=H2AC14 PE=1 SV=3;sp|Q96KK5|H2A1H_HUMAN Histone H2A type 1-H OS=Homo sapiens OX=9606 GN=H2AC12 PE=1 SV=3;sp|Q9BTM1|H2AJ_HUMAN Histone H2A.J OS=Homo sapiens OX=9606 GN=H2AJ PE=1 SV=1;sp|Q1
7.044108	6.406779	FALSE	sp|P0DMV9|HS71B_HUMAN Heat shock 70 kDa protein 1B OS=Homo sapiens OX=9606 GN=HSPA1B PE=1 SV=1;sp|P0DMV8|HS71A_HUMAN Heat shock 70 kDa protein 1A OS=Homo sapiens OX=9606 GN=HSPA1A PE=1 SV=1
6.515079	5.298329	FALSE	sp|P0DN76|U2AF5_HUMAN Splicing factor U2AF 35 kDa subunit-like protein OS=Homo sapiens OX=9606 GN=U2AF1L5 PE=1 SV=1;sp|Q01081|U2AF1_HUMAN Splicing factor U2AF 35 kDa subunit OS=Homo sapiens OX=9606 GN=U2AF1 PE=1 SV=3
4.760151	NA	FALSE	sp|P0DN79|CBSL_HUMAN Cystathionine beta-synthase-like protein OS=Homo sapiens OX=9606 GN=CBSL PE=1 SV=1;sp|P35520|CBS_HUMAN Cystathionine beta-synthase OS=Homo sapiens OX=9606 GN=CBS PE=1 SV=2
NA	5.847992	FALSE	sp|P0DP25|CALM3_HUMAN Calmodulin-3 OS=Homo sapiens OX=9606 GN=CALM3 PE=1 SV=1;sp|P0DP24|CALM2_HUMAN Calmodulin-2 OS=Homo sapiens OX=9606 GN=CALM2 PE=1 SV=1;sp|P0DP23|CALM1_HUMAN Calmodulin-1 OS=Homo sapiens OX=9606 GN=CALM1 PE=1 SV=1
5.454845	NA	FALSE	sp|P10155|RO60_HUMAN 60 kDa SS-A/Ro ribonucleoprotein OS=Homo sapiens OX=9606 GN=RO60 PE=1 SV=2
6.870521	5.948359	TRUE	sp|P10185|GL_HHV11 Envelope glycoprotein L OS=Human herpesvirus 1 (strain 17) OX=10299 GN=gL PE=1 SV=1
6.855973	6.822495	TRUE	sp|P10186|UNG_HHV11 Uracil-DNA glycosylase OS=Human herpesvirus 1 (strain 17) OX=10299 GN=UL2 PE=1 SV=1
6.755334	6.909813	TRUE	sp|P10187|NP03_HHV11 Nuclear phosphoprotein UL3 OS=Human herpesvirus 1 (strain 17) OX=10299 GN=UL3 PE=3 SV=1
6.515423	6.611713	TRUE	sp|P10188|NP04_HHV11 Nuclear protein UL4 OS=Human herpesvirus 1 (strain 17) OX=10299 GN=UL4 PE=3 SV=1
5.702465	6.10185	TRUE	sp|P10189|HELI_HHV11 DNA replication helicase OS=Human herpesvirus 1 (strain 17) OX=10299 GN=HELI PE=3 SV=3
5.755341	6.058198	TRUE	sp|P10190|PORTL_HHV11 Portal protein OS=Human herpesvirus 1 (strain 17) OX=10299 GN=UL6 PE=1 SV=1
5.779351	6.320873	TRUE	sp|P10191|CEP1_HHV11 Cytoplasmic envelopment protein 1 OS=Human herpesvirus 1 (strain 17) OX=10299 GN=UL7 PE=1 SV=1
5.656931	5.044932	TRUE	sp|P10192|HEPA_HHV11 DNA helicase/primase complex-associated protein OS=Human herpesvirus 1 (strain 17) OX=10299 GN=UL8 PE=1 SV=1
5.906954	6.087959	TRUE	sp|P10193|OBP_HHV11 Replication origin-binding protein OS=Human herpesvirus 1 (strain 17) OX=10299 GN=UL9 PE=1 SV=1
7.117768	6.724432	TRUE	sp|P10200|CEP2_HHV11 Cytoplasmic envelopment protein 2 OS=Human herpesvirus 1 (strain 17) OX=10299 GN=UL16 PE=1 SV=1
7.043008	6.804678	TRUE	sp|P10201|CVC1_HHV11 Capsid vertex component 1 OS=Human herpesvirus 1 (strain 17) OX=10299 GN=CVC1 PE=1 SV=1
7.767964	7.679083	TRUE	sp|P10202|TRX2_HHV11 Triplex capsid protein 2 OS=Human herpesvirus 1 (strain 17) OX=10299 GN=TRX2 PE=1 SV=1
5.423328	5.133251	TRUE	sp|P10204|UL20_HHV11 Protein UL20 OS=Human herpesvirus 1 (strain 17) OX=10299 GN=UL20 PE=1 SV=1
6.660704	6.440563	TRUE	sp|P10205|TEG4_HHV11 Tegument protein UL21 OS=Human herpesvirus 1 (strain 17) OX=10299 GN=UL21 PE=1 SV=1
6.538134	6.657448	TRUE	sp|P10208|UL24_HHV11 Protein UL24 OS=Human herpesvirus 1 (strain 17) OX=10299 GN=UL24 PE=1 SV=1
6.919491	7.310417	TRUE	sp|P10209|CVC2_HHV11 Capsid vertex component 2 OS=Human herpesvirus 1 (strain 17) OX=10299 GN=CVC2 PE=1 SV=1
7.507775	7.440909	TRUE	sp|P10210|SCAF_HHV11 Capsid scaffolding protein OS=Human herpesvirus 1 (strain 17) OX=10299 GN=UL26 PE=1 SV=1
7.591488	7.789383	TRUE	sp|P10211|GB_HHV11 Envelope glycoprotein B OS=Human herpesvirus 1 (strain 17) OX=10299 GN=gB PE=1 SV=1
4.324982	5.291502	TRUE	sp|P10212|TRM1_HHV11 Tripartite terminase subunit 1 OS=Human herpesvirus 1 (strain 17) OX=10299 GN=TRM1 PE=1 SV=1
7.289076	7.210479	TRUE	sp|P10215|NEC1_HHV11 Nuclear egress protein 1 OS=Human herpesvirus 1 (strain 17) OX=10299 GN=NEC1 PE=1 SV=1
5.637109	5.668116	TRUE	sp|P10216|UL32_HHV11 Packaging protein UL32 OS=Human herpesvirus 1 (strain 17) OX=10299 GN=UL32 PE=1 SV=1
5.863715	5.998922	TRUE	sp|P10217|TRM2_HHV11 Tripartite terminase subunit 2 OS=Human herpesvirus 1 (strain 17) OX=10299 GN=TRM2 PE=1 SV=1
7.829915	7.599938	TRUE	sp|P10218|NEC2_HHV11 Nuclear egress protein 2 OS=Human herpesvirus 1 (strain 17) OX=10299 GN=NEC2 PE=1 SV=1
6.980567	7.933057	TRUE	sp|P10219|SCP_HHV11 Small capsomere-interacting protein OS=Human herpesvirus 1 (strain 17) OX=10299 GN=SCP PE=1 SV=1
6.415591	6.322881	TRUE	sp|P10220|LTP_HHV11 Large tegument protein deneddylase OS=Human herpesvirus 1 (strain 17) OX=10299 GN=UL36 PE=1 SV=1
7.450572	7.4978	TRUE	sp|P10221|ITP_HHV11 Inner tegument protein OS=Human herpesvirus 1 (strain 17) OX=10299 GN=UL37 PE=1 SV=1
7.008728	6.695823	TRUE	sp|P10224|RIR2_HHV11 Ribonucleoside-diphosphate reductase small subunit OS=Human herpesvirus 1 (strain 17) OX=10299 GN=RIR2 PE=3 SV=1
6.41489	6.198437	TRUE	sp|P10225|SHUT_HHV11 Virion host shutoff protein OS=Human herpesvirus 1 (strain 17) OX=10299 GN=UL41 PE=1 SV=1
8.12359	8.148603	TRUE	sp|P10226|PAP_HHV11 DNA polymerase processivity factor OS=Human herpesvirus 1 (strain 17) OX=10299 GN=UL42 PE=1 SV=1
5.390847	NA	TRUE	sp|P10227|MB43_HHV11 Membrane protein UL43 OS=Human herpesvirus 1 (strain 17) OX=10299 GN=UL43 PE=3 SV=2
7.823781	7.522144	TRUE	sp|P10228|GC_HHV11 Envelope glycoprotein C OS=Human herpesvirus 1 (strain 17) OX=10299 GN=gC PE=1 SV=1
7.425779	7.32697	TRUE	sp|P10229|EV45_HHV11 Envelope protein UL45 OS=Human herpesvirus 1 (strain 17) OX=10299 GN=UL45 PE=3 SV=1
7.432151	7.17771	TRUE	sp|P10230|TEG1_HHV11 Tegument protein UL46 OS=Human herpesvirus 1 (strain 17) OX=10299 GN=UL46 PE=1 SV=2
7.597146	7.775545	TRUE	sp|P10231|TEG5_HHV11 Tegument protein UL47 OS=Human herpesvirus 1 (strain 17) OX=10299 GN=UL47 PE=1 SV=1
8.174409	8.486048	TRUE	sp|P10233|VP22_HHV11 Tegument protein VP22 OS=Human herpesvirus 1 (strain 17) OX=10299 GN=UL49 PE=1 SV=1
7.484599	7.600363	TRUE	sp|P10234|DUT_HHV11 Deoxyuridine 5-triphosphate nucleotidohydrolase OS=Human herpesvirus 1 (strain 17) OX=10299 GN=DUT PE=3 SV=1
7.063296	7.654205	TRUE	sp|P10235|TEG7_HHV11 Tegument protein UL51 OS=Human herpesvirus 1 (strain 17) OX=10299 GN=UL51 PE=1 SV=1
5.768742	5.953523	TRUE	sp|P10236|PRIM_HHV11 DNA primase OS=Human herpesvirus 1 (strain 17) OX=10299 GN=UL52 PE=1 SV=1
7.320956	7.427567	TRUE	sp|P10238|ICP27_HHV11 mRNA export factor OS=Human herpesvirus 1 (strain 17) OX=10299 GN=UL54 PE=1 SV=1
6.340107	5.975331	TRUE	sp|P10239|TEG6_HHV11 Tegument protein UL55 OS=Human herpesvirus 1 (strain 17) OX=10299 GN=UL55 PE=3 SV=1
5.913522	NA	TRUE	sp|P10240|UL56_HHV11 Protein UL56 OS=Human herpesvirus 1 (strain 17) OX=10299 GN=UL56 PE=1 SV=2
5.819945	4.783868	FALSE	sp|P10253|LYAG_HUMAN Lysosomal alpha-glucosidase OS=Homo sapiens OX=9606 GN=GAA PE=1 SV=4
6.27314	5.187436	FALSE	sp|P10301|RRAS_HUMAN Ras-related protein R-Ras OS=Homo sapiens OX=9606 GN=RRAS PE=1 SV=1
5.97217	5.946403	FALSE	sp|P10321|HLAC_HUMAN HLA class I histocompatibility antigen, C alpha chain OS=Homo sapiens OX=9606 GN=HLA-C PE=1 SV=3
7.74612	5.427178	FALSE	sp|P10412|H14_HUMAN Histone H1.4 OS=Homo sapiens OX=9606 GN=H1-4 PE=1 SV=2
5.867939	4.523122	FALSE	sp|P10515|ODP2_HUMAN Dihydrolipoyllysine-residue acetyltransferase component of pyruvate dehydrogenase complex, mitochondrial OS=Homo sapiens OX=9606 GN=DLAT PE=1 SV=3
7.364851	5.447344	FALSE	sp|P10599|THIO_HUMAN Thioredoxin OS=Homo sapiens OX=9606 GN=TXN PE=1 SV=3
6.512231	4.786957	FALSE	sp|P10619|PPGB_HUMAN Lysosomal protective protein OS=Homo sapiens OX=9606 GN=CTSA PE=1 SV=2
7.690373	5.82009	FALSE	sp|P10620|MGST1_HUMAN Microsomal glutathione S-transferase 1 OS=Homo sapiens OX=9606 GN=MGST1 PE=1 SV=1
5.833625	4.697465	FALSE	sp|P10644|KAP0_HUMAN cAMP-dependent protein kinase type I-alpha regulatory subunit OS=Homo sapiens OX=9606 GN=PRKAR1A PE=1 SV=1
5.962933	NA	FALSE	sp|P10768|ESTD_HUMAN S-formylglutathione hydrolase OS=Homo sapiens OX=9606 GN=ESD PE=1 SV=2
7.358715	6.299986	FALSE	sp|P10809|CH60_HUMAN 60 kDa heat shock protein, mitochondrial OS=Homo sapiens OX=9606 GN=HSPD1 PE=1 SV=2
7.944374	6.676959	FALSE	sp|P11021|BIP_HUMAN Endoplasmic reticulum chaperone BiP OS=Homo sapiens OX=9606 GN=HSPA5 PE=1 SV=2
5.399743	3.81701	FALSE	sp|P11047|LAMC1_HUMAN Laminin subunit gamma-1 OS=Homo sapiens OX=9606 GN=LAMC1 PE=1 SV=3
5.953765	4.826464	FALSE	sp|P11117|PPAL_HUMAN Lysosomal acid phosphatase OS=Homo sapiens OX=9606 GN=ACP2 PE=1 SV=3
7.686511	6.802391	FALSE	sp|P11142|HSP7C_HUMAN Heat shock cognate 71 kDa protein OS=Homo sapiens OX=9606 GN=HSPA8 PE=1 SV=1
6.670737	5.404252	FALSE	sp|P11166|GTR1_HUMAN Solute carrier family 2, facilitated glucose transporter member 1 OS=Homo sapiens OX=9606 GN=SLC2A1 PE=1 SV=2
NA	4.784817	FALSE	sp|P11169|GTR3_HUMAN Solute carrier family 2, facilitated glucose transporter member 3 OS=Homo sapiens OX=9606 GN=SLC2A3 PE=1 SV=1;sp|Q8TDB8|GTR14_HUMAN Solute carrier family 2, facilitated glucose transporter member 14 OS=Homo sapiens OX=9606 GN=SLC2A14 P
4.618937	NA	FALSE	sp|P11172|UMPS_HUMAN Uridine 5-monophosphate synthase OS=Homo sapiens OX=9606 GN=UMPS PE=1 SV=1
6.063221	5.059753	FALSE	sp|P11177|ODPB_HUMAN Pyruvate dehydrogenase E1 component subunit beta, mitochondrial OS=Homo sapiens OX=9606 GN=PDHB PE=1 SV=3
5.350054	NA	FALSE	sp|P11182|ODB2_HUMAN Lipoamide acyltransferase component of branched-chain alpha-keto acid dehydrogenase complex, mitochondrial OS=Homo sapiens OX=9606 GN=DBT PE=1 SV=3
5.814714	NA	FALSE	sp|P11216|PYGB_HUMAN Glycogen phosphorylase, brain form OS=Homo sapiens OX=9606 GN=PYGB PE=1 SV=5
6.469218	4.821828	FALSE	sp|P11233|RALA_HUMAN Ras-related protein Ral-A OS=Homo sapiens OX=9606 GN=RALA PE=1 SV=1
5.728532	NA	FALSE	sp|P11234|RALB_HUMAN Ras-related protein Ral-B OS=Homo sapiens OX=9606 GN=RALB PE=1 SV=1
6.203848	4.727834	FALSE	sp|P11279|LAMP1_HUMAN Lysosome-associated membrane glycoprotein 1 OS=Homo sapiens OX=9606 GN=LAMP1 PE=1 SV=3
5.63362	NA	FALSE	sp|P11310|ACADM_HUMAN Medium-chain specific acyl-CoA dehydrogenase, mitochondrial OS=Homo sapiens OX=9606 GN=ACADM PE=1 SV=1
6.441459	5.494447	FALSE	sp|P11387|TOP1_HUMAN DNA topoisomerase 1 OS=Homo sapiens OX=9606 GN=TOP1 PE=1 SV=2
5.393979	4.236285	FALSE	sp|P11388|TOP2A_HUMAN DNA topoisomerase 2-alpha OS=Homo sapiens OX=9606 GN=TOP2A PE=1 SV=3
6.4728	5.506897	FALSE	sp|P11413|G6PD_HUMAN Glucose-6-phosphate 1-dehydrogenase OS=Homo sapiens OX=9606 GN=G6PD PE=1 SV=4
5.003848	NA	FALSE	sp|P11498|PYC_HUMAN Pyruvate carboxylase, mitochondrial OS=Homo sapiens OX=9606 GN=PC PE=1 SV=2
5.693692	4.656558	FALSE	sp|P11586|C1TC_HUMAN C-1-tetrahydrofolate synthase, cytoplasmic OS=Homo sapiens OX=9606 GN=MTHFD1 PE=1 SV=3
5.851527	4.637089	FALSE	sp|P11717|MPRI_HUMAN Cation-independent mannose-6-phosphate receptor OS=Homo sapiens OX=9606 GN=IGF2R PE=1 SV=3
5.905979	NA	FALSE	sp|P11766|ADHX_HUMAN Alcohol dehydrogenase class-3 OS=Homo sapiens OX=9606 GN=ADH5 PE=1 SV=4
5.595849	NA	FALSE	sp|P11908|PRPS2_HUMAN Ribose-phosphate pyrophosphokinase 2 OS=Homo sapiens OX=9606 GN=PRPS2 PE=1 SV=2;sp|P21108|PRPS3_HUMAN Ribose-phosphate pyrophosphokinase 3 OS=Homo sapiens OX=9606 GN=PRPS1L1 PE=1 SV=2
6.62671	6.038024	FALSE	sp|P11940|PABP1_HUMAN Polyadenylate-binding protein 1 OS=Homo sapiens OX=9606 GN=PABPC1 PE=1 SV=2;sp|Q9H361|PABP3_HUMAN Polyadenylate-binding protein 3 OS=Homo sapiens OX=9606 GN=PABPC3 PE=1 SV=2
6.621851	5.304038	FALSE	sp|P12004|PCNA_HUMAN Proliferating cell nuclear antigen OS=Homo sapiens OX=9606 GN=PCNA PE=1 SV=1
5.508893	4.865702	FALSE	sp|P12081|HARS1_HUMAN Histidine--tRNA ligase, cytoplasmic OS=Homo sapiens OX=9606 GN=HARS1 PE=1 SV=2
6.795894	4.220187	FALSE	sp|P12109|CO6A1_HUMAN Collagen alpha-1(VI) chain OS=Homo sapiens OX=9606 GN=COL6A1 PE=1 SV=3
6.599457	NA	FALSE	sp|P12110|CO6A2_HUMAN Collagen alpha-2(VI) chain OS=Homo sapiens OX=9606 GN=COL6A2 PE=1 SV=4
6.829214	5.263896	FALSE	sp|P12111|CO6A3_HUMAN Collagen alpha-3(VI) chain OS=Homo sapiens OX=9606 GN=COL6A3 PE=1 SV=5
5.164323	NA	FALSE	sp|P12235|ADT1_HUMAN ADP/ATP translocase 1 OS=Homo sapiens OX=9606 GN=SLC25A4 PE=1 SV=4
7.431042	6.496182	FALSE	sp|P12236|ADT3_HUMAN ADP/ATP translocase 3 OS=Homo sapiens OX=9606 GN=SLC25A6 PE=1 SV=4
6.154607	5.235402	FALSE	sp|P12268|IMDH2_HUMAN Inosine-5-monophosphate dehydrogenase 2 OS=Homo sapiens OX=9606 GN=IMPDH2 PE=1 SV=2
5.563778	NA	FALSE	sp|P12270|TPR_HUMAN Nucleoprotein TPR OS=Homo sapiens OX=9606 GN=TPR PE=1 SV=3
6.540792	5.001647	FALSE	sp|P12277|KCRB_HUMAN Creatine kinase B-type OS=Homo sapiens OX=9606 GN=CKB PE=1 SV=1
5.032901	NA	FALSE	sp|P12694|ODBA_HUMAN 2-oxoisovalerate dehydrogenase subunit alpha, mitochondrial OS=Homo sapiens OX=9606 GN=BCKDHA PE=1 SV=2
7.44456	6.30505	FALSE	sp|P12814|ACTN1_HUMAN Alpha-actinin-1 OS=Homo sapiens OX=9606 GN=ACTN1 PE=1 SV=2
5.665506	NA	FALSE	sp|P12955|PEPD_HUMAN Xaa-Pro dipeptidase OS=Homo sapiens OX=9606 GN=PEPD PE=1 SV=3
6.586205	5.741215	FALSE	sp|P12956|XRCC6_HUMAN X-ray repair cross-complementing protein 6 OS=Homo sapiens OX=9606 GN=XRCC6 PE=1 SV=2
6.624272	5.588384	FALSE	sp|P13010|XRCC5_HUMAN X-ray repair cross-complementing protein 5 OS=Homo sapiens OX=9606 GN=XRCC5 PE=1 SV=3
6.578192	NA	FALSE	sp|P13073|COX41_HUMAN Cytochrome c oxidase subunit 4 isoform 1, mitochondrial OS=Homo sapiens OX=9606 GN=COX4I1 PE=1 SV=1
6.624169	5.49118	FALSE	sp|P13164|IFM1_HUMAN Interferon-induced transmembrane protein 1 OS=Homo sapiens OX=9606 GN=IFITM1 PE=1 SV=3;sp|Q01629|IFM2_HUMAN Interferon-induced transmembrane protein 2 OS=Homo sapiens OX=9606 GN=IFITM2 PE=1 SV=2;sp|Q01628|IFM3_HUMAN Interferon-induced
6.273649	NA	FALSE	sp|P13473|LAMP2_HUMAN Lysosome-associated membrane glycoprotein 2 OS=Homo sapiens OX=9606 GN=LAMP2 PE=1 SV=2
6.680635	4.96523	FALSE	sp|P13489|RINI_HUMAN Ribonuclease inhibitor OS=Homo sapiens OX=9606 GN=RNH1 PE=1 SV=2
7.30272	6.526675	FALSE	sp|P13639|EF2_HUMAN Elongation factor 2 OS=Homo sapiens OX=9606 GN=EEF2 PE=1 SV=4
7.242044	5.894061	FALSE	sp|P13667|PDIA4_HUMAN Protein disulfide-isomerase A4 OS=Homo sapiens OX=9606 GN=PDIA4 PE=1 SV=2
6.773772	5.826502	FALSE	sp|P13674|P4HA1_HUMAN Prolyl 4-hydroxylase subunit alpha-1 OS=Homo sapiens OX=9606 GN=P4HA1 PE=1 SV=2
7.056028	6.889178	FALSE	sp|P13693|TCTP_HUMAN Translationally-controlled tumor protein OS=Homo sapiens OX=9606 GN=TPT1 PE=1 SV=1
6.632326	4.573371	FALSE	sp|P13726|TF_HUMAN Tissue factor OS=Homo sapiens OX=9606 GN=F3 PE=1 SV=1
NA	4.295215	FALSE	sp|P13747|HLAE_HUMAN HLA class I histocompatibility antigen, alpha chain E OS=Homo sapiens OX=9606 GN=HLA-E PE=1 SV=4
6.223496	4.251346	FALSE	sp|P13797|PLST_HUMAN Plastin-3 OS=Homo sapiens OX=9606 GN=PLS3 PE=1 SV=4
4.743643	NA	FALSE	sp|P13798|ACPH_HUMAN Acylamino-acid-releasing enzyme OS=Homo sapiens OX=9606 GN=APEH PE=1 SV=4
6.389804	5.122936	FALSE	sp|P13804|ETFA_HUMAN Electron transfer flavoprotein subunit alpha, mitochondrial OS=Homo sapiens OX=9606 GN=ETFA PE=1 SV=1
4.611861	NA	FALSE	sp|P13807|GYS1_HUMAN Glycogen [starch] synthase, muscle OS=Homo sapiens OX=9606 GN=GYS1 PE=1 SV=2
5.834491	NA	FALSE	sp|P13861|KAP2_HUMAN cAMP-dependent protein kinase type II-alpha regulatory subunit OS=Homo sapiens OX=9606 GN=PRKAR2A PE=1 SV=2
7.309588	NA	FALSE	sp|P13987|CD59_HUMAN CD59 glycoprotein OS=Homo sapiens OX=9606 GN=CD59 PE=1 SV=1
4.867161	NA	FALSE	sp|P13995|MTDC_HUMAN Bifunctional methylenetetrahydrofolate dehydrogenase/cyclohydrolase, mitochondrial OS=Homo sapiens OX=9606 GN=MTHFD2 PE=1 SV=2
7.446351	5.790778	FALSE	sp|P14174|MIF_HUMAN Macrophage migration inhibitory factor OS=Homo sapiens OX=9606 GN=MIF PE=1 SV=4
7.229298	NA	FALSE	sp|P14209|CD99_HUMAN CD99 antigen OS=Homo sapiens OX=9606 GN=CD99 PE=1 SV=1
6.362878	4.869167	FALSE	sp|P14314|GLU2B_HUMAN Glucosidase 2 subunit beta OS=Homo sapiens OX=9606 GN=PRKCSH PE=1 SV=2
5.415724	NA	FALSE	sp|P14324|FPPS_HUMAN Farnesyl pyrophosphate synthase OS=Homo sapiens OX=9606 GN=FDPS PE=1 SV=4
6.152227	4.99389	FALSE	sp|P14550|AK1A1_HUMAN Aldo-keto reductase family 1 member A1 OS=Homo sapiens OX=9606 GN=AKR1A1 PE=1 SV=3
7.628011	6.772923	FALSE	sp|P14618|KPYM_HUMAN Pyruvate kinase PKM OS=Homo sapiens OX=9606 GN=PKM PE=1 SV=4
7.735535	6.575753	FALSE	sp|P14625|ENPL_HUMAN Endoplasmin OS=Homo sapiens OX=9606 GN=HSP90B1 PE=1 SV=1
6.335077	5.073682	FALSE	sp|P63162|RSMN_HUMAN Small nuclear ribonucleoprotein-associated protein N OS=Homo sapiens OX=9606 GN=SNRPN PE=1 SV=1;sp|P14678|RSMB_HUMAN Small nuclear ribonucleoprotein-associated proteins B and B OS=Homo sapiens OX=9606 GN=SNRPB PE=1 SV=2
5.202298	NA	FALSE	sp|P14735|IDE_HUMAN Insulin-degrading enzyme OS=Homo sapiens OX=9606 GN=IDE PE=1 SV=4
6.682885	6.112203	FALSE	sp|P14866|HNRPL_HUMAN Heterogeneous nuclear ribonucleoprotein L OS=Homo sapiens OX=9606 GN=HNRNPL PE=1 SV=2
6.148263	5.06472	FALSE	sp|P14868|SYDC_HUMAN Aspartate--tRNA ligase, cytoplasmic OS=Homo sapiens OX=9606 GN=DARS1 PE=1 SV=2
NA	4.476832	FALSE	sp|P14923|PLAK_HUMAN Junction plakoglobin OS=Homo sapiens OX=9606 GN=JUP PE=1 SV=3
6.517064	NA	FALSE	sp|P14927|QCR7_HUMAN Cytochrome b-c1 complex subunit 7 OS=Homo sapiens OX=9606 GN=UQCRB PE=1 SV=2
5.351332	5.318063	FALSE	sp|P15104|GLNA_HUMAN Glutamine synthetase OS=Homo sapiens OX=9606 GN=GLUL PE=1 SV=4
6.608911	5.306211	FALSE	sp|P15121|ALDR_HUMAN Aldo-keto reductase family 1 member B1 OS=Homo sapiens OX=9606 GN=AKR1B1 PE=1 SV=3
6.170819	4.404731	FALSE	sp|P15144|AMPN_HUMAN Aminopeptidase N OS=Homo sapiens OX=9606 GN=ANPEP PE=1 SV=4
5.55652	NA	FALSE	sp|P15151|PVR_HUMAN Poliovirus receptor OS=Homo sapiens OX=9606 GN=PVR PE=1 SV=2
5.97077	4.713986	FALSE	sp|P15170|ERF3A_HUMAN Eukaryotic peptide chain release factor GTP-binding subunit ERF3A OS=Homo sapiens OX=9606 GN=GSPT1 PE=1 SV=1
5.772959	5.071772	FALSE	sp|P15289|ARSA_HUMAN Arylsulfatase A OS=Homo sapiens OX=9606 GN=ARSA PE=1 SV=3
5.152135	NA	FALSE	sp|P15291|B4GT1_HUMAN Beta-1,4-galactosyltransferase 1 OS=Homo sapiens OX=9606 GN=B4GALT1 PE=1 SV=5
5.679982	NA	FALSE	sp|P15311|EZRI_HUMAN Ezrin OS=Homo sapiens OX=9606 GN=EZR PE=1 SV=4
5.277357	NA	FALSE	sp|P15374|UCHL3_HUMAN Ubiquitin carboxyl-terminal hydrolase isozyme L3 OS=Homo sapiens OX=9606 GN=UCHL3 PE=1 SV=1
6.604572	NA	FALSE	sp|P15531|NDKA_HUMAN Nucleoside diphosphate kinase A OS=Homo sapiens OX=9606 GN=NME1 PE=1 SV=1
6.443935	5.479215	FALSE	sp|P15559|NQO1_HUMAN NAD(P)H dehydrogenase [quinone] 1 OS=Homo sapiens OX=9606 GN=NQO1 PE=1 SV=1
6.213597	4.707511	FALSE	sp|P15586|GNS_HUMAN N-acetylglucosamine-6-sulfatase OS=Homo sapiens OX=9606 GN=GNS PE=1 SV=3
5.570986	4.654157	FALSE	sp|P15848|ARSB_HUMAN Arylsulfatase B OS=Homo sapiens OX=9606 GN=ARSB PE=1 SV=1
6.481815	6.343783	FALSE	sp|P15880|RS2_HUMAN 40S ribosomal protein S2 OS=Homo sapiens OX=9606 GN=RPS2 PE=1 SV=2
5.370347	NA	FALSE	sp|P15927|RFA2_HUMAN Replication protein A 32 kDa subunit OS=Homo sapiens OX=9606 GN=RPA2 PE=1 SV=1
7.271447	5.704322	FALSE	sp|P16070|CD44_HUMAN CD44 antigen OS=Homo sapiens OX=9606 GN=CD44 PE=1 SV=3
5.995451	5.181844	FALSE	sp|P16152|CBR1_HUMAN Carbonyl reductase [NADPH] 1 OS=Homo sapiens OX=9606 GN=CBR1 PE=1 SV=3
6.104965	5.380139	FALSE	sp|P16278|BGAL_HUMAN Beta-galactosidase OS=Homo sapiens OX=9606 GN=GLB1 PE=1 SV=2
7.700046	4.879583	FALSE	sp|P16401|H15_HUMAN Histone H1.5 OS=Homo sapiens OX=9606 GN=H1-5 PE=1 SV=3
6.363969	NA	FALSE	sp|P16402|H13_HUMAN Histone H1.3 OS=Homo sapiens OX=9606 GN=H1-3 PE=1 SV=2
6.669828	NA	FALSE	sp|P16403|H12_HUMAN Histone H1.2 OS=Homo sapiens OX=9606 GN=H1-2 PE=1 SV=2
5.932418	5.031045	FALSE	sp|P16435|NCPR_HUMAN NADPH--cytochrome P450 reductase OS=Homo sapiens OX=9606 GN=POR PE=1 SV=2
6.735471	5.437798	FALSE	sp|P16615|AT2A2_HUMAN Sarcoplasmic/endoplasmic reticulum calcium ATPase 2 OS=Homo sapiens OX=9606 GN=ATP2A2 PE=1 SV=1
4.918816	NA	FALSE	sp|P16930|FAAA_HUMAN Fumarylacetoacetase OS=Homo sapiens OX=9606 GN=FAH PE=1 SV=2
5.521739	5.892662	FALSE	sp|P16949|STMN1_HUMAN Stathmin OS=Homo sapiens OX=9606 GN=STMN1 PE=1 SV=3
5.764378	NA	FALSE	sp|P16989|YBOX3_HUMAN Y-box-binding protein 3 OS=Homo sapiens OX=9606 GN=YBX3 PE=1 SV=4
5.939295	NA	FALSE	sp|P17050|NAGAB_HUMAN Alpha-N-acetylgalactosaminidase OS=Homo sapiens OX=9606 GN=NAGA PE=1 SV=2
6.973031	NA	FALSE	sp|P17066|HSP76_HUMAN Heat shock 70 kDa protein 6 OS=Homo sapiens OX=9606 GN=HSPA6 PE=1 SV=2;sp|P48741|HSP77_HUMAN Putative heat shock 70 kDa protein 7 OS=Homo sapiens OX=9606 GN=HSPA7 PE=5 SV=2
7.278388	NA	FALSE	sp|P17096|HMGA1_HUMAN High mobility group protein HMG-I/HMG-Y OS=Homo sapiens OX=9606 GN=HMGA1 PE=1 SV=3
5.780469	NA	FALSE	sp|P17152|TMM11_HUMAN Transmembrane protein 11, mitochondrial OS=Homo sapiens OX=9606 GN=TMEM11 PE=1 SV=1
5.24571	NA	FALSE	sp|P17174|AATC_HUMAN Aspartate aminotransferase, cytoplasmic OS=Homo sapiens OX=9606 GN=GOT1 PE=1 SV=3
5.288696	4.33973	FALSE	sp|P17252|KPCA_HUMAN Protein kinase C alpha type OS=Homo sapiens OX=9606 GN=PRKCA PE=1 SV=4
NA	5.509753	FALSE	sp|P17275|JUNB_HUMAN Transcription factor jun-B OS=Homo sapiens OX=9606 GN=JUNB PE=1 SV=1
6.692627	5.552035	FALSE	sp|P17301|ITA2_HUMAN Integrin alpha-2 OS=Homo sapiens OX=9606 GN=ITGA2 PE=1 SV=1
5.443685	NA	FALSE	sp|P17302|CXA1_HUMAN Gap junction alpha-1 protein OS=Homo sapiens OX=9606 GN=GJA1 PE=1 SV=2
NA	4.503477	FALSE	sp|P17480|UBF1_HUMAN Nucleolar transcription factor 1 OS=Homo sapiens OX=9606 GN=UBTF PE=1 SV=1
NA	4.658174	FALSE	sp|P17509|HXB6_HUMAN Homeobox protein Hox-B6 OS=Homo sapiens OX=9606 GN=HOXB6 PE=1 SV=4
6.013511	NA	FALSE	sp|P17568|NDUB7_HUMAN NADH dehydrogenase [ubiquinone] 1 beta subcomplex subunit 7 OS=Homo sapiens OX=9606 GN=NDUFB7 PE=1 SV=4
5.73033	NA	FALSE	sp|P17612|KAPCA_HUMAN cAMP-dependent protein kinase catalytic subunit alpha OS=Homo sapiens OX=9606 GN=PRKACA PE=1 SV=2
6.587397	5.191451	FALSE	sp|P17655|CAN2_HUMAN Calpain-2 catalytic subunit OS=Homo sapiens OX=9606 GN=CAPN2 PE=1 SV=6
4.870176	NA	FALSE	sp|P17661|DESM_HUMAN Desmin OS=Homo sapiens OX=9606 GN=DES PE=1 SV=3
5.574228	NA	FALSE	sp|P17812|PYRG1_HUMAN CTP synthase 1 OS=Homo sapiens OX=9606 GN=CTPS1 PE=1 SV=2
5.385928	NA	FALSE	sp|P17813|EGLN_HUMAN Endoglin OS=Homo sapiens OX=9606 GN=ENG PE=1 SV=2
6.481457	6.592277	FALSE	sp|P17844|DDX5_HUMAN Probable ATP-dependent RNA helicase DDX5 OS=Homo sapiens OX=9606 GN=DDX5 PE=1 SV=1
6.052732	NA	FALSE	sp|P17858|PFKAL_HUMAN ATP-dependent 6-phosphofructokinase, liver type OS=Homo sapiens OX=9606 GN=PFKL PE=1 SV=6
5.282758	NA	FALSE	sp|P17900|SAP3_HUMAN Ganglioside GM2 activator OS=Homo sapiens OX=9606 GN=GM2A PE=1 SV=4
6.68489	5.790039	FALSE	sp|P17931|LEG3_HUMAN Galectin-3 OS=Homo sapiens OX=9606 GN=LGALS3 PE=1 SV=5
6.149865	4.857465	FALSE	sp|P17980|PRS6A_HUMAN 26S proteasome regulatory subunit 6A OS=Homo sapiens OX=9606 GN=PSMC3 PE=1 SV=3
6.640114	5.511549	FALSE	sp|P17987|TCPA_HUMAN T-complex protein 1 subunit alpha OS=Homo sapiens OX=9606 GN=TCP1 PE=1 SV=1
6.024445	4.819597	FALSE	sp|P18031|PTN1_HUMAN Tyrosine-protein phosphatase non-receptor type 1 OS=Homo sapiens OX=9606 GN=PTPN1 PE=1 SV=1
6.18401	NA	FALSE	sp|P18077|RL35A_HUMAN 60S ribosomal protein L35a OS=Homo sapiens OX=9606 GN=RPL35A PE=1 SV=2
5.561686	NA	FALSE	sp|P18084|ITB5_HUMAN Integrin beta-5 OS=Homo sapiens OX=9606 GN=ITGB5 PE=1 SV=1
7.076203	5.813688	FALSE	sp|P18085|ARF4_HUMAN ADP-ribosylation factor 4 OS=Homo sapiens OX=9606 GN=ARF4 PE=1 SV=3
7.192902	5.775159	FALSE	sp|P18124|RL7_HUMAN 60S ribosomal protein L7 OS=Homo sapiens OX=9606 GN=RPL7 PE=1 SV=1
6.733037	5.961431	FALSE	sp|P18206|VINC_HUMAN Vinculin OS=Homo sapiens OX=9606 GN=VCL PE=1 SV=4
6.220579	5.001561	FALSE	sp|P18564|ITB6_HUMAN Integrin beta-6 OS=Homo sapiens OX=9606 GN=ITGB6 PE=1 SV=2
5.428928	4.267899	FALSE	sp|P18583|SON_HUMAN Protein SON OS=Homo sapiens OX=9606 GN=SON PE=1 SV=4
6.987072	5.828492	FALSE	sp|P18621|RL17_HUMAN 60S ribosomal protein L17 OS=Homo sapiens OX=9606 GN=RPL17 PE=1 SV=3
7.212028	6.101197	FALSE	sp|P18669|PGAM1_HUMAN Phosphoglycerate mutase 1 OS=Homo sapiens OX=9606 GN=PGAM1 PE=1 SV=2
6.134942	4.675201	FALSE	sp|P18754|RCC1_HUMAN Regulator of chromosome condensation OS=Homo sapiens OX=9606 GN=RCC1 PE=1 SV=1
4.635182	NA	FALSE	sp|P19174|PLCG1_HUMAN 1-phosphatidylinositol 4,5-bisphosphate phosphodiesterase gamma-1 OS=Homo sapiens OX=9606 GN=PLCG1 PE=1 SV=1
6.664266	5.462832	FALSE	sp|P19338|NUCL_HUMAN Nucleolin OS=Homo sapiens OX=9606 GN=NCL PE=1 SV=3
6.398114	5.356676	FALSE	sp|P19367|HXK1_HUMAN Hexokinase-1 OS=Homo sapiens OX=9606 GN=HK1 PE=1 SV=3
5.373151	5.151584	FALSE	sp|P19388|RPAB1_HUMAN DNA-directed RNA polymerases I, II, and III subunit RPABC1 OS=Homo sapiens OX=9606 GN=POLR2E PE=1 SV=4
5.874192	NA	FALSE	sp|P19404|NDUV2_HUMAN NADH dehydrogenase [ubiquinone] flavoprotein 2, mitochondrial OS=Homo sapiens OX=9606 GN=NDUFV2 PE=1 SV=2
4.147151	NA	FALSE	sp|P19447|ERCC3_HUMAN General transcription and DNA repair factor IIH helicase subunit XPB OS=Homo sapiens OX=9606 GN=ERCC3 PE=1 SV=1
5.575026	NA	FALSE	sp|P19525|E2AK2_HUMAN Interferon-induced, double-stranded RNA-activated protein kinase OS=Homo sapiens OX=9606 GN=EIF2AK2 PE=1 SV=2
6.226548	4.999261	FALSE	sp|P19623|SPEE_HUMAN Spermidine synthase OS=Homo sapiens OX=9606 GN=SRM PE=1 SV=1
5.7502	4.32609	FALSE	sp|P19784|CSK22_HUMAN Casein kinase II subunit alpha OS=Homo sapiens OX=9606 GN=CSNK2A2 PE=1 SV=1
4.622898	NA	FALSE	sp|P19838|NFKB1_HUMAN Nuclear factor NF-kappa-B p105 subunit OS=Homo sapiens OX=9606 GN=NFKB1 PE=1 SV=2
5.327992	NA	FALSE	sp|P20020|AT2B1_HUMAN Plasma membrane calcium-transporting ATPase 1 OS=Homo sapiens OX=9606 GN=ATP2B1 PE=1 SV=4
6.148294	4.726189	FALSE	sp|P20042|IF2B_HUMAN Eukaryotic translation initiation factor 2 subunit 2 OS=Homo sapiens OX=9606 GN=EIF2S2 PE=1 SV=2
5.736229	4.686958	FALSE	sp|P20073|ANXA7_HUMAN Annexin A7 OS=Homo sapiens OX=9606 GN=ANXA7 PE=1 SV=3
6.214128	4.897501	FALSE	sp|P20290|BTF3_HUMAN Transcription factor BTF3 OS=Homo sapiens OX=9606 GN=BTF3 PE=1 SV=1
5.843214	NA	FALSE	sp|P20336|RAB3A_HUMAN Ras-related protein Rab-3A OS=Homo sapiens OX=9606 GN=RAB3A PE=1 SV=1
5.533543	NA	FALSE	sp|P20337|RAB3B_HUMAN Ras-related protein Rab-3B OS=Homo sapiens OX=9606 GN=RAB3B PE=1 SV=2
7.178574	5.818826	FALSE	sp|P20340|RAB6A_HUMAN Ras-related protein Rab-6A OS=Homo sapiens OX=9606 GN=RAB6A PE=1 SV=3
6.546296	4.878303	FALSE	sp|P20618|PSB1_HUMAN Proteasome subunit beta type-1 OS=Homo sapiens OX=9606 GN=PSMB1 PE=1 SV=2
5.718635	NA	FALSE	sp|P20645|MPRD_HUMAN Cation-dependent mannose-6-phosphate receptor OS=Homo sapiens OX=9606 GN=M6PR PE=1 SV=1
6.642672	4.717862	FALSE	sp|P20700|LMNB1_HUMAN Lamin-B1 OS=Homo sapiens OX=9606 GN=LMNB1 PE=1 SV=2
5.582575	NA	FALSE	sp|P20810|ICAL_HUMAN Calpastatin OS=Homo sapiens OX=9606 GN=CAST PE=1 SV=4
3.823031	NA	FALSE	sp|P20929|NEBU_HUMAN Nebulin OS=Homo sapiens OX=9606 GN=NEB PE=1 SV=5
4.63732	NA	FALSE	sp|P20936|RASA1_HUMAN Ras GTPase-activating protein 1 OS=Homo sapiens OX=9606 GN=RASA1 PE=1 SV=1
5.436767	NA	FALSE	sp|P21266|GSTM3_HUMAN Glutathione S-transferase Mu 3 OS=Homo sapiens OX=9606 GN=GSTM3 PE=1 SV=3
5.811769	5.224999	FALSE	sp|P21281|VATB2_HUMAN V-type proton ATPase subunit B, brain isoform OS=Homo sapiens OX=9606 GN=ATP6V1B2 PE=1 SV=3
5.27637	NA	FALSE	sp|P21283|VATC1_HUMAN V-type proton ATPase subunit C 1 OS=Homo sapiens OX=9606 GN=ATP6V1C1 PE=1 SV=4
6.705667	NA	FALSE	sp|P21291|CSRP1_HUMAN Cysteine and glycine-rich protein 1 OS=Homo sapiens OX=9606 GN=CSRP1 PE=1 SV=3
7.377361	6.170467	FALSE	sp|P21333|FLNA_HUMAN Filamin-A OS=Homo sapiens OX=9606 GN=FLNA PE=1 SV=4
5.444388	NA	FALSE	sp|P21397|AOFA_HUMAN Amine oxidase [flavin-containing] A OS=Homo sapiens OX=9606 GN=MAOA PE=1 SV=1
5.85685	4.873024	FALSE	sp|P21399|ACOC_HUMAN Cytoplasmic aconitate hydratase OS=Homo sapiens OX=9606 GN=ACO1 PE=1 SV=3
6.911099	5.489537	FALSE	sp|P21589|5NTD_HUMAN 5-nucleotidase OS=Homo sapiens OX=9606 GN=NT5E PE=1 SV=1
7.523694	6.398096	FALSE	sp|P21796|VDAC1_HUMAN Voltage-dependent anion-selective channel protein 1 OS=Homo sapiens OX=9606 GN=VDAC1 PE=1 SV=2
6.226007	4.83837	FALSE	sp|P21912|SDHB_HUMAN Succinate dehydrogenase [ubiquinone] iron-sulfur subunit, mitochondrial OS=Homo sapiens OX=9606 GN=SDHB PE=1 SV=3
6.802062	NA	FALSE	sp|P21926|CD9_HUMAN CD9 antigen OS=Homo sapiens OX=9606 GN=CD9 PE=1 SV=4
6.612413	5.366498	FALSE	sp|P21964|COMT_HUMAN Catechol O-methyltransferase OS=Homo sapiens OX=9606 GN=COMT PE=1 SV=2
6.596333	5.588697	FALSE	sp|P21980|TGM2_HUMAN Protein-glutamine gamma-glutamyltransferase 2 OS=Homo sapiens OX=9606 GN=TGM2 PE=1 SV=2
5.259618	NA	FALSE	sp|P22059|OSBP1_HUMAN Oxysterol-binding protein 1 OS=Homo sapiens OX=9606 GN=OSBP PE=1 SV=1
6.154333	4.900225	FALSE	sp|P22061|PIMT_HUMAN Protein-L-isoaspartate(D-aspartate) O-methyltransferase OS=Homo sapiens OX=9606 GN=PCMT1 PE=1 SV=4
6.322343	5.035069	FALSE	sp|P22087|FBRL_HUMAN rRNA 2-O-methyltransferase fibrillarin OS=Homo sapiens OX=9606 GN=FBL PE=1 SV=2
6.121034	5.208791	FALSE	sp|P22090|RS4Y1_HUMAN 40S ribosomal protein S4, Y isoform 1 OS=Homo sapiens OX=9606 GN=RPS4Y1 PE=1 SV=2
5.378961	NA	FALSE	sp|P22102|PUR2_HUMAN Trifunctional purine biosynthetic protein adenosine-3 OS=Homo sapiens OX=9606 GN=GART PE=1 SV=1
6.063221	4.57771	FALSE	sp|P22234|PUR6_HUMAN Multifunctional protein ADE2 OS=Homo sapiens OX=9606 GN=PAICS PE=1 SV=3
6.671793	4.818371	FALSE	sp|P22307|NLTP_HUMAN Non-specific lipid-transfer protein OS=Homo sapiens OX=9606 GN=SCP2 PE=1 SV=2
6.398079	5.5595	FALSE	sp|P22314|UBA1_HUMAN Ubiquitin-like modifier-activating enzyme 1 OS=Homo sapiens OX=9606 GN=UBA1 PE=1 SV=3
6.897825	6.240874	FALSE	sp|P22392|NDKB_HUMAN Nucleoside diphosphate kinase B OS=Homo sapiens OX=9606 GN=NME2 PE=1 SV=1;sp|O60361|NDK8_HUMAN Putative nucleoside diphosphate kinase OS=Homo sapiens OX=9606 GN=NME2P1 PE=5 SV=1
5.62996	NA	FALSE	sp|P22570|ADRO_HUMAN NADPH:adrenodoxin oxidoreductase, mitochondrial OS=Homo sapiens OX=9606 GN=FDXR PE=1 SV=3
7.333125	6.491334	FALSE	sp|P22626|ROA2_HUMAN Heterogeneous nuclear ribonucleoproteins A2/B1 OS=Homo sapiens OX=9606 GN=HNRNPA2B1 PE=1 SV=2
4.632407	NA	FALSE	sp|P22670|RFX1_HUMAN MHC class II regulatory factor RFX1 OS=Homo sapiens OX=9606 GN=RFX1 PE=1 SV=2
6.695779	5.50664	FALSE	sp|P22695|QCR2_HUMAN Cytochrome b-c1 complex subunit 2, mitochondrial OS=Homo sapiens OX=9606 GN=UQCRC2 PE=1 SV=3
5.484343	NA	FALSE	sp|P22830|HEMH_HUMAN Ferrochelatase, mitochondrial OS=Homo sapiens OX=9606 GN=FECH PE=1 SV=2
5.6374	NA	FALSE	sp|P23193|TCEA1_HUMAN Transcription elongation factor A protein 1 OS=Homo sapiens OX=9606 GN=TCEA1 PE=1 SV=2;sp|Q15560|TCEA2_HUMAN Transcription elongation factor A protein 2 OS=Homo sapiens OX=9606 GN=TCEA2 PE=1 SV=1
6.660363	5.438748	FALSE	sp|P23219|PGH1_HUMAN Prostaglandin G/H synthase 1 OS=Homo sapiens OX=9606 GN=PTGS1 PE=1 SV=2
6.763031	5.866063	FALSE	sp|P23246|SFPQ_HUMAN Splicing factor, proline- and glutamine-rich OS=Homo sapiens OX=9606 GN=SFPQ PE=1 SV=2
4.977737	NA	FALSE	sp|Q9NRH3|TBG2_HUMAN Tubulin gamma-2 chain OS=Homo sapiens OX=9606 GN=TUBG2 PE=2 SV=1;sp|P23258|TBG1_HUMAN Tubulin gamma-1 chain OS=Homo sapiens OX=9606 GN=TUBG1 PE=1 SV=2
7.708786	6.517407	FALSE	sp|P23284|PPIB_HUMAN Peptidyl-prolyl cis-trans isomerase B OS=Homo sapiens OX=9606 GN=PPIB PE=1 SV=2
5.082857	NA	FALSE	sp|P23368|MAOM_HUMAN NAD-dependent malic enzyme, mitochondrial OS=Homo sapiens OX=9606 GN=ME2 PE=1 SV=1
6.450649	5.805963	FALSE	sp|P23381|SYWC_HUMAN Tryptophan--tRNA ligase, cytoplasmic OS=Homo sapiens OX=9606 GN=WARS1 PE=1 SV=2
7.170936	6.254137	FALSE	sp|P23396|RS3_HUMAN 40S ribosomal protein S3 OS=Homo sapiens OX=9606 GN=RPS3 PE=1 SV=2
5.705855	NA	FALSE	sp|P23434|GCSH_HUMAN Glycine cleavage system H protein, mitochondrial OS=Homo sapiens OX=9606 GN=GCSH PE=1 SV=2
6.218982	5.179437	FALSE	sp|P23526|SAHH_HUMAN Adenosylhomocysteinase OS=Homo sapiens OX=9606 GN=AHCY PE=1 SV=4
7.787056	7.023458	FALSE	sp|P23528|COF1_HUMAN Cofilin-1 OS=Homo sapiens OX=9606 GN=CFL1 PE=1 SV=3
5.673233	NA	FALSE	sp|P23588|IF4B_HUMAN Eukaryotic translation initiation factor 4B OS=Homo sapiens OX=9606 GN=EIF4B PE=1 SV=2
6.159808	4.968539	FALSE	sp|P23634|AT2B4_HUMAN Plasma membrane calcium-transporting ATPase 4 OS=Homo sapiens OX=9606 GN=ATP2B4 PE=1 SV=2
5.113409	NA	FALSE	sp|P23786|CPT2_HUMAN Carnitine O-palmitoyltransferase 2, mitochondrial OS=Homo sapiens OX=9606 GN=CPT2 PE=1 SV=2
5.950813	4.281647	FALSE	sp|P23919|KTHY_HUMAN Thymidylate kinase OS=Homo sapiens OX=9606 GN=DTYMK PE=1 SV=4
5.045753	4.413685	FALSE	sp|P23921|RIR1_HUMAN Ribonucleoside-diphosphate reductase large subunit OS=Homo sapiens OX=9606 GN=RRM1 PE=1 SV=1
5.744872	NA	FALSE	sp|P24310|CX7A1_HUMAN Cytochrome c oxidase subunit 7A1, mitochondrial OS=Homo sapiens OX=9606 GN=COX7A1 PE=1 SV=2
6.289745	NA	FALSE	sp|P24390|ERD21_HUMAN ER lumen protein-retaining receptor 1 OS=Homo sapiens OX=9606 GN=KDELR1 PE=1 SV=1
6.64704	5.056295	FALSE	sp|P24534|EF1B_HUMAN Elongation factor 1-beta OS=Homo sapiens OX=9606 GN=EEF1B2 PE=1 SV=3
6.700392	5.58688	FALSE	sp|P24539|AT5F1_HUMAN ATP synthase F(0) complex subunit B1, mitochondrial OS=Homo sapiens OX=9606 GN=ATP5PB PE=1 SV=2
5.910891	4.87414	FALSE	sp|P24557|THAS_HUMAN Thromboxane-A synthase OS=Homo sapiens OX=9606 GN=TBXAS1 PE=1 SV=3
5.81876	NA	FALSE	sp|P24666|PPAC_HUMAN Low molecular weight phosphotyrosine protein phosphatase OS=Homo sapiens OX=9606 GN=ACP1 PE=1 SV=3
6.526119	5.448413	FALSE	sp|P24752|THIL_HUMAN Acetyl-CoA acetyltransferase, mitochondrial OS=Homo sapiens OX=9606 GN=ACAT1 PE=1 SV=1
5.841635	NA	FALSE	sp|P24821|TENA_HUMAN Tenascin OS=Homo sapiens OX=9606 GN=TNC PE=1 SV=3
NA	5.553847	FALSE	sp|P24844|MYL9_HUMAN Myosin regulatory light polypeptide 9 OS=Homo sapiens OX=9606 GN=MYL9 PE=1 SV=4
NA	3.580275	FALSE	sp|P24928|RPB1_HUMAN DNA-directed RNA polymerase II subunit RPB1 OS=Homo sapiens OX=9606 GN=POLR2A PE=1 SV=2
4.884404	NA	FALSE	sp|P25116|PAR1_HUMAN Proteinase-activated receptor 1 OS=Homo sapiens OX=9606 GN=F2R PE=1 SV=2
5.389467	3.946482	FALSE	sp|P25205|MCM3_HUMAN DNA replication licensing factor MCM3 OS=Homo sapiens OX=9606 GN=MCM3 PE=1 SV=3
5.297454	NA	FALSE	sp|P25325|THTM_HUMAN 3-mercaptopyruvate sulfurtransferase OS=Homo sapiens OX=9606 GN=MPST PE=1 SV=3
7.321888	5.264841	FALSE	sp|P25398|RS12_HUMAN 40S ribosomal protein S12 OS=Homo sapiens OX=9606 GN=RPS12 PE=1 SV=3
4.587217	4.758942	FALSE	sp|P25440|BRD2_HUMAN Bromodomain-containing protein 2 OS=Homo sapiens OX=9606 GN=BRD2 PE=1 SV=2
5.796123	NA	FALSE	sp|P25445|TNR6_HUMAN Tumor necrosis factor receptor superfamily member 6 OS=Homo sapiens OX=9606 GN=FAS PE=1 SV=1
5.30882	NA	FALSE	sp|P25490|TYY1_HUMAN Transcriptional repressor protein YY1 OS=Homo sapiens OX=9606 GN=YY1 PE=1 SV=2;sp|O15391|TYY2_HUMAN Transcription factor YY2 OS=Homo sapiens OX=9606 GN=YY2 PE=2 SV=1
5.686797	4.43043	FALSE	sp|P25685|DNJB1_HUMAN DnaJ homolog subfamily B member 1 OS=Homo sapiens OX=9606 GN=DNAJB1 PE=1 SV=4
7.467771	6.30421	FALSE	sp|P25705|ATPA_HUMAN ATP synthase subunit alpha, mitochondrial OS=Homo sapiens OX=9606 GN=ATP5F1A PE=1 SV=1
6.357859	5.068186	FALSE	sp|P25786|PSA1_HUMAN Proteasome subunit alpha type-1 OS=Homo sapiens OX=9606 GN=PSMA1 PE=1 SV=1
6.136308	5.415808	FALSE	sp|P25787|PSA2_HUMAN Proteasome subunit alpha type-2 OS=Homo sapiens OX=9606 GN=PSMA2 PE=1 SV=2
6.036269	5.400745	FALSE	sp|P25788|PSA3_HUMAN Proteasome subunit alpha type-3 OS=Homo sapiens OX=9606 GN=PSMA3 PE=1 SV=2
6.448768	5.505381	FALSE	sp|P25789|PSA4_HUMAN Proteasome subunit alpha type-4 OS=Homo sapiens OX=9606 GN=PSMA4 PE=1 SV=1
4.663776	NA	FALSE	sp|P26006|ITA3_HUMAN Integrin alpha-3 OS=Homo sapiens OX=9606 GN=ITGA3 PE=1 SV=5
6.971512	6.239925	FALSE	sp|P26038|MOES_HUMAN Moesin OS=Homo sapiens OX=9606 GN=MSN PE=1 SV=3
5.911355	5.157003	FALSE	sp|P26196|DDX6_HUMAN Probable ATP-dependent RNA helicase DDX6 OS=Homo sapiens OX=9606 GN=DDX6 PE=1 SV=2
6.408884	4.988376	FALSE	sp|P26368|U2AF2_HUMAN Splicing factor U2AF 65 kDa subunit OS=Homo sapiens OX=9606 GN=U2AF2 PE=1 SV=4
7.441239	6.434537	FALSE	sp|P26373|RL13_HUMAN 60S ribosomal protein L13 OS=Homo sapiens OX=9606 GN=RPL13 PE=1 SV=4
5.694351	NA	FALSE	sp|P26440|IVD_HUMAN Isovaleryl-CoA dehydrogenase, mitochondrial OS=Homo sapiens OX=9606 GN=IVD PE=1 SV=2
5.898314	NA	FALSE	sp|P26447|S10A4_HUMAN Protein S100-A4 OS=Homo sapiens OX=9606 GN=S100A4 PE=1 SV=1
4.547578	4.542078	FALSE	sp|P26572|MGAT1_HUMAN Alpha-1,3-mannosyl-glycoprotein 2-beta-N-acetylglucosaminyltransferase OS=Homo sapiens OX=9606 GN=MGAT1 PE=1 SV=2
6.549984	NA	FALSE	sp|P26583|HMGB2_HUMAN High mobility group protein B2 OS=Homo sapiens OX=9606 GN=HMGB2 PE=1 SV=2
7.237041	5.893396	FALSE	sp|P26599|PTBP1_HUMAN Polypyrimidine tract-binding protein 1 OS=Homo sapiens OX=9606 GN=PTBP1 PE=1 SV=1
5.481801	4.77734	FALSE	sp|P26639|SYTC_HUMAN Threonine--tRNA ligase 1, cytoplasmic OS=Homo sapiens OX=9606 GN=TARS1 PE=1 SV=3
5.744144	4.716979	FALSE	sp|P26640|SYVC_HUMAN Valine--tRNA ligase OS=Homo sapiens OX=9606 GN=VARS1 PE=1 SV=4
6.896879	6.122609	FALSE	sp|P26641|EF1G_HUMAN Elongation factor 1-gamma OS=Homo sapiens OX=9606 GN=EEF1G PE=1 SV=3
6.697439	NA	FALSE	sp|P26885|FKBP2_HUMAN Peptidyl-prolyl cis-trans isomerase FKBP2 OS=Homo sapiens OX=9606 GN=FKBP2 PE=1 SV=2
7.145787	5.577526	FALSE	sp|P27105|STOM_HUMAN Erythrocyte band 7 integral membrane protein OS=Homo sapiens OX=9606 GN=STOM PE=1 SV=3
7.021933	5.73071	FALSE	sp|P27348|1433T_HUMAN 14-3-3 protein theta OS=Homo sapiens OX=9606 GN=YWHAQ PE=1 SV=1
5.043362	4.544849	FALSE	sp|P27361|MK03_HUMAN Mitogen-activated protein kinase 3 OS=Homo sapiens OX=9606 GN=MAPK3 PE=1 SV=4
6.028409	5.119553	FALSE	sp|P27487|DPP4_HUMAN Dipeptidyl peptidase 4 OS=Homo sapiens OX=9606 GN=DPP4 PE=1 SV=2
7.262237	6.415891	FALSE	sp|P27635|RL10_HUMAN 60S ribosomal protein L10 OS=Homo sapiens OX=9606 GN=RPL10 PE=1 SV=4
5.120113	4.474304	FALSE	sp|P27694|RFA1_HUMAN Replication protein A 70 kDa DNA-binding subunit OS=Homo sapiens OX=9606 GN=RPA1 PE=1 SV=2
6.16838	4.965122	FALSE	sp|P27695|APEX1_HUMAN DNA-(apurinic or apyrimidinic site) lyase OS=Homo sapiens OX=9606 GN=APEX1 PE=1 SV=2
5.465636	NA	FALSE	sp|P27701|CD82_HUMAN CD82 antigen OS=Homo sapiens OX=9606 GN=CD82 PE=1 SV=1
5.309204	3.795887	FALSE	sp|P27708|PYR1_HUMAN CAD protein OS=Homo sapiens OX=9606 GN=CAD PE=1 SV=3
8.044932	6.295677	FALSE	sp|P27797|CALR_HUMAN Calreticulin OS=Homo sapiens OX=9606 GN=CALR PE=1 SV=1
6.644064	4.757495	FALSE	sp|P27816|MAP4_HUMAN Microtubule-associated protein 4 OS=Homo sapiens OX=9606 GN=MAP4 PE=1 SV=3
7.335498	5.910603	FALSE	sp|P27824|CALX_HUMAN Calnexin OS=Homo sapiens OX=9606 GN=CANX PE=1 SV=2
5.653261	NA	FALSE	sp|P28062|PSB8_HUMAN Proteasome subunit beta type-8 OS=Homo sapiens OX=9606 GN=PSMB8 PE=1 SV=3
6.676273	5.198272	FALSE	sp|P28066|PSA5_HUMAN Proteasome subunit alpha type-5 OS=Homo sapiens OX=9606 GN=PSMA5 PE=1 SV=3
6.01157	5.198052	FALSE	sp|P28070|PSB4_HUMAN Proteasome subunit beta type-4 OS=Homo sapiens OX=9606 GN=PSMB4 PE=1 SV=4
5.887128	5.416707	FALSE	sp|P28072|PSB6_HUMAN Proteasome subunit beta type-6 OS=Homo sapiens OX=9606 GN=PSMB6 PE=1 SV=4
6.290168	5.256477	FALSE	sp|P28074|PSB5_HUMAN Proteasome subunit beta type-5 OS=Homo sapiens OX=9606 GN=PSMB5 PE=1 SV=3
5.270376	NA	FALSE	sp|P28161|GSTM2_HUMAN Glutathione S-transferase Mu 2 OS=Homo sapiens OX=9606 GN=GSTM2 PE=1 SV=2
5.639944	3.977065	FALSE	sp|P28288|ABCD3_HUMAN ATP-binding cassette sub-family D member 3 OS=Homo sapiens OX=9606 GN=ABCD3 PE=1 SV=1
6.014814	4.505923	FALSE	sp|P28331|NDUS1_HUMAN NADH-ubiquinone oxidoreductase 75 kDa subunit, mitochondrial OS=Homo sapiens OX=9606 GN=NDUFS1 PE=1 SV=3
6.113442	4.654128	FALSE	sp|P28482|MK01_HUMAN Mitogen-activated protein kinase 1 OS=Homo sapiens OX=9606 GN=MAPK1 PE=1 SV=3
5.975629	4.704219	FALSE	sp|P28838|AMPL_HUMAN Cytosol aminopeptidase OS=Homo sapiens OX=9606 GN=LAP3 PE=1 SV=3
5.778158	NA	FALSE	sp|P29144|TPP2_HUMAN Tripeptidyl-peptidase 2 OS=Homo sapiens OX=9606 GN=TPP2 PE=1 SV=4
5.081203	NA	FALSE	sp|P29218|IMPA1_HUMAN Inositol monophosphatase 1 OS=Homo sapiens OX=9606 GN=IMPA1 PE=1 SV=1
NA	4.990192	FALSE	sp|P29279|CCN2_HUMAN CCN family member 2 OS=Homo sapiens OX=9606 GN=CCN2 PE=1 SV=2
4.984464	4.260858	FALSE	sp|P29317|EPHA2_HUMAN Ephrin type-A receptor 2 OS=Homo sapiens OX=9606 GN=EPHA2 PE=1 SV=2
4.9572	4.029587	FALSE	sp|P29323|EPHB2_HUMAN Ephrin type-B receptor 2 OS=Homo sapiens OX=9606 GN=EPHB2 PE=1 SV=5
6.9368	5.943697	FALSE	sp|P29401|TKT_HUMAN Transketolase OS=Homo sapiens OX=9606 GN=TKT PE=1 SV=3
5.683164	4.267031	FALSE	sp|P29466|CASP1_HUMAN Caspase-1 OS=Homo sapiens OX=9606 GN=CASP1 PE=1 SV=1
6.982909	5.547171	FALSE	sp|P29692|EF1D_HUMAN Elongation factor 1-delta OS=Homo sapiens OX=9606 GN=EEF1D PE=1 SV=5
6.967187	4.438147	FALSE	sp|P29966|MARCS_HUMAN Myristoylated alanine-rich C-kinase substrate OS=Homo sapiens OX=9606 GN=MARCKS PE=1 SV=4
5.75732	NA	FALSE	sp|P29992|GNA11_HUMAN Guanine nucleotide-binding protein subunit alpha-11 OS=Homo sapiens OX=9606 GN=GNA11 PE=1 SV=2
4.760166	NA	FALSE	sp|P30038|AL4A1_HUMAN Delta-1-pyrroline-5-carboxylate dehydrogenase, mitochondrial OS=Homo sapiens OX=9606 GN=ALDH4A1 PE=1 SV=3
6.751541	5.98772	FALSE	sp|P30040|ERP29_HUMAN Endoplasmic reticulum resident protein 29 OS=Homo sapiens OX=9606 GN=ERP29 PE=1 SV=4
6.941129	5.87805	FALSE	sp|P30041|PRDX6_HUMAN Peroxiredoxin-6 OS=Homo sapiens OX=9606 GN=PRDX6 PE=1 SV=3
5.445246	NA	FALSE	sp|P30043|BLVRB_HUMAN Flavin reductase (NADPH) OS=Homo sapiens OX=9606 GN=BLVRB PE=1 SV=3
6.737026	4.643808	FALSE	sp|P30044|PRDX5_HUMAN Peroxiredoxin-5, mitochondrial OS=Homo sapiens OX=9606 GN=PRDX5 PE=1 SV=4
5.74153	NA	FALSE	sp|P30046|DOPD_HUMAN D-dopachrome decarboxylase OS=Homo sapiens OX=9606 GN=DDT PE=1 SV=3;sp|A6NHG4|DDTL_HUMAN D-dopachrome decarboxylase-like protein OS=Homo sapiens OX=9606 GN=DDTL PE=2 SV=1
6.506248	5.547947	FALSE	sp|P30048|PRDX3_HUMAN Thioredoxin-dependent peroxide reductase, mitochondrial OS=Homo sapiens OX=9606 GN=PRDX3 PE=1 SV=3
7.092124	NA	FALSE	sp|P30049|ATPD_HUMAN ATP synthase subunit delta, mitochondrial OS=Homo sapiens OX=9606 GN=ATP5F1D PE=1 SV=2
7.32108	6.09489	FALSE	sp|P30050|RL12_HUMAN 60S ribosomal protein L12 OS=Homo sapiens OX=9606 GN=RPL12 PE=1 SV=1
6.646845	5.495683	FALSE	sp|P30084|ECHM_HUMAN Enoyl-CoA hydratase, mitochondrial OS=Homo sapiens OX=9606 GN=ECHS1 PE=1 SV=4
6.167613	NA	FALSE	sp|P30085|KCY_HUMAN UMP-CMP kinase OS=Homo sapiens OX=9606 GN=CMPK1 PE=1 SV=3
6.732555	5.264062	FALSE	sp|P30086|PEBP1_HUMAN Phosphatidylethanolamine-binding protein 1 OS=Homo sapiens OX=9606 GN=PEBP1 PE=1 SV=3
7.61016	6.431846	FALSE	sp|P30101|PDIA3_HUMAN Protein disulfide-isomerase A3 OS=Homo sapiens OX=9606 GN=PDIA3 PE=1 SV=4
6.311245	5.156276	FALSE	sp|P30153|2AAA_HUMAN Serine/threonine-protein phosphatase 2A 65 kDa regulatory subunit A alpha isoform OS=Homo sapiens OX=9606 GN=PPP2R1A PE=1 SV=4
NA	5.51379	FALSE	sp|P30405|PPIF_HUMAN Peptidyl-prolyl cis-trans isomerase F, mitochondrial OS=Homo sapiens OX=9606 GN=PPIF PE=1 SV=1
6.979334	NA	FALSE	sp|P30408|T4S1_HUMAN Transmembrane 4 L6 family member 1 OS=Homo sapiens OX=9606 GN=TM4SF1 PE=1 SV=1
5.335518	NA	FALSE	sp|P30419|NMT1_HUMAN Glycylpeptide N-tetradecanoyltransferase 1 OS=Homo sapiens OX=9606 GN=NMT1 PE=1 SV=2
5.126326	NA	FALSE	sp|P30519|HMOX2_HUMAN Heme oxygenase 2 OS=Homo sapiens OX=9606 GN=HMOX2 PE=1 SV=2
5.730855	4.93928	FALSE	sp|P30520|PURA2_HUMAN Adenylosuccinate synthetase isozyme 2 OS=Homo sapiens OX=9606 GN=ADSS2 PE=1 SV=3
6.471688	NA	FALSE	sp|P30533|AMRP_HUMAN Alpha-2-macroglobulin receptor-associated protein OS=Homo sapiens OX=9606 GN=LRPAP1 PE=1 SV=1
6.194153	NA	FALSE	sp|P30536|TSPO_HUMAN Translocator protein OS=Homo sapiens OX=9606 GN=TSPO PE=1 SV=3
4.841566	NA	FALSE	sp|P30566|PUR8_HUMAN Adenylosuccinate lyase OS=Homo sapiens OX=9606 GN=ADSL PE=1 SV=2
4.505408	NA	FALSE	sp|P30622|CLIP1_HUMAN CAP-Gly domain-containing linker protein 1 OS=Homo sapiens OX=9606 GN=CLIP1 PE=1 SV=2
5.388421	NA	FALSE	sp|P30626|SORCN_HUMAN Sorcin OS=Homo sapiens OX=9606 GN=SRI PE=1 SV=1
5.158332	4.411872	FALSE	sp|P30740|ILEU_HUMAN Leukocyte elastase inhibitor OS=Homo sapiens OX=9606 GN=SERPINB1 PE=1 SV=1
5.197832	NA	FALSE	sp|P30837|AL1B1_HUMAN Aldehyde dehydrogenase X, mitochondrial OS=Homo sapiens OX=9606 GN=ALDH1B1 PE=1 SV=3
4.121461	4.083574	FALSE	sp|P30876|RPB2_HUMAN DNA-directed RNA polymerase II subunit RPB2 OS=Homo sapiens OX=9606 GN=POLR2B PE=1 SV=1
6.389414	5.102262	FALSE	sp|P31040|SDHA_HUMAN Succinate dehydrogenase [ubiquinone] flavoprotein subunit, mitochondrial OS=Homo sapiens OX=9606 GN=SDHA PE=1 SV=2
6.16717	4.588249	FALSE	sp|P31150|GDIA_HUMAN Rab GDP dissociation inhibitor alpha OS=Homo sapiens OX=9606 GN=GDI1 PE=1 SV=2
5.851454	4.946943	FALSE	sp|P31153|METK2_HUMAN S-adenosylmethionine synthase isoform type-2 OS=Homo sapiens OX=9606 GN=MAT2A PE=1 SV=1
4.799726	NA	FALSE	sp|P31323|KAP3_HUMAN cAMP-dependent protein kinase type II-beta regulatory subunit OS=Homo sapiens OX=9606 GN=PRKAR2B PE=1 SV=3
NA	5.296687	FALSE	sp|P31350|RIR2_HUMAN Ribonucleoside-diphosphate reductase subunit M2 OS=Homo sapiens OX=9606 GN=RRM2 PE=1 SV=1
NA	4.70092	FALSE	sp|P31431|SDC4_HUMAN Syndecan-4 OS=Homo sapiens OX=9606 GN=SDC4 PE=1 SV=2
6.025224	5.491544	FALSE	sp|P31689|DNJA1_HUMAN DnaJ homolog subfamily A member 1 OS=Homo sapiens OX=9606 GN=DNAJA1 PE=1 SV=2
6.942266	5.719505	FALSE	sp|P31930|QCR1_HUMAN Cytochrome b-c1 complex subunit 1, mitochondrial OS=Homo sapiens OX=9606 GN=UQCRC1 PE=1 SV=3
6.423377	4.9259	FALSE	sp|P31937|3HIDH_HUMAN 3-hydroxyisobutyrate dehydrogenase, mitochondrial OS=Homo sapiens OX=9606 GN=HIBADH PE=1 SV=2
6.142296	5.158	FALSE	sp|P31939|PUR9_HUMAN Bifunctional purine biosynthesis protein PURH OS=Homo sapiens OX=9606 GN=ATIC PE=1 SV=3
6.417239	5.960756	FALSE	sp|P31942|HNRH3_HUMAN Heterogeneous nuclear ribonucleoprotein H3 OS=Homo sapiens OX=9606 GN=HNRNPH3 PE=1 SV=2
7.201561	6.314604	FALSE	sp|P31943|HNRH1_HUMAN Heterogeneous nuclear ribonucleoprotein H OS=Homo sapiens OX=9606 GN=HNRNPH1 PE=1 SV=4
6.810837	5.672163	FALSE	sp|P31946|1433B_HUMAN 14-3-3 protein beta/alpha OS=Homo sapiens OX=9606 GN=YWHAB PE=1 SV=3
6.446195	4.900078	FALSE	sp|P31948|STIP1_HUMAN Stress-induced-phosphoprotein 1 OS=Homo sapiens OX=9606 GN=STIP1 PE=1 SV=1
7.543484	6.271865	FALSE	sp|P31949|S10AB_HUMAN Protein S100-A11 OS=Homo sapiens OX=9606 GN=S100A11 PE=1 SV=2
6.653396	5.050186	FALSE	sp|P32119|PRDX2_HUMAN Peroxiredoxin-2 OS=Homo sapiens OX=9606 GN=PRDX2 PE=1 SV=5
5.775348	NA	FALSE	sp|P32189|GLPK_HUMAN Glycerol kinase OS=Homo sapiens OX=9606 GN=GK PE=1 SV=3;sp|Q14409|GLPK3_HUMAN Glycerol kinase 3 OS=Homo sapiens OX=9606 GN=GK3P PE=2 SV=2
5.280601	NA	FALSE	sp|P32321|DCTD_HUMAN Deoxycytidylate deaminase OS=Homo sapiens OX=9606 GN=DCTD PE=1 SV=2
6.352703	5.131779	FALSE	sp|P32322|P5CR1_HUMAN Pyrroline-5-carboxylate reductase 1, mitochondrial OS=Homo sapiens OX=9606 GN=PYCR1 PE=1 SV=2
4.643689	NA	FALSE	sp|P32418|NAC1_HUMAN Sodium/calcium exchanger 1 OS=Homo sapiens OX=9606 GN=SLC8A1 PE=1 SV=3
5.273765	4.165066	FALSE	sp|P32455|GBP1_HUMAN Guanylate-binding protein 1 OS=Homo sapiens OX=9606 GN=GBP1 PE=1 SV=2
7.419427	7.50572	TRUE	sp|P32888|TRX1_HHV11 Triplex capsid protein 1 OS=Human herpesvirus 1 (strain 17) OX=10299 GN=TRX1 PE=1 SV=1
6.844955	5.675008	FALSE	sp|P32969|RL9_HUMAN 60S ribosomal protein L9 OS=Homo sapiens OX=9606 GN=RPL9 PE=1 SV=1
6.02792	NA	FALSE	sp|P33176|KINH_HUMAN Kinesin-1 heavy chain OS=Homo sapiens OX=9606 GN=KIF5B PE=1 SV=1
5.812987	4.348791	FALSE	sp|P33240|CSTF2_HUMAN Cleavage stimulation factor subunit 2 OS=Homo sapiens OX=9606 GN=CSTF2 PE=1 SV=1
5.901453	NA	FALSE	sp|P33316|DUT_HUMAN Deoxyuridine 5-triphosphate nucleotidohydrolase, mitochondrial OS=Homo sapiens OX=9606 GN=DUT PE=1 SV=4
5.985952	4.580663	FALSE	sp|P33527|MRP1_HUMAN Multidrug resistance-associated protein 1 OS=Homo sapiens OX=9606 GN=ABCC1 PE=1 SV=3
4.749149	NA	FALSE	sp|P33897|ABCD1_HUMAN ATP-binding cassette sub-family D member 1 OS=Homo sapiens OX=9606 GN=ABCD1 PE=1 SV=2
4.819722	NA	FALSE	sp|P33947|ERD22_HUMAN ER lumen protein-retaining receptor 2 OS=Homo sapiens OX=9606 GN=KDELR2 PE=1 SV=1
5.18523	4.087639	FALSE	sp|P33991|MCM4_HUMAN DNA replication licensing factor MCM4 OS=Homo sapiens OX=9606 GN=MCM4 PE=1 SV=5
4.559416	4.454189	FALSE	sp|P33992|MCM5_HUMAN DNA replication licensing factor MCM5 OS=Homo sapiens OX=9606 GN=MCM5 PE=1 SV=5
5.01603	NA	FALSE	sp|P33993|MCM7_HUMAN DNA replication licensing factor MCM7 OS=Homo sapiens OX=9606 GN=MCM7 PE=1 SV=4
5.318126	NA	FALSE	sp|P34059|GALNS_HUMAN N-acetylgalactosamine-6-sulfatase OS=Homo sapiens OX=9606 GN=GALNS PE=1 SV=1
5.474318	NA	FALSE	sp|P34741|SDC2_HUMAN Syndecan-2 OS=Homo sapiens OX=9606 GN=SDC2 PE=1 SV=2
6.312875	5.888982	FALSE	sp|P34897|GLYM_HUMAN Serine hydroxymethyltransferase, mitochondrial OS=Homo sapiens OX=9606 GN=SHMT2 PE=1 SV=3
6.25914	5.489523	FALSE	sp|P34932|HSP74_HUMAN Heat shock 70 kDa protein 4 OS=Homo sapiens OX=9606 GN=HSPA4 PE=1 SV=4
4.714061	4.11581	FALSE	sp|P35052|GPC1_HUMAN Glypican-1 OS=Homo sapiens OX=9606 GN=GPC1 PE=1 SV=2
6.390847	NA	FALSE	sp|P35080|PROF2_HUMAN Profilin-2 OS=Homo sapiens OX=9606 GN=PFN2 PE=1 SV=3
5.831217	5.251492	FALSE	sp|P35221|CTNA1_HUMAN Catenin alpha-1 OS=Homo sapiens OX=9606 GN=CTNNA1 PE=1 SV=1
5.469174	4.903519	FALSE	sp|P35222|CTNB1_HUMAN Catenin beta-1 OS=Homo sapiens OX=9606 GN=CTNNB1 PE=1 SV=1
6.615213	5.514495	FALSE	sp|P35232|PHB_HUMAN Prohibitin OS=Homo sapiens OX=9606 GN=PHB PE=1 SV=1
6.20355	5.281011	FALSE	sp|P35237|SPB6_HUMAN Serpin B6 OS=Homo sapiens OX=9606 GN=SERPINB6 PE=1 SV=3
5.815378	NA	FALSE	sp|P35241|RADI_HUMAN Radixin OS=Homo sapiens OX=9606 GN=RDX PE=1 SV=1
5.134942	NA	FALSE	sp|P35249|RFC4_HUMAN Replication factor C subunit 4 OS=Homo sapiens OX=9606 GN=RFC4 PE=1 SV=2
7.162116	6.123067	FALSE	sp|P35268|RL22_HUMAN 60S ribosomal protein L22 OS=Homo sapiens OX=9606 GN=RPL22 PE=1 SV=2
5.182358	NA	FALSE	sp|P35270|SPRE_HUMAN Sepiapterin reductase OS=Homo sapiens OX=9606 GN=SPR PE=1 SV=1
5.000911	NA	FALSE	sp|P35555|FBN1_HUMAN Fibrillin-1 OS=Homo sapiens OX=9606 GN=FBN1 PE=1 SV=4
7.320375	5.800635	FALSE	sp|P35579|MYH9_HUMAN Myosin-9 OS=Homo sapiens OX=9606 GN=MYH9 PE=1 SV=4
6.061264	NA	FALSE	sp|P35580|MYH10_HUMAN Myosin-10 OS=Homo sapiens OX=9606 GN=MYH10 PE=1 SV=3
5.967319	4.664369	FALSE	sp|P35606|COPB2_HUMAN Coatomer subunit beta OS=Homo sapiens OX=9606 GN=COPB2 PE=1 SV=2
5.474755	NA	FALSE	sp|P35610|SOAT1_HUMAN Sterol O-acyltransferase 1 OS=Homo sapiens OX=9606 GN=SOAT1 PE=1 SV=3
5.427859	4.228118	FALSE	sp|P35611|ADDA_HUMAN Alpha-adducin OS=Homo sapiens OX=9606 GN=ADD1 PE=1 SV=2
6.320769	5.68247	FALSE	sp|P35613|BASI_HUMAN Basigin OS=Homo sapiens OX=9606 GN=BSG PE=1 SV=2
NA	4.817307	FALSE	sp|P35625|TIMP3_HUMAN Metalloproteinase inhibitor 3 OS=Homo sapiens OX=9606 GN=TIMP3 PE=1 SV=2
6.558649	5.771823	FALSE	sp|P35637|FUS_HUMAN RNA-binding protein FUS OS=Homo sapiens OX=9606 GN=FUS PE=1 SV=1
5.298897	NA	FALSE	sp|P35658|NU214_HUMAN Nuclear pore complex protein Nup214 OS=Homo sapiens OX=9606 GN=NUP214 PE=1 SV=2
6.283098	NA	FALSE	sp|P35659|DEK_HUMAN Protein DEK OS=Homo sapiens OX=9606 GN=DEK PE=1 SV=1
6.479273	NA	FALSE	sp|P35754|GLRX1_HUMAN Glutaredoxin-1 OS=Homo sapiens OX=9606 GN=GLRX PE=1 SV=2
5.905434	4.452078	FALSE	sp|P35914|HMGCL_HUMAN Hydroxymethylglutaryl-CoA lyase, mitochondrial OS=Homo sapiens OX=9606 GN=HMGCL PE=1 SV=2
6.171873	4.630611	FALSE	sp|P35998|PRS7_HUMAN 26S proteasome regulatory subunit 7 OS=Homo sapiens OX=9606 GN=PSMC2 PE=1 SV=3
6.310948	5.547085	TRUE	sp|P36313|ICP34_HHV11 Neurovirulence factor ICP34.5 OS=Human herpesvirus 1 (strain 17) OX=10299 GN=ICP34.5 PE=1 SV=2
5.876732	NA	FALSE	sp|P36405|ARL3_HUMAN ADP-ribosylation factor-like protein 3 OS=Homo sapiens OX=9606 GN=ARL3 PE=1 SV=2
6.816553	5.586599	FALSE	sp|P36542|ATPG_HUMAN ATP synthase subunit gamma, mitochondrial OS=Homo sapiens OX=9606 GN=ATP5F1C PE=1 SV=1
5.695096	5.292234	FALSE	sp|P36543|VATE1_HUMAN V-type proton ATPase subunit E 1 OS=Homo sapiens OX=9606 GN=ATP6V1E1 PE=1 SV=1
5.756826	4.281124	FALSE	sp|P36551|HEM6_HUMAN Oxygen-dependent coproporphyrinogen-III oxidase, mitochondrial OS=Homo sapiens OX=9606 GN=CPOX PE=1 SV=3
7.202543	6.028896	FALSE	sp|P36578|RL4_HUMAN 60S ribosomal protein L4 OS=Homo sapiens OX=9606 GN=RPL4 PE=1 SV=5
6.249736	5.263044	FALSE	sp|P36776|LONM_HUMAN Lon protease homolog, mitochondrial OS=Homo sapiens OX=9606 GN=LONP1 PE=1 SV=2
5.226187	4.151768	FALSE	sp|P36871|PGM1_HUMAN Phosphoglucomutase-1 OS=Homo sapiens OX=9606 GN=PGM1 PE=1 SV=3
NA	4.607133	FALSE	sp|P36873|PP1G_HUMAN Serine/threonine-protein phosphatase PP1-gamma catalytic subunit OS=Homo sapiens OX=9606 GN=PPP1CC PE=1 SV=1
4.81187	NA	FALSE	sp|P36915|GNL1_HUMAN Guanine nucleotide-binding protein-like 1 OS=Homo sapiens OX=9606 GN=GNL1 PE=1 SV=2
6.446428	5.125806	FALSE	sp|P36957|ODO2_HUMAN Dihydrolipoyllysine-residue succinyltransferase component of 2-oxoglutarate dehydrogenase complex, mitochondrial OS=Homo sapiens OX=9606 GN=DLST PE=1 SV=4
6.799465	5.498972	FALSE	sp|P37059|DHB2_HUMAN Estradiol 17-beta-dehydrogenase 2 OS=Homo sapiens OX=9606 GN=HSD17B2 PE=1 SV=1
NA	5.446584	FALSE	sp|P37108|SRP14_HUMAN Signal recognition particle 14 kDa protein OS=Homo sapiens OX=9606 GN=SRP14 PE=1 SV=2
6.012795	NA	FALSE	sp|P37198|NUP62_HUMAN Nuclear pore glycoprotein p62 OS=Homo sapiens OX=9606 GN=NUP62 PE=1 SV=3
6.194653	NA	FALSE	sp|P37235|HPCL1_HUMAN Hippocalcin-like protein 1 OS=Homo sapiens OX=9606 GN=HPCAL1 PE=1 SV=3;sp|P84074|HPCA_HUMAN Neuron-specific calcium-binding protein hippocalcin OS=Homo sapiens OX=9606 GN=HPCA PE=1 SV=2
6.964288	5.659346	FALSE	sp|P37802|TAGL2_HUMAN Transgelin-2 OS=Homo sapiens OX=9606 GN=TAGLN2 PE=1 SV=3
6.665534	5.482645	FALSE	sp|P37837|TALDO_HUMAN Transaldolase OS=Homo sapiens OX=9606 GN=TALDO1 PE=1 SV=2
6.569421	4.764535	FALSE	sp|P38117|ETFB_HUMAN Electron transfer flavoprotein subunit beta OS=Homo sapiens OX=9606 GN=ETFB PE=1 SV=3
6.697064	5.63116	FALSE	sp|P38159|RBMX_HUMAN RNA-binding motif protein, X chromosome OS=Homo sapiens OX=9606 GN=RBMX PE=1 SV=3
4.670292	NA	FALSE	sp|P38435|VKGC_HUMAN Vitamin K-dependent gamma-carboxylase OS=Homo sapiens OX=9606 GN=GGCX PE=1 SV=2
5.97335	5.249516	FALSE	sp|P38606|VATA_HUMAN V-type proton ATPase catalytic subunit A OS=Homo sapiens OX=9606 GN=ATP6V1A PE=1 SV=2
7.185967	6.175048	FALSE	sp|P38646|GRP75_HUMAN Stress-70 protein, mitochondrial OS=Homo sapiens OX=9606 GN=HSPA9 PE=1 SV=2
6.013006	5.840953	FALSE	sp|P38919|IF4A3_HUMAN Eukaryotic initiation factor 4A-III OS=Homo sapiens OX=9606 GN=EIF4A3 PE=1 SV=4
7.009111	5.061754	FALSE	sp|P39019|RS19_HUMAN 40S ribosomal protein S19 OS=Homo sapiens OX=9606 GN=RPS19 PE=1 SV=2
7.037148	6.085683	FALSE	sp|P39023|RL3_HUMAN 60S ribosomal protein L3 OS=Homo sapiens OX=9606 GN=RPL3 PE=1 SV=2
5.082283	NA	FALSE	sp|P39060|COIA1_HUMAN Collagen alpha-1(XVIII) chain OS=Homo sapiens OX=9606 GN=COL18A1 PE=1 SV=5
6.782128	5.705573	FALSE	sp|P39656|OST48_HUMAN Dolichyl-diphosphooligosaccharide--protein glycosyltransferase 48 kDa subunit OS=Homo sapiens OX=9606 GN=DDOST PE=1 SV=4
5.697395	NA	FALSE	sp|P39748|FEN1_HUMAN Flap endonuclease 1 OS=Homo sapiens OX=9606 GN=FEN1 PE=1 SV=1
4.67207	NA	FALSE	sp|Q13948|CASP_HUMAN Protein CASP OS=Homo sapiens OX=9606 GN=CUX1 PE=1 SV=2;sp|P39880|CUX1_HUMAN Homeobox protein cut-like 1 OS=Homo sapiens OX=9606 GN=CUX1 PE=1 SV=3
6.01473	NA	FALSE	sp|P40121|CAPG_HUMAN Macrophage-capping protein OS=Homo sapiens OX=9606 GN=CAPG PE=1 SV=2
5.10551	NA	FALSE	sp|P40123|CAP2_HUMAN Adenylyl cyclase-associated protein 2 OS=Homo sapiens OX=9606 GN=CAP2 PE=1 SV=1
5.638988	NA	FALSE	sp|P40222|TXLNA_HUMAN Alpha-taxilin OS=Homo sapiens OX=9606 GN=TXLNA PE=1 SV=3
6.44548	5.510116	FALSE	sp|P40227|TCPZ_HUMAN T-complex protein 1 subunit zeta OS=Homo sapiens OX=9606 GN=CCT6A PE=1 SV=3
6.173769	NA	FALSE	sp|P40261|NNMT_HUMAN Nicotinamide N-methyltransferase OS=Homo sapiens OX=9606 GN=NNMT PE=1 SV=1
5.08404	NA	FALSE	sp|P40306|PSB10_HUMAN Proteasome subunit beta type-10 OS=Homo sapiens OX=9606 GN=PSMB10 PE=1 SV=1
6.662758	6.232361	FALSE	sp|P40429|RL13A_HUMAN 60S ribosomal protein L13a OS=Homo sapiens OX=9606 GN=RPL13A PE=1 SV=2
6.081059	NA	FALSE	sp|P40616|ARL1_HUMAN ADP-ribosylation factor-like protein 1 OS=Homo sapiens OX=9606 GN=ARL1 PE=1 SV=1
5.015402	4.166696	FALSE	sp|P40763|STAT3_HUMAN Signal transducer and activator of transcription 3 OS=Homo sapiens OX=9606 GN=STAT3 PE=1 SV=2
6.798126	5.822998	FALSE	sp|P40925|MDHC_HUMAN Malate dehydrogenase, cytoplasmic OS=Homo sapiens OX=9606 GN=MDH1 PE=1 SV=4
7.381656	6.391059	FALSE	sp|P40926|MDHM_HUMAN Malate dehydrogenase, mitochondrial OS=Homo sapiens OX=9606 GN=MDH2 PE=1 SV=3
6.74175	5.881168	FALSE	sp|P40939|ECHA_HUMAN Trifunctional enzyme subunit alpha, mitochondrial OS=Homo sapiens OX=9606 GN=HADHA PE=1 SV=2
6.382179	5.060736	FALSE	sp|P41091|IF2G_HUMAN Eukaryotic translation initiation factor 2 subunit 3 OS=Homo sapiens OX=9606 GN=EIF2S3 PE=1 SV=3;sp|Q2VIR3|IF2GL_HUMAN Eukaryotic translation initiation factor 2 subunit 3B OS=Homo sapiens OX=9606 GN=EIF2S3B PE=2 SV=2
NA	5.432071	FALSE	sp|P41134|ID1_HUMAN DNA-binding protein inhibitor ID-1 OS=Homo sapiens OX=9606 GN=ID1 PE=1 SV=3
5.070518	NA	FALSE	sp|P41223|BUD31_HUMAN Protein BUD31 homolog OS=Homo sapiens OX=9606 GN=BUD31 PE=1 SV=2
5.462907	4.422409	FALSE	sp|P41227|NAA10_HUMAN N-alpha-acetyltransferase 10 OS=Homo sapiens OX=9606 GN=NAA10 PE=1 SV=1
6.212134	4.803273	FALSE	sp|P41250|GARS_HUMAN Glycine--tRNA ligase OS=Homo sapiens OX=9606 GN=GARS1 PE=1 SV=3
5.946442	4.944512	FALSE	sp|P41252|SYIC_HUMAN Isoleucine--tRNA ligase, cytoplasmic OS=Homo sapiens OX=9606 GN=IARS1 PE=1 SV=2
6.60322	NA	FALSE	sp|P41567|EIF1_HUMAN Eukaryotic translation initiation factor 1 OS=Homo sapiens OX=9606 GN=EIF1 PE=1 SV=1;sp|O60739|EIF1B_HUMAN Eukaryotic translation initiation factor 1b OS=Homo sapiens OX=9606 GN=EIF1B PE=1 SV=2
5.626114	4.679846	FALSE	sp|P42025|ACTY_HUMAN Beta-centractin OS=Homo sapiens OX=9606 GN=ACTR1B PE=1 SV=1
6.124537	5.071256	FALSE	sp|P42126|ECI1_HUMAN Enoyl-CoA delta isomerase 1, mitochondrial OS=Homo sapiens OX=9606 GN=ECI1 PE=1 SV=1
5.117205	NA	FALSE	sp|P42166|LAP2A_HUMAN Lamina-associated polypeptide 2, isoform alpha OS=Homo sapiens OX=9606 GN=TMPO PE=1 SV=2
6.345629	4.62942	FALSE	sp|P42167|LAP2B_HUMAN Lamina-associated polypeptide 2, isoforms beta/gamma OS=Homo sapiens OX=9606 GN=TMPO PE=1 SV=2
5.741167	5.017618	FALSE	sp|P42224|STAT1_HUMAN Signal transducer and activator of transcription 1-alpha/beta OS=Homo sapiens OX=9606 GN=STAT1 PE=1 SV=2
4.682786	3.879675	FALSE	sp|P42285|MTREX_HUMAN Exosome RNA helicase MTR4 OS=Homo sapiens OX=9606 GN=MTREX PE=1 SV=3
3.623735	NA	FALSE	sp|P42345|MTOR_HUMAN Serine/threonine-protein kinase mTOR OS=Homo sapiens OX=9606 GN=MTOR PE=1 SV=1
7.26949	5.827731	FALSE	sp|P42677|RS27_HUMAN 40S ribosomal protein S27 OS=Homo sapiens OX=9606 GN=RPS27 PE=1 SV=3
5.032699	4.257703	FALSE	sp|P42704|LPPRC_HUMAN Leucine-rich PPR motif-containing protein, mitochondrial OS=Homo sapiens OX=9606 GN=LRPPRC PE=1 SV=3
6.642593	4.882211	FALSE	sp|P42765|THIM_HUMAN 3-ketoacyl-CoA thiolase, mitochondrial OS=Homo sapiens OX=9606 GN=ACAA2 PE=1 SV=2
NA	5.735375	FALSE	sp|P42766|RL35_HUMAN 60S ribosomal protein L35 OS=Homo sapiens OX=9606 GN=RPL35 PE=1 SV=2
6.115943	4.494085	FALSE	sp|P42785|PCP_HUMAN Lysosomal Pro-X carboxypeptidase OS=Homo sapiens OX=9606 GN=PRCP PE=1 SV=1
5.790855	NA	FALSE	sp|P42892|ECE1_HUMAN Endothelin-converting enzyme 1 OS=Homo sapiens OX=9606 GN=ECE1 PE=1 SV=2
5.826224	4.631393	FALSE	sp|P43034|LIS1_HUMAN Platelet-activating factor acetylhydrolase IB subunit alpha OS=Homo sapiens OX=9606 GN=PAFAH1B1 PE=1 SV=2
5.865507	4.464311	FALSE	sp|P43121|MUC18_HUMAN Cell surface glycoprotein MUC18 OS=Homo sapiens OX=9606 GN=MCAM PE=1 SV=2
4.771418	NA	FALSE	sp|P43155|CACP_HUMAN Carnitine O-acetyltransferase OS=Homo sapiens OX=9606 GN=CRAT PE=1 SV=5
6.298045	5.041985	FALSE	sp|P43243|MATR3_HUMAN Matrin-3 OS=Homo sapiens OX=9606 GN=MATR3 PE=1 SV=2
6.150357	4.919099	FALSE	sp|P43304|GPDM_HUMAN Glycerol-3-phosphate dehydrogenase, mitochondrial OS=Homo sapiens OX=9606 GN=GPD2 PE=1 SV=3
6.818793	NA	FALSE	sp|P43307|SSRA_HUMAN Translocon-associated protein subunit alpha OS=Homo sapiens OX=9606 GN=SSR1 PE=1 SV=3
5.815525	NA	FALSE	sp|P43487|RANG_HUMAN Ran-specific GTPase-activating protein OS=Homo sapiens OX=9606 GN=RANBP1 PE=1 SV=1
5.399397	NA	FALSE	sp|P43490|NAMPT_HUMAN Nicotinamide phosphoribosyltransferase OS=Homo sapiens OX=9606 GN=NAMPT PE=1 SV=1
5.930903	4.806838	FALSE	sp|P43686|PRS6B_HUMAN 26S proteasome regulatory subunit 6B OS=Homo sapiens OX=9606 GN=PSMC4 PE=1 SV=2
5.891638	4.628624	FALSE	sp|P43897|EFTS_HUMAN Elongation factor Ts, mitochondrial OS=Homo sapiens OX=9606 GN=TSFM PE=1 SV=2
6.052271	4.897033	FALSE	sp|P45877|PPIC_HUMAN Peptidyl-prolyl cis-trans isomerase C OS=Homo sapiens OX=9606 GN=PPIC PE=1 SV=1
7.189687	5.953054	FALSE	sp|P45880|VDAC2_HUMAN Voltage-dependent anion-selective channel protein 2 OS=Homo sapiens OX=9606 GN=VDAC2 PE=1 SV=2
4.857513	NA	FALSE	sp|P45954|ACDSB_HUMAN Short/branched chain specific acyl-CoA dehydrogenase, mitochondrial OS=Homo sapiens OX=9606 GN=ACADSB PE=1 SV=1
6.298657	5.117039	FALSE	sp|P45973|CBX5_HUMAN Chromobox protein homolog 5 OS=Homo sapiens OX=9606 GN=CBX5 PE=1 SV=1
5.751802	4.309119	FALSE	sp|P45974|UBP5_HUMAN Ubiquitin carboxyl-terminal hydrolase 5 OS=Homo sapiens OX=9606 GN=USP5 PE=1 SV=2
5.071145	NA	FALSE	sp|P46013|KI67_HUMAN Proliferation marker protein Ki-67 OS=Homo sapiens OX=9606 GN=MKI67 PE=1 SV=2
6.271354	5.817909	FALSE	sp|P46060|RAGP1_HUMAN Ran GTPase-activating protein 1 OS=Homo sapiens OX=9606 GN=RANGAP1 PE=1 SV=1
5.47179	4.104931	FALSE	sp|P46063|RECQ1_HUMAN ATP-dependent DNA helicase Q1 OS=Homo sapiens OX=9606 GN=RECQL PE=1 SV=3
5.536823	NA	FALSE	sp|P46087|NOP2_HUMAN Probable 28S rRNA (cytosine(4447)-C(5))-methyltransferase OS=Homo sapiens OX=9606 GN=NOP2 PE=1 SV=2
5.198135	NA	FALSE	sp|P46108|CRK_HUMAN Adapter molecule crk OS=Homo sapiens OX=9606 GN=CRK PE=1 SV=2
5.452354	NA	FALSE	sp|P46109|CRKL_HUMAN Crk-like protein OS=Homo sapiens OX=9606 GN=CRKL PE=1 SV=1
5.244153	4.226316	FALSE	sp|P46379|BAG6_HUMAN Large proline-rich protein BAG6 OS=Homo sapiens OX=9606 GN=BAG6 PE=1 SV=2
5.679055	4.61949	FALSE	sp|P46459|NSF_HUMAN Vesicle-fusing ATPase OS=Homo sapiens OX=9606 GN=NSF PE=1 SV=3
5.244549	4.35881	FALSE	sp|P46734|MP2K3_HUMAN Dual specificity mitogen-activated protein kinase kinase 3 OS=Homo sapiens OX=9606 GN=MAP2K3 PE=1 SV=2
7.444498	5.95614	FALSE	sp|P46776|RL27A_HUMAN 60S ribosomal protein L27a OS=Homo sapiens OX=9606 GN=RPL27A PE=1 SV=2
6.983288	6.341692	FALSE	sp|P46777|RL5_HUMAN 60S ribosomal protein L5 OS=Homo sapiens OX=9606 GN=RPL5 PE=1 SV=3
6.380971	6.403275	FALSE	sp|P46778|RL21_HUMAN 60S ribosomal protein L21 OS=Homo sapiens OX=9606 GN=RPL21 PE=1 SV=2
7.196038	6.326418	FALSE	sp|P46779|RL28_HUMAN 60S ribosomal protein L28 OS=Homo sapiens OX=9606 GN=RPL28 PE=1 SV=3
6.88869	6.157457	FALSE	sp|P46781|RS9_HUMAN 40S ribosomal protein S9 OS=Homo sapiens OX=9606 GN=RPS9 PE=1 SV=3
6.806377	6.046105	FALSE	sp|P46782|RS5_HUMAN 40S ribosomal protein S5 OS=Homo sapiens OX=9606 GN=RPS5 PE=1 SV=4
6.301225	5.75111	FALSE	sp|P46783|RS10_HUMAN 40S ribosomal protein S10 OS=Homo sapiens OX=9606 GN=RPS10 PE=1 SV=1;sp|Q9NQ39|RS10L_HUMAN Putative 40S ribosomal protein S10-like OS=Homo sapiens OX=9606 GN=RPS10P5 PE=5 SV=1
5.709261	NA	FALSE	sp|P46821|MAP1B_HUMAN Microtubule-associated protein 1B OS=Homo sapiens OX=9606 GN=MAP1B PE=1 SV=2
5.794418	NA	FALSE	sp|P46926|GNPI1_HUMAN Glucosamine-6-phosphate isomerase 1 OS=Homo sapiens OX=9606 GN=GNPDA1 PE=1 SV=1;sp|Q8TDQ7|GNPI2_HUMAN Glucosamine-6-phosphate isomerase 2 OS=Homo sapiens OX=9606 GN=GNPDA2 PE=1 SV=1
5.161787	NA	FALSE	sp|P46937|YAP1_HUMAN Transcriptional coactivator YAP1 OS=Homo sapiens OX=9606 GN=YAP1 PE=1 SV=2
5.877642	2.966179	FALSE	sp|P46939|UTRO_HUMAN Utrophin OS=Homo sapiens OX=9606 GN=UTRN PE=1 SV=2
6.521556	5.510558	FALSE	sp|P46940|IQGA1_HUMAN Ras GTPase-activating-like protein IQGAP1 OS=Homo sapiens OX=9606 GN=IQGAP1 PE=1 SV=1
5.872086	NA	FALSE	sp|P46976|GLYG_HUMAN Glycogenin-1 OS=Homo sapiens OX=9606 GN=GYG1 PE=1 SV=4
6.214897	4.432552	FALSE	sp|P46977|STT3A_HUMAN Dolichyl-diphosphooligosaccharide--protein glycosyltransferase subunit STT3A OS=Homo sapiens OX=9606 GN=STT3A PE=1 SV=2
6.677023	4.76159	FALSE	sp|P47755|CAZA2_HUMAN F-actin-capping protein subunit alpha-2 OS=Homo sapiens OX=9606 GN=CAPZA2 PE=1 SV=3
6.698944	5.627581	FALSE	sp|P47756|CAPZB_HUMAN F-actin-capping protein subunit beta OS=Homo sapiens OX=9606 GN=CAPZB PE=1 SV=4
5.743086	NA	FALSE	sp|P47813|IF1AX_HUMAN Eukaryotic translation initiation factor 1A, X-chromosomal OS=Homo sapiens OX=9606 GN=EIF1AX PE=1 SV=2;sp|O14602|IF1AY_HUMAN Eukaryotic translation initiation factor 1A, Y-chromosomal OS=Homo sapiens OX=9606 GN=EIF1AY PE=1 SV=4
5.691108	4.966986	FALSE	sp|P47897|SYQ_HUMAN Glutamine--tRNA ligase OS=Homo sapiens OX=9606 GN=QARS1 PE=1 SV=1
7.23264	5.939694	FALSE	sp|P47914|RL29_HUMAN 60S ribosomal protein L29 OS=Homo sapiens OX=9606 GN=RPL29 PE=1 SV=2
5.938134	4.880505	FALSE	sp|P47985|UCRI_HUMAN Cytochrome b-c1 complex subunit Rieske, mitochondrial OS=Homo sapiens OX=9606 GN=UQCRFS1 PE=1 SV=2;sp|P0C7P4|UCRIL_HUMAN Putative cytochrome b-c1 complex subunit Rieske-like protein 1 OS=Homo sapiens OX=9606 GN=UQCRFS1P1 PE=5 SV=1
6.689815	5.618466	FALSE	sp|P48047|ATPO_HUMAN ATP synthase subunit O, mitochondrial OS=Homo sapiens OX=9606 GN=ATP5PO PE=1 SV=1
5.477237	4.647715	FALSE	sp|P48059|LIMS1_HUMAN LIM and senescent cell antigen-like-containing domain protein 1 OS=Homo sapiens OX=9606 GN=LIMS1 PE=1 SV=4
5.312368	NA	FALSE	sp|P48060|GLIP1_HUMAN Glioma pathogenesis-related protein 1 OS=Homo sapiens OX=9606 GN=GLIPR1 PE=1 SV=3
4.338277	4.449015	FALSE	sp|P48147|PPCE_HUMAN Prolyl endopeptidase OS=Homo sapiens OX=9606 GN=PREP PE=1 SV=2
4.940741	NA	FALSE	sp|P48163|MAOX_HUMAN NADP-dependent malic enzyme OS=Homo sapiens OX=9606 GN=ME1 PE=1 SV=1
NA	5.571359	FALSE	sp|P48307|TFPI2_HUMAN Tissue factor pathway inhibitor 2 OS=Homo sapiens OX=9606 GN=TFPI2 PE=1 SV=1
6.212001	5.243485	FALSE	sp|P48444|COPD_HUMAN Coatomer subunit delta OS=Homo sapiens OX=9606 GN=ARCN1 PE=1 SV=1
5.318042	NA	FALSE	sp|P48449|ERG7_HUMAN Lanosterol synthase OS=Homo sapiens OX=9606 GN=LSS PE=1 SV=1
4.224688	NA	FALSE	sp|P48506|GSH1_HUMAN Glutamate--cysteine ligase catalytic subunit OS=Homo sapiens OX=9606 GN=GCLC PE=1 SV=2
5.508341	4.607841	FALSE	sp|P48556|PSMD8_HUMAN 26S proteasome non-ATPase regulatory subunit 8 OS=Homo sapiens OX=9606 GN=PSMD8 PE=1 SV=2
5.26257	NA	FALSE	sp|P48637|GSHB_HUMAN Glutathione synthetase OS=Homo sapiens OX=9606 GN=GSS PE=1 SV=1
6.452875	5.687377	FALSE	sp|P48643|TCPE_HUMAN T-complex protein 1 subunit epsilon OS=Homo sapiens OX=9606 GN=CCT5 PE=1 SV=1
5.551718	NA	FALSE	sp|P48651|PTSS1_HUMAN Phosphatidylserine synthase 1 OS=Homo sapiens OX=9606 GN=PTDSS1 PE=1 SV=1
6.793022	4.898478	FALSE	sp|P48681|NEST_HUMAN Nestin OS=Homo sapiens OX=9606 GN=NES PE=1 SV=2
NA	4.233326	FALSE	sp|Q8N752|KC1AL_HUMAN Casein kinase I isoform alpha-like OS=Homo sapiens OX=9606 GN=CSNK1A1L PE=2 SV=2;sp|P48729|KC1A_HUMAN Casein kinase I isoform alpha OS=Homo sapiens OX=9606 GN=CSNK1A1 PE=1 SV=2
6.515092	5.495433	FALSE	sp|P48735|IDHP_HUMAN Isocitrate dehydrogenase [NADP], mitochondrial OS=Homo sapiens OX=9606 GN=IDH2 PE=1 SV=2
5.326889	NA	FALSE	sp|P48739|PIPNB_HUMAN Phosphatidylinositol transfer protein beta isoform OS=Homo sapiens OX=9606 GN=PITPNB PE=1 SV=2
5.397731	4.800868	FALSE	sp|P48960|AGRE5_HUMAN Adhesion G protein-coupled receptor E5 OS=Homo sapiens OX=9606 GN=ADGRE5 PE=1 SV=4
5.975726	NA	FALSE	sp|P49006|MRP_HUMAN MARCKS-related protein OS=Homo sapiens OX=9606 GN=MARCKSL1 PE=1 SV=2
4.547959	NA	FALSE	sp|P49023|PAXI_HUMAN Paxillin OS=Homo sapiens OX=9606 GN=PXN PE=1 SV=3
5.984352	5.305631	FALSE	sp|P49189|AL9A1_HUMAN 4-trimethylaminobutyraldehyde dehydrogenase OS=Homo sapiens OX=9606 GN=ALDH9A1 PE=1 SV=3
6.611458	6.051307	FALSE	sp|P49207|RL34_HUMAN 60S ribosomal protein L34 OS=Homo sapiens OX=9606 GN=RPL34 PE=1 SV=3
6.46337	5.330008	FALSE	sp|P49257|LMAN1_HUMAN Protein ERGIC-53 OS=Homo sapiens OX=9606 GN=LMAN1 PE=1 SV=2
5.617996	4.105374	FALSE	sp|P49321|NASP_HUMAN Nuclear autoantigenic sperm protein OS=Homo sapiens OX=9606 GN=NASP PE=1 SV=2
6.037745	4.883644	FALSE	sp|P49327|FAS_HUMAN Fatty acid synthase OS=Homo sapiens OX=9606 GN=FASN PE=1 SV=3
4.441884	NA	FALSE	sp|P49354|FNTA_HUMAN Protein farnesyltransferase/geranylgeranyltransferase type-1 subunit alpha OS=Homo sapiens OX=9606 GN=FNTA PE=1 SV=1
6.698675	5.736986	FALSE	sp|P49368|TCPG_HUMAN T-complex protein 1 subunit gamma OS=Homo sapiens OX=9606 GN=CCT3 PE=1 SV=4
NA	4.165422	FALSE	sp|P49406|RM19_HUMAN 39S ribosomal protein L19, mitochondrial OS=Homo sapiens OX=9606 GN=MRPL19 PE=1 SV=2
6.578353	5.79141	FALSE	sp|P49411|EFTU_HUMAN Elongation factor Tu, mitochondrial OS=Homo sapiens OX=9606 GN=TUFM PE=1 SV=2
6.207715	4.984253	FALSE	sp|P49419|AL7A1_HUMAN Alpha-aminoadipic semialdehyde dehydrogenase OS=Homo sapiens OX=9606 GN=ALDH7A1 PE=1 SV=5
4.961131	NA	FALSE	sp|P49441|INPP_HUMAN Inositol polyphosphate 1-phosphatase OS=Homo sapiens OX=9606 GN=INPP1 PE=1 SV=1
6.3367	5.076203	FALSE	sp|P49458|SRP09_HUMAN Signal recognition particle 9 kDa protein OS=Homo sapiens OX=9606 GN=SRP9 PE=1 SV=2
5.539478	4.461003	FALSE	sp|P49588|SYAC_HUMAN Alanine--tRNA ligase, cytoplasmic OS=Homo sapiens OX=9606 GN=AARS1 PE=1 SV=2
5.774152	NA	FALSE	sp|P49589|SYCC_HUMAN Cysteine--tRNA ligase, cytoplasmic OS=Homo sapiens OX=9606 GN=CARS1 PE=1 SV=3
5.786134	4.735112	FALSE	sp|P49591|SYSC_HUMAN Serine--tRNA ligase, cytoplasmic OS=Homo sapiens OX=9606 GN=SARS1 PE=1 SV=3
5.299638	NA	FALSE	sp|P49662|CASP4_HUMAN Caspase-4 OS=Homo sapiens OX=9606 GN=CASP4 PE=1 SV=1;sp|P51878|CASP5_HUMAN Caspase-5 OS=Homo sapiens OX=9606 GN=CASP5 PE=1 SV=3
5.136847	NA	FALSE	sp|P49711|CTCF_HUMAN Transcriptional repressor CTCF OS=Homo sapiens OX=9606 GN=CTCF PE=1 SV=1
NA	5.106701	FALSE	sp|P49716|CEBPD_HUMAN CCAAT/enhancer-binding protein delta OS=Homo sapiens OX=9606 GN=CEBPD PE=1 SV=2
6.367486	5.738852	FALSE	sp|P49720|PSB3_HUMAN Proteasome subunit beta type-3 OS=Homo sapiens OX=9606 GN=PSMB3 PE=1 SV=2
6.576606	4.838005	FALSE	sp|P49721|PSB2_HUMAN Proteasome subunit beta type-2 OS=Homo sapiens OX=9606 GN=PSMB2 PE=1 SV=1
5.455043	NA	FALSE	sp|P49736|MCM2_HUMAN DNA replication licensing factor MCM2 OS=Homo sapiens OX=9606 GN=MCM2 PE=1 SV=4
6.271563	4.838156	FALSE	sp|P49748|ACADV_HUMAN Very long-chain specific acyl-CoA dehydrogenase, mitochondrial OS=Homo sapiens OX=9606 GN=ACADVL PE=1 SV=1
5.065841	4.004966	FALSE	sp|P49750|YLPM1_HUMAN YLP motif-containing protein 1 OS=Homo sapiens OX=9606 GN=YLPM1 PE=1 SV=4
6.5485	6.024198	FALSE	sp|P49755|TMEDA_HUMAN Transmembrane emp24 domain-containing protein 10 OS=Homo sapiens OX=9606 GN=TMED10 PE=1 SV=2
5.854191	4.393277	FALSE	sp|P49756|RBM25_HUMAN RNA-binding protein 25 OS=Homo sapiens OX=9606 GN=RBM25 PE=1 SV=3
5.623311	NA	FALSE	sp|P49757|NUMB_HUMAN Protein numb homolog OS=Homo sapiens OX=9606 GN=NUMB PE=1 SV=2
5.084433	NA	FALSE	sp|P49770|EI2BB_HUMAN Translation initiation factor eIF-2B subunit beta OS=Homo sapiens OX=9606 GN=EIF2B2 PE=1 SV=3
6.397957	NA	FALSE	sp|P49773|HINT1_HUMAN Histidine triad nucleotide-binding protein 1 OS=Homo sapiens OX=9606 GN=HINT1 PE=1 SV=2
4.91982	NA	FALSE	sp|P49790|NU153_HUMAN Nuclear pore complex protein Nup153 OS=Homo sapiens OX=9606 GN=NUP153 PE=1 SV=2
5.067926	3.663135	FALSE	sp|P49792|RBP2_HUMAN E3 SUMO-protein ligase RanBP2 OS=Homo sapiens OX=9606 GN=RANBP2 PE=1 SV=2
6.188338	NA	FALSE	sp|P49821|NDUV1_HUMAN NADH dehydrogenase [ubiquinone] flavoprotein 1, mitochondrial OS=Homo sapiens OX=9606 GN=NDUFV1 PE=1 SV=4
4.533225	NA	FALSE	sp|P49841|GSK3B_HUMAN Glycogen synthase kinase-3 beta OS=Homo sapiens OX=9606 GN=GSK3B PE=1 SV=2
4.814048	NA	FALSE	sp|P49902|5NTC_HUMAN Cytosolic purine 5-nucleotidase OS=Homo sapiens OX=9606 GN=NT5C2 PE=1 SV=1
5.547787	NA	FALSE	sp|P49903|SPS1_HUMAN Selenide, water dikinase 1 OS=Homo sapiens OX=9606 GN=SEPHS1 PE=1 SV=2
4.374767	NA	FALSE	sp|P49915|GUAA_HUMAN GMP synthase [glutamine-hydrolyzing] OS=Homo sapiens OX=9606 GN=GMPS PE=1 SV=1
5.39613	NA	FALSE	sp|P50148|GNAQ_HUMAN Guanine nucleotide-binding protein G(q) subunit alpha OS=Homo sapiens OX=9606 GN=GNAQ PE=1 SV=4
6.322219	4.90992	FALSE	sp|P50213|IDH3A_HUMAN Isocitrate dehydrogenase [NAD] subunit alpha, mitochondrial OS=Homo sapiens OX=9606 GN=IDH3A PE=1 SV=1
4.9922	NA	FALSE	sp|P50281|MMP14_HUMAN Matrix metalloproteinase-14 OS=Homo sapiens OX=9606 GN=MMP14 PE=1 SV=3
6.568565	5.818734	FALSE	sp|P50395|GDIB_HUMAN Rab GDP dissociation inhibitor beta OS=Homo sapiens OX=9606 GN=GDI2 PE=1 SV=2
6.71895	5.078674	FALSE	sp|P50402|EMD_HUMAN Emerin OS=Homo sapiens OX=9606 GN=EMD PE=1 SV=1
5.987465	4.763211	FALSE	sp|P50416|CPT1A_HUMAN Carnitine O-palmitoyltransferase 1, liver isoform OS=Homo sapiens OX=9606 GN=CPT1A PE=1 SV=2
7.736022	6.603079	FALSE	sp|P50454|SERPH_HUMAN Serpin H1 OS=Homo sapiens OX=9606 GN=SERPINH1 PE=1 SV=2
6.122969	5.463266	FALSE	sp|P50502|F10A1_HUMAN Hsc70-interacting protein OS=Homo sapiens OX=9606 GN=ST13 PE=1 SV=2;sp|Q8NFI4|F10A5_HUMAN Putative protein FAM10A5 OS=Homo sapiens OX=9606 GN=ST13P5 PE=5 SV=1
6.061377	NA	FALSE	sp|P50552|VASP_HUMAN Vasodilator-stimulated phosphoprotein OS=Homo sapiens OX=9606 GN=VASP PE=1 SV=3
5.419923	3.877625	FALSE	sp|P50570|DYN2_HUMAN Dynamin-2 OS=Homo sapiens OX=9606 GN=DNM2 PE=1 SV=2
5.345589	NA	FALSE	sp|P50579|MAP2_HUMAN Methionine aminopeptidase 2 OS=Homo sapiens OX=9606 GN=METAP2 PE=1 SV=1
4.753606	NA	FALSE	sp|P50750|CDK9_HUMAN Cyclin-dependent kinase 9 OS=Homo sapiens OX=9606 GN=CDK9 PE=1 SV=3
6.02849	5.153998	FALSE	sp|P50897|PPT1_HUMAN Palmitoyl-protein thioesterase 1 OS=Homo sapiens OX=9606 GN=PPT1 PE=1 SV=1
7.213969	6.61419	FALSE	sp|P50914|RL14_HUMAN 60S ribosomal protein L14 OS=Homo sapiens OX=9606 GN=RPL14 PE=1 SV=4
6.65606	5.669977	FALSE	sp|P50990|TCPQ_HUMAN T-complex protein 1 subunit theta OS=Homo sapiens OX=9606 GN=CCT8 PE=1 SV=4
6.455271	5.475235	FALSE	sp|P50991|TCPD_HUMAN T-complex protein 1 subunit delta OS=Homo sapiens OX=9606 GN=CCT4 PE=1 SV=4
6.187803	4.858946	FALSE	sp|P50995|ANX11_HUMAN Annexin A11 OS=Homo sapiens OX=9606 GN=ANXA11 PE=1 SV=1
5.931554	5.052348	FALSE	sp|P51114|FXR1_HUMAN Fragile X mental retardation syndrome-related protein 1 OS=Homo sapiens OX=9606 GN=FXR1 PE=1 SV=3
5.147151	NA	FALSE	sp|P51116|FXR2_HUMAN Fragile X mental retardation syndrome-related protein 2 OS=Homo sapiens OX=9606 GN=FXR2 PE=1 SV=2
6.770631	5.84294	FALSE	sp|P51148|RAB5C_HUMAN Ras-related protein Rab-5C OS=Homo sapiens OX=9606 GN=RAB5C PE=1 SV=2
7.23782	6.06748	FALSE	sp|P51149|RAB7A_HUMAN Ras-related protein Rab-7a OS=Homo sapiens OX=9606 GN=RAB7A PE=1 SV=1
4.621976	NA	FALSE	sp|P51151|RAB9A_HUMAN Ras-related protein Rab-9A OS=Homo sapiens OX=9606 GN=RAB9A PE=1 SV=1
5.963892	4.742128	FALSE	sp|P51153|RAB13_HUMAN Ras-related protein Rab-13 OS=Homo sapiens OX=9606 GN=RAB13 PE=1 SV=1
5.030154	NA	FALSE	sp|P51159|RB27A_HUMAN Ras-related protein Rab-27A OS=Homo sapiens OX=9606 GN=RAB27A PE=1 SV=3
5.340186	NA	FALSE	sp|P51452|DUS3_HUMAN Dual specificity protein phosphatase 3 OS=Homo sapiens OX=9606 GN=DUSP3 PE=1 SV=1
4.50073	NA	FALSE	sp|P51504|ZNF80_HUMAN Zinc finger protein 80 OS=Homo sapiens OX=9606 GN=ZNF80 PE=1 SV=2
5.094611	3.922814	FALSE	sp|P51532|SMCA4_HUMAN Transcription activator BRG1 OS=Homo sapiens OX=9606 GN=SMARCA4 PE=1 SV=2;sp|P51531|SMCA2_HUMAN Probable global transcription activator SNF2L2 OS=Homo sapiens OX=9606 GN=SMARCA2 PE=1 SV=2
6.117967	5.011528	FALSE	sp|P51553|IDH3G_HUMAN Isocitrate dehydrogenase [NAD] subunit gamma, mitochondrial OS=Homo sapiens OX=9606 GN=IDH3G PE=1 SV=1
5.17158	NA	FALSE	sp|P51570|GALK1_HUMAN Galactokinase OS=Homo sapiens OX=9606 GN=GALK1 PE=1 SV=1
7.16331	6.096875	FALSE	sp|P51571|SSRD_HUMAN Translocon-associated protein subunit delta OS=Homo sapiens OX=9606 GN=SSR4 PE=1 SV=1
6.57424	4.892801	FALSE	sp|P51572|BAP31_HUMAN B-cell receptor-associated protein 31 OS=Homo sapiens OX=9606 GN=BCAP31 PE=1 SV=3
5.246572	NA	FALSE	sp|P51608|MECP2_HUMAN Methyl-CpG-binding protein 2 OS=Homo sapiens OX=9606 GN=MECP2 PE=1 SV=1
4.761665	NA	FALSE	sp|P51610|HCFC1_HUMAN Host cell factor 1 OS=Homo sapiens OX=9606 GN=HCFC1 PE=1 SV=2
6.5619	NA	FALSE	sp|P51636|CAV2_HUMAN Caveolin-2 OS=Homo sapiens OX=9606 GN=CAV2 PE=1 SV=2
4.39912	NA	FALSE	sp|P51648|AL3A2_HUMAN Aldehyde dehydrogenase family 3 member A2 OS=Homo sapiens OX=9606 GN=ALDH3A2 PE=1 SV=1
6.480007	5.397192	FALSE	sp|P51659|DHB4_HUMAN Peroxisomal multifunctional enzyme type 2 OS=Homo sapiens OX=9606 GN=HSD17B4 PE=1 SV=3
5.869296	4.514959	FALSE	sp|P51665|PSMD7_HUMAN 26S proteasome non-ATPase regulatory subunit 7 OS=Homo sapiens OX=9606 GN=PSMD7 PE=1 SV=2
5.629175	4.339908	FALSE	sp|P51688|SPHM_HUMAN N-sulphoglucosamine sulphohydrolase OS=Homo sapiens OX=9606 GN=SGSH PE=1 SV=1
4.941203	NA	FALSE	sp|P51798|CLCN7_HUMAN H(+)/Cl(-) exchange transporter 7 OS=Homo sapiens OX=9606 GN=CLCN7 PE=1 SV=2
5.502946	4.542838	FALSE	sp|P51809|VAMP7_HUMAN Vesicle-associated membrane protein 7 OS=Homo sapiens OX=9606 GN=VAMP7 PE=1 SV=3
6.317332	NA	FALSE	sp|P51858|HDGF_HUMAN Hepatoma-derived growth factor OS=Homo sapiens OX=9606 GN=HDGF PE=1 SV=1
6.018659	NA	FALSE	sp|P51911|CNN1_HUMAN Calponin-1 OS=Homo sapiens OX=9606 GN=CNN1 PE=1 SV=2
6.484456	NA	FALSE	sp|P51970|NDUA8_HUMAN NADH dehydrogenase [ubiquinone] 1 alpha subcomplex subunit 8 OS=Homo sapiens OX=9606 GN=NDUFA8 PE=1 SV=3
6.929603	5.794753	FALSE	sp|P51991|ROA3_HUMAN Heterogeneous nuclear ribonucleoprotein A3 OS=Homo sapiens OX=9606 GN=HNRNPA3 PE=1 SV=2
6.594536	5.581438	FALSE	sp|P52209|6PGD_HUMAN 6-phosphogluconate dehydrogenase, decarboxylating OS=Homo sapiens OX=9606 GN=PGD PE=1 SV=3
6.720994	6.209863	FALSE	sp|P52272|HNRPM_HUMAN Heterogeneous nuclear ribonucleoprotein M OS=Homo sapiens OX=9606 GN=HNRNPM PE=1 SV=3
6.525498	5.772366	FALSE	sp|P52292|IMA1_HUMAN Importin subunit alpha-1 OS=Homo sapiens OX=9606 GN=KPNA2 PE=1 SV=1
5.376686	4.40608	FALSE	sp|P52294|IMA5_HUMAN Importin subunit alpha-5 OS=Homo sapiens OX=9606 GN=KPNA1 PE=1 SV=3
5.509686	NA	FALSE	sp|P52298|NCBP2_HUMAN Nuclear cap-binding protein subunit 2 OS=Homo sapiens OX=9606 GN=NCBP2 PE=1 SV=1
5.443466	NA	FALSE	sp|P52306|GDS1_HUMAN Rap1 GTPase-GDP dissociation stimulator 1 OS=Homo sapiens OX=9606 GN=RAP1GDS1 PE=1 SV=3
7.140571	5.719837	FALSE	sp|P52565|GDIR1_HUMAN Rho GDP-dissociation inhibitor 1 OS=Homo sapiens OX=9606 GN=ARHGDIA PE=1 SV=3
5.293738	NA	FALSE	sp|P52594|AGFG1_HUMAN Arf-GAP domain and FG repeat-containing protein 1 OS=Homo sapiens OX=9606 GN=AGFG1 PE=1 SV=2
6.557242	5.513271	FALSE	sp|P52597|HNRPF_HUMAN Heterogeneous nuclear ribonucleoprotein F OS=Homo sapiens OX=9606 GN=HNRNPF PE=1 SV=3
6.046612	NA	FALSE	sp|P52758|RIDA_HUMAN 2-iminobutanoate/2-iminopropanoate deaminase OS=Homo sapiens OX=9606 GN=RIDA PE=1 SV=1
5.939045	NA	FALSE	sp|P52788|SPSY_HUMAN Spermine synthase OS=Homo sapiens OX=9606 GN=SMS PE=1 SV=2
5.343802	NA	FALSE	sp|P52789|HXK2_HUMAN Hexokinase-2 OS=Homo sapiens OX=9606 GN=HK2 PE=1 SV=2
6.213571	NA	FALSE	sp|P52815|RM12_HUMAN 39S ribosomal protein L12, mitochondrial OS=Homo sapiens OX=9606 GN=MRPL12 PE=1 SV=2
4.495711	NA	FALSE	sp|P52888|THOP1_HUMAN Thimet oligopeptidase OS=Homo sapiens OX=9606 GN=THOP1 PE=1 SV=2
6.901856	5.662153	FALSE	sp|P52907|CAZA1_HUMAN F-actin-capping protein subunit alpha-1 OS=Homo sapiens OX=9606 GN=CAPZA1 PE=1 SV=3
6.744739	NA	FALSE	sp|P52926|HMGA2_HUMAN High mobility group protein HMGI-C OS=Homo sapiens OX=9606 GN=HMGA2 PE=1 SV=1
6.339829	NA	FALSE	sp|P52943|CRIP2_HUMAN Cysteine-rich protein 2 OS=Homo sapiens OX=9606 GN=CRIP2 PE=1 SV=1
5.253605	NA	FALSE	sp|P52948|NUP98_HUMAN Nuclear pore complex protein Nup98-Nup96 OS=Homo sapiens OX=9606 GN=NUP98 PE=1 SV=4
5.353108	NA	FALSE	sp|P53004|BIEA_HUMAN Biliverdin reductase A OS=Homo sapiens OX=9606 GN=BLVRA PE=1 SV=2
6.100818	5.347193	FALSE	sp|P53007|TXTP_HUMAN Tricarboxylate transport protein, mitochondrial OS=Homo sapiens OX=9606 GN=SLC25A1 PE=1 SV=2
4.769916	NA	FALSE	sp|P53041|PPP5_HUMAN Serine/threonine-protein phosphatase 5 OS=Homo sapiens OX=9606 GN=PPP5C PE=1 SV=1
6.311203	5.430269	FALSE	sp|P53396|ACLY_HUMAN ATP-citrate synthase OS=Homo sapiens OX=9606 GN=ACLY PE=1 SV=3
5.041906	NA	FALSE	sp|P53539|FOSB_HUMAN Protein fosB OS=Homo sapiens OX=9606 GN=FOSB PE=1 SV=1
5.155852	NA	FALSE	sp|P53582|MAP11_HUMAN Methionine aminopeptidase 1 OS=Homo sapiens OX=9606 GN=METAP1 PE=1 SV=2
6.630855	5.376102	FALSE	sp|P53597|SUCA_HUMAN Succinate--CoA ligase [ADP/GDP-forming] subunit alpha, mitochondrial OS=Homo sapiens OX=9606 GN=SUCLG1 PE=1 SV=4
6.349472	4.895704	FALSE	sp|P53618|COPB_HUMAN Coatomer subunit beta OS=Homo sapiens OX=9606 GN=COPB1 PE=1 SV=3
6.301377	5.31662	FALSE	sp|P53621|COPA_HUMAN Coatomer subunit alpha OS=Homo sapiens OX=9606 GN=COPA PE=1 SV=2
6.82996	6.063033	FALSE	sp|P53634|CATC_HUMAN Dipeptidyl peptidase 1 OS=Homo sapiens OX=9606 GN=CTSC PE=1 SV=2
6.219742	5.374693	FALSE	sp|P53680|AP2S1_HUMAN AP-2 complex subunit sigma OS=Homo sapiens OX=9606 GN=AP2S1 PE=1 SV=2
5.347564	NA	FALSE	sp|P53701|CCHL_HUMAN Cytochrome c-type heme lyase OS=Homo sapiens OX=9606 GN=HCCS PE=1 SV=1
NA	4.962535	FALSE	sp|P53801|PTTG_HUMAN Pituitary tumor-transforming gene 1 protein-interacting protein OS=Homo sapiens OX=9606 GN=PTTG1IP PE=1 SV=1
4.499357	4.872506	FALSE	sp|P53814|SMTN_HUMAN Smoothelin OS=Homo sapiens OX=9606 GN=SMTN PE=1 SV=7
NA	4.630845	FALSE	sp|P53990|IST1_HUMAN IST1 homolog OS=Homo sapiens OX=9606 GN=IST1 PE=1 SV=1
5.328257	4.131458	FALSE	sp|P53992|SC24C_HUMAN Protein transport protein Sec24C OS=Homo sapiens OX=9606 GN=SEC24C PE=1 SV=3
6.476571	NA	FALSE	sp|P53999|TCP4_HUMAN Activated RNA polymerase II transcriptional coactivator p15 OS=Homo sapiens OX=9606 GN=SUB1 PE=1 SV=3
5.34185	NA	FALSE	sp|P54105|ICLN_HUMAN Methylosome subunit pICln OS=Homo sapiens OX=9606 GN=CLNS1A PE=1 SV=1
6.117868	5.21982	FALSE	sp|P54136|SYRC_HUMAN Arginine--tRNA ligase, cytoplasmic OS=Homo sapiens OX=9606 GN=RARS1 PE=1 SV=2
5.007278	NA	FALSE	sp|P54289|CA2D1_HUMAN Voltage-dependent calcium channel subunit alpha-2/delta-1 OS=Homo sapiens OX=9606 GN=CACNA2D1 PE=1 SV=3
5.740686	4.237619	FALSE	sp|P54577|SYYC_HUMAN Tyrosine--tRNA ligase, cytoplasmic OS=Homo sapiens OX=9606 GN=YARS1 PE=1 SV=4
6.064233	5.02387	FALSE	sp|P54578|UBP14_HUMAN Ubiquitin carboxyl-terminal hydrolase 14 OS=Homo sapiens OX=9606 GN=USP14 PE=1 SV=3
5.172399	NA	FALSE	sp|P54619|AAKG1_HUMAN 5-AMP-activated protein kinase subunit gamma-1 OS=Homo sapiens OX=9606 GN=PRKAG1 PE=1 SV=1
6.271191	5.648779	FALSE	sp|P54652|HSP72_HUMAN Heat shock-related 70 kDa protein 2 OS=Homo sapiens OX=9606 GN=HSPA2 PE=1 SV=1
5.328216	4.275473	FALSE	sp|P54687|BCAT1_HUMAN Branched-chain-amino-acid aminotransferase, cytosolic OS=Homo sapiens OX=9606 GN=BCAT1 PE=1 SV=3
6.682046	5.663371	FALSE	sp|P54709|AT1B3_HUMAN Sodium/potassium-transporting ATPase subunit beta-3 OS=Homo sapiens OX=9606 GN=ATP1B3 PE=1 SV=1
6.210773	NA	FALSE	sp|P54727|RD23B_HUMAN UV excision repair protein RAD23 homolog B OS=Homo sapiens OX=9606 GN=RAD23B PE=1 SV=1
5.057019	NA	FALSE	sp|P54802|ANAG_HUMAN Alpha-N-acetylglucosaminidase OS=Homo sapiens OX=9606 GN=NAGLU PE=1 SV=2
6.430027	5.168144	FALSE	sp|P54819|KAD2_HUMAN Adenylate kinase 2, mitochondrial OS=Homo sapiens OX=9606 GN=AK2 PE=1 SV=2
6.519999	NA	FALSE	sp|P54852|EMP3_HUMAN Epithelial membrane protein 3 OS=Homo sapiens OX=9606 GN=EMP3 PE=1 SV=1
6.371659	5.665553	FALSE	sp|P54886|P5CS_HUMAN Delta-1-pyrroline-5-carboxylate synthase OS=Homo sapiens OX=9606 GN=ALDH18A1 PE=1 SV=2
6.161997	4.503082	FALSE	sp|P54920|SNAA_HUMAN Alpha-soluble NSF attachment protein OS=Homo sapiens OX=9606 GN=NAPA PE=1 SV=3
5.70034	4.193347	FALSE	sp|P55010|IF5_HUMAN Eukaryotic translation initiation factor 5 OS=Homo sapiens OX=9606 GN=EIF5 PE=1 SV=2
6.357763	NA	FALSE	sp|P55036|PSMD4_HUMAN 26S proteasome non-ATPase regulatory subunit 4 OS=Homo sapiens OX=9606 GN=PSMD4 PE=1 SV=1
5.276944	5.408257	FALSE	sp|P55042|RAD_HUMAN GTP-binding protein RAD OS=Homo sapiens OX=9606 GN=RRAD PE=1 SV=2
7.29979	6.397905	FALSE	sp|P55060|XPO2_HUMAN Exportin-2 OS=Homo sapiens OX=9606 GN=CSE1L PE=1 SV=3
7.020817	5.789426	FALSE	sp|P55072|TERA_HUMAN Transitional endoplasmic reticulum ATPase OS=Homo sapiens OX=9606 GN=VCP PE=1 SV=4
NA	4.552911	FALSE	sp|P55081|MFAP1_HUMAN Microfibrillar-associated protein 1 OS=Homo sapiens OX=9606 GN=MFAP1 PE=1 SV=2
6.825173	5.722543	FALSE	sp|P55084|ECHB_HUMAN Trifunctional enzyme subunit beta, mitochondrial OS=Homo sapiens OX=9606 GN=HADHB PE=1 SV=3
6.687377	NA	FALSE	sp|P55145|MANF_HUMAN Mesencephalic astrocyte-derived neurotrophic factor OS=Homo sapiens OX=9606 GN=MANF PE=1 SV=3
6.554816	5.400158	FALSE	sp|P55209|NP1L1_HUMAN Nucleosome assembly protein 1-like 1 OS=Homo sapiens OX=9606 GN=NAP1L1 PE=1 SV=1
4.738899	NA	FALSE	sp|P55263|ADK_HUMAN Adenosine kinase OS=Homo sapiens OX=9606 GN=ADK PE=1 SV=2
5.428572	NA	FALSE	sp|P55265|DSRAD_HUMAN Double-stranded RNA-specific adenosine deaminase OS=Homo sapiens OX=9606 GN=ADAR PE=1 SV=4
5.47019	NA	FALSE	sp|P55290|CAD13_HUMAN Cadherin-13 OS=Homo sapiens OX=9606 GN=CDH13 PE=1 SV=1
6.427875	4.945375	FALSE	sp|P55735|SEC13_HUMAN Protein SEC13 homolog OS=Homo sapiens OX=9606 GN=SEC13 PE=1 SV=3
6.293694	5.282237	FALSE	sp|P55769|NH2L1_HUMAN NHP2-like protein 1 OS=Homo sapiens OX=9606 GN=SNU13 PE=1 SV=3
5.218641	5.050032	FALSE	sp|P55786|PSA_HUMAN Puromycin-sensitive aminopeptidase OS=Homo sapiens OX=9606 GN=NPEPPS PE=1 SV=2;sp|A6NEC2|PSAL_HUMAN Puromycin-sensitive aminopeptidase-like protein OS=Homo sapiens OX=9606 GN=NPEPPSL1 PE=2 SV=3
6.325043	5.253798	FALSE	sp|P55795|HNRH2_HUMAN Heterogeneous nuclear ribonucleoprotein H2 OS=Homo sapiens OX=9606 GN=HNRNPH2 PE=1 SV=1
6.085754	NA	FALSE	sp|P55809|SCOT1_HUMAN Succinyl-CoA:3-ketoacid coenzyme A transferase 1, mitochondrial OS=Homo sapiens OX=9606 GN=OXCT1 PE=1 SV=1
6.078783	4.78031	FALSE	sp|P55884|EIF3B_HUMAN Eukaryotic translation initiation factor 3 subunit B OS=Homo sapiens OX=9606 GN=EIF3B PE=1 SV=3
4.878447	NA	FALSE	sp|P55899|FCGRN_HUMAN IgG receptor FcRn large subunit p51 OS=Homo sapiens OX=9606 GN=FCGRT PE=1 SV=1
6.729343	5.841072	FALSE	sp|P56134|ATPK_HUMAN ATP synthase subunit f, mitochondrial OS=Homo sapiens OX=9606 GN=ATP5MF PE=1 SV=3
NA	4.334313	FALSE	sp|P56182|RRP1_HUMAN Ribosomal RNA processing protein 1 homolog A OS=Homo sapiens OX=9606 GN=RRP1 PE=1 SV=1
5.532117	4.713222	FALSE	sp|P56192|SYMC_HUMAN Methionine--tRNA ligase, cytoplasmic OS=Homo sapiens OX=9606 GN=MARS1 PE=1 SV=2
6.052886	4.149188	FALSE	sp|P56199|ITA1_HUMAN Integrin alpha-1 OS=Homo sapiens OX=9606 GN=ITGA1 PE=1 SV=2
6.514216	NA	FALSE	sp|P56378|ATP68_HUMAN ATP synthase subunit ATP5MPL, mitochondrial OS=Homo sapiens OX=9606 GN=ATP5MPL PE=1 SV=1
6.051461	5.349375	FALSE	sp|Q5VTU8|AT5EL_HUMAN ATP synthase subunit epsilon-like protein, mitochondrial OS=Homo sapiens OX=9606 GN=ATP5F1EP2 PE=1 SV=1;sp|P56381|ATP5E_HUMAN ATP synthase subunit epsilon, mitochondrial OS=Homo sapiens OX=9606 GN=ATP5F1E PE=1 SV=2
6.216562	NA	FALSE	sp|P56385|ATP5I_HUMAN ATP synthase subunit e, mitochondrial OS=Homo sapiens OX=9606 GN=ATP5ME PE=1 SV=2
6.010215	5.165244	FALSE	sp|P56537|IF6_HUMAN Eukaryotic translation initiation factor 6 OS=Homo sapiens OX=9606 GN=EIF6 PE=1 SV=1
5.321184	NA	FALSE	sp|P56545|CTBP2_HUMAN C-terminal-binding protein 2 OS=Homo sapiens OX=9606 GN=CTBP2 PE=1 SV=1
6.089552	4.872954	FALSE	sp|P56556|NDUA6_HUMAN NADH dehydrogenase [ubiquinone] 1 alpha subcomplex subunit 6 OS=Homo sapiens OX=9606 GN=NDUFA6 PE=1 SV=4
4.651617	NA	FALSE	sp|P56589|PEX3_HUMAN Peroxisomal biogenesis factor 3 OS=Homo sapiens OX=9606 GN=PEX3 PE=1 SV=1
5.892262	5.286389	FALSE	sp|P57088|TMM33_HUMAN Transmembrane protein 33 OS=Homo sapiens OX=9606 GN=TMEM33 PE=1 SV=2
5.802432	NA	FALSE	sp|P57105|SYJ2B_HUMAN Synaptojanin-2-binding protein OS=Homo sapiens OX=9606 GN=SYNJ2BP PE=1 SV=2
5.220265	NA	FALSE	sp|P57740|NU107_HUMAN Nuclear pore complex protein Nup107 OS=Homo sapiens OX=9606 GN=NUP107 PE=1 SV=1
5.009196	NA	FALSE	sp|P57764|GSDMD_HUMAN Gasdermin-D OS=Homo sapiens OX=9606 GN=GSDMD PE=1 SV=1
5.980099	5.169057	FALSE	sp|P58546|MTPN_HUMAN Myotrophin OS=Homo sapiens OX=9606 GN=MTPN PE=1 SV=2
6.020195	NA	FALSE	sp|P59768|GBG2_HUMAN Guanine nucleotide-binding protein G(I)/G(S)/G(O) subunit gamma-2 OS=Homo sapiens OX=9606 GN=GNG2 PE=1 SV=2
7.046417	5.999635	FALSE	sp|P59998|ARPC4_HUMAN Actin-related protein 2/3 complex subunit 4 OS=Homo sapiens OX=9606 GN=ARPC4 PE=1 SV=3
6.86126	5.757009	FALSE	sp|P60033|CD81_HUMAN CD81 antigen OS=Homo sapiens OX=9606 GN=CD81 PE=1 SV=1
6.990894	5.719671	FALSE	sp|P60059|SC61G_HUMAN Protein transport protein Sec61 subunit gamma OS=Homo sapiens OX=9606 GN=SEC61G PE=1 SV=1
7.314752	5.995095	FALSE	sp|P60174|TPIS_HUMAN Triosephosphate isomerase OS=Homo sapiens OX=9606 GN=TPI1 PE=1 SV=3
6.061528	5.224766	FALSE	sp|P60228|EIF3E_HUMAN Eukaryotic translation initiation factor 3 subunit E OS=Homo sapiens OX=9606 GN=EIF3E PE=1 SV=1
7.075291	NA	FALSE	sp|P60468|SC61B_HUMAN Protein transport protein Sec61 subunit beta OS=Homo sapiens OX=9606 GN=SEC61B PE=1 SV=2
5.686475	NA	FALSE	sp|P60602|ROMO1_HUMAN Reactive oxygen species modulator 1 OS=Homo sapiens OX=9606 GN=ROMO1 PE=1 SV=1
6.097223	NA	FALSE	sp|P60604|UB2G2_HUMAN Ubiquitin-conjugating enzyme E2 G2 OS=Homo sapiens OX=9606 GN=UBE2G2 PE=1 SV=1
7.242367	6.494642	FALSE	sp|P60660|MYL6_HUMAN Myosin light polypeptide 6 OS=Homo sapiens OX=9606 GN=MYL6 PE=1 SV=2
7.002555	6.3295	FALSE	sp|P60842|IF4A1_HUMAN Eukaryotic initiation factor 4A-I OS=Homo sapiens OX=9606 GN=EIF4A1 PE=1 SV=1
7.092194	5.453975	FALSE	sp|P60866|RS20_HUMAN 40S ribosomal protein S20 OS=Homo sapiens OX=9606 GN=RPS20 PE=1 SV=1
5.556303	NA	FALSE	sp|P60891|PRPS1_HUMAN Ribose-phosphate pyrophosphokinase 1 OS=Homo sapiens OX=9606 GN=PRPS1 PE=1 SV=2
6.423	5.548782	FALSE	sp|P60900|PSA6_HUMAN Proteasome subunit alpha type-6 OS=Homo sapiens OX=9606 GN=PSMA6 PE=1 SV=1
7.444295	6.365881	FALSE	sp|P60903|S10AA_HUMAN Protein S100-A10 OS=Homo sapiens OX=9606 GN=S100A10 PE=1 SV=2
6.679709	5.928432	FALSE	sp|P60953|CDC42_HUMAN Cell division control protein 42 homolog OS=Homo sapiens OX=9606 GN=CDC42 PE=1 SV=2
6.708013	5.632862	FALSE	sp|P60981|DEST_HUMAN Destrin OS=Homo sapiens OX=9606 GN=DSTN PE=1 SV=3
6.041827	NA	FALSE	sp|P60983|GMFB_HUMAN Glia maturation factor beta OS=Homo sapiens OX=9606 GN=GMFB PE=1 SV=2
6.441789	5.3004	FALSE	sp|P61006|RAB8A_HUMAN Ras-related protein Rab-8A OS=Homo sapiens OX=9606 GN=RAB8A PE=1 SV=1
5.24269	4.823011	FALSE	sp|P61011|SRP54_HUMAN Signal recognition particle 54 kDa protein OS=Homo sapiens OX=9606 GN=SRP54 PE=1 SV=1
5.155913	NA	FALSE	sp|P61018|RAB4B_HUMAN Ras-related protein Rab-4B OS=Homo sapiens OX=9606 GN=RAB4B PE=1 SV=1
6.622546	5.839899	FALSE	sp|P61019|RAB2A_HUMAN Ras-related protein Rab-2A OS=Homo sapiens OX=9606 GN=RAB2A PE=1 SV=1
6.050496	NA	FALSE	sp|P61020|RAB5B_HUMAN Ras-related protein Rab-5B OS=Homo sapiens OX=9606 GN=RAB5B PE=1 SV=1
6.421192	5.695876	FALSE	sp|P61026|RAB10_HUMAN Ras-related protein Rab-10 OS=Homo sapiens OX=9606 GN=RAB10 PE=1 SV=1
6.285242	NA	FALSE	sp|P62837|UB2D2_HUMAN Ubiquitin-conjugating enzyme E2 D2 OS=Homo sapiens OX=9606 GN=UBE2D2 PE=1 SV=1;sp|P61077|UB2D3_HUMAN Ubiquitin-conjugating enzyme E2 D3 OS=Homo sapiens OX=9606 GN=UBE2D3 PE=1 SV=1;sp|Q9Y2X8|UB2D4_HUMAN Ubiquitin-conjugating enzyme E2
5.345335	NA	FALSE	sp|P61081|UBC12_HUMAN NEDD8-conjugating enzyme Ubc12 OS=Homo sapiens OX=9606 GN=UBE2M PE=1 SV=1
6.304943	NA	FALSE	sp|P61088|UBE2N_HUMAN Ubiquitin-conjugating enzyme E2 N OS=Homo sapiens OX=9606 GN=UBE2N PE=1 SV=1;sp|Q5JXB2|UE2NL_HUMAN Putative ubiquitin-conjugating enzyme E2 N-like OS=Homo sapiens OX=9606 GN=UBE2NL PE=1 SV=1
6.569468	4.610106	FALSE	sp|P61106|RAB14_HUMAN Ras-related protein Rab-14 OS=Homo sapiens OX=9606 GN=RAB14 PE=1 SV=4
6.799768	5.695333	FALSE	sp|P61158|ARP3_HUMAN Actin-related protein 3 OS=Homo sapiens OX=9606 GN=ACTR3 PE=1 SV=3
6.809472	5.762176	FALSE	sp|P61160|ARP2_HUMAN Actin-related protein 2 OS=Homo sapiens OX=9606 GN=ACTR2 PE=1 SV=1
6.490324	5.290858	FALSE	sp|P61163|ACTZ_HUMAN Alpha-centractin OS=Homo sapiens OX=9606 GN=ACTR1A PE=1 SV=1
5.60009	4.614939	FALSE	sp|P61201|CSN2_HUMAN COP9 signalosome complex subunit 2 OS=Homo sapiens OX=9606 GN=COPS2 PE=1 SV=1
7.168969	5.611851	FALSE	sp|P84077|ARF1_HUMAN ADP-ribosylation factor 1 OS=Homo sapiens OX=9606 GN=ARF1 PE=1 SV=2;sp|P61204|ARF3_HUMAN ADP-ribosylation factor 3 OS=Homo sapiens OX=9606 GN=ARF3 PE=1 SV=2
5.730823	4.283233	FALSE	sp|P61221|ABCE1_HUMAN ATP-binding cassette sub-family E member 1 OS=Homo sapiens OX=9606 GN=ABCE1 PE=1 SV=1
6.731734	5.484485	FALSE	sp|P61224|RAP1B_HUMAN Ras-related protein Rap-1b OS=Homo sapiens OX=9606 GN=RAP1B PE=1 SV=1;sp|A6NIZ1|RP1BL_HUMAN Ras-related protein Rap-1b-like protein OS=Homo sapiens OX=9606 PE=2 SV=1
5.460612	NA	FALSE	sp|P61225|RAP2B_HUMAN Ras-related protein Rap-2b OS=Homo sapiens OX=9606 GN=RAP2B PE=1 SV=1
7.25176	6.314962	FALSE	sp|P61247|RS3A_HUMAN 40S ribosomal protein S3a OS=Homo sapiens OX=9606 GN=RPS3A PE=1 SV=2
7.109781	6.440626	FALSE	sp|P61254|RL26_HUMAN 60S ribosomal protein L26 OS=Homo sapiens OX=9606 GN=RPL26 PE=1 SV=1
5.93586	NA	FALSE	sp|P61289|PSME3_HUMAN Proteasome activator complex subunit 3 OS=Homo sapiens OX=9606 GN=PSME3 PE=1 SV=1
6.899251	6.065094	FALSE	sp|P61313|RL15_HUMAN 60S ribosomal protein L15 OS=Homo sapiens OX=9606 GN=RPL15 PE=1 SV=2
7.106531	6.155518	FALSE	sp|P61353|RL27_HUMAN 60S ribosomal protein L27 OS=Homo sapiens OX=9606 GN=RPL27 PE=1 SV=2
6.061302	4.802986	FALSE	sp|P61421|VA0D1_HUMAN V-type proton ATPase subunit d 1 OS=Homo sapiens OX=9606 GN=ATP6V0D1 PE=1 SV=1
7.17196	6.34453	FALSE	sp|P61513|RL37A_HUMAN 60S ribosomal protein L37a OS=Homo sapiens OX=9606 GN=RPL37A PE=1 SV=2
6.962639	6.130237	FALSE	sp|P61586|RHOA_HUMAN Transforming protein RhoA OS=Homo sapiens OX=9606 GN=RHOA PE=1 SV=1
5.514322	5.446242	FALSE	sp|P61587|RND3_HUMAN Rho-related GTP-binding protein RhoE OS=Homo sapiens OX=9606 GN=RND3 PE=1 SV=1
7.535788	5.717246	FALSE	sp|P61604|CH10_HUMAN 10 kDa heat shock protein, mitochondrial OS=Homo sapiens OX=9606 GN=HSPE1 PE=1 SV=2
6.73142	5.212054	FALSE	sp|P61619|S61A1_HUMAN Protein transport protein Sec61 subunit alpha isoform 1 OS=Homo sapiens OX=9606 GN=SEC61A1 PE=1 SV=2
5.539101	NA	FALSE	sp|P61758|PFD3_HUMAN Prefoldin subunit 3 OS=Homo sapiens OX=9606 GN=VBP1 PE=1 SV=4
4.783024	NA	FALSE	sp|P61764|STXB1_HUMAN Syntaxin-binding protein 1 OS=Homo sapiens OX=9606 GN=STXBP1 PE=1 SV=1
6.530558	5.101128	FALSE	sp|P61803|DAD1_HUMAN Dolichyl-diphosphooligosaccharide--protein glycosyltransferase subunit DAD1 OS=Homo sapiens OX=9606 GN=DAD1 PE=1 SV=3
6.762641	5.144761	FALSE	sp|P61916|NPC2_HUMAN NPC intracellular cholesterol transporter 2 OS=Homo sapiens OX=9606 GN=NPC2 PE=1 SV=1
6.280442	5.512964	FALSE	sp|P61923|COPZ1_HUMAN Coatomer subunit zeta-1 OS=Homo sapiens OX=9606 GN=COPZ1 PE=1 SV=1
6.56011	6.650482	FALSE	sp|P61956|SUMO2_HUMAN Small ubiquitin-related modifier 2 OS=Homo sapiens OX=9606 GN=SUMO2 PE=1 SV=3
6.720697	NA	FALSE	sp|P61960|UFM1_HUMAN Ubiquitin-fold modifier 1 OS=Homo sapiens OX=9606 GN=UFM1 PE=1 SV=1
5.069076	NA	FALSE	sp|P61964|WDR5_HUMAN WD repeat-containing protein 5 OS=Homo sapiens OX=9606 GN=WDR5 PE=1 SV=1
5.535003	NA	FALSE	sp|P61966|AP1S1_HUMAN AP-1 complex subunit sigma-1A OS=Homo sapiens OX=9606 GN=AP1S1 PE=1 SV=1
6.357134	NA	FALSE	sp|P61970|NTF2_HUMAN Nuclear transport factor 2 OS=Homo sapiens OX=9606 GN=NUTF2 PE=1 SV=1
7.22282	6.043362	FALSE	sp|P61978|HNRPK_HUMAN Heterogeneous nuclear ribonucleoprotein K OS=Homo sapiens OX=9606 GN=HNRNPK PE=1 SV=1
6.198547	5.632113	FALSE	sp|P61981|1433G_HUMAN 14-3-3 protein gamma OS=Homo sapiens OX=9606 GN=YWHAG PE=1 SV=2
5.501703	4.604215	FALSE	sp|P62070|RRAS2_HUMAN Ras-related protein R-Ras2 OS=Homo sapiens OX=9606 GN=RRAS2 PE=1 SV=1
6.78306	6.198602	FALSE	sp|P62081|RS7_HUMAN 40S ribosomal protein S7 OS=Homo sapiens OX=9606 GN=RPS7 PE=1 SV=1
5.873193	4.665937	FALSE	sp|P62136|PP1A_HUMAN Serine/threonine-protein phosphatase PP1-alpha catalytic subunit OS=Homo sapiens OX=9606 GN=PPP1CA PE=1 SV=1
6.507262	4.968917	FALSE	sp|P62140|PP1B_HUMAN Serine/threonine-protein phosphatase PP1-beta catalytic subunit OS=Homo sapiens OX=9606 GN=PPP1CB PE=1 SV=3
6.008515	4.612466	FALSE	sp|P62191|PRS4_HUMAN 26S proteasome regulatory subunit 4 OS=Homo sapiens OX=9606 GN=PSMC1 PE=1 SV=1
6.305179	4.544515	FALSE	sp|P62195|PRS8_HUMAN 26S proteasome regulatory subunit 8 OS=Homo sapiens OX=9606 GN=PSMC5 PE=1 SV=1
7.295281	6.138902	FALSE	sp|P62241|RS8_HUMAN 40S ribosomal protein S8 OS=Homo sapiens OX=9606 GN=RPS8 PE=1 SV=2
6.88501	5.934741	FALSE	sp|P62244|RS15A_HUMAN 40S ribosomal protein S15a OS=Homo sapiens OX=9606 GN=RPS15A PE=1 SV=2
6.982226	6.14314	FALSE	sp|P62249|RS16_HUMAN 40S ribosomal protein S16 OS=Homo sapiens OX=9606 GN=RPS16 PE=1 SV=2
7.590541	6.20793	FALSE	sp|P62258|1433E_HUMAN 14-3-3 protein epsilon OS=Homo sapiens OX=9606 GN=YWHAE PE=1 SV=1
7.089234	6.331144	FALSE	sp|P62263|RS14_HUMAN 40S ribosomal protein S14 OS=Homo sapiens OX=9606 GN=RPS14 PE=1 SV=3
6.781087	5.824289	FALSE	sp|P62266|RS23_HUMAN 40S ribosomal protein S23 OS=Homo sapiens OX=9606 GN=RPS23 PE=1 SV=3
7.283052	5.670691	FALSE	sp|P62269|RS18_HUMAN 40S ribosomal protein S18 OS=Homo sapiens OX=9606 GN=RPS18 PE=1 SV=3
5.620833	5.669001	FALSE	sp|P62273|RS29_HUMAN 40S ribosomal protein S29 OS=Homo sapiens OX=9606 GN=RPS29 PE=1 SV=2
6.672329	6.009451	FALSE	sp|P62277|RS13_HUMAN 40S ribosomal protein S13 OS=Homo sapiens OX=9606 GN=RPS13 PE=1 SV=2
6.918355	6.231342	FALSE	sp|P62280|RS11_HUMAN 40S ribosomal protein S11 OS=Homo sapiens OX=9606 GN=RPS11 PE=1 SV=3
NA	5.720581	FALSE	sp|P62304|RUXE_HUMAN Small nuclear ribonucleoprotein E OS=Homo sapiens OX=9606 GN=SNRPE PE=1 SV=1
6.954228	5.318502	FALSE	sp|P62306|RUXF_HUMAN Small nuclear ribonucleoprotein F OS=Homo sapiens OX=9606 GN=SNRPF PE=1 SV=1
NA	5.228015	FALSE	sp|P62314|SMD1_HUMAN Small nuclear ribonucleoprotein Sm D1 OS=Homo sapiens OX=9606 GN=SNRPD1 PE=1 SV=1
6.776476	NA	FALSE	sp|P62316|SMD2_HUMAN Small nuclear ribonucleoprotein Sm D2 OS=Homo sapiens OX=9606 GN=SNRPD2 PE=1 SV=1
7.010893	5.549751	FALSE	sp|P62318|SMD3_HUMAN Small nuclear ribonucleoprotein Sm D3 OS=Homo sapiens OX=9606 GN=SNRPD3 PE=1 SV=1
NA	6.008898	FALSE	sp|P62328|TYB4_HUMAN Thymosin beta-4 OS=Homo sapiens OX=9606 GN=TMSB4X PE=1 SV=2
NA	4.777637	FALSE	sp|P62330|ARF6_HUMAN ADP-ribosylation factor 6 OS=Homo sapiens OX=9606 GN=ARF6 PE=1 SV=2
6.31205	4.878826	FALSE	sp|P62333|PRS10_HUMAN 26S proteasome regulatory subunit 10B OS=Homo sapiens OX=9606 GN=PSMC6 PE=1 SV=1
7.106497	6.407017	FALSE	sp|P62424|RL7A_HUMAN 60S ribosomal protein L7a OS=Homo sapiens OX=9606 GN=RPL7A PE=1 SV=2
6.044108	4.972961	FALSE	sp|P62495|ERF1_HUMAN Eukaryotic peptide chain release factor subunit 1 OS=Homo sapiens OX=9606 GN=ETF1 PE=1 SV=3
7.183668	6.046066	FALSE	sp|P62701|RS4X_HUMAN 40S ribosomal protein S4, X isoform OS=Homo sapiens OX=9606 GN=RPS4X PE=1 SV=2
6.359968	5.023541	FALSE	sp|P62714|PP2AB_HUMAN Serine/threonine-protein phosphatase 2A catalytic subunit beta isoform OS=Homo sapiens OX=9606 GN=PPP2CB PE=1 SV=1;sp|P67775|PP2AA_HUMAN Serine/threonine-protein phosphatase 2A catalytic subunit alpha isoform OS=Homo sapiens OX=9606 G
6.606457	5.673353	FALSE	sp|P62750|RL23A_HUMAN 60S ribosomal protein L23a OS=Homo sapiens OX=9606 GN=RPL23A PE=1 SV=1
5.948208	5.600178	FALSE	sp|P62753|RS6_HUMAN 40S ribosomal protein S6 OS=Homo sapiens OX=9606 GN=RPS6 PE=1 SV=1
8.825043	7.448273	FALSE	sp|P62805|H4_HUMAN Histone H4 OS=Homo sapiens OX=9606 GN=H4C1 PE=1 SV=2
6.204391	4.507249	FALSE	sp|P62820|RAB1A_HUMAN Ras-related protein Rab-1A OS=Homo sapiens OX=9606 GN=RAB1A PE=1 SV=3
6.853266	6.220003	FALSE	sp|P62826|RAN_HUMAN GTP-binding nuclear protein Ran OS=Homo sapiens OX=9606 GN=RAN PE=1 SV=3
7.180785	6.148078	FALSE	sp|P62829|RL23_HUMAN 60S ribosomal protein L23 OS=Homo sapiens OX=9606 GN=RPL23 PE=1 SV=1
6.304469	NA	FALSE	sp|P62841|RS15_HUMAN 40S ribosomal protein S15 OS=Homo sapiens OX=9606 GN=RPS15 PE=1 SV=2
6.307924	5.667322	FALSE	sp|P62847|RS24_HUMAN 40S ribosomal protein S24 OS=Homo sapiens OX=9606 GN=RPS24 PE=1 SV=1
7.155245	6.37716	FALSE	sp|P62851|RS25_HUMAN 40S ribosomal protein S25 OS=Homo sapiens OX=9606 GN=RPS25 PE=1 SV=1
7.121363	5.568002	FALSE	sp|P62854|RS26_HUMAN 40S ribosomal protein S26 OS=Homo sapiens OX=9606 GN=RPS26 PE=1 SV=3;sp|Q5JNZ5|RS26L_HUMAN Putative 40S ribosomal protein S26-like 1 OS=Homo sapiens OX=9606 GN=RPS26P11 PE=5 SV=1
7.072985	NA	FALSE	sp|P62857|RS28_HUMAN 40S ribosomal protein S28 OS=Homo sapiens OX=9606 GN=RPS28 PE=1 SV=1
6.789975	5.745044	FALSE	sp|P62873|GBB1_HUMAN Guanine nucleotide-binding protein G(I)/G(S)/G(T) subunit beta-1 OS=Homo sapiens OX=9606 GN=GNB1 PE=1 SV=3
6.087923	NA	FALSE	sp|P62877|RBX1_HUMAN E3 ubiquitin-protein ligase RBX1 OS=Homo sapiens OX=9606 GN=RBX1 PE=1 SV=1
6.488339	5.665534	FALSE	sp|P62879|GBB2_HUMAN Guanine nucleotide-binding protein G(I)/G(S)/G(T) subunit beta-2 OS=Homo sapiens OX=9606 GN=GNB2 PE=1 SV=3
7.27953	6.371142	FALSE	sp|P62888|RL30_HUMAN 60S ribosomal protein L30 OS=Homo sapiens OX=9606 GN=RPL30 PE=1 SV=2
6.921572	5.965526	FALSE	sp|P62899|RL31_HUMAN 60S ribosomal protein L31 OS=Homo sapiens OX=9606 GN=RPL31 PE=1 SV=1
7.108261	6.342344	FALSE	sp|P62906|RL10A_HUMAN 60S ribosomal protein L10a OS=Homo sapiens OX=9606 GN=RPL10A PE=1 SV=2
7.313023	5.83922	FALSE	sp|P62910|RL32_HUMAN 60S ribosomal protein L32 OS=Homo sapiens OX=9606 GN=RPL32 PE=1 SV=2
7.125319	6.327236	FALSE	sp|P62913|RL11_HUMAN 60S ribosomal protein L11 OS=Homo sapiens OX=9606 GN=RPL11 PE=1 SV=2
6.721572	6.372249	FALSE	sp|P62917|RL8_HUMAN 60S ribosomal protein L8 OS=Homo sapiens OX=9606 GN=RPL8 PE=1 SV=2
8.016866	6.749929	FALSE	sp|P62937|PPIA_HUMAN Peptidyl-prolyl cis-trans isomerase A OS=Homo sapiens OX=9606 GN=PPIA PE=1 SV=2
7.417754	5.787857	FALSE	sp|P62942|FKB1A_HUMAN Peptidyl-prolyl cis-trans isomerase FKBP1A OS=Homo sapiens OX=9606 GN=FKBP1A PE=1 SV=2
7.662711	7.549016	FALSE	sp|P62979|RS27A_HUMAN Ubiquitin-40S ribosomal protein S27a OS=Homo sapiens OX=9606 GN=RPS27A PE=1 SV=2;sp|P0CG47|UBB_HUMAN Polyubiquitin-B OS=Homo sapiens OX=9606 GN=UBB PE=1 SV=1;sp|P0CG48|UBC_HUMAN Polyubiquitin-C OS=Homo sapiens OX=9606 GN=UBC PE=1 SV=3
5.56196	4.561543	FALSE	sp|P62993|GRB2_HUMAN Growth factor receptor-bound protein 2 OS=Homo sapiens OX=9606 GN=GRB2 PE=1 SV=1
6.518145	5.345844	FALSE	sp|P62995|TRA2B_HUMAN Transformer-2 protein homolog beta OS=Homo sapiens OX=9606 GN=TRA2B PE=1 SV=1
6.514123	6.026819	FALSE	sp|P63000|RAC1_HUMAN Ras-related C3 botulinum toxin substrate 1 OS=Homo sapiens OX=9606 GN=RAC1 PE=1 SV=1;sp|P60763|RAC3_HUMAN Ras-related C3 botulinum toxin substrate 3 OS=Homo sapiens OX=9606 GN=RAC3 PE=1 SV=1;sp|P15153|RAC2_HUMAN Ras-related C3 botulinu
6.657935	5.321868	FALSE	sp|P63010|AP2B1_HUMAN AP-2 complex subunit beta OS=Homo sapiens OX=9606 GN=AP2B1 PE=1 SV=1
6.083216	4.944098	FALSE	sp|P63092|GNAS2_HUMAN Guanine nucleotide-binding protein G(s) subunit alpha isoforms short OS=Homo sapiens OX=9606 GN=GNAS PE=1 SV=1;sp|Q5JWF2|GNAS1_HUMAN Guanine nucleotide-binding protein G(s) subunit alpha isoforms XLas OS=Homo sapiens OX=9606 GN=GNAS P
5.591855	4.967187	FALSE	sp|P63096|GNAI1_HUMAN Guanine nucleotide-binding protein G(i) subunit alpha-1 OS=Homo sapiens OX=9606 GN=GNAI1 PE=1 SV=2
7.360006	6.194459	FALSE	sp|P63104|1433Z_HUMAN 14-3-3 protein zeta/delta OS=Homo sapiens OX=9606 GN=YWHAZ PE=1 SV=1
5.181872	4.514999	FALSE	sp|P63151|2ABA_HUMAN Serine/threonine-protein phosphatase 2A 55 kDa regulatory subunit B alpha isoform OS=Homo sapiens OX=9606 GN=PPP2R2A PE=1 SV=1;sp|Q00005|2ABB_HUMAN Serine/threonine-protein phosphatase 2A 55 kDa regulatory subunit B beta isoform OS=Hom
5.446755	5.220448	FALSE	sp|P63165|SUMO1_HUMAN Small ubiquitin-related modifier 1 OS=Homo sapiens OX=9606 GN=SUMO1 PE=1 SV=1;sp|G2XKQ0|SUMO5_HUMAN Small ubiquitin-related modifier 5 OS=Homo sapiens OX=9606 GN=SUMO1P1 PE=1 SV=2
7.134241	5.929506	FALSE	sp|P63167|DYL1_HUMAN Dynein light chain 1, cytoplasmic OS=Homo sapiens OX=9606 GN=DYNLL1 PE=1 SV=1
5.41335	NA	FALSE	sp|P63172|DYLT1_HUMAN Dynein light chain Tctex-type 1 OS=Homo sapiens OX=9606 GN=DYNLT1 PE=1 SV=1
6.886525	5.814441	FALSE	sp|P63173|RL38_HUMAN 60S ribosomal protein L38 OS=Homo sapiens OX=9606 GN=RPL38 PE=1 SV=2
5.710194	5.662399	FALSE	sp|P63208|SKP1_HUMAN S-phase kinase-associated protein 1 OS=Homo sapiens OX=9606 GN=SKP1 PE=1 SV=2
5.956951	NA	FALSE	sp|P63218|GBG5_HUMAN Guanine nucleotide-binding protein G(I)/G(S)/G(O) subunit gamma-5 OS=Homo sapiens OX=9606 GN=GNG5 PE=1 SV=3
6.874986	NA	FALSE	sp|P63220|RS21_HUMAN 40S ribosomal protein S21 OS=Homo sapiens OX=9606 GN=RPS21 PE=1 SV=1
6.567567	5.90863	FALSE	sp|P63241|IF5A1_HUMAN Eukaryotic translation initiation factor 5A-1 OS=Homo sapiens OX=9606 GN=EIF5A PE=1 SV=2;sp|Q6IS14|IF5AL_HUMAN Eukaryotic translation initiation factor 5A-1-like OS=Homo sapiens OX=9606 GN=EIF5AL1 PE=2 SV=2;sp|Q9GZV4|IF5A2_HUMAN Eukar
6.810501	6.266373	FALSE	sp|P63244|RACK1_HUMAN Receptor of activated protein C kinase 1 OS=Homo sapiens OX=9606 GN=RACK1 PE=1 SV=3
8.7272	8.04747	FALSE	sp|P63261|ACTG_HUMAN Actin, cytoplasmic 2 OS=Homo sapiens OX=9606 GN=ACTG1 PE=1 SV=1
5.832783	NA	FALSE	sp|P63279|UBC9_HUMAN SUMO-conjugating enzyme UBC9 OS=Homo sapiens OX=9606 GN=UBE2I PE=1 SV=1
6.991009	5.137069	FALSE	sp|P67809|YBOX1_HUMAN Y-box-binding protein 1 OS=Homo sapiens OX=9606 GN=YBX1 PE=1 SV=3
NA	5.269046	FALSE	sp|P67812|SC11A_HUMAN Signal peptidase complex catalytic subunit SEC11A OS=Homo sapiens OX=9606 GN=SEC11A PE=1 SV=1
6.341533	5.745067	FALSE	sp|P67870|CSK2B_HUMAN Casein kinase II subunit beta OS=Homo sapiens OX=9606 GN=CSNK2B PE=1 SV=1
7.073205	6.272259	FALSE	sp|P67936|TPM4_HUMAN Tropomyosin alpha-4 chain OS=Homo sapiens OX=9606 GN=TPM4 PE=1 SV=3
7.819978	6.932955	FALSE	sp|P68032|ACTC_HUMAN Actin, alpha cardiac muscle 1 OS=Homo sapiens OX=9606 GN=ACTC1 PE=1 SV=1;sp|P62736|ACTA_HUMAN Actin, aortic smooth muscle OS=Homo sapiens OX=9606 GN=ACTA2 PE=1 SV=1;sp|P63267|ACTH_HUMAN Actin, gamma-enteric smooth muscle OS=Homo sapien
6.280351	NA	FALSE	sp|P68036|UB2L3_HUMAN Ubiquitin-conjugating enzyme E2 L3 OS=Homo sapiens OX=9606 GN=UBE2L3 PE=1 SV=1;sp|A0A1B0GUS4|UB2L5_HUMAN Ubiquitin-conjugating enzyme E2 L5 OS=Homo sapiens OX=9606 GN=UBE2L5 PE=2 SV=1
7.987845	7.128173	FALSE	sp|Q5VTE0|EF1A3_HUMAN Putative elongation factor 1-alpha-like 3 OS=Homo sapiens OX=9606 GN=EEF1A1P5 PE=5 SV=1;sp|P68104|EF1A1_HUMAN Elongation factor 1-alpha 1 OS=Homo sapiens OX=9606 GN=EEF1A1 PE=1 SV=1
5.99574	5.694982	TRUE	sp|P68331|GK_HHV11 Envelope glycoprotein K OS=Human herpesvirus 1 (strain 17) OX=10299 GN=gK PE=1 SV=1
8.024116	7.191116	FALSE	sp|P68363|TBA1B_HUMAN Tubulin alpha-1B chain OS=Homo sapiens OX=9606 GN=TUBA1B PE=1 SV=1
5.613387	4.314773	FALSE	sp|P68366|TBA4A_HUMAN Tubulin alpha-4A chain OS=Homo sapiens OX=9606 GN=TUBA4A PE=1 SV=1
8.006509	7.126618	FALSE	sp|P68371|TBB4B_HUMAN Tubulin beta-4B chain OS=Homo sapiens OX=9606 GN=TUBB4B PE=1 SV=1
5.814494	4.52013	FALSE	sp|P68400|CSK21_HUMAN Casein kinase II subunit alpha OS=Homo sapiens OX=9606 GN=CSNK2A1 PE=1 SV=1;sp|Q8NEV1|CSK23_HUMAN Casein kinase II subunit alpha 3 OS=Homo sapiens OX=9606 GN=CSNK2A3 PE=1 SV=2
6.301507	5.399328	FALSE	sp|P68402|PA1B2_HUMAN Platelet-activating factor acetylhydrolase IB subunit beta OS=Homo sapiens OX=9606 GN=PAFAH1B2 PE=1 SV=1
8.572093	NA	FALSE	sp|Q71DI3|H32_HUMAN Histone H3.2 OS=Homo sapiens OX=9606 GN=H3C15 PE=1 SV=3;sp|Q16695|H31T_HUMAN Histone H3.1t OS=Homo sapiens OX=9606 GN=H3-4 PE=1 SV=3;sp|P84243|H33_HUMAN Histone H3.3 OS=Homo sapiens OX=9606 GN=H3-3A PE=1 SV=2;sp|P68431|H31_HUMAN Histone
4.726214	NA	FALSE	sp|P69849|NOMO3_HUMAN Nodal modulator 3 OS=Homo sapiens OX=9606 GN=NOMO3 PE=3 SV=2;sp|Q5JPE7|NOMO2_HUMAN Nodal modulator 2 OS=Homo sapiens OX=9606 GN=NOMO2 PE=1 SV=1
5.880001	NA	FALSE	sp|P69905|HBA_HUMAN Hemoglobin subunit alpha OS=Homo sapiens OX=9606 GN=HBA1 PE=1 SV=2
5.727468	4.662871	FALSE	sp|P78344|IF4G2_HUMAN Eukaryotic translation initiation factor 4 gamma 2 OS=Homo sapiens OX=9606 GN=EIF4G2 PE=1 SV=1
5.163102	NA	FALSE	sp|P78346|RPP30_HUMAN Ribonuclease P protein subunit p30 OS=Homo sapiens OX=9606 GN=RPP30 PE=1 SV=1
5.63786	4.547036	FALSE	sp|P78347|GTF2I_HUMAN General transcription factor II-I OS=Homo sapiens OX=9606 GN=GTF2I PE=1 SV=2
4.826373	NA	FALSE	sp|P78356|PI42B_HUMAN Phosphatidylinositol 5-phosphate 4-kinase type-2 beta OS=Homo sapiens OX=9606 GN=PIP4K2B PE=1 SV=1
5.009876	NA	FALSE	sp|P78357|CNTP1_HUMAN Contactin-associated protein 1 OS=Homo sapiens OX=9606 GN=CNTNAP1 PE=1 SV=1
6.585889	5.604895	FALSE	sp|P78371|TCPB_HUMAN T-complex protein 1 subunit beta OS=Homo sapiens OX=9606 GN=CCT2 PE=1 SV=4
6.011782	4.619969	FALSE	sp|P78406|RAE1L_HUMAN mRNA export factor OS=Homo sapiens OX=9606 GN=RAE1 PE=1 SV=1
6.799079	5.496251	FALSE	sp|P78417|GSTO1_HUMAN Glutathione S-transferase omega-1 OS=Homo sapiens OX=9606 GN=GSTO1 PE=1 SV=2
3.672624	2.988256	FALSE	sp|P78527|PRKDC_HUMAN DNA-dependent protein kinase catalytic subunit OS=Homo sapiens OX=9606 GN=PRKDC PE=1 SV=3
5.25295	NA	FALSE	sp|P78559|MAP1A_HUMAN Microtubule-associated protein 1A OS=Homo sapiens OX=9606 GN=MAP1A PE=1 SV=6
5.220343	NA	FALSE	sp|P80303|NUCB2_HUMAN Nucleobindin-2 OS=Homo sapiens OX=9606 GN=NUCB2 PE=1 SV=3
6.425404	4.885842	FALSE	sp|P80723|BASP1_HUMAN Brain acid soluble protein 1 OS=Homo sapiens OX=9606 GN=BASP1 PE=1 SV=2
4.837948	NA	FALSE	sp|P82663|RT25_HUMAN 28S ribosomal protein S25, mitochondrial OS=Homo sapiens OX=9606 GN=MRPS25 PE=1 SV=1
6.224378	NA	FALSE	sp|P82909|RT36_HUMAN 28S ribosomal protein S36, mitochondrial OS=Homo sapiens OX=9606 GN=MRPS36 PE=1 SV=2
5.226755	NA	FALSE	sp|P82930|RT34_HUMAN 28S ribosomal protein S34, mitochondrial OS=Homo sapiens OX=9606 GN=MRPS34 PE=1 SV=2
5.926512	4.545431	FALSE	sp|P82979|SARNP_HUMAN SAP domain-containing ribonucleoprotein OS=Homo sapiens OX=9606 GN=SARNP PE=1 SV=3
5.665271	NA	FALSE	sp|P83111|LACTB_HUMAN Serine beta-lactamase-like protein LACTB, mitochondrial OS=Homo sapiens OX=9606 GN=LACTB PE=1 SV=2
7.072581	5.955048	FALSE	sp|P83731|RL24_HUMAN 60S ribosomal protein L24 OS=Homo sapiens OX=9606 GN=RPL24 PE=1 SV=1
5.77818	NA	FALSE	sp|P83916|CBX1_HUMAN Chromobox protein homolog 1 OS=Homo sapiens OX=9606 GN=CBX1 PE=1 SV=1
4.437243	4.443435	FALSE	sp|P84022|SMAD3_HUMAN Mothers against decapentaplegic homolog 3 OS=Homo sapiens OX=9606 GN=SMAD3 PE=1 SV=1;sp|Q15796|SMAD2_HUMAN Mothers against decapentaplegic homolog 2 OS=Homo sapiens OX=9606 GN=SMAD2 PE=1 SV=1;sp|O15198|SMAD9_HUMAN Mothers against deca
6.844757	5.784974	FALSE	sp|P84090|ERH_HUMAN Enhancer of rudimentary homolog OS=Homo sapiens OX=9606 GN=ERH PE=1 SV=1
6.239199	5.418666	FALSE	sp|P84095|RHOG_HUMAN Rho-related GTP-binding protein RhoG OS=Homo sapiens OX=9606 GN=RHOG PE=1 SV=1
7.286636	6.066996	FALSE	sp|P84098|RL19_HUMAN 60S ribosomal protein L19 OS=Homo sapiens OX=9606 GN=RPL19 PE=1 SV=1
6.755539	5.950973	FALSE	sp|P84103|SRSF3_HUMAN Serine/arginine-rich splicing factor 3 OS=Homo sapiens OX=9606 GN=SRSF3 PE=1 SV=1
6.475933	4.969826	FALSE	sp|P84157|MXRA7_HUMAN Matrix-remodeling-associated protein 7 OS=Homo sapiens OX=9606 GN=MXRA7 PE=1 SV=1
5.029465	NA	FALSE	sp|P98082|DAB2_HUMAN Disabled homolog 2 OS=Homo sapiens OX=9606 GN=DAB2 PE=1 SV=3
5.344883	NA	FALSE	sp|P98160|PGBM_HUMAN Basement membrane-specific heparan sulfate proteoglycan core protein OS=Homo sapiens OX=9606 GN=HSPG2 PE=1 SV=4
NA	4.164442	FALSE	sp|P98171|RHG04_HUMAN Rho GTPase-activating protein 4 OS=Homo sapiens OX=9606 GN=ARHGAP4 PE=1 SV=2
4.755921	NA	FALSE	sp|P98175|RBM10_HUMAN RNA-binding protein 10 OS=Homo sapiens OX=9606 GN=RBM10 PE=1 SV=3
5.327298	NA	FALSE	sp|P98179|RBM3_HUMAN RNA-binding protein 3 OS=Homo sapiens OX=9606 GN=RBM3 PE=1 SV=1
5.084183	NA	FALSE	sp|P98194|AT2C1_HUMAN Calcium-transporting ATPase type 2C member 1 OS=Homo sapiens OX=9606 GN=ATP2C1 PE=1 SV=3
6.855586	5.438701	FALSE	sp|P99999|CYC_HUMAN Cytochrome c OS=Homo sapiens OX=9606 GN=CYCS PE=1 SV=2
4.534661	NA	FALSE	sp|Q00013|EM55_HUMAN 55 kDa erythrocyte membrane protein OS=Homo sapiens OX=9606 GN=MPP1 PE=1 SV=2
6.512884	5.849524	FALSE	sp|Q00325|MPCP_HUMAN Phosphate carrier protein, mitochondrial OS=Homo sapiens OX=9606 GN=SLC25A3 PE=1 SV=2
5.931341	4.408376	FALSE	sp|Q00341|VIGLN_HUMAN Vigilin OS=Homo sapiens OX=9606 GN=HDLBP PE=1 SV=2
4.626412	NA	FALSE	sp|Q00535|CDK5_HUMAN Cyclin-dependent-like kinase 5 OS=Homo sapiens OX=9606 GN=CDK5 PE=1 SV=3
NA	4.943559	FALSE	sp|Q00577|PURA_HUMAN Transcriptional activator protein Pur-alpha OS=Homo sapiens OX=9606 GN=PURA PE=1 SV=2
6.94078	6.121954	FALSE	sp|Q00610|CLH1_HUMAN Clathrin heavy chain 1 OS=Homo sapiens OX=9606 GN=CLTC PE=1 SV=5
4.079543	NA	FALSE	sp|Q00653|NFKB2_HUMAN Nuclear factor NF-kappa-B p100 subunit OS=Homo sapiens OX=9606 GN=NFKB2 PE=1 SV=4
5.377088	NA	FALSE	sp|Q00688|FKBP3_HUMAN Peptidyl-prolyl cis-trans isomerase FKBP3 OS=Homo sapiens OX=9606 GN=FKBP3 PE=1 SV=1
6.823331	NA	FALSE	sp|Q00765|REEP5_HUMAN Receptor expression-enhancing protein 5 OS=Homo sapiens OX=9606 GN=REEP5 PE=1 SV=3
4.780483	NA	FALSE	sp|Q00796|DHSO_HUMAN Sorbitol dehydrogenase OS=Homo sapiens OX=9606 GN=SORD PE=1 SV=4
6.995916	5.985516	FALSE	sp|Q00839|HNRPU_HUMAN Heterogeneous nuclear ribonucleoprotein U OS=Homo sapiens OX=9606 GN=HNRNPU PE=1 SV=6
6.309417	4.63054	FALSE	sp|Q01082|SPTB2_HUMAN Spectrin beta chain, non-erythrocytic 1 OS=Homo sapiens OX=9606 GN=SPTBN1 PE=1 SV=2
6.878809	NA	FALSE	sp|Q01105|SET_HUMAN Protein SET OS=Homo sapiens OX=9606 GN=SET PE=1 SV=3;sp|P0DME0|SETLP_HUMAN Protein SETSIP OS=Homo sapiens OX=9606 GN=SETSIP PE=1 SV=1
6.860817	5.592266	FALSE	sp|Q01130|SRSF2_HUMAN Serine/arginine-rich splicing factor 2 OS=Homo sapiens OX=9606 GN=SRSF2 PE=1 SV=4
5.979749	NA	FALSE	sp|Q01469|FABP5_HUMAN Fatty acid-binding protein 5 OS=Homo sapiens OX=9606 GN=FABP5 PE=1 SV=3
6.900684	5.503096	FALSE	sp|Q01518|CAP1_HUMAN Adenylyl cyclase-associated protein 1 OS=Homo sapiens OX=9606 GN=CAP1 PE=1 SV=5
6.318939	5.434217	FALSE	sp|Q01813|PFKAP_HUMAN ATP-dependent 6-phosphofructokinase, platelet type OS=Homo sapiens OX=9606 GN=PFKP PE=1 SV=2
6.236033	5.044069	FALSE	sp|Q01844|EWS_HUMAN RNA-binding protein EWS OS=Homo sapiens OX=9606 GN=EWSR1 PE=1 SV=1
7.249125	6.244574	FALSE	sp|Q01995|TAGL_HUMAN Transgelin OS=Homo sapiens OX=9606 GN=TAGLN PE=1 SV=4
5.200413	NA	FALSE	sp|Q02083|NAAA_HUMAN N-acylethanolamine-hydrolyzing acid amidase OS=Homo sapiens OX=9606 GN=NAAA PE=1 SV=3
6.133954	4.797628	FALSE	sp|Q02218|ODO1_HUMAN 2-oxoglutarate dehydrogenase, mitochondrial OS=Homo sapiens OX=9606 GN=OGDH PE=1 SV=3
4.210907	NA	FALSE	sp|Q02241|KIF23_HUMAN Kinesin-like protein KIF23 OS=Homo sapiens OX=9606 GN=KIF23 PE=1 SV=3
5.64074	NA	FALSE	sp|Q02252|MMSA_HUMAN Methylmalonate-semialdehyde dehydrogenase [acylating], mitochondrial OS=Homo sapiens OX=9606 GN=ALDH6A1 PE=1 SV=2
5.008302	NA	FALSE	sp|Q02447|SP3_HUMAN Transcription factor Sp3 OS=Homo sapiens OX=9606 GN=SP3 PE=1 SV=3
NA	5.481328	FALSE	sp|Q02535|ID3_HUMAN DNA-binding protein inhibitor ID-3 OS=Homo sapiens OX=9606 GN=ID3 PE=1 SV=2
6.10161	NA	FALSE	sp|Q02539|H11_HUMAN Histone H1.1 OS=Homo sapiens OX=9606 GN=H1-1 PE=1 SV=3
7.086751	6.313867	FALSE	sp|Q02543|RL18A_HUMAN 60S ribosomal protein L18a OS=Homo sapiens OX=9606 GN=RPL18A PE=1 SV=2
6.194487	4.768401	FALSE	sp|Q02790|FKBP4_HUMAN Peptidyl-prolyl cis-trans isomerase FKBP4 OS=Homo sapiens OX=9606 GN=FKBP4 PE=1 SV=3
6.157547	5.431155	FALSE	sp|Q02809|PLOD1_HUMAN Procollagen-lysine,2-oxoglutarate 5-dioxygenase 1 OS=Homo sapiens OX=9606 GN=PLOD1 PE=1 SV=2
5.495419	NA	FALSE	sp|Q02818|NUCB1_HUMAN Nucleobindin-1 OS=Homo sapiens OX=9606 GN=NUCB1 PE=1 SV=4
7.206151	6.031651	FALSE	sp|Q02878|RL6_HUMAN 60S ribosomal protein L6 OS=Homo sapiens OX=9606 GN=RPL6 PE=1 SV=3
5.201943	3.569819	FALSE	sp|Q02880|TOP2B_HUMAN DNA topoisomerase 2-beta OS=Homo sapiens OX=9606 GN=TOP2B PE=1 SV=3
4.757775	NA	FALSE	sp|Q02952|AKA12_HUMAN A-kinase anchor protein 12 OS=Homo sapiens OX=9606 GN=AKAP12 PE=1 SV=4
7.259737	5.327951	FALSE	sp|Q02978|M2OM_HUMAN Mitochondrial 2-oxoglutarate/malate carrier protein OS=Homo sapiens OX=9606 GN=SLC25A11 PE=1 SV=3
3.94087	NA	FALSE	sp|Q03001|DYST_HUMAN Dystonin OS=Homo sapiens OX=9606 GN=DST PE=1 SV=4
7.149681	NA	FALSE	sp|Q03135|CAV1_HUMAN Caveolin-1 OS=Homo sapiens OX=9606 GN=CAV1 PE=1 SV=4
6.486515	NA	FALSE	sp|Q03252|LMNB2_HUMAN Lamin-B2 OS=Homo sapiens OX=9606 GN=LMNB2 PE=1 SV=4
5.044657	4.474173	FALSE	sp|Q03405|UPAR_HUMAN Urokinase plasminogen activator surface receptor OS=Homo sapiens OX=9606 GN=PLAUR PE=1 SV=1
5.771338	4.190948	FALSE	sp|Q03518|TAP1_HUMAN Antigen peptide transporter 1 OS=Homo sapiens OX=9606 GN=TAP1 PE=1 SV=2
5.337998	NA	FALSE	sp|Q03519|TAP2_HUMAN Antigen peptide transporter 2 OS=Homo sapiens OX=9606 GN=TAP2 PE=1 SV=1
5.098851	NA	FALSE	sp|Q04206|TF65_HUMAN Transcription factor p65 OS=Homo sapiens OX=9606 GN=RELA PE=1 SV=2
5.79037	NA	FALSE	sp|Q04323|UBXN1_HUMAN UBX domain-containing protein 1 OS=Homo sapiens OX=9606 GN=UBXN1 PE=1 SV=2
5.452323	NA	FALSE	sp|Q04446|GLGB_HUMAN 1,4-alpha-glucan-branching enzyme OS=Homo sapiens OX=9606 GN=GBE1 PE=1 SV=3
5.881909	4.176901	FALSE	sp|Q04637|IF4G1_HUMAN Eukaryotic translation initiation factor 4 gamma 1 OS=Homo sapiens OX=9606 GN=EIF4G1 PE=1 SV=4
5.389609	4.7352	FALSE	sp|Q04760|LGUL_HUMAN Lactoylglutathione lyase OS=Homo sapiens OX=9606 GN=GLO1 PE=1 SV=4
5.317269	NA	FALSE	sp|Q04828|AK1C1_HUMAN Aldo-keto reductase family 1 member C1 OS=Homo sapiens OX=9606 GN=AKR1C1 PE=1 SV=1;sp|P42330|AK1C3_HUMAN Aldo-keto reductase family 1 member C3 OS=Homo sapiens OX=9606 GN=AKR1C3 PE=1 SV=4;sp|P52895|AK1C2_HUMAN Aldo-keto reductase fami
6.692424	NA	FALSE	sp|Q04837|SSBP_HUMAN Single-stranded DNA-binding protein, mitochondrial OS=Homo sapiens OX=9606 GN=SSBP1 PE=1 SV=1
6.095204	5.195651	FALSE	sp|Q04917|1433F_HUMAN 14-3-3 protein eta OS=Homo sapiens OX=9606 GN=YWHAH PE=1 SV=4
NA	5.66483	FALSE	sp|Q04941|PLP2_HUMAN Proteolipid protein 2 OS=Homo sapiens OX=9606 GN=PLP2 PE=1 SV=1
5.896328	4.787446	FALSE	sp|Q05519|SRS11_HUMAN Serine/arginine-rich splicing factor 11 OS=Homo sapiens OX=9606 GN=SRSF11 PE=1 SV=1
7.006338	5.273765	FALSE	sp|Q05682|CALD1_HUMAN Caldesmon OS=Homo sapiens OX=9606 GN=CALD1 PE=1 SV=3
5.140036	NA	FALSE	sp|Q06124|PTN11_HUMAN Tyrosine-protein phosphatase non-receptor type 11 OS=Homo sapiens OX=9606 GN=PTPN11 PE=1 SV=3
5.653512	NA	FALSE	sp|Q06136|KDSR_HUMAN 3-ketodihydrosphingosine reductase OS=Homo sapiens OX=9606 GN=KDSR PE=1 SV=1
6.210533	5.064907	FALSE	sp|Q06210|GFPT1_HUMAN Glutamine--fructose-6-phosphate aminotransferase [isomerizing] 1 OS=Homo sapiens OX=9606 GN=GFPT1 PE=1 SV=3
6.02387	NA	FALSE	sp|Q06323|PSME1_HUMAN Proteasome activator complex subunit 1 OS=Homo sapiens OX=9606 GN=PSME1 PE=1 SV=1
4.833013	NA	FALSE	sp|Q06787|FMR1_HUMAN Synaptic functional regulator FMR1 OS=Homo sapiens OX=9606 GN=FMR1 PE=1 SV=1
7.320105	6.33646	FALSE	sp|Q06830|PRDX1_HUMAN Peroxiredoxin-1 OS=Homo sapiens OX=9606 GN=PRDX1 PE=1 SV=1
7.421094	6.489452	FALSE	sp|Q07020|RL18_HUMAN 60S ribosomal protein L18 OS=Homo sapiens OX=9606 GN=RPL18 PE=1 SV=2
7.147924	4.746642	FALSE	sp|Q07021|C1QBP_HUMAN Complement component 1 Q subcomponent-binding protein, mitochondrial OS=Homo sapiens OX=9606 GN=C1QBP PE=1 SV=1
7.526585	6.30963	FALSE	sp|Q07065|CKAP4_HUMAN Cytoskeleton-associated protein 4 OS=Homo sapiens OX=9606 GN=CKAP4 PE=1 SV=2
5.501059	NA	FALSE	sp|Q07157|ZO1_HUMAN Tight junction protein ZO-1 OS=Homo sapiens OX=9606 GN=TJP1 PE=1 SV=3
6.817651	5.80838	FALSE	sp|Q07666|KHDR1_HUMAN KH domain-containing, RNA-binding, signal transduction-associated protein 1 OS=Homo sapiens OX=9606 GN=KHDRBS1 PE=1 SV=1
6.322922	5.272561	FALSE	sp|Q07812|BAX_HUMAN Apoptosis regulator BAX OS=Homo sapiens OX=9606 GN=BAX PE=1 SV=1
5.746089	NA	FALSE	sp|Q07866|KLC1_HUMAN Kinesin light chain 1 OS=Homo sapiens OX=9606 GN=KLC1 PE=1 SV=2
5.725658	NA	FALSE	sp|Q07954|LRP1_HUMAN Prolow-density lipoprotein receptor-related protein 1 OS=Homo sapiens OX=9606 GN=LRP1 PE=1 SV=2
6.911664	5.535256	FALSE	sp|Q07955|SRSF1_HUMAN Serine/arginine-rich splicing factor 1 OS=Homo sapiens OX=9606 GN=SRSF1 PE=1 SV=2
5.777079	4.949575	FALSE	sp|Q07960|RHG01_HUMAN Rho GTPase-activating protein 1 OS=Homo sapiens OX=9606 GN=ARHGAP1 PE=1 SV=1
5.405824	NA	FALSE	sp|Q08209|PP2BA_HUMAN Serine/threonine-protein phosphatase 2B catalytic subunit alpha isoform OS=Homo sapiens OX=9606 GN=PPP3CA PE=1 SV=1;sp|P16298|PP2BB_HUMAN Serine/threonine-protein phosphatase 2B catalytic subunit beta isoform OS=Homo sapiens OX=9606 G
6.526068	5.702224	FALSE	sp|Q08211|DHX9_HUMAN ATP-dependent RNA helicase A OS=Homo sapiens OX=9606 GN=DHX9 PE=1 SV=4
6.017659	NA	FALSE	sp|Q08257|QOR_HUMAN Quinone oxidoreductase OS=Homo sapiens OX=9606 GN=CRYZ PE=1 SV=1
4.144885	NA	FALSE	sp|Q08378|GOGA3_HUMAN Golgin subfamily A member 3 OS=Homo sapiens OX=9606 GN=GOLGA3 PE=1 SV=2
5.173507	NA	FALSE	sp|Q08379|GOGA2_HUMAN Golgin subfamily A member 2 OS=Homo sapiens OX=9606 GN=GOLGA2 PE=1 SV=3
5.248341	NA	FALSE	sp|Q08380|LG3BP_HUMAN Galectin-3-binding protein OS=Homo sapiens OX=9606 GN=LGALS3BP PE=1 SV=1
4.315865	NA	FALSE	sp|Q08426|ECHP_HUMAN Peroxisomal bifunctional enzyme OS=Homo sapiens OX=9606 GN=EHHADH PE=1 SV=3
4.812613	NA	FALSE	sp|Q08431|MFGM_HUMAN Lactadherin OS=Homo sapiens OX=9606 GN=MFGE8 PE=1 SV=3
6.2464	NA	FALSE	sp|Q08722|CD47_HUMAN Leukocyte surface antigen CD47 OS=Homo sapiens OX=9606 GN=CD47 PE=1 SV=1
4.863275	NA	FALSE	sp|Q08752|PPID_HUMAN Peptidyl-prolyl cis-trans isomerase D OS=Homo sapiens OX=9606 GN=PPID PE=1 SV=3
6.103975	4.875686	FALSE	sp|Q08945|SSRP1_HUMAN FACT complex subunit SSRP1 OS=Homo sapiens OX=9606 GN=SSRP1 PE=1 SV=1
NA	4.390794	FALSE	sp|Q08J23|NSUN2_HUMAN RNA cytosine C(5)-methyltransferase NSUN2 OS=Homo sapiens OX=9606 GN=NSUN2 PE=1 SV=2
6.515344	NA	FALSE	sp|Q09028|RBBP4_HUMAN Histone-binding protein RBBP4 OS=Homo sapiens OX=9606 GN=RBBP4 PE=1 SV=3
5.248513	NA	FALSE	sp|Q09161|NCBP1_HUMAN Nuclear cap-binding protein subunit 1 OS=Homo sapiens OX=9606 GN=NCBP1 PE=1 SV=1
6.927386	5.102468	FALSE	sp|Q09666|AHNK_HUMAN Neuroblast differentiation-associated protein AHNAK OS=Homo sapiens OX=9606 GN=AHNAK PE=1 SV=2
4.474566	NA	FALSE	sp|Q0VDG4|SCRN3_HUMAN Secernin-3 OS=Homo sapiens OX=9606 GN=SCRN3 PE=1 SV=1
5.777652	NA	FALSE	sp|Q0VGL1|LTOR4_HUMAN Ragulator complex protein LAMTOR4 OS=Homo sapiens OX=9606 GN=LAMTOR4 PE=1 SV=1
6.386552	4.529263	FALSE	sp|Q0ZGT2|NEXN_HUMAN Nexilin OS=Homo sapiens OX=9606 GN=NEXN PE=1 SV=1
6.133411	5.361596	FALSE	sp|Q10471|GALT2_HUMAN Polypeptide N-acetylgalactosaminyltransferase 2 OS=Homo sapiens OX=9606 GN=GALNT2 PE=1 SV=1
4.902699	NA	FALSE	sp|Q10472|GALT1_HUMAN Polypeptide N-acetylgalactosaminyltransferase 1 OS=Homo sapiens OX=9606 GN=GALNT1 PE=1 SV=1
5.512791	4.331245	FALSE	sp|Q10567|AP1B1_HUMAN AP-1 complex subunit beta-1 OS=Homo sapiens OX=9606 GN=AP1B1 PE=1 SV=2
5.269793	4.302374	FALSE	sp|Q10713|MPPA_HUMAN Mitochondrial-processing peptidase subunit alpha OS=Homo sapiens OX=9606 GN=PMPCA PE=1 SV=2
5.83451	NA	FALSE	sp|Q12765|SCRN1_HUMAN Secernin-1 OS=Homo sapiens OX=9606 GN=SCRN1 PE=1 SV=2
4.303369	NA	FALSE	sp|Q12768|WASC5_HUMAN WASH complex subunit 5 OS=Homo sapiens OX=9606 GN=WASHC5 PE=1 SV=1
5.062131	NA	FALSE	sp|Q12788|TBL3_HUMAN Transducin beta-like protein 3 OS=Homo sapiens OX=9606 GN=TBL3 PE=1 SV=2
5.998508	4.332762	FALSE	sp|Q12792|TWF1_HUMAN Twinfilin-1 OS=Homo sapiens OX=9606 GN=TWF1 PE=1 SV=3
6.334956	5.434441	FALSE	sp|Q12797|ASPH_HUMAN Aspartyl/asparaginyl beta-hydroxylase OS=Homo sapiens OX=9606 GN=ASPH PE=1 SV=3
5.269396	4.936534	FALSE	sp|Q12846|STX4_HUMAN Syntaxin-4 OS=Homo sapiens OX=9606 GN=STX4 PE=1 SV=2
5.96208	NA	FALSE	sp|Q12874|SF3A3_HUMAN Splicing factor 3A subunit 3 OS=Homo sapiens OX=9606 GN=SF3A3 PE=1 SV=1
4.662645	NA	FALSE	sp|Q12884|SEPR_HUMAN Prolyl endopeptidase FAP OS=Homo sapiens OX=9606 GN=FAP PE=1 SV=5
5.485863	NA	FALSE	sp|Q12888|TP53B_HUMAN TP53-binding protein 1 OS=Homo sapiens OX=9606 GN=TP53BP1 PE=1 SV=2
6.071219	NA	FALSE	sp|Q12904|AIMP1_HUMAN Aminoacyl tRNA synthase complex-interacting multifunctional protein 1 OS=Homo sapiens OX=9606 GN=AIMP1 PE=1 SV=2
6.896543	5.567932	FALSE	sp|Q12905|ILF2_HUMAN Interleukin enhancer-binding factor 2 OS=Homo sapiens OX=9606 GN=ILF2 PE=1 SV=2
6.733438	5.044736	FALSE	sp|Q12906|ILF3_HUMAN Interleukin enhancer-binding factor 3 OS=Homo sapiens OX=9606 GN=ILF3 PE=1 SV=3
6.716287	5.854913	FALSE	sp|Q12907|LMAN2_HUMAN Vesicular integral-membrane protein VIP36 OS=Homo sapiens OX=9606 GN=LMAN2 PE=1 SV=1
5.917217	4.923156	FALSE	sp|Q12931|TRAP1_HUMAN Heat shock protein 75 kDa, mitochondrial OS=Homo sapiens OX=9606 GN=TRAP1 PE=1 SV=3
5.163966	NA	FALSE	sp|Q12959|DLG1_HUMAN Disks large homolog 1 OS=Homo sapiens OX=9606 GN=DLG1 PE=1 SV=2
4.133507	NA	FALSE	sp|Q12965|MYO1E_HUMAN Unconventional myosin-Ie OS=Homo sapiens OX=9606 GN=MYO1E PE=1 SV=2
5.444123	NA	FALSE	sp|Q12974|TP4A2_HUMAN Protein tyrosine phosphatase type IVA 2 OS=Homo sapiens OX=9606 GN=PTP4A2 PE=1 SV=1;sp|Q93096|TP4A1_HUMAN Protein tyrosine phosphatase type IVA 1 OS=Homo sapiens OX=9606 GN=PTP4A1 PE=1 SV=2
5.195208	NA	FALSE	sp|Q12996|CSTF3_HUMAN Cleavage stimulation factor subunit 3 OS=Homo sapiens OX=9606 GN=CSTF3 PE=1 SV=1
5.180986	NA	FALSE	sp|Q12999|TSN31_HUMAN Tetraspanin-31 OS=Homo sapiens OX=9606 GN=TSPAN31 PE=1 SV=1
6.2714	4.934882	FALSE	sp|Q13011|ECH1_HUMAN Delta(3,5)-Delta(2,4)-dienoyl-CoA isomerase, mitochondrial OS=Homo sapiens OX=9606 GN=ECH1 PE=1 SV=2
5.190192	3.833549	FALSE	sp|Q13045|FLII_HUMAN Protein flightless-1 homolog OS=Homo sapiens OX=9606 GN=FLII PE=1 SV=2
4.400607	NA	FALSE	sp|Q13057|COASY_HUMAN Bifunctional coenzyme A synthase OS=Homo sapiens OX=9606 GN=COASY PE=1 SV=4
5.66605	4.636909	FALSE	sp|Q13098|CSN1_HUMAN COP9 signalosome complex subunit 1 OS=Homo sapiens OX=9606 GN=GPS1 PE=1 SV=4
NA	4.353358	FALSE	sp|Q13123|RED_HUMAN Protein Red OS=Homo sapiens OX=9606 GN=IK PE=1 SV=3
5.228939	NA	FALSE	sp|Q13131|AAPK1_HUMAN 5-AMP-activated protein kinase catalytic subunit alpha-1 OS=Homo sapiens OX=9606 GN=PRKAA1 PE=1 SV=4
4.527243	NA	FALSE	sp|Q13144|EI2BE_HUMAN Translation initiation factor eIF-2B subunit epsilon OS=Homo sapiens OX=9606 GN=EIF2B5 PE=1 SV=3
5.725773	4.528968	FALSE	sp|Q13148|TADBP_HUMAN TAR DNA-binding protein 43 OS=Homo sapiens OX=9606 GN=TARDBP PE=1 SV=1
6.871515	5.422442	FALSE	sp|Q13151|ROA0_HUMAN Heterogeneous nuclear ribonucleoprotein A0 OS=Homo sapiens OX=9606 GN=HNRNPA0 PE=1 SV=1
5.927899	4.458668	FALSE	sp|Q13155|AIMP2_HUMAN Aminoacyl tRNA synthase complex-interacting multifunctional protein 2 OS=Homo sapiens OX=9606 GN=AIMP2 PE=1 SV=2
7.2401	6.001041	FALSE	sp|Q13162|PRDX4_HUMAN Peroxiredoxin-4 OS=Homo sapiens OX=9606 GN=PRDX4 PE=1 SV=1
5.897242	4.621467	FALSE	sp|Q13177|PAK2_HUMAN Serine/threonine-protein kinase PAK 2 OS=Homo sapiens OX=9606 GN=PAK2 PE=1 SV=3
6.320063	5.408342	FALSE	sp|Q13185|CBX3_HUMAN Chromobox protein homolog 3 OS=Homo sapiens OX=9606 GN=CBX3 PE=1 SV=4
5.615234	NA	FALSE	sp|Q13190|STX5_HUMAN Syntaxin-5 OS=Homo sapiens OX=9606 GN=STX5 PE=1 SV=2
6.063821	5.114644	FALSE	sp|Q13200|PSMD2_HUMAN 26S proteasome non-ATPase regulatory subunit 2 OS=Homo sapiens OX=9606 GN=PSMD2 PE=1 SV=3
5.760799	4.302677	FALSE	sp|Q13217|DNJC3_HUMAN DnaJ homolog subfamily C member 3 OS=Homo sapiens OX=9606 GN=DNAJC3 PE=1 SV=1
5.265101	NA	FALSE	sp|Q13228|SBP1_HUMAN Methanethiol oxidase OS=Homo sapiens OX=9606 GN=SELENBP1 PE=1 SV=2
5.701438	NA	FALSE	sp|Q13232|NDK3_HUMAN Nucleoside diphosphate kinase 3 OS=Homo sapiens OX=9606 GN=NME3 PE=1 SV=2
6.186137	4.351951	FALSE	sp|Q13242|SRSF9_HUMAN Serine/arginine-rich splicing factor 9 OS=Homo sapiens OX=9606 GN=SRSF9 PE=1 SV=1
6.041472	NA	FALSE	sp|Q13243|SRSF5_HUMAN Serine/arginine-rich splicing factor 5 OS=Homo sapiens OX=9606 GN=SRSF5 PE=1 SV=1
6.314962	NA	FALSE	sp|Q13247|SRSF6_HUMAN Serine/arginine-rich splicing factor 6 OS=Homo sapiens OX=9606 GN=SRSF6 PE=1 SV=2
6.585585	5.873797	FALSE	sp|Q13263|TIF1B_HUMAN Transcription intermediary factor 1-beta OS=Homo sapiens OX=9606 GN=TRIM28 PE=1 SV=5
6.308522	5.286367	FALSE	sp|Q13283|G3BP1_HUMAN Ras GTPase-activating protein-binding protein 1 OS=Homo sapiens OX=9606 GN=G3BP1 PE=1 SV=1
5.670691	4.797461	FALSE	sp|Q13308|PTK7_HUMAN Inactive tyrosine-protein kinase 7 OS=Homo sapiens OX=9606 GN=PTK7 PE=1 SV=2
5.770255	4.962677	FALSE	sp|Q13310|PABP4_HUMAN Polyadenylate-binding protein 4 OS=Homo sapiens OX=9606 GN=PABPC4 PE=1 SV=1
4.350267	NA	FALSE	sp|Q13330|MTA1_HUMAN Metastasis-associated protein MTA1 OS=Homo sapiens OX=9606 GN=MTA1 PE=1 SV=2
6.309907	5.558024	FALSE	sp|Q13347|EIF3I_HUMAN Eukaryotic translation initiation factor 3 subunit I OS=Homo sapiens OX=9606 GN=EIF3I PE=1 SV=1
5.150971	NA	FALSE	sp|Q13363|CTBP1_HUMAN C-terminal-binding protein 1 OS=Homo sapiens OX=9606 GN=CTBP1 PE=1 SV=2
5.874099	NA	FALSE	sp|Q13404|UB2V1_HUMAN Ubiquitin-conjugating enzyme E2 variant 1 OS=Homo sapiens OX=9606 GN=UBE2V1 PE=1 SV=2
5.254548	NA	FALSE	sp|Q13405|RM49_HUMAN 39S ribosomal protein L49, mitochondrial OS=Homo sapiens OX=9606 GN=MRPL49 PE=1 SV=1
5.915621	4.621426	FALSE	sp|Q13409|DC1I2_HUMAN Cytoplasmic dynein 1 intermediate chain 2 OS=Homo sapiens OX=9606 GN=DYNC1I2 PE=1 SV=3
5.687288	4.939829	FALSE	sp|Q13418|ILK_HUMAN Integrin-linked protein kinase OS=Homo sapiens OX=9606 GN=ILK PE=1 SV=2
6.213066	4.559404	FALSE	sp|Q13423|NNTM_HUMAN NAD(P) transhydrogenase, mitochondrial OS=Homo sapiens OX=9606 GN=NNT PE=1 SV=3
5.772263	4.63818	FALSE	sp|Q13425|SNTB2_HUMAN Beta-2-syntrophin OS=Homo sapiens OX=9606 GN=SNTB2 PE=1 SV=1
4.796935	NA	FALSE	sp|Q13427|PPIG_HUMAN Peptidyl-prolyl cis-trans isomerase G OS=Homo sapiens OX=9606 GN=PPIG PE=1 SV=2
5.515821	NA	FALSE	sp|Q13428|TCOF_HUMAN Treacle protein OS=Homo sapiens OX=9606 GN=TCOF1 PE=1 SV=3
5.984662	NA	FALSE	sp|Q13435|SF3B2_HUMAN Splicing factor 3B subunit 2 OS=Homo sapiens OX=9606 GN=SF3B2 PE=1 SV=2
4.522822	NA	FALSE	sp|Q13439|GOGA4_HUMAN Golgin subfamily A member 4 OS=Homo sapiens OX=9606 GN=GOLGA4 PE=1 SV=1
5.050689	NA	FALSE	sp|Q13443|ADAM9_HUMAN Disintegrin and metalloproteinase domain-containing protein 9 OS=Homo sapiens OX=9606 GN=ADAM9 PE=1 SV=1
6.115477	4.772586	FALSE	sp|Q13445|TMED1_HUMAN Transmembrane emp24 domain-containing protein 1 OS=Homo sapiens OX=9606 GN=TMED1 PE=1 SV=1
4.867933	NA	FALSE	sp|Q13485|SMAD4_HUMAN Mothers against decapentaplegic homolog 4 OS=Homo sapiens OX=9606 GN=SMAD4 PE=1 SV=1
5.956533	NA	FALSE	sp|Q13488|VPP3_HUMAN V-type proton ATPase 116 kDa subunit a isoform 3 OS=Homo sapiens OX=9606 GN=TCIRG1 PE=1 SV=3
5.814574	4.906712	FALSE	sp|Q13492|PICAL_HUMAN Phosphatidylinositol-binding clathrin assembly protein OS=Homo sapiens OX=9606 GN=PICALM PE=1 SV=2
6.237041	6.143109	FALSE	sp|Q13501|SQSTM_HUMAN Sequestosome-1 OS=Homo sapiens OX=9606 GN=SQSTM1 PE=1 SV=1
5.107142	NA	FALSE	sp|Q13505|MTX1_HUMAN Metaxin-1 OS=Homo sapiens OX=9606 GN=MTX1 PE=1 SV=3
6.506884	5.518935	FALSE	sp|Q13509|TBB3_HUMAN Tubulin beta-3 chain OS=Homo sapiens OX=9606 GN=TUBB3 PE=1 SV=2
5.95917	4.283753	FALSE	sp|Q13510|ASAH1_HUMAN Acid ceramidase OS=Homo sapiens OX=9606 GN=ASAH1 PE=1 SV=5
4.750709	NA	FALSE	sp|Q13523|PRP4B_HUMAN Serine/threonine-protein kinase PRP4 homolog OS=Homo sapiens OX=9606 GN=PRPF4B PE=1 SV=3
5.881961	NA	FALSE	sp|Q13526|PIN1_HUMAN Peptidyl-prolyl cis-trans isomerase NIMA-interacting 1 OS=Homo sapiens OX=9606 GN=PIN1 PE=1 SV=1
5.308052	NA	FALSE	sp|Q13547|HDAC1_HUMAN Histone deacetylase 1 OS=Homo sapiens OX=9606 GN=HDAC1 PE=1 SV=1
5.553215	4.733454	FALSE	sp|Q13557|KCC2D_HUMAN Calcium/calmodulin-dependent protein kinase type II subunit delta OS=Homo sapiens OX=9606 GN=CAMK2D PE=1 SV=3
6.110522	4.683335	FALSE	sp|Q13561|DCTN2_HUMAN Dynactin subunit 2 OS=Homo sapiens OX=9606 GN=DCTN2 PE=1 SV=4
4.862215	NA	FALSE	sp|Q13586|STIM1_HUMAN Stromal interaction molecule 1 OS=Homo sapiens OX=9606 GN=STIM1 PE=1 SV=3
5.137037	5.168262	FALSE	sp|Q13595|TRA2A_HUMAN Transformer-2 protein homolog alpha OS=Homo sapiens OX=9606 GN=TRA2A PE=1 SV=1
5.470616	NA	FALSE	sp|Q13596|SNX1_HUMAN Sorting nexin-1 OS=Homo sapiens OX=9606 GN=SNX1 PE=1 SV=3
4.99139	NA	FALSE	sp|Q13616|CUL1_HUMAN Cullin-1 OS=Homo sapiens OX=9606 GN=CUL1 PE=1 SV=2
4.846751	NA	FALSE	sp|Q13617|CUL2_HUMAN Cullin-2 OS=Homo sapiens OX=9606 GN=CUL2 PE=1 SV=2
4.513763	NA	FALSE	sp|Q13619|CUL4A_HUMAN Cullin-4A OS=Homo sapiens OX=9606 GN=CUL4A PE=1 SV=3
5.277219	NA	FALSE	sp|Q13620|CUL4B_HUMAN Cullin-4B OS=Homo sapiens OX=9606 GN=CUL4B PE=1 SV=4
5.084898	NA	FALSE	sp|Q9UL26|RB22A_HUMAN Ras-related protein Rab-22A OS=Homo sapiens OX=9606 GN=RAB22A PE=1 SV=2;sp|Q13636|RAB31_HUMAN Ras-related protein Rab-31 OS=Homo sapiens OX=9606 GN=RAB31 PE=1 SV=1
6.100302	4.659698	FALSE	sp|Q13637|RAB32_HUMAN Ras-related protein Rab-32 OS=Homo sapiens OX=9606 GN=RAB32 PE=1 SV=3
4.682398	4.492621	FALSE	sp|Q13641|TPBG_HUMAN Trophoblast glycoprotein OS=Homo sapiens OX=9606 GN=TPBG PE=1 SV=1
5.836463	NA	FALSE	sp|Q13642|FHL1_HUMAN Four and a half LIM domains protein 1 OS=Homo sapiens OX=9606 GN=FHL1 PE=1 SV=4
5.621291	4.575095	FALSE	sp|Q13724|MOGS_HUMAN Mannosyl-oligosaccharide glucosidase OS=Homo sapiens OX=9606 GN=MOGS PE=1 SV=5
5.813721	NA	FALSE	sp|Q13740|CD166_HUMAN CD166 antigen OS=Homo sapiens OX=9606 GN=ALCAM PE=1 SV=2
5.214446	NA	FALSE	sp|Q13769|THOC5_HUMAN THO complex subunit 5 homolog OS=Homo sapiens OX=9606 GN=THOC5 PE=1 SV=2
6.366273	3.840414	FALSE	sp|Q13813|SPTN1_HUMAN Spectrin alpha chain, non-erythrocytic 1 OS=Homo sapiens OX=9606 GN=SPTAN1 PE=1 SV=3
6.944542	5.833644	FALSE	sp|Q13838|DX39B_HUMAN Spliceosome RNA helicase DDX39B OS=Homo sapiens OX=9606 GN=DDX39B PE=1 SV=1
4.366068	4.496196	FALSE	sp|Q13867|BLMH_HUMAN Bleomycin hydrolase OS=Homo sapiens OX=9606 GN=BLMH PE=1 SV=1
7.176728	6.400486	FALSE	sp|Q13885|TBB2A_HUMAN Tubulin beta-2A chain OS=Homo sapiens OX=9606 GN=TUBB2A PE=1 SV=1
4.361803	4.148973	FALSE	sp|Q13895|BYST_HUMAN Bystin OS=Homo sapiens OX=9606 GN=BYSL PE=1 SV=3
5.546444	NA	FALSE	sp|Q13951|PEBB_HUMAN Core-binding factor subunit beta OS=Homo sapiens OX=9606 GN=CBFB PE=1 SV=2
4.934478	NA	FALSE	sp|Q13952|NFYC_HUMAN Nuclear transcription factor Y subunit gamma OS=Homo sapiens OX=9606 GN=NFYC PE=1 SV=3
4.511442	NA	FALSE	sp|Q13976|KGP1_HUMAN cGMP-dependent protein kinase 1 OS=Homo sapiens OX=9606 GN=PRKG1 PE=1 SV=3
5.109477	3.650074	FALSE	sp|Q14008|CKAP5_HUMAN Cytoskeleton-associated protein 5 OS=Homo sapiens OX=9606 GN=CKAP5 PE=1 SV=3
5.798215	NA	FALSE	sp|Q14011|CIRBP_HUMAN Cold-inducible RNA-binding protein OS=Homo sapiens OX=9606 GN=CIRBP PE=1 SV=1
6.714682	NA	FALSE	sp|Q14019|COTL1_HUMAN Coactosin-like protein OS=Homo sapiens OX=9606 GN=COTL1 PE=1 SV=3
6.654812	6.011697	FALSE	sp|Q14103|HNRPD_HUMAN Heterogeneous nuclear ribonucleoprotein D0 OS=Homo sapiens OX=9606 GN=HNRNPD PE=1 SV=1
6.63799	5.126521	FALSE	sp|Q14108|SCRB2_HUMAN Lysosome membrane protein 2 OS=Homo sapiens OX=9606 GN=SCARB2 PE=1 SV=2
4.782473	NA	FALSE	sp|Q14137|BOP1_HUMAN Ribosome biogenesis protein BOP1 OS=Homo sapiens OX=9606 GN=BOP1 PE=1 SV=2
5.329764	NA	FALSE	sp|Q14151|SAFB2_HUMAN Scaffold attachment factor B2 OS=Homo sapiens OX=9606 GN=SAFB2 PE=1 SV=1
5.86444	4.78867	FALSE	sp|Q14152|EIF3A_HUMAN Eukaryotic translation initiation factor 3 subunit A OS=Homo sapiens OX=9606 GN=EIF3A PE=1 SV=1
6.196204	NA	FALSE	sp|Q14157|UBP2L_HUMAN Ubiquitin-associated protein 2-like OS=Homo sapiens OX=9606 GN=UBAP2L PE=1 SV=2
6.43656	4.975501	FALSE	sp|Q14165|MLEC_HUMAN Malectin OS=Homo sapiens OX=9606 GN=MLEC PE=1 SV=1
5.90354	4.442825	FALSE	sp|Q14192|FHL2_HUMAN Four and a half LIM domains protein 2 OS=Homo sapiens OX=9606 GN=FHL2 PE=1 SV=3
6.049761	4.58734	FALSE	sp|Q14195|DPYL3_HUMAN Dihydropyrimidinase-related protein 3 OS=Homo sapiens OX=9606 GN=DPYSL3 PE=1 SV=1
5.131619	NA	FALSE	sp|Q14197|ICT1_HUMAN Peptidyl-tRNA hydrolase ICT1, mitochondrial OS=Homo sapiens OX=9606 GN=MRPL58 PE=1 SV=1
5.700505	NA	FALSE	sp|Q14203|DCTN1_HUMAN Dynactin subunit 1 OS=Homo sapiens OX=9606 GN=DCTN1 PE=1 SV=3
6.148418	5.101575	FALSE	sp|Q14204|DYHC1_HUMAN Cytoplasmic dynein 1 heavy chain 1 OS=Homo sapiens OX=9606 GN=DYNC1H1 PE=1 SV=5
4.904575	NA	FALSE	sp|Q14240|IF4A2_HUMAN Eukaryotic initiation factor 4A-II OS=Homo sapiens OX=9606 GN=EIF4A2 PE=1 SV=2
6.297717	4.614412	FALSE	sp|Q14247|SRC8_HUMAN Src substrate cortactin OS=Homo sapiens OX=9606 GN=CTTN PE=1 SV=2
5.971146	4.484271	FALSE	sp|Q14254|FLOT2_HUMAN Flotillin-2 OS=Homo sapiens OX=9606 GN=FLOT2 PE=1 SV=2
6.024363	NA	FALSE	sp|Q14257|RCN2_HUMAN Reticulocalbin-2 OS=Homo sapiens OX=9606 GN=RCN2 PE=1 SV=1
5.675577	4.391782	FALSE	sp|Q14258|TRI25_HUMAN E3 ubiquitin/ISG15 ligase TRIM25 OS=Homo sapiens OX=9606 GN=TRIM25 PE=1 SV=2
5.320665	NA	FALSE	sp|Q14314|FGL2_HUMAN Fibroleukin OS=Homo sapiens OX=9606 GN=FGL2 PE=1 SV=1
6.585889	5.531836	FALSE	sp|Q14315|FLNC_HUMAN Filamin-C OS=Homo sapiens OX=9606 GN=FLNC PE=1 SV=3
4.97662	4.406642	FALSE	sp|Q14344|GNA13_HUMAN Guanine nucleotide-binding protein subunit alpha-13 OS=Homo sapiens OX=9606 GN=GNA13 PE=1 SV=2
5.216483	NA	FALSE	sp|Q14353|GAMT_HUMAN Guanidinoacetate N-methyltransferase OS=Homo sapiens OX=9606 GN=GAMT PE=1 SV=1
4.974046	NA	FALSE	sp|Q14376|GALE_HUMAN UDP-glucose 4-epimerase OS=Homo sapiens OX=9606 GN=GALE PE=1 SV=2
5.99506	5.428167	FALSE	sp|Q14444|CAPR1_HUMAN Caprin-1 OS=Homo sapiens OX=9606 GN=CAPRIN1 PE=1 SV=2
6.061867	5.4842	FALSE	sp|Q14498|RBM39_HUMAN RNA-binding protein 39 OS=Homo sapiens OX=9606 GN=RBM39 PE=1 SV=2
5.282146	NA	FALSE	sp|Q14554|PDIA5_HUMAN Protein disulfide-isomerase A5 OS=Homo sapiens OX=9606 GN=PDIA5 PE=1 SV=1
4.980003	NA	FALSE	sp|Q14566|MCM6_HUMAN DNA replication licensing factor MCM6 OS=Homo sapiens OX=9606 GN=MCM6 PE=1 SV=1
NA	3.579521	FALSE	sp|Q14669|TRIPC_HUMAN E3 ubiquitin-protein ligase TRIP12 OS=Homo sapiens OX=9606 GN=TRIP12 PE=1 SV=1
4.423786	NA	FALSE	sp|Q14676|MDC1_HUMAN Mediator of DNA damage checkpoint protein 1 OS=Homo sapiens OX=9606 GN=MDC1 PE=1 SV=3
5.312664	4.428637	FALSE	sp|Q14677|EPN4_HUMAN Clathrin interactor 1 OS=Homo sapiens OX=9606 GN=CLINT1 PE=1 SV=1
5.423803	4.441789	FALSE	sp|Q14683|SMC1A_HUMAN Structural maintenance of chromosomes protein 1A OS=Homo sapiens OX=9606 GN=SMC1A PE=1 SV=2
4.501059	NA	FALSE	sp|Q14690|RRP5_HUMAN Protein RRP5 homolog OS=Homo sapiens OX=9606 GN=PDCD11 PE=1 SV=3
5.090857	NA	FALSE	sp|Q14694|UBP10_HUMAN Ubiquitin carboxyl-terminal hydrolase 10 OS=Homo sapiens OX=9606 GN=USP10 PE=1 SV=2
6.405022	NA	FALSE	sp|Q14696|MESD_HUMAN LRP chaperone MESD OS=Homo sapiens OX=9606 GN=MESD PE=1 SV=2
6.944744	6.00877	FALSE	sp|Q14697|GANAB_HUMAN Neutral alpha-glucosidase AB OS=Homo sapiens OX=9606 GN=GANAB PE=1 SV=3
6.138397	4.605844	FALSE	sp|Q14699|RFTN1_HUMAN Raftlin OS=Homo sapiens OX=9606 GN=RFTN1 PE=1 SV=4
5.583799	NA	FALSE	sp|Q14728|MFS10_HUMAN Major facilitator superfamily domain-containing protein 10 OS=Homo sapiens OX=9606 GN=MFSD10 PE=1 SV=1
4.686645	4.491053	FALSE	sp|Q14738|2A5D_HUMAN Serine/threonine-protein phosphatase 2A 56 kDa regulatory subunit delta isoform OS=Homo sapiens OX=9606 GN=PPP2R5D PE=1 SV=1
5.581893	NA	FALSE	sp|Q14739|LBR_HUMAN Delta(14)-sterol reductase LBR OS=Homo sapiens OX=9606 GN=LBR PE=1 SV=2
6.49798	4.987689	FALSE	sp|Q14764|MVP_HUMAN Major vault protein OS=Homo sapiens OX=9606 GN=MVP PE=1 SV=4
5.386214	3.919172	FALSE	sp|Q14766|LTBP1_HUMAN Latent-transforming growth factor beta-binding protein 1 OS=Homo sapiens OX=9606 GN=LTBP1 PE=1 SV=4
4.906507	NA	FALSE	sp|Q14789|GOGB1_HUMAN Golgin subfamily B member 1 OS=Homo sapiens OX=9606 GN=GOLGB1 PE=1 SV=2
5.250493	NA	FALSE	sp|Q14839|CHD4_HUMAN Chromodomain-helicase-DNA-binding protein 4 OS=Homo sapiens OX=9606 GN=CHD4 PE=1 SV=2
6.839176	5.292522	FALSE	sp|Q14847|LASP1_HUMAN LIM and SH3 domain protein 1 OS=Homo sapiens OX=9606 GN=LASP1 PE=1 SV=2
6.180928	5.267829	FALSE	sp|Q14914|PTGR1_HUMAN Prostaglandin reductase 1 OS=Homo sapiens OX=9606 GN=PTGR1 PE=1 SV=2
NA	4.418881	FALSE	sp|Q14964|RB39A_HUMAN Ras-related protein Rab-39A OS=Homo sapiens OX=9606 GN=RAB39A PE=1 SV=2
4.421999	NA	FALSE	sp|Q14966|ZN638_HUMAN Zinc finger protein 638 OS=Homo sapiens OX=9606 GN=ZNF638 PE=1 SV=2
6.685527	5.599883	FALSE	sp|Q14974|IMB1_HUMAN Importin subunit beta-1 OS=Homo sapiens OX=9606 GN=KPNB1 PE=1 SV=2
5.137576	NA	FALSE	sp|Q14978|NOLC1_HUMAN Nucleolar and coiled-body phosphoprotein 1 OS=Homo sapiens OX=9606 GN=NOLC1 PE=1 SV=2
5.959356	NA	FALSE	sp|Q14980|NUMA1_HUMAN Nuclear mitotic apparatus protein 1 OS=Homo sapiens OX=9606 GN=NUMA1 PE=1 SV=2
5.935089	5.446366	FALSE	sp|Q15005|SPCS2_HUMAN Signal peptidase complex subunit 2 OS=Homo sapiens OX=9606 GN=SPCS2 PE=1 SV=3
5.510438	4.571324	FALSE	sp|Q15006|EMC2_HUMAN ER membrane protein complex subunit 2 OS=Homo sapiens OX=9606 GN=EMC2 PE=1 SV=1
5.162176	NA	FALSE	sp|Q15007|FL2D_HUMAN Pre-mRNA-splicing regulator WTAP OS=Homo sapiens OX=9606 GN=WTAP PE=1 SV=2
5.940452	4.671071	FALSE	sp|Q15008|PSMD6_HUMAN 26S proteasome non-ATPase regulatory subunit 6 OS=Homo sapiens OX=9606 GN=PSMD6 PE=1 SV=1
6.625446	5.617619	FALSE	sp|Q15019|SEPT2_HUMAN Septin-2 OS=Homo sapiens OX=9606 GN=SEPTIN2 PE=1 SV=1
5.144263	NA	FALSE	sp|Q15020|SART3_HUMAN Squamous cell carcinoma antigen recognized by T-cells 3 OS=Homo sapiens OX=9606 GN=SART3 PE=1 SV=1
5.790651	4.611107	FALSE	sp|Q15029|U5S1_HUMAN 116 kDa U5 small nuclear ribonucleoprotein component OS=Homo sapiens OX=9606 GN=EFTUD2 PE=1 SV=1
5.595926	NA	FALSE	sp|Q15035|TRAM2_HUMAN Translocating chain-associated membrane protein 2 OS=Homo sapiens OX=9606 GN=TRAM2 PE=1 SV=1
5.663569	NA	FALSE	sp|Q15041|AR6P1_HUMAN ADP-ribosylation factor-like protein 6-interacting protein 1 OS=Homo sapiens OX=9606 GN=ARL6IP1 PE=1 SV=2
4.333649	NA	FALSE	sp|Q15042|RB3GP_HUMAN Rab3 GTPase-activating protein catalytic subunit OS=Homo sapiens OX=9606 GN=RAB3GAP1 PE=1 SV=3
6.002857	4.984554	FALSE	sp|Q15046|SYK_HUMAN Lysine--tRNA ligase OS=Homo sapiens OX=9606 GN=KARS1 PE=1 SV=3
5.507411	NA	FALSE	sp|Q15050|RRS1_HUMAN Ribosome biogenesis regulatory protein homolog OS=Homo sapiens OX=9606 GN=RRS1 PE=1 SV=2
6.260953	5.156549	FALSE	sp|Q15056|IF4H_HUMAN Eukaryotic translation initiation factor 4H OS=Homo sapiens OX=9606 GN=EIF4H PE=1 SV=5
4.158272	NA	FALSE	sp|Q15057|ACAP2_HUMAN Arf-GAP with coiled-coil, ANK repeat and PH domain-containing protein 2 OS=Homo sapiens OX=9606 GN=ACAP2 PE=1 SV=3
5.282531	NA	FALSE	sp|Q15061|WDR43_HUMAN WD repeat-containing protein 43 OS=Homo sapiens OX=9606 GN=WDR43 PE=1 SV=3
5.461258	NA	FALSE	sp|Q15067|ACOX1_HUMAN Peroxisomal acyl-coenzyme A oxidase 1 OS=Homo sapiens OX=9606 GN=ACOX1 PE=1 SV=3
5.679491	NA	FALSE	sp|Q15075|EEA1_HUMAN Early endosome antigen 1 OS=Homo sapiens OX=9606 GN=EEA1 PE=1 SV=2
7.538712	6.374107	FALSE	sp|Q15084|PDIA6_HUMAN Protein disulfide-isomerase A6 OS=Homo sapiens OX=9606 GN=PDIA6 PE=1 SV=1
4.914121	4.259713	FALSE	sp|Q15102|PA1B3_HUMAN Platelet-activating factor acetylhydrolase IB subunit gamma OS=Homo sapiens OX=9606 GN=PAFAH1B3 PE=1 SV=1
5.759774	NA	FALSE	sp|Q15121|PEA15_HUMAN Astrocytic phosphoprotein PEA-15 OS=Homo sapiens OX=9606 GN=PEA15 PE=1 SV=2
5.202161	NA	FALSE	sp|Q15126|PMVK_HUMAN Phosphomevalonate kinase OS=Homo sapiens OX=9606 GN=PMVK PE=1 SV=3
6.978413	5.59809	FALSE	sp|Q15149|PLEC_HUMAN Plectin OS=Homo sapiens OX=9606 GN=PLEC PE=1 SV=3
5.903247	4.914259	FALSE	sp|Q15155|NOMO1_HUMAN Nodal modulator 1 OS=Homo sapiens OX=9606 GN=NOMO1 PE=1 SV=5
5.563196	NA	FALSE	sp|Q15165|PON2_HUMAN Serum paraoxonase/arylesterase 2 OS=Homo sapiens OX=9606 GN=PON2 PE=1 SV=4
6.319044	5.13906	FALSE	sp|Q15181|IPYR_HUMAN Inorganic pyrophosphatase OS=Homo sapiens OX=9606 GN=PPA1 PE=1 SV=2
6.464877	NA	FALSE	sp|Q15185|TEBP_HUMAN Prostaglandin E synthase 3 OS=Homo sapiens OX=9606 GN=PTGES3 PE=1 SV=1
6.595904	5.400227	FALSE	sp|Q15233|NONO_HUMAN Non-POU domain-containing octamer-binding protein OS=Homo sapiens OX=9606 GN=NONO PE=1 SV=4
5.348246	NA	FALSE	sp|Q15257|PTPA_HUMAN Serine/threonine-protein phosphatase 2A activator OS=Homo sapiens OX=9606 GN=PTPA PE=1 SV=3
4.590474	NA	FALSE	sp|Q15262|PTPRK_HUMAN Receptor-type tyrosine-protein phosphatase kappa OS=Homo sapiens OX=9606 GN=PTPRK PE=1 SV=2
4.986122	4.107346	FALSE	sp|Q15269|PWP2_HUMAN Periodic tryptophan protein 2 homolog OS=Homo sapiens OX=9606 GN=PWP2 PE=2 SV=2
6.161548	NA	FALSE	sp|Q15286|RAB35_HUMAN Ras-related protein Rab-35 OS=Homo sapiens OX=9606 GN=RAB35 PE=1 SV=1
6.149712	NA	FALSE	sp|Q15287|RNPS1_HUMAN RNA-binding protein with serine-rich domain 1 OS=Homo sapiens OX=9606 GN=RNPS1 PE=1 SV=1
NA	5.796741	FALSE	sp|Q15291|RBBP5_HUMAN Retinoblastoma-binding protein 5 OS=Homo sapiens OX=9606 GN=RBBP5 PE=1 SV=2
6.998264	5.357191	FALSE	sp|Q15293|RCN1_HUMAN Reticulocalbin-1 OS=Homo sapiens OX=9606 GN=RCN1 PE=1 SV=1
7.031126	5.359475	FALSE	sp|Q15363|TMED2_HUMAN Transmembrane emp24 domain-containing protein 2 OS=Homo sapiens OX=9606 GN=TMED2 PE=1 SV=1
7.055264	6.34918	FALSE	sp|Q15365|PCBP1_HUMAN Poly(rC)-binding protein 1 OS=Homo sapiens OX=9606 GN=PCBP1 PE=1 SV=2
6.471908	5.571208	FALSE	sp|Q15366|PCBP2_HUMAN Poly(rC)-binding protein 2 OS=Homo sapiens OX=9606 GN=PCBP2 PE=1 SV=1
5.995324	NA	FALSE	sp|Q15370|ELOB_HUMAN Elongin-B OS=Homo sapiens OX=9606 GN=ELOB PE=1 SV=1
5.811515	NA	FALSE	sp|Q15382|RHEB_HUMAN GTP-binding protein Rheb OS=Homo sapiens OX=9606 GN=RHEB PE=1 SV=1
6.095727	5.246228	FALSE	sp|Q15393|SF3B3_HUMAN Splicing factor 3B subunit 3 OS=Homo sapiens OX=9606 GN=SF3B3 PE=1 SV=4
5.891604	4.547221	FALSE	sp|Q15404|RSU1_HUMAN Ras suppressor protein 1 OS=Homo sapiens OX=9606 GN=RSU1 PE=1 SV=3
6.478768	5.740584	FALSE	sp|Q15417|CNN3_HUMAN Calponin-3 OS=Homo sapiens OX=9606 GN=CNN3 PE=1 SV=1
5.946968	NA	FALSE	sp|Q15424|SAFB1_HUMAN Scaffold attachment factor B1 OS=Homo sapiens OX=9606 GN=SAFB PE=1 SV=4
4.889279	4.822469	FALSE	sp|Q15427|SF3B4_HUMAN Splicing factor 3B subunit 4 OS=Homo sapiens OX=9606 GN=SF3B4 PE=1 SV=1
5.867874	NA	FALSE	sp|Q15428|SF3A2_HUMAN Splicing factor 3A subunit 2 OS=Homo sapiens OX=9606 GN=SF3A2 PE=1 SV=2
5.305631	NA	FALSE	sp|Q15435|PP1R7_HUMAN Protein phosphatase 1 regulatory subunit 7 OS=Homo sapiens OX=9606 GN=PPP1R7 PE=1 SV=1
5.71286	5.037387	FALSE	sp|Q15436|SC23A_HUMAN Protein transport protein Sec23A OS=Homo sapiens OX=9606 GN=SEC23A PE=1 SV=2
6.018284	NA	FALSE	sp|Q15459|SF3A1_HUMAN Splicing factor 3A subunit 1 OS=Homo sapiens OX=9606 GN=SF3A1 PE=1 SV=1
4.592909	NA	FALSE	sp|Q15477|SKIV2_HUMAN Helicase SKI2W OS=Homo sapiens OX=9606 GN=SKIV2L PE=1 SV=3
4.907981	NA	FALSE	sp|Q15526|SURF1_HUMAN Surfeit locus protein 1 OS=Homo sapiens OX=9606 GN=SURF1 PE=1 SV=1
NA	4.95177	FALSE	sp|Q15532|SSXT_HUMAN Protein SSXT OS=Homo sapiens OX=9606 GN=SS18 PE=1 SV=3
6.42162	5.789715	FALSE	sp|Q15582|BGH3_HUMAN Transforming growth factor-beta-induced protein ig-h3 OS=Homo sapiens OX=9606 GN=TGFBI PE=1 SV=1
4.877653	NA	FALSE	sp|Q15599|NHRF2_HUMAN Na(+)/H(+) exchange regulatory cofactor NHE-RF2 OS=Homo sapiens OX=9606 GN=SLC9A3R2 PE=1 SV=2
6.461784	NA	FALSE	sp|Q15629|TRAM1_HUMAN Translocating chain-associated membrane protein 1 OS=Homo sapiens OX=9606 GN=TRAM1 PE=1 SV=3
5.065019	NA	FALSE	sp|Q15631|TSN_HUMAN Translin OS=Homo sapiens OX=9606 GN=TSN PE=1 SV=1
5.620781	4.881926	FALSE	sp|Q15637|SF01_HUMAN Splicing factor 1 OS=Homo sapiens OX=9606 GN=SF1 PE=1 SV=4
4.955351	NA	FALSE	sp|Q15645|PCH2_HUMAN Pachytene checkpoint protein 2 homolog OS=Homo sapiens OX=9606 GN=TRIP13 PE=1 SV=2
4.026982	NA	FALSE	sp|Q15648|MED1_HUMAN Mediator of RNA polymerase II transcription subunit 1 OS=Homo sapiens OX=9606 GN=MED1 PE=1 SV=4
6.116807	5.156882	FALSE	sp|Q15691|MARE1_HUMAN Microtubule-associated protein RP/EB family member 1 OS=Homo sapiens OX=9606 GN=MAPRE1 PE=1 SV=3
6.060736	5.172515	FALSE	sp|Q15717|ELAV1_HUMAN ELAV-like protein 1 OS=Homo sapiens OX=9606 GN=ELAVL1 PE=1 SV=2
5.71459	4.196729	FALSE	sp|Q15738|NSDHL_HUMAN Sterol-4-alpha-carboxylate 3-dehydrogenase, decarboxylating OS=Homo sapiens OX=9606 GN=NSDHL PE=1 SV=2
6.225516	4.757517	FALSE	sp|Q15746|MYLK_HUMAN Myosin light chain kinase, smooth muscle OS=Homo sapiens OX=9606 GN=MYLK PE=1 SV=4
6.196701	4.521543	FALSE	sp|Q15758|AAAT_HUMAN Neutral amino acid transporter B(0) OS=Homo sapiens OX=9606 GN=SLC1A5 PE=1 SV=2
NA	5.235907	FALSE	sp|Q15773|MLF2_HUMAN Myeloid leukemia factor 2 OS=Homo sapiens OX=9606 GN=MLF2 PE=1 SV=1
4.942321	NA	FALSE	sp|Q15785|TOM34_HUMAN Mitochondrial import receptor subunit TOM34 OS=Homo sapiens OX=9606 GN=TOMM34 PE=1 SV=2
5.63781	4.717429	FALSE	sp|Q15819|UB2V2_HUMAN Ubiquitin-conjugating enzyme E2 variant 2 OS=Homo sapiens OX=9606 GN=UBE2V2 PE=1 SV=4
6.981656	NA	FALSE	sp|Q15836|VAMP3_HUMAN Vesicle-associated membrane protein 3 OS=Homo sapiens OX=9606 GN=VAMP3 PE=1 SV=3
6.437655	6.078203	FALSE	sp|Q15843|NEDD8_HUMAN NEDD8 OS=Homo sapiens OX=9606 GN=NEDD8 PE=1 SV=1
5.485125	NA	FALSE	sp|Q15904|VAS1_HUMAN V-type proton ATPase subunit S1 OS=Homo sapiens OX=9606 GN=ATP6AP1 PE=1 SV=2
6.839258	5.402777	FALSE	sp|Q15907|RB11B_HUMAN Ras-related protein Rab-11B OS=Homo sapiens OX=9606 GN=RAB11B PE=1 SV=4
6.512177	5.235756	FALSE	sp|Q15942|ZYX_HUMAN Zyxin OS=Homo sapiens OX=9606 GN=ZYX PE=1 SV=1
5.157306	NA	FALSE	sp|Q16134|ETFD_HUMAN Electron transfer flavoprotein-ubiquinone oxidoreductase, mitochondrial OS=Homo sapiens OX=9606 GN=ETFDH PE=1 SV=2
6.481529	5.509659	FALSE	sp|Q16181|SEPT7_HUMAN Septin-7 OS=Homo sapiens OX=9606 GN=SEPTIN7 PE=1 SV=2
5.818279	5.020071	FALSE	sp|Q16186|ADRM1_HUMAN Proteasomal ubiquitin receptor ADRM1 OS=Homo sapiens OX=9606 GN=ADRM1 PE=1 SV=2
4.85697	NA	FALSE	sp|Q16222|UAP1_HUMAN UDP-N-acetylhexosamine pyrophosphorylase OS=Homo sapiens OX=9606 GN=UAP1 PE=1 SV=3
6.051808	5.542327	FALSE	sp|Q16270|IBP7_HUMAN Insulin-like growth factor-binding protein 7 OS=Homo sapiens OX=9606 GN=IGFBP7 PE=1 SV=1
4.877567	NA	FALSE	sp|Q16352|AINX_HUMAN Alpha-internexin OS=Homo sapiens OX=9606 GN=INA PE=1 SV=2;sp|P07197|NFM_HUMAN Neurofilament medium polypeptide OS=Homo sapiens OX=9606 GN=NEFM PE=1 SV=3
5.652923	4.285332	FALSE	sp|Q16401|PSMD5_HUMAN 26S proteasome non-ATPase regulatory subunit 5 OS=Homo sapiens OX=9606 GN=PSMD5 PE=1 SV=3
5.960457	NA	FALSE	sp|Q16527|CSRP2_HUMAN Cysteine and glycine-rich protein 2 OS=Homo sapiens OX=9606 GN=CSRP2 PE=1 SV=3
5.891911	5.054345	FALSE	sp|Q16531|DDB1_HUMAN DNA damage-binding protein 1 OS=Homo sapiens OX=9606 GN=DDB1 PE=1 SV=1
4.874319	NA	FALSE	sp|Q16537|2A5E_HUMAN Serine/threonine-protein phosphatase 2A 56 kDa regulatory subunit epsilon isoform OS=Homo sapiens OX=9606 GN=PPP2R5E PE=1 SV=1
5.390299	NA	FALSE	sp|Q16540|RM23_HUMAN 39S ribosomal protein L23, mitochondrial OS=Homo sapiens OX=9606 GN=MRPL23 PE=1 SV=1
6.347115	5.412309	FALSE	sp|Q16543|CDC37_HUMAN Hsp90 co-chaperone Cdc37 OS=Homo sapiens OX=9606 GN=CDC37 PE=1 SV=1
6.683992	5.53306	FALSE	sp|Q16555|DPYL2_HUMAN Dihydropyrimidinase-related protein 2 OS=Homo sapiens OX=9606 GN=DPYSL2 PE=1 SV=1
6.172603	4.929705	FALSE	sp|Q16563|SYPL1_HUMAN Synaptophysin-like protein 1 OS=Homo sapiens OX=9606 GN=SYPL1 PE=1 SV=1
5.80152	NA	FALSE	sp|Q16576|RBBP7_HUMAN Histone-binding protein RBBP7 OS=Homo sapiens OX=9606 GN=RBBP7 PE=1 SV=1
5.482087	4.54904	FALSE	sp|Q16585|SGCB_HUMAN Beta-sarcoglycan OS=Homo sapiens OX=9606 GN=SGCB PE=1 SV=1
5.046027	NA	FALSE	sp|Q16595|FRDA_HUMAN Frataxin, mitochondrial OS=Homo sapiens OX=9606 GN=FXN PE=1 SV=2
5.11684	NA	FALSE	sp|Q16610|ECM1_HUMAN Extracellular matrix protein 1 OS=Homo sapiens OX=9606 GN=ECM1 PE=1 SV=2
5.299573	NA	FALSE	sp|Q16611|BAK_HUMAN Bcl-2 homologous antagonist/killer OS=Homo sapiens OX=9606 GN=BAK1 PE=1 SV=1
7.08579	5.329805	FALSE	sp|Q16629|SRSF7_HUMAN Serine/arginine-rich splicing factor 7 OS=Homo sapiens OX=9606 GN=SRSF7 PE=1 SV=1
5.907744	4.519198	FALSE	sp|Q16630|CPSF6_HUMAN Cleavage and polyadenylation specificity factor subunit 6 OS=Homo sapiens OX=9606 GN=CPSF6 PE=1 SV=2
6.908898	5.373078	FALSE	sp|Q16643|DREB_HUMAN Drebrin OS=Homo sapiens OX=9606 GN=DBN1 PE=1 SV=4
6.45588	5.658269	FALSE	sp|Q16658|FSCN1_HUMAN Fascin OS=Homo sapiens OX=9606 GN=FSCN1 PE=1 SV=3
4.421061	NA	FALSE	sp|Q16666|IF16_HUMAN Gamma-interferon-inducible protein 16 OS=Homo sapiens OX=9606 GN=IFI16 PE=1 SV=3
6.481729	5.626792	FALSE	sp|Q16698|DECR_HUMAN 2,4-dienoyl-CoA reductase, mitochondrial OS=Homo sapiens OX=9606 GN=DECR1 PE=1 SV=1
5.211868	NA	FALSE	sp|Q16706|MA2A1_HUMAN Alpha-mannosidase 2 OS=Homo sapiens OX=9606 GN=MAN2A1 PE=1 SV=2
5.787807	4.788557	FALSE	sp|Q16718|NDUA5_HUMAN NADH dehydrogenase [ubiquinone] 1 alpha subcomplex subunit 5 OS=Homo sapiens OX=9606 GN=NDUFA5 PE=1 SV=3
5.661557	4.638339	FALSE	sp|Q16740|CLPP_HUMAN ATP-dependent Clp protease proteolytic subunit, mitochondrial OS=Homo sapiens OX=9606 GN=CLPP PE=1 SV=1
5.274827	NA	FALSE	sp|Q16762|THTR_HUMAN Thiosulfate sulfurtransferase OS=Homo sapiens OX=9606 GN=TST PE=1 SV=4
NA	4.859541	FALSE	sp|Q16763|UBE2S_HUMAN Ubiquitin-conjugating enzyme E2 S OS=Homo sapiens OX=9606 GN=UBE2S PE=1 SV=2
5.755288	NA	FALSE	sp|Q16774|KGUA_HUMAN Guanylate kinase OS=Homo sapiens OX=9606 GN=GUK1 PE=1 SV=2
5.449617	4.414104	FALSE	sp|Q16795|NDUA9_HUMAN NADH dehydrogenase [ubiquinone] 1 alpha subcomplex subunit 9, mitochondrial OS=Homo sapiens OX=9606 GN=NDUFA9 PE=1 SV=2
4.241945	NA	FALSE	sp|Q16798|MAON_HUMAN NADP-dependent malic enzyme, mitochondrial OS=Homo sapiens OX=9606 GN=ME3 PE=2 SV=2
5.729464	NA	FALSE	sp|Q16822|PCKGM_HUMAN Phosphoenolpyruvate carboxykinase [GTP], mitochondrial OS=Homo sapiens OX=9606 GN=PCK2 PE=1 SV=4
5.773933	5.160499	FALSE	sp|Q16836|HCDH_HUMAN Hydroxyacyl-coenzyme A dehydrogenase, mitochondrial OS=Homo sapiens OX=9606 GN=HADH PE=1 SV=3
5.183953	NA	FALSE	sp|Q16850|CP51A_HUMAN Lanosterol 14-alpha demethylase OS=Homo sapiens OX=9606 GN=CYP51A1 PE=1 SV=3
5.718576	4.979871	FALSE	sp|Q16851|UGPA_HUMAN UTP--glucose-1-phosphate uridylyltransferase OS=Homo sapiens OX=9606 GN=UGP2 PE=1 SV=5
NA	4.041235	FALSE	sp|Q16875|F263_HUMAN 6-phosphofructo-2-kinase/fructose-2,6-bisphosphatase 3 OS=Homo sapiens OX=9606 GN=PFKFB3 PE=1 SV=1
NA	5.177536	FALSE	sp|Q16878|CDO1_HUMAN Cysteine dioxygenase type 1 OS=Homo sapiens OX=9606 GN=CDO1 PE=1 SV=2
6.240549	5.075072	FALSE	sp|Q16881|TRXR1_HUMAN Thioredoxin reductase 1, cytoplasmic OS=Homo sapiens OX=9606 GN=TXNRD1 PE=1 SV=3
6.312537	5.140414	FALSE	sp|Q16891|MIC60_HUMAN MICOS complex subunit MIC60 OS=Homo sapiens OX=9606 GN=IMMT PE=1 SV=1
6.38945	4.84398	FALSE	sp|Q1KMD3|HNRL2_HUMAN Heterogeneous nuclear ribonucleoprotein U-like protein 2 OS=Homo sapiens OX=9606 GN=HNRNPUL2 PE=1 SV=1
5.810051	NA	FALSE	sp|Q27J81|INF2_HUMAN Inverted formin-2 OS=Homo sapiens OX=9606 GN=INF2 PE=1 SV=2
4.686252	NA	FALSE	sp|Q29RF7|PDS5A_HUMAN Sister chromatid cohesion protein PDS5 homolog A OS=Homo sapiens OX=9606 GN=PDS5A PE=1 SV=1
5.133124	NA	FALSE	sp|Q2M2I8|AAK1_HUMAN AP2-associated protein kinase 1 OS=Homo sapiens OX=9606 GN=AAK1 PE=1 SV=3
4.682966	NA	FALSE	sp|Q2NL82|TSR1_HUMAN Pre-rRNA-processing protein TSR1 homolog OS=Homo sapiens OX=9606 GN=TSR1 PE=1 SV=1
5.209595	NA	FALSE	sp|Q2PZI1|D19L1_HUMAN Probable C-mannosyltransferase DPY19L1 OS=Homo sapiens OX=9606 GN=DPY19L1 PE=2 SV=1
5.085112	NA	FALSE	sp|Q2TAA5|ALG11_HUMAN GDP-Man:Man(3)GlcNAc(2)-PP-Dol alpha-1,2-mannosyltransferase OS=Homo sapiens OX=9606 GN=ALG11 PE=1 SV=2
5.196646	5.051153	FALSE	sp|Q2TAY7|SMU1_HUMAN WD40 repeat-containing protein SMU1 OS=Homo sapiens OX=9606 GN=SMU1 PE=1 SV=2
5.567885	NA	FALSE	sp|Q32MZ4|LRRF1_HUMAN Leucine-rich repeat flightless-interacting protein 1 OS=Homo sapiens OX=9606 GN=LRRFIP1 PE=1 SV=2
6.527011	5.58679	FALSE	sp|Q32P28|P3H1_HUMAN Prolyl 3-hydroxylase 1 OS=Homo sapiens OX=9606 GN=P3H1 PE=1 SV=2
5.666864	NA	FALSE	sp|Q3MHD2|LSM12_HUMAN Protein LSM12 homolog OS=Homo sapiens OX=9606 GN=LSM12 PE=1 SV=2
4.544093	3.823917	FALSE	sp|Q3SY69|AL1L2_HUMAN Mitochondrial 10-formyltetrahydrofolate dehydrogenase OS=Homo sapiens OX=9606 GN=ALDH1L2 PE=1 SV=2
NA	5.877872	FALSE	sp|Q3ZCM7|TBB8_HUMAN Tubulin beta-8 chain OS=Homo sapiens OX=9606 GN=TUBB8 PE=1 SV=2
5.971874	4.533302	FALSE	sp|Q3ZCQ8|TIM50_HUMAN Mitochondrial import inner membrane translocase subunit TIM50 OS=Homo sapiens OX=9606 GN=TIMM50 PE=1 SV=2
5.328257	4.745122	FALSE	sp|Q49A26|GLYR1_HUMAN Putative oxidoreductase GLYR1 OS=Homo sapiens OX=9606 GN=GLYR1 PE=1 SV=4
4.840407	NA	FALSE	sp|Q4L180|FIL1L_HUMAN Filamin A-interacting protein 1-like OS=Homo sapiens OX=9606 GN=FILIP1L PE=1 SV=2
5.798865	NA	FALSE	sp|Q4V9L6|TM119_HUMAN Transmembrane protein 119 OS=Homo sapiens OX=9606 GN=TMEM119 PE=1 SV=1
5.697325	NA	FALSE	sp|Q52LJ0|FA98B_HUMAN Protein FAM98B OS=Homo sapiens OX=9606 GN=FAM98B PE=1 SV=2
4.322674	4.225645	FALSE	sp|Q53EP0|FND3B_HUMAN Fibronectin type III domain-containing protein 3B OS=Homo sapiens OX=9606 GN=FNDC3B PE=1 SV=2
5.343979	NA	FALSE	sp|Q53FA7|QORX_HUMAN Quinone oxidoreductase PIG3 OS=Homo sapiens OX=9606 GN=TP53I3 PE=1 SV=2
5.511723	NA	FALSE	sp|Q53FP2|TM35A_HUMAN Transmembrane protein 35A OS=Homo sapiens OX=9606 GN=TMEM35A PE=1 SV=2
5.614148	NA	FALSE	sp|Q9P0S3|ORML1_HUMAN ORM1-like protein 1 OS=Homo sapiens OX=9606 GN=ORMDL1 PE=1 SV=1;sp|Q53FV1|ORML2_HUMAN ORM1-like protein 2 OS=Homo sapiens OX=9606 GN=ORMDL2 PE=1 SV=2
5.858146	NA	FALSE	sp|Q53GA4|PHLA2_HUMAN Pleckstrin homology-like domain family A member 2 OS=Homo sapiens OX=9606 GN=PHLDA2 PE=1 SV=2
6.441176	5.248219	FALSE	sp|Q53GQ0|DHB12_HUMAN Very-long-chain 3-oxoacyl-CoA reductase OS=Homo sapiens OX=9606 GN=HSD17B12 PE=1 SV=2
4.944754	4.062544	FALSE	sp|Q53GS9|SNUT2_HUMAN U4/U6.U5 tri-snRNP-associated protein 2 OS=Homo sapiens OX=9606 GN=USP39 PE=1 SV=2
5.182671	NA	FALSE	sp|Q53H12|AGK_HUMAN Acylglycerol kinase, mitochondrial OS=Homo sapiens OX=9606 GN=AGK PE=1 SV=2
5.33017	NA	FALSE	sp|Q53H82|LACB2_HUMAN Endoribonuclease LACTB2 OS=Homo sapiens OX=9606 GN=LACTB2 PE=1 SV=2
5.920807	NA	FALSE	sp|Q53TN4|CYBR1_HUMAN Cytochrome b reductase 1 OS=Homo sapiens OX=9606 GN=CYBRD1 PE=1 SV=1
7.826858	7.456791	FALSE	sp|Q562R1|ACTBL_HUMAN Beta-actin-like protein 2 OS=Homo sapiens OX=9606 GN=ACTBL2 PE=1 SV=2
5.114678	NA	FALSE	sp|Q56VL3|OCAD2_HUMAN OCIA domain-containing protein 2 OS=Homo sapiens OX=9606 GN=OCIAD2 PE=1 SV=1
6.011655	5.205962	FALSE	sp|Q58FF8|H90B2_HUMAN Putative heat shock protein HSP 90-beta 2 OS=Homo sapiens OX=9606 GN=HSP90AB2P PE=1 SV=2
5.278708	NA	FALSE	sp|Q5BJF2|SGMR2_HUMAN Sigma intracellular receptor 2 OS=Homo sapiens OX=9606 GN=TMEM97 PE=1 SV=1
6.032337	NA	FALSE	sp|Q5BJH7|YIF1B_HUMAN Protein YIF1B OS=Homo sapiens OX=9606 GN=YIF1B PE=1 SV=1
5.333729	4.134273	FALSE	sp|Q5BKZ1|ZN326_HUMAN DBIRD complex subunit ZNF326 OS=Homo sapiens OX=9606 GN=ZNF326 PE=1 SV=2
4.814833	NA	FALSE	sp|Q5GLZ8|HERC4_HUMAN Probable E3 ubiquitin-protein ligase HERC4 OS=Homo sapiens OX=9606 GN=HERC4 PE=1 SV=1
5.465056	NA	FALSE	sp|Q5J8M3|EMC4_HUMAN ER membrane protein complex subunit 4 OS=Homo sapiens OX=9606 GN=EMC4 PE=1 SV=2
4.271958	NA	FALSE	sp|Q5JRA6|TGO1_HUMAN Transport and Golgi organization protein 1 homolog OS=Homo sapiens OX=9606 GN=MIA3 PE=1 SV=1
5.861803	4.651888	FALSE	sp|Q5JRX3|PREP_HUMAN Presequence protease, mitochondrial OS=Homo sapiens OX=9606 GN=PITRM1 PE=1 SV=3
4.281238	NA	FALSE	sp|Q5JTH9|RRP12_HUMAN RRP12-like protein OS=Homo sapiens OX=9606 GN=RRP12 PE=1 SV=2
6.11401	4.98419	FALSE	sp|Q5JTV8|TOIP1_HUMAN Torsin-1A-interacting protein 1 OS=Homo sapiens OX=9606 GN=TOR1AIP1 PE=1 SV=2
4.618111	NA	FALSE	sp|Q5M775|CYTSB_HUMAN Cytospin-B OS=Homo sapiens OX=9606 GN=SPECC1 PE=1 SV=1
5.135005	NA	FALSE	sp|Q5NDL2|EOGT_HUMAN EGF domain-specific O-linked N-acetylglucosamine transferase OS=Homo sapiens OX=9606 GN=EOGT PE=1 SV=1
4.537605	NA	FALSE	sp|Q5SNT2|TM201_HUMAN Transmembrane protein 201 OS=Homo sapiens OX=9606 GN=TMEM201 PE=1 SV=1
4.426576	NA	FALSE	sp|Q5SRE5|NU188_HUMAN Nucleoporin NUP188 homolog OS=Homo sapiens OX=9606 GN=NUP188 PE=1 SV=1
6.150818	4.920092	FALSE	sp|Q5SSJ5|HP1B3_HUMAN Heterochromatin protein 1-binding protein 3 OS=Homo sapiens OX=9606 GN=HP1BP3 PE=1 SV=1
4.616192	NA	FALSE	sp|Q5SW79|CE170_HUMAN Centrosomal protein of 170 kDa OS=Homo sapiens OX=9606 GN=CEP170 PE=1 SV=1
5.306554	NA	FALSE	sp|Q5T0D9|TPRGL_HUMAN Tumor protein p63-regulated gene 1-like protein OS=Homo sapiens OX=9606 GN=TPRG1L PE=1 SV=1
4.676154	NA	FALSE	sp|Q5T1M5|FKB15_HUMAN FK506-binding protein 15 OS=Homo sapiens OX=9606 GN=FKBP15 PE=1 SV=2
4.80226	NA	FALSE	sp|Q5T200|ZC3HD_HUMAN Zinc finger CCCH domain-containing protein 13 OS=Homo sapiens OX=9606 GN=ZC3H13 PE=1 SV=1
4.935618	NA	FALSE	sp|Q5T440|CAF17_HUMAN Putative transferase CAF17, mitochondrial OS=Homo sapiens OX=9606 GN=IBA57 PE=1 SV=1
4.710524	NA	FALSE	sp|Q5T4S7|UBR4_HUMAN E3 ubiquitin-protein ligase UBR4 OS=Homo sapiens OX=9606 GN=UBR4 PE=1 SV=1
4.457625	NA	FALSE	sp|Q5T8P6|RBM26_HUMAN RNA-binding protein 26 OS=Homo sapiens OX=9606 GN=RBM26 PE=1 SV=3
4.237971	NA	FALSE	sp|Q5T9A4|ATD3B_HUMAN ATPase family AAA domain-containing protein 3B OS=Homo sapiens OX=9606 GN=ATAD3B PE=1 SV=1
5.799492	4.647872	FALSE	sp|Q5T9L3|WLS_HUMAN Protein wntless homolog OS=Homo sapiens OX=9606 GN=WLS PE=1 SV=2
4.532232	NA	FALSE	sp|Q5TFE4|NT5D1_HUMAN 5-nucleotidase domain-containing protein 1 OS=Homo sapiens OX=9606 GN=NT5DC1 PE=1 SV=1
5.490717	NA	FALSE	sp|Q5UCC4|EMC10_HUMAN ER membrane protein complex subunit 10 OS=Homo sapiens OX=9606 GN=EMC10 PE=1 SV=1
5.484641	NA	FALSE	sp|Q5VTL8|PR38B_HUMAN Pre-mRNA-splicing factor 38B OS=Homo sapiens OX=9606 GN=PRPF38B PE=1 SV=1
4.78341	NA	FALSE	sp|Q5VWC8|HACD4_HUMAN Very-long-chain (3R)-3-hydroxyacyl-CoA dehydratase 4 OS=Homo sapiens OX=9606 GN=HACD4 PE=1 SV=1
3.983351	NA	FALSE	sp|Q5VYK3|ECM29_HUMAN Proteasome adapter and scaffold protein ECM29 OS=Homo sapiens OX=9606 GN=ECPAS PE=1 SV=2
5.583573	NA	FALSE	sp|Q5VZF2|MBNL2_HUMAN Muscleblind-like protein 2 OS=Homo sapiens OX=9606 GN=MBNL2 PE=1 SV=2;sp|Q9NR56|MBNL1_HUMAN Muscleblind-like protein 1 OS=Homo sapiens OX=9606 GN=MBNL1 PE=1 SV=2
5.888539	NA	FALSE	sp|Q5XKP0|MIC13_HUMAN MICOS complex subunit MIC13 OS=Homo sapiens OX=9606 GN=MICOS13 PE=1 SV=1
5.956721	4.538461	FALSE	sp|Q5ZPR3|CD276_HUMAN CD276 antigen OS=Homo sapiens OX=9606 GN=CD276 PE=1 SV=1
5.329845	NA	FALSE	sp|Q63ZY3|KANK2_HUMAN KN motif and ankyrin repeat domain-containing protein 2 OS=Homo sapiens OX=9606 GN=KANK2 PE=1 SV=1
4.825062	NA	FALSE	sp|Q658Y4|F91A1_HUMAN Protein FAM91A1 OS=Homo sapiens OX=9606 GN=FAM91A1 PE=1 SV=3
5.454525	4.321971	FALSE	sp|Q68CZ2|TENS3_HUMAN Tensin-3 OS=Homo sapiens OX=9606 GN=TNS3 PE=1 SV=2
4.829297	NA	FALSE	sp|Q68E01|INT3_HUMAN Integrator complex subunit 3 OS=Homo sapiens OX=9606 GN=INTS3 PE=1 SV=1
7.857037	7.90451	TRUE	sp|Q69091|GD_HHV11 Envelope glycoprotein D OS=Human herpesvirus 1 (strain 17) OX=10299 GN=gD PE=1 SV=1
6.330921	5.244821	FALSE	sp|Q6DD88|ATLA3_HUMAN Atlastin-3 OS=Homo sapiens OX=9606 GN=ATL3 PE=1 SV=1
5.028287	4.604647	FALSE	sp|Q6DKJ4|NXN_HUMAN Nucleoredoxin OS=Homo sapiens OX=9606 GN=NXN PE=1 SV=2
6.547996	NA	FALSE	sp|Q6IAA8|LTOR1_HUMAN Ragulator complex protein LAMTOR1 OS=Homo sapiens OX=9606 GN=LAMTOR1 PE=1 SV=2
5.964146	NA	FALSE	sp|Q6IBS0|TWF2_HUMAN Twinfilin-2 OS=Homo sapiens OX=9606 GN=TWF2 PE=1 SV=2
4.800428	NA	FALSE	sp|Q6IQ22|RAB12_HUMAN Ras-related protein Rab-12 OS=Homo sapiens OX=9606 GN=RAB12 PE=1 SV=3
6.425143	5.115444	FALSE	sp|Q6NUK1|SCMC1_HUMAN Calcium-binding mitochondrial carrier protein SCaMC-1 OS=Homo sapiens OX=9606 GN=SLC25A24 PE=1 SV=2
4.68265	NA	FALSE	sp|Q6NUM9|RETST_HUMAN All-trans-retinol 13,14-reductase OS=Homo sapiens OX=9606 GN=RETSAT PE=1 SV=2
4.647862	NA	FALSE	sp|Q6NUQ1|RINT1_HUMAN RAD50-interacting protein 1 OS=Homo sapiens OX=9606 GN=RINT1 PE=1 SV=1
5.79638	4.741546	FALSE	sp|Q6NUQ4|TM214_HUMAN Transmembrane protein 214 OS=Homo sapiens OX=9606 GN=TMEM214 PE=1 SV=2
5.666378	NA	FALSE	sp|Q6NVY1|HIBCH_HUMAN 3-hydroxyisobutyryl-CoA hydrolase, mitochondrial OS=Homo sapiens OX=9606 GN=HIBCH PE=1 SV=2
4.788797	NA	FALSE	sp|Q6NXT4|ZNT6_HUMAN Zinc transporter 6 OS=Homo sapiens OX=9606 GN=SLC30A6 PE=1 SV=2
5.764729	NA	FALSE	sp|Q6NYC8|PPR18_HUMAN Phostensin OS=Homo sapiens OX=9606 GN=PPP1R18 PE=1 SV=1
6.952308	6.325516	FALSE	sp|Q6NZI2|CAVN1_HUMAN Caveolae-associated protein 1 OS=Homo sapiens OX=9606 GN=CAVIN1 PE=1 SV=1
4.9854	NA	FALSE	sp|Q6P1A2|MBOA5_HUMAN Lysophospholipid acyltransferase 5 OS=Homo sapiens OX=9606 GN=LPCAT3 PE=1 SV=1
4.609189	NA	FALSE	sp|Q6P1J9|CDC73_HUMAN Parafibromin OS=Homo sapiens OX=9606 GN=CDC73 PE=1 SV=1
5.629481	4.414856	FALSE	sp|Q6P2Q9|PRP8_HUMAN Pre-mRNA-processing-splicing factor 8 OS=Homo sapiens OX=9606 GN=PRPF8 PE=1 SV=2
4.287936	NA	FALSE	sp|Q6P3W7|SCYL2_HUMAN SCY1-like protein 2 OS=Homo sapiens OX=9606 GN=SCYL2 PE=1 SV=1
4.910384	NA	FALSE	sp|Q6P4E1|CASC4_HUMAN Protein CASC4 OS=Homo sapiens OX=9606 GN=CASC4 PE=1 SV=2
6.490268	5.253144	FALSE	sp|Q6P587|FAHD1_HUMAN Acylpyruvase FAHD1, mitochondrial OS=Homo sapiens OX=9606 GN=FAHD1 PE=1 SV=2
5.225387	NA	FALSE	sp|Q6P9B6|MEAK7_HUMAN MTOR-associated protein MEAK7 OS=Homo sapiens OX=9606 GN=MEAK7 PE=1 SV=2
5.209863	NA	FALSE	sp|Q6PI48|SYDM_HUMAN Aspartate--tRNA ligase, mitochondrial OS=Homo sapiens OX=9606 GN=DARS2 PE=1 SV=1
5.714355	NA	FALSE	sp|Q6PI78|TMM65_HUMAN Transmembrane protein 65 OS=Homo sapiens OX=9606 GN=TMEM65 PE=1 SV=2
5.739865	4.831831	FALSE	sp|Q6PIU2|NCEH1_HUMAN Neutral cholesterol ester hydrolase 1 OS=Homo sapiens OX=9606 GN=NCEH1 PE=1 SV=3
4.645452	NA	FALSE	sp|Q6PKG0|LARP1_HUMAN La-related protein 1 OS=Homo sapiens OX=9606 GN=LARP1 PE=1 SV=2;sp|Q659C4|LAR1B_HUMAN La-related protein 1B OS=Homo sapiens OX=9606 GN=LARP1B PE=1 SV=2
5.165274	3.794962	FALSE	sp|Q6UB35|C1TM_HUMAN Monofunctional C1-tetrahydrofolate synthase, mitochondrial OS=Homo sapiens OX=9606 GN=MTHFD1L PE=1 SV=1
5.118562	NA	FALSE	sp|Q6UN15|FIP1_HUMAN Pre-mRNA 3-end-processing factor FIP1 OS=Homo sapiens OX=9606 GN=FIP1L1 PE=1 SV=1
5.290791	NA	FALSE	sp|Q6UVK1|CSPG4_HUMAN Chondroitin sulfate proteoglycan 4 OS=Homo sapiens OX=9606 GN=CSPG4 PE=1 SV=2
5.604302	4.062281	FALSE	sp|Q6UVY6|MOXD1_HUMAN DBH-like monooxygenase protein 1 OS=Homo sapiens OX=9606 GN=MOXD1 PE=1 SV=1
4.761552	NA	FALSE	sp|Q6UW02|CP20A_HUMAN Cytochrome P450 20A1 OS=Homo sapiens OX=9606 GN=CYP20A1 PE=1 SV=1
5.794816	NA	FALSE	sp|Q6UW68|TM205_HUMAN Transmembrane protein 205 OS=Homo sapiens OX=9606 GN=TMEM205 PE=1 SV=1
5.392503	4.304297	FALSE	sp|Q6UWP7|LCLT1_HUMAN Lysocardiolipin acyltransferase 1 OS=Homo sapiens OX=9606 GN=LCLAT1 PE=1 SV=1
5.155063	NA	FALSE	sp|Q6UXH1|CREL2_HUMAN Protein disulfide isomerase CRELD2 OS=Homo sapiens OX=9606 GN=CRELD2 PE=1 SV=1
5.442119	NA	FALSE	sp|Q6UXN9|WDR82_HUMAN WD repeat-containing protein 82 OS=Homo sapiens OX=9606 GN=WDR82 PE=1 SV=1
4.288853	NA	FALSE	sp|Q6V1X1|DPP8_HUMAN Dipeptidyl peptidase 8 OS=Homo sapiens OX=9606 GN=DPP8 PE=1 SV=1
5.575926	NA	FALSE	sp|Q6WCQ1|MPRIP_HUMAN Myosin phosphatase Rho-interacting protein OS=Homo sapiens OX=9606 GN=MPRIP PE=1 SV=3
4.687734	NA	FALSE	sp|Q6WKZ4|RFIP1_HUMAN Rab11 family-interacting protein 1 OS=Homo sapiens OX=9606 GN=RAB11FIP1 PE=1 SV=3
5.488269	NA	FALSE	sp|Q6YHK3|CD109_HUMAN CD109 antigen OS=Homo sapiens OX=9606 GN=CD109 PE=1 SV=2
5.487421	NA	FALSE	sp|Q6YN16|HSDL2_HUMAN Hydroxysteroid dehydrogenase-like protein 2 OS=Homo sapiens OX=9606 GN=HSDL2 PE=1 SV=1
4.982022	NA	FALSE	sp|Q6YP21|KAT3_HUMAN Kynurenine--oxoglutarate transaminase 3 OS=Homo sapiens OX=9606 GN=KYAT3 PE=1 SV=1
4.22487	NA	FALSE	sp|Q6ZMP0|THSD4_HUMAN Thrombospondin type-1 domain-containing protein 4 OS=Homo sapiens OX=9606 GN=THSD4 PE=2 SV=2
4.73728	NA	FALSE	sp|Q6ZMZ3|SYNE3_HUMAN Nesprin-3 OS=Homo sapiens OX=9606 GN=SYNE3 PE=1 SV=2
4.757411	NA	FALSE	sp|Q6ZPD9|D19L3_HUMAN Probable C-mannosyltransferase DPY19L3 OS=Homo sapiens OX=9606 GN=DPY19L3 PE=2 SV=1
5.267054	NA	FALSE	sp|Q6ZUX7|LHPL2_HUMAN LHFPL tetraspan subfamily member 2 protein OS=Homo sapiens OX=9606 GN=LHFPL2 PE=1 SV=2
5.235352	NA	FALSE	sp|Q6ZXV5|TMTC3_HUMAN Protein O-mannosyl-transferase TMTC3 OS=Homo sapiens OX=9606 GN=TMTC3 PE=1 SV=2
3.981465	NA	FALSE	sp|Q709C8|VP13C_HUMAN Vacuolar protein sorting-associated protein 13C OS=Homo sapiens OX=9606 GN=VPS13C PE=1 SV=1
5.467534	4.361445	FALSE	sp|Q709F0|ACD11_HUMAN Acyl-CoA dehydrogenase family member 11 OS=Homo sapiens OX=9606 GN=ACAD11 PE=1 SV=3
6.617252	5.121363	FALSE	sp|Q70UQ0|IKIP_HUMAN Inhibitor of nuclear factor kappa-B kinase-interacting protein OS=Homo sapiens OX=9606 GN=IKBIP PE=1 SV=1
6.530763	NA	FALSE	sp|Q71U36|TBA1A_HUMAN Tubulin alpha-1A chain OS=Homo sapiens OX=9606 GN=TUBA1A PE=1 SV=1;sp|P0DPH8|TBA3D_HUMAN Tubulin alpha-3D chain OS=Homo sapiens OX=9606 GN=TUBA3D PE=1 SV=1;sp|P0DPH7|TBA3C_HUMAN Tubulin alpha-3C chain OS=Homo sapiens OX=9606 GN=TUBA3C
4.613535	NA	FALSE	sp|Q765P7|MTSS2_HUMAN Protein MTSS 2 OS=Homo sapiens OX=9606 GN=MTSS2 PE=1 SV=1
4.823989	NA	FALSE	sp|Q7KYR7|BT2A1_HUMAN Butyrophilin subfamily 2 member A1 OS=Homo sapiens OX=9606 GN=BTN2A1 PE=1 SV=3
NA	3.632386	FALSE	sp|Q7KZ85|SPT6H_HUMAN Transcription elongation factor SPT6 OS=Homo sapiens OX=9606 GN=SUPT6H PE=1 SV=2
6.45486	5.779431	FALSE	sp|Q7KZF4|SND1_HUMAN Staphylococcal nuclease domain-containing protein 1 OS=Homo sapiens OX=9606 GN=SND1 PE=1 SV=1
5.754241	NA	FALSE	sp|Q7L014|DDX46_HUMAN Probable ATP-dependent RNA helicase DDX46 OS=Homo sapiens OX=9606 GN=DDX46 PE=1 SV=2
5.109072	NA	FALSE	sp|Q7L0Y3|TM10C_HUMAN tRNA methyltransferase 10 homolog C OS=Homo sapiens OX=9606 GN=TRMT10C PE=1 SV=2
5.462338	4.754669	FALSE	sp|Q7L1Q6|BZW1_HUMAN Basic leucine zipper and W2 domain-containing protein 1 OS=Homo sapiens OX=9606 GN=BZW1 PE=1 SV=1
5.975124	4.556508	FALSE	sp|Q7L2H7|EIF3M_HUMAN Eukaryotic translation initiation factor 3 subunit M OS=Homo sapiens OX=9606 GN=EIF3M PE=1 SV=1
5.300356	NA	FALSE	sp|Q7L523|RRAGA_HUMAN Ras-related GTP-binding protein A OS=Homo sapiens OX=9606 GN=RRAGA PE=1 SV=1;sp|Q5VZM2|RRAGB_HUMAN Ras-related GTP-binding protein B OS=Homo sapiens OX=9606 GN=RRAGB PE=1 SV=1
4.261239	NA	FALSE	sp|Q7L576|CYFP1_HUMAN Cytoplasmic FMR1-interacting protein 1 OS=Homo sapiens OX=9606 GN=CYFIP1 PE=1 SV=1
5.449956	NA	FALSE	sp|Q7L5N1|CSN6_HUMAN COP9 signalosome complex subunit 6 OS=Homo sapiens OX=9606 GN=COPS6 PE=1 SV=1
5.589615	4.687413	FALSE	sp|Q7L9L4|MOB1B_HUMAN MOB kinase activator 1B OS=Homo sapiens OX=9606 GN=MOB1B PE=1 SV=3;sp|Q9H8S9|MOB1A_HUMAN MOB kinase activator 1A OS=Homo sapiens OX=9606 GN=MOB1A PE=1 SV=4
NA	4.85154	FALSE	sp|Q7LBR1|CHM1B_HUMAN Charged multivesicular body protein 1b OS=Homo sapiens OX=9606 GN=CHMP1B PE=1 SV=1
5.144512	NA	FALSE	sp|Q7LGA3|HS2ST_HUMAN Heparan sulfate 2-O-sulfotransferase 1 OS=Homo sapiens OX=9606 GN=HS2ST1 PE=1 SV=1
5.430543	NA	FALSE	sp|Q7RTV0|PHF5A_HUMAN PHD finger-like domain-containing protein 5A OS=Homo sapiens OX=9606 GN=PHF5A PE=1 SV=1
5.411333	NA	FALSE	sp|Q7Z2W4|ZCCHV_HUMAN Zinc finger CCCH-type antiviral protein 1 OS=Homo sapiens OX=9606 GN=ZC3HAV1 PE=1 SV=3
5.405739	NA	FALSE	sp|Q7Z3B4|NUP54_HUMAN Nucleoporin p54 OS=Homo sapiens OX=9606 GN=NUP54 PE=1 SV=2
4.76852	NA	FALSE	sp|Q7Z3K3|POGZ_HUMAN Pogo transposable element with ZNF domain OS=Homo sapiens OX=9606 GN=POGZ PE=1 SV=2
4.010597	NA	FALSE	sp|Q7Z3U7|MON2_HUMAN Protein MON2 homolog OS=Homo sapiens OX=9606 GN=MON2 PE=1 SV=3
NA	4.394539	FALSE	sp|Q7Z406|MYH14_HUMAN Myosin-14 OS=Homo sapiens OX=9606 GN=MYH14 PE=1 SV=2
5.531875	NA	FALSE	sp|Q7Z417|NUFP2_HUMAN Nuclear fragile X mental retardation-interacting protein 2 OS=Homo sapiens OX=9606 GN=NUFIP2 PE=1 SV=1
6.087497	NA	FALSE	sp|Q7Z434|MAVS_HUMAN Mitochondrial antiviral-signaling protein OS=Homo sapiens OX=9606 GN=MAVS PE=1 SV=2
4.550962	NA	FALSE	sp|Q7Z460|CLAP1_HUMAN CLIP-associating protein 1 OS=Homo sapiens OX=9606 GN=CLASP1 PE=1 SV=1
5.606876	4.301941	FALSE	sp|Q7Z4H8|PLGT3_HUMAN Protein O-glucosyltransferase 3 OS=Homo sapiens OX=9606 GN=POGLUT3 PE=1 SV=2
6.065019	NA	FALSE	sp|Q7Z4R8|CF120_HUMAN UPF0669 protein C6orf120 OS=Homo sapiens OX=9606 GN=C6orf120 PE=1 SV=1
5.098609	NA	FALSE	sp|Q7Z4V5|HDGR2_HUMAN Hepatoma-derived growth factor-related protein 2 OS=Homo sapiens OX=9606 GN=HDGFL2 PE=1 SV=1
4.927129	NA	FALSE	sp|Q7Z4W1|DCXR_HUMAN L-xylulose reductase OS=Homo sapiens OX=9606 GN=DCXR PE=1 SV=2
4.217537	NA	FALSE	sp|Q7Z5P9|MUC19_HUMAN Mucin-19 OS=Homo sapiens OX=9606 GN=MUC19 PE=1 SV=3
4.172924	NA	FALSE	sp|Q7Z6B7|SRGP1_HUMAN SLIT-ROBO Rho GTPase-activating protein 1 OS=Homo sapiens OX=9606 GN=SRGAP1 PE=1 SV=1
4.625487	NA	FALSE	sp|Q7Z6E9|RBBP6_HUMAN E3 ubiquitin-protein ligase RBBP6 OS=Homo sapiens OX=9606 GN=RBBP6 PE=1 SV=1
3.682389	NA	FALSE	sp|Q7Z6Z7|HUWE1_HUMAN E3 ubiquitin-protein ligase HUWE1 OS=Homo sapiens OX=9606 GN=HUWE1 PE=1 SV=3
5.211227	4.709931	FALSE	sp|Q7Z739|YTHD3_HUMAN YTH domain-containing family protein 3 OS=Homo sapiens OX=9606 GN=YTHDF3 PE=1 SV=1;sp|Q9BYJ9|YTHD1_HUMAN YTH domain-containing family protein 1 OS=Homo sapiens OX=9606 GN=YTHDF1 PE=1 SV=1
5.288897	NA	FALSE	sp|Q7Z7F7|RM55_HUMAN 39S ribosomal protein L55, mitochondrial OS=Homo sapiens OX=9606 GN=MRPL55 PE=1 SV=1
5.934796	NA	FALSE	sp|Q7Z7H5|TMED4_HUMAN Transmembrane emp24 domain-containing protein 4 OS=Homo sapiens OX=9606 GN=TMED4 PE=1 SV=1
5.335819	NA	FALSE	sp|Q7Z7H8|RM10_HUMAN 39S ribosomal protein L10, mitochondrial OS=Homo sapiens OX=9606 GN=MRPL10 PE=1 SV=3
5.209595	NA	FALSE	sp|Q86SX6|GLRX5_HUMAN Glutaredoxin-related protein 5, mitochondrial OS=Homo sapiens OX=9606 GN=GLRX5 PE=1 SV=2
4.166608	NA	FALSE	sp|Q86TI2|DPP9_HUMAN Dipeptidyl peptidase 9 OS=Homo sapiens OX=9606 GN=DPP9 PE=1 SV=3
4.956788	NA	FALSE	sp|Q86TM6|SYVN1_HUMAN E3 ubiquitin-protein ligase synoviolin OS=Homo sapiens OX=9606 GN=SYVN1 PE=1 SV=2
5.469233	4.754417	FALSE	sp|Q86U42|PABP2_HUMAN Polyadenylate-binding protein 2 OS=Homo sapiens OX=9606 GN=PABPN1 PE=1 SV=3
NA	4.715911	FALSE	sp|Q86U90|YRDC_HUMAN YrdC domain-containing protein, mitochondrial OS=Homo sapiens OX=9606 GN=YRDC PE=1 SV=1
6.392099	NA	FALSE	sp|Q86UE4|LYRIC_HUMAN Protein LYRIC OS=Homo sapiens OX=9606 GN=MTDH PE=1 SV=2
6.148479	NA	FALSE	sp|Q86UP2|KTN1_HUMAN Kinectin OS=Homo sapiens OX=9606 GN=KTN1 PE=1 SV=1
3.933138	NA	FALSE	sp|Q86UT6|NLRX1_HUMAN NLR family member X1 OS=Homo sapiens OX=9606 GN=NLRX1 PE=1 SV=1
4.868545	NA	FALSE	sp|Q86UU1|PHLB1_HUMAN Pleckstrin homology-like domain family B member 1 OS=Homo sapiens OX=9606 GN=PHLDB1 PE=1 SV=1
4.830537	NA	FALSE	sp|Q86UY8|NT5D3_HUMAN 5-nucleotidase domain-containing protein 3 OS=Homo sapiens OX=9606 GN=NT5DC3 PE=1 SV=1
5.363424	NA	FALSE	sp|Q86V48|LUZP1_HUMAN Leucine zipper protein 1 OS=Homo sapiens OX=9606 GN=LUZP1 PE=1 SV=2
6.268274	4.477714	FALSE	sp|Q86V81|THOC4_HUMAN THO complex subunit 4 OS=Homo sapiens OX=9606 GN=ALYREF PE=1 SV=3
5.161727	NA	FALSE	sp|Q86V85|GP180_HUMAN Integral membrane protein GPR180 OS=Homo sapiens OX=9606 GN=GPR180 PE=2 SV=1
4.898242	NA	FALSE	sp|Q86VM9|ZCH18_HUMAN Zinc finger CCCH domain-containing protein 18 OS=Homo sapiens OX=9606 GN=ZC3H18 PE=1 SV=2
5.673233	5.03607	FALSE	sp|Q86VP6|CAND1_HUMAN Cullin-associated NEDD8-dissociated protein 1 OS=Homo sapiens OX=9606 GN=CAND1 PE=1 SV=2
4.338277	NA	FALSE	sp|Q86VS8|HOOK3_HUMAN Protein Hook homolog 3 OS=Homo sapiens OX=9606 GN=HOOK3 PE=1 SV=2
NA	4.065617	FALSE	sp|Q86VV8|RTTN_HUMAN Rotatin OS=Homo sapiens OX=9606 GN=RTTN PE=1 SV=3
4.489621	NA	FALSE	sp|Q86VY4|TSYL5_HUMAN Testis-specific Y-encoded-like protein 5 OS=Homo sapiens OX=9606 GN=TSPYL5 PE=1 SV=2
5.386285	NA	FALSE	sp|Q86W42|THOC6_HUMAN THO complex subunit 6 homolog OS=Homo sapiens OX=9606 GN=THOC6 PE=1 SV=1
4.869396	NA	FALSE	sp|Q86W92|LIPB1_HUMAN Liprin-beta-1 OS=Homo sapiens OX=9606 GN=PPFIBP1 PE=1 SV=2
5.491964	NA	FALSE	sp|Q86WD7|SPA9_HUMAN Serpin A9 OS=Homo sapiens OX=9606 GN=SERPINA9 PE=1 SV=3
4.953818	NA	FALSE	sp|Q86X76|NIT1_HUMAN Deaminated glutathione amidase OS=Homo sapiens OX=9606 GN=NIT1 PE=1 SV=2
5.487153	NA	FALSE	sp|Q86XP3|DDX42_HUMAN ATP-dependent RNA helicase DDX42 OS=Homo sapiens OX=9606 GN=DDX42 PE=1 SV=1
5.006423	NA	FALSE	sp|Q86XZ4|SPAS2_HUMAN Spermatogenesis-associated serine-rich protein 2 OS=Homo sapiens OX=9606 GN=SPATS2 PE=1 SV=1
6.112739	4.828402	FALSE	sp|Q86Y39|NDUAB_HUMAN NADH dehydrogenase [ubiquinone] 1 alpha subcomplex subunit 11 OS=Homo sapiens OX=9606 GN=NDUFA11 PE=1 SV=3
5.504743	4.636438	FALSE	sp|Q86Y82|STX12_HUMAN Syntaxin-12 OS=Homo sapiens OX=9606 GN=STX12 PE=1 SV=1
5.24492	NA	FALSE	sp|Q86YS6|RAB43_HUMAN Ras-related protein Rab-43 OS=Homo sapiens OX=9606 GN=RAB43 PE=1 SV=1
5.392292	NA	FALSE	sp|Q8IUW5|RELL1_HUMAN RELT-like protein 1 OS=Homo sapiens OX=9606 GN=RELL1 PE=1 SV=1
5.356102	4.859637	FALSE	sp|Q8IV08|PLD3_HUMAN 5-3 exonuclease PLD3 OS=Homo sapiens OX=9606 GN=PLD3 PE=1 SV=1
5.466393	4.440531	FALSE	sp|Q8IVL6|P3H3_HUMAN Prolyl 3-hydroxylase 3 OS=Homo sapiens OX=9606 GN=P3H3 PE=1 SV=1
4.66499	NA	FALSE	sp|Q8IWA5|CTL2_HUMAN Choline transporter-like protein 2 OS=Homo sapiens OX=9606 GN=SLC44A2 PE=1 SV=3
5.582177	NA	FALSE	sp|Q8IWB7|WDFY1_HUMAN WD repeat and FYVE domain-containing protein 1 OS=Homo sapiens OX=9606 GN=WDFY1 PE=1 SV=1
5.802575	NA	FALSE	sp|Q8IWE2|NXP20_HUMAN Protein NOXP20 OS=Homo sapiens OX=9606 GN=FAM114A1 PE=1 SV=2
4.473968	NA	FALSE	sp|Q8IWS0|PHF6_HUMAN PHD finger protein 6 OS=Homo sapiens OX=9606 GN=PHF6 PE=1 SV=1
4.948491	NA	FALSE	sp|Q8IWT6|LRC8A_HUMAN Volume-regulated anion channel subunit LRRC8A OS=Homo sapiens OX=9606 GN=LRRC8A PE=1 SV=1
4.304383	NA	FALSE	sp|Q8IX01|SUGP2_HUMAN SURP and G-patch domain-containing protein 2 OS=Homo sapiens OX=9606 GN=SUGP2 PE=1 SV=2
4.939564	3.91868	FALSE	sp|Q8IX12|CCAR1_HUMAN Cell division cycle and apoptosis regulator protein 1 OS=Homo sapiens OX=9606 GN=CCAR1 PE=1 SV=2
5.583765	4.59674	FALSE	sp|Q8IXB1|DJC10_HUMAN DnaJ homolog subfamily C member 10 OS=Homo sapiens OX=9606 GN=DNAJC10 PE=1 SV=2
4.560373	NA	FALSE	sp|Q8IXK0|PHC2_HUMAN Polyhomeotic-like protein 2 OS=Homo sapiens OX=9606 GN=PHC2 PE=1 SV=1;sp|Q8NDX5|PHC3_HUMAN Polyhomeotic-like protein 3 OS=Homo sapiens OX=9606 GN=PHC3 PE=1 SV=1
4.773589	NA	FALSE	sp|Q8IY17|PLPL6_HUMAN Patatin-like phospholipase domain-containing protein 6 OS=Homo sapiens OX=9606 GN=PNPLA6 PE=1 SV=3
5.195429	NA	FALSE	sp|Q8IY67|RAVR1_HUMAN Ribonucleoprotein PTB-binding 1 OS=Homo sapiens OX=9606 GN=RAVER1 PE=1 SV=1
5.043362	NA	FALSE	sp|Q8IY81|SPB1_HUMAN pre-rRNA 2-O-ribose RNA methyltransferase FTSJ3 OS=Homo sapiens OX=9606 GN=FTSJ3 PE=1 SV=2
5.707042	NA	FALSE	sp|Q8IY95|TM192_HUMAN Transmembrane protein 192 OS=Homo sapiens OX=9606 GN=TMEM192 PE=1 SV=1
5.02247	NA	FALSE	sp|Q8IYB3|SRRM1_HUMAN Serine/arginine repetitive matrix protein 1 OS=Homo sapiens OX=9606 GN=SRRM1 PE=1 SV=2
NA	5.110994	FALSE	sp|Q8IYT4|KATL2_HUMAN Katanin p60 ATPase-containing subunit A-like 2 OS=Homo sapiens OX=9606 GN=KATNAL2 PE=1 SV=3
5.570683	4.402777	FALSE	sp|Q8IYU8|MICU2_HUMAN Calcium uptake protein 2, mitochondrial OS=Homo sapiens OX=9606 GN=MICU2 PE=1 SV=2
5.669428	4.604507	FALSE	sp|Q8IZ81|ELMD2_HUMAN ELMO domain-containing protein 2 OS=Homo sapiens OX=9606 GN=ELMOD2 PE=1 SV=1
5.657763	NA	FALSE	sp|Q8IZL8|PELP1_HUMAN Proline-, glutamic acid- and leucine-rich protein 1 OS=Homo sapiens OX=9606 GN=PELP1 PE=1 SV=2
5.045206	NA	FALSE	sp|Q8IZP0|ABI1_HUMAN Abl interactor 1 OS=Homo sapiens OX=9606 GN=ABI1 PE=1 SV=4
5.604841	4.740678	FALSE	sp|Q8IZV5|RDH10_HUMAN Retinol dehydrogenase 10 OS=Homo sapiens OX=9606 GN=RDH10 PE=1 SV=1
5.991943	NA	FALSE	sp|Q8N0U8|VKORL_HUMAN Vitamin K epoxide reductase complex subunit 1-like protein 1 OS=Homo sapiens OX=9606 GN=VKORC1L1 PE=1 SV=2
5.226626	NA	FALSE	sp|Q8N0X7|SPART_HUMAN Spartin OS=Homo sapiens OX=9606 GN=SPART PE=1 SV=1
5.251517	NA	FALSE	sp|Q8N129|CNPY4_HUMAN Protein canopy homolog 4 OS=Homo sapiens OX=9606 GN=CNPY4 PE=1 SV=1
5.358715	NA	FALSE	sp|Q8N138|ORML3_HUMAN ORM1-like protein 3 OS=Homo sapiens OX=9606 GN=ORMDL3 PE=1 SV=1
5.753361	4.403	FALSE	sp|Q8N163|CCAR2_HUMAN Cell cycle and apoptosis regulator protein 2 OS=Homo sapiens OX=9606 GN=CCAR2 PE=1 SV=2
5.085968	NA	FALSE	sp|Q8N183|NDUF2_HUMAN NADH dehydrogenase [ubiquinone] 1 alpha subcomplex assembly factor 2 OS=Homo sapiens OX=9606 GN=NDUFAF2 PE=1 SV=1
5.759751	NA	FALSE	sp|Q8N1F7|NUP93_HUMAN Nuclear pore complex protein Nup93 OS=Homo sapiens OX=9606 GN=NUP93 PE=1 SV=2
5.036948	NA	FALSE	sp|Q8N2F6|ARM10_HUMAN Armadillo repeat-containing protein 10 OS=Homo sapiens OX=9606 GN=ARMC10 PE=1 SV=1
5.593497	NA	FALSE	sp|Q8N2K0|ABD12_HUMAN Lysophosphatidylserine lipase ABHD12 OS=Homo sapiens OX=9606 GN=ABHD12 PE=1 SV=2
5.877797	NA	FALSE	sp|Q8N2U0|TM256_HUMAN Transmembrane protein 256 OS=Homo sapiens OX=9606 GN=TMEM256 PE=3 SV=1
6.156519	4.727761	FALSE	sp|Q8N357|S35F6_HUMAN Solute carrier family 35 member F6 OS=Homo sapiens OX=9606 GN=SLC35F6 PE=1 SV=1
4.233047	NA	FALSE	sp|Q8N3U4|STAG2_HUMAN Cohesin subunit SA-2 OS=Homo sapiens OX=9606 GN=STAG2 PE=1 SV=3
4.881379	NA	FALSE	sp|Q8N3V7|SYNPO_HUMAN Synaptopodin OS=Homo sapiens OX=9606 GN=SYNPO PE=1 SV=2
6.07715	NA	FALSE	sp|Q8N4V1|MMGT1_HUMAN Membrane magnesium transporter 1 OS=Homo sapiens OX=9606 GN=MMGT1 PE=1 SV=1
NA	4.399916	FALSE	sp|Q8N5I4|DHRSX_HUMAN Dehydrogenase/reductase SDR family member on chromosome X OS=Homo sapiens OX=9606 GN=DHRSX PE=1 SV=2
5.233783	NA	FALSE	sp|Q8N5K1|CISD2_HUMAN CDGSH iron-sulfur domain-containing protein 2 OS=Homo sapiens OX=9606 GN=CISD2 PE=1 SV=1
5.75963	NA	FALSE	sp|Q8N5M9|JAGN1_HUMAN Protein jagunal homolog 1 OS=Homo sapiens OX=9606 GN=JAGN1 PE=1 SV=1
5.138902	NA	FALSE	sp|Q8N684|CPSF7_HUMAN Cleavage and polyadenylation specificity factor subunit 7 OS=Homo sapiens OX=9606 GN=CPSF7 PE=1 SV=1
6.495517	NA	FALSE	sp|Q8N6L1|KTAP2_HUMAN Keratinocyte-associated protein 2 OS=Homo sapiens OX=9606 GN=KRTCAP2 PE=1 SV=2
5.595739	4.817645	FALSE	sp|Q8N766|EMC1_HUMAN ER membrane protein complex subunit 1 OS=Homo sapiens OX=9606 GN=EMC1 PE=1 SV=1
5.073498	NA	FALSE	sp|Q8N7H5|PAF1_HUMAN RNA polymerase II-associated factor 1 homolog OS=Homo sapiens OX=9606 GN=PAF1 PE=1 SV=2
5.306468	4.529251	FALSE	sp|Q8N8S7|ENAH_HUMAN Protein enabled homolog OS=Homo sapiens OX=9606 GN=ENAH PE=1 SV=2
5.289054	NA	FALSE	sp|Q8N9S9|SNX31_HUMAN Sorting nexin-31 OS=Homo sapiens OX=9606 GN=SNX31 PE=1 SV=3
6.228965	4.933138	FALSE	sp|Q8NBJ5|GT251_HUMAN Procollagen galactosyltransferase 1 OS=Homo sapiens OX=9606 GN=COLGALT1 PE=1 SV=1
5.905456	NA	FALSE	sp|Q8NBJ7|SUMF2_HUMAN Inactive C-alpha-formylglycine-generating enzyme 2 OS=Homo sapiens OX=9606 GN=SUMF2 PE=1 SV=2
5.04163	NA	FALSE	sp|Q8NBK3|SUMF1_HUMAN Formylglycine-generating enzyme OS=Homo sapiens OX=9606 GN=SUMF1 PE=1 SV=3
5.445651	NA	FALSE	sp|Q8NBL1|PGLT1_HUMAN Protein O-glucosyltransferase 1 OS=Homo sapiens OX=9606 GN=POGLUT1 PE=1 SV=1
4.934938	NA	FALSE	sp|Q8NBM8|PCYXL_HUMAN Prenylcysteine oxidase-like OS=Homo sapiens OX=9606 GN=PCYOX1L PE=1 SV=2
5.475264	NA	FALSE	sp|Q8NBN3|TM87A_HUMAN Transmembrane protein 87A OS=Homo sapiens OX=9606 GN=TMEM87A PE=1 SV=3
5.003805	NA	FALSE	sp|Q8NBN7|RDH13_HUMAN Retinol dehydrogenase 13 OS=Homo sapiens OX=9606 GN=RDH13 PE=1 SV=2
6.597004	5.525265	FALSE	sp|Q8NBS9|TXND5_HUMAN Thioredoxin domain-containing protein 5 OS=Homo sapiens OX=9606 GN=TXNDC5 PE=1 SV=2
4.966198	NA	FALSE	sp|Q8NBU5|ATAD1_HUMAN ATPase family AAA domain-containing protein 1 OS=Homo sapiens OX=9606 GN=ATAD1 PE=1 SV=1
5.249883	4.755166	FALSE	sp|Q8NBX0|SCPDL_HUMAN Saccharopine dehydrogenase-like oxidoreductase OS=Homo sapiens OX=9606 GN=SCCPDH PE=1 SV=1
6.733558	NA	FALSE	sp|Q8NC51|PAIRB_HUMAN Plasminogen activator inhibitor 1 RNA-binding protein OS=Homo sapiens OX=9606 GN=SERBP1 PE=1 SV=2
5.567368	4.487039	FALSE	sp|Q8NC56|LEMD2_HUMAN LEM domain-containing protein 2 OS=Homo sapiens OX=9606 GN=LEMD2 PE=1 SV=1
5.340563	NA	FALSE	sp|Q8NCA5|FA98A_HUMAN Protein FAM98A OS=Homo sapiens OX=9606 GN=FAM98A PE=1 SV=2
6.378289	NA	FALSE	sp|Q8NCC3|PAG15_HUMAN Phospholipase A2 group XV OS=Homo sapiens OX=9606 GN=PLA2G15 PE=1 SV=2
4.813147	NA	FALSE	sp|Q8NCH0|CHSTE_HUMAN Carbohydrate sulfotransferase 14 OS=Homo sapiens OX=9606 GN=CHST14 PE=1 SV=2
4.986727	NA	FALSE	sp|Q8NCN5|PDPR_HUMAN Pyruvate dehydrogenase phosphatase regulatory subunit, mitochondrial OS=Homo sapiens OX=9606 GN=PDPR PE=1 SV=2
5.301746	NA	FALSE	sp|Q8NCW5|NNRE_HUMAN NAD(P)H-hydrate epimerase OS=Homo sapiens OX=9606 GN=NAXE PE=1 SV=2
5.47461	NA	FALSE	sp|Q8NE71|ABCF1_HUMAN ATP-binding cassette sub-family F member 1 OS=Homo sapiens OX=9606 GN=ABCF1 PE=1 SV=2
5.772725	NA	FALSE	sp|Q8NE86|MCU_HUMAN Calcium uniporter protein, mitochondrial OS=Homo sapiens OX=9606 GN=MCU PE=1 SV=1
4.85653	NA	FALSE	sp|Q8NEJ9|NGDN_HUMAN Neuroguidin OS=Homo sapiens OX=9606 GN=NGDN PE=1 SV=1
NA	4.730168	FALSE	sp|Q8NEW0|ZNT7_HUMAN Zinc transporter 7 OS=Homo sapiens OX=9606 GN=SLC30A7 PE=2 SV=1
4.773069	4.320499	FALSE	sp|Q8NF37|PCAT1_HUMAN Lysophosphatidylcholine acyltransferase 1 OS=Homo sapiens OX=9606 GN=LPCAT1 PE=1 SV=2
NA	3.619521	FALSE	sp|Q8NF91|SYNE1_HUMAN Nesprin-1 OS=Homo sapiens OX=9606 GN=SYNE1 PE=1 SV=4
5.714288	NA	FALSE	sp|Q8NFH3|NUP43_HUMAN Nucleoporin Nup43 OS=Homo sapiens OX=9606 GN=NUP43 PE=1 SV=1
5.026697	NA	FALSE	sp|Q8NFH4|NUP37_HUMAN Nucleoporin Nup37 OS=Homo sapiens OX=9606 GN=NUP37 PE=1 SV=1
5.757851	4.457927	FALSE	sp|Q8NFH5|NUP35_HUMAN Nucleoporin NUP35 OS=Homo sapiens OX=9606 GN=NUP35 PE=1 SV=1
5.67587	NA	FALSE	sp|Q8NFQ8|TOIP2_HUMAN Torsin-1A-interacting protein 2 OS=Homo sapiens OX=9606 GN=TOR1AIP2 PE=1 SV=1
4.755448	NA	FALSE	sp|Q8NHH9|ATLA2_HUMAN Atlastin-2 OS=Homo sapiens OX=9606 GN=ATL2 PE=1 SV=2
5.066699	NA	FALSE	sp|Q8NHP6|MSPD2_HUMAN Motile sperm domain-containing protein 2 OS=Homo sapiens OX=9606 GN=MOSPD2 PE=1 SV=1
5.416208	NA	FALSE	sp|Q8NHP8|PLBL2_HUMAN Putative phospholipase B-like 2 OS=Homo sapiens OX=9606 GN=PLBD2 PE=1 SV=2
4.553652	NA	FALSE	sp|Q8NI27|THOC2_HUMAN THO complex subunit 2 OS=Homo sapiens OX=9606 GN=THOC2 PE=1 SV=2
4.74849	NA	FALSE	sp|Q8NI36|WDR36_HUMAN WD repeat-containing protein 36 OS=Homo sapiens OX=9606 GN=WDR36 PE=1 SV=1
4.554029	NA	FALSE	sp|Q8TAD4|ZNT5_HUMAN Zinc transporter 5 OS=Homo sapiens OX=9606 GN=SLC30A5 PE=1 SV=1
5.786162	NA	FALSE	sp|Q8TAD7|OCC1_HUMAN Overexpressed in colon carcinoma 1 protein OS=Homo sapiens OX=9606 GN=OCC1 PE=1 SV=2
5.705761	NA	FALSE	sp|Q8TAQ2|SMRC2_HUMAN SWI/SNF complex subunit SMARCC2 OS=Homo sapiens OX=9606 GN=SMARCC2 PE=1 SV=1
5.140005	NA	FALSE	sp|Q8TAT6|NPL4_HUMAN Nuclear protein localization protein 4 homolog OS=Homo sapiens OX=9606 GN=NPLOC4 PE=1 SV=3
5.7557	NA	FALSE	sp|Q8TB61|S35B2_HUMAN Adenosine 3-phospho 5-phosphosulfate transporter 1 OS=Homo sapiens OX=9606 GN=SLC35B2 PE=1 SV=1
[truncated: 774 more rows]

## Sheet: Figure1c
	all cross-links		intra-links		inter-links		PPIs
	input	enriched	input	enriched	input	enriched	input	enriched
VIRUS-HOST & VIRUS-VIRUS	5.882808	18.46724	2.07982	4.669374	14.28926	46.78571	8.244179	41.39591
HOST-HOST	94.11719	81.53276	97.92018	95.33063	85.71074	53.21429	91.75582	58.60409

## Sheet: Figure2a
Gene_A	Gene_B	XL_count	Species_A	Species_B
HSPA5	PDIA6	51	host	host
CALR	PDIA3	49	host	host
H3-3A	UL49	33	host	virus
H2BC15	UL49	31	host	virus
CALR	gB	30	host	virus
H2BC15	H3-3A	29	host	host
HSP90B1	HSPA5	29	host	host
H1-5	H3-3A	26	host	host
CALR	SERPINH1	26	host	host
H2BC15	H4C1	23	host	host
CALR	HSPA5	22	host	host
H1-5	H2BC15	21	host	host
CALR	PPIB	21	host	host
UL47	UL49	20	virus	virus
gB	HSPA5	20	virus	host
H3-3A	H4C1	18	host	host
H1-3	H1-5	18	host	host
H2BC15	HMGA1	17	host	host
P4HB	SERPINH1	17	host	host
HSPA5	PPIB	16	host	host
HSP90B1	PDIA4	16	host	host
UL46	UL49	15	virus	virus
PPIA	UL49	15	host	virus
EIF4H	UL49	15	host	virus
gB	P4HB	14	virus	host
HSPA5	SERPINH1	14	host	host
UL42	UL49	13	virus	virus
UL21	UL49	13	virus	virus
HNRNPA1	UL49	13	host	virus
H2BC15	H2BS1	13	host	host
HSPA1B	HSPA8	13	host	host
H1-3	H2BC15	13	host	host
H1-3	H3-3A	13	host	host
HSP90B1	PPIB	13	host	host
gM	UL49	12	virus	virus
gI	UL49	12	virus	virus
ANXA1	ANXA2	12	host	host
PDIA4	PPIB	12	host	host
gB	gL	11	virus	virus
RPL6	US11	11	host	virus
H4C1	UL49	11	host	virus
RPL14	RPL4	11	host	host
RPL18A	RPL4	11	host	host
H2BC15	H2BC18	11	host	host
H2AC20	H2BC15	11	host	host
EEF1A1	EEF1A2	11	host	host
H3-3A	HMGA1	11	host	host
gB	UL45	10	virus	virus
UL36	UL49	10	virus	virus
H2BS1	UL49	10	host	virus
RPS27A	UL49	10	host	virus
H2AC20	H3-3A	10	host	host
H2BC15	HMGN2	10	host	host
P4HB	PPIB	10	host	host
H2AX	H2BC15	10	host	host
gB	gE	9	virus	virus
RPL14	RPL9	9	host	host
H2BS1	H3-3A	9	host	host
RPL37A	RPL8	9	host	host
H1-5	H2BS1	9	host	host
gB	gD	8	virus	virus
PPIA	US11	8	host	virus
NPM1	US11	8	host	virus
ACTB	UL49	8	host	virus
CD9	gB	8	host	virus
H3-3A	UL42	8	host	virus
ANXA2	S100A11	8	host	host
H2AX	H3-3A	8	host	host
H2AZ1	H2BC15	8	host	host
HNRNPA1	HNRNPA2B1	8	host	host
H1-5	H4C1	8	host	host
ICP22	UL49	7	virus	virus
gE	UL49	7	virus	virus
YWHAG	YWHAZ	7	host	host
ACTB	TMSB4X	7	host	host
ACTB	EEF1A1	7	host	host
H1-5	H2AC20	7	host	host
PPIB	SERPINH1	7	host	host
UL47	UL48	6	virus	virus
UL48	UL49	6	virus	virus
UL41	UL49	6	virus	virus
gB	PDIA3	6	virus	host
HNRNPA2B1	UL49	6	host	virus
RAB1A	UL49	6	host	virus
CALR	gL	6	host	virus
H2AC20	UL49	6	host	virus
RPL26	RPL4	6	host	host
PDIA6	SERPINH1	6	host	host
H2BS1	H4C1	6	host	host
H2BC18	H3-3A	6	host	host
CALU	HSPA5	6	host	host
ANXA1	S100A11	6	host	host
PDIA3	PPIB	6	host	host
YWHAQ	YWHAZ	6	host	host
ICP0	UL49	5	virus	virus
NEC2	UL49	5	virus	virus
UL49	US11	5	virus	virus
CVC2	UL49	5	virus	virus
DUT	H2BC15	5	virus	host
gB	LGALS1	5	virus	host
gC	LGALS1	5	virus	host
EEF1A1	US11	5	host	virus
HSPB1	UL49	5	host	virus
CANX	gB	5	host	virus
HMGA1	UL49	5	host	virus
S100A6	UL49	5	host	virus
HMGA1	UL42	5	host	virus
RPL13A	RPL14	5	host	host
H2AC6	H3-3A	5	host	host
H2BC13	H2BC15	5	host	host
ACTB	ENO1	5	host	host
CANX	PPIB	5	host	host
YWHAB	YWHAZ	5	host	host
H2BS1	HMGA1	5	host	host
CANX	TMEM109	5	host	host
CANX	PDIA3	5	host	host
UL42	US11	4	virus	virus
gB	gH	4	virus	virus
gB	NEC2	4	virus	virus
UL49	UL54	4	virus	virus
UL49	US12	4	virus	virus
gD	gL	4	virus	virus
gD	UL45	4	virus	virus
gD	UL49	4	virus	virus
gL	PDIA3	4	virus	host
gB	SERPINH1	4	virus	host
UL12	YWHAZ	4	virus	host
gB	PDIA6	4	virus	host
PFN1	UL49	4	host	virus
H1-5	UL49	4	host	virus
RPL8	UL49	4	host	virus
H2BC15	US11	4	host	virus
ANXA6	gD	4	host	virus
RBMX	UL49	4	host	virus
RPL35	UL49	4	host	virus
RPL11	UL49	4	host	virus
H2BC18	UL49	4	host	virus
RPS19	RPS25	4	host	host
TMED10	TMED9	4	host	host
H2AZ1	H2BS1	4	host	host
H2AC20	H2BS1	4	host	host
H2BC5	H3-3A	4	host	host
H2BC15	H2BC5	4	host	host
H2AC20	H4C1	4	host	host
RPL10A	RPS25	4	host	host
H2AZ1	H3-3A	4	host	host
H2AC14	H3-3A	4	host	host
ACTB	PFN1	4	host	host
ACTB	TXN	4	host	host
ACTB	PPIA	4	host	host
CALR	P4HB	4	host	host
ANXA6	CD44	4	host	host
CALR	HSP90B1	4	host	host
HSP90B1	SERPINH1	4	host	host
CALR	PDIA4	4	host	host
PPIB	PRKCSH	4	host	host
HSP90B1	PDIA6	4	host	host
H2AX	H2BS1	4	host	host
H2AC20	HMGA1	4	host	host
RPL10A	RPL13	4	host	host
CALR	PDIA6	4	host	host
gB	UL49	3	virus	virus
UL36	UL47	3	virus	virus
gM	UL47	3	virus	virus
ICP22	NEC2	3	virus	virus
ICP22	UL47	3	virus	virus
gE	UL47	3	virus	virus
gE	gK	3	virus	virus
gI	UL51	3	virus	virus
ICP4	UL42	3	virus	virus
UL21	UL36	3	virus	virus
NEC1	NEC2	3	virus	virus
DUT	UL49	3	virus	virus
UL12	YWHAE	3	virus	host
DUT	H2BS1	3	virus	host
gE	RAB1A	3	virus	host
gE	VAMP3	3	virus	host
gD	LGALS1	3	virus	host
NEC2	SSR3	3	virus	host
ANXA2	gD	3	host	virus
ENO1	US11	3	host	virus
PFN1	US11	3	host	virus
HSPA8	US11	3	host	virus
RPL14	US11	3	host	virus
SEC61B	US11	3	host	virus
ACTB	US11	3	host	virus
RPL7A	US11	3	host	virus
H3-3A	US11	3	host	virus
CALM3	gB	3	host	virus
ACTB	UL42	3	host	virus
PPIA	UL42	3	host	virus
H1-3	UL49	3	host	virus
RPS27A	US2	3	host	virus
CD59	gB	3	host	virus
HMGA2	UL42	3	host	virus
HSPA8	UL42	3	host	virus
H2AX	UL49	3	host	virus
EEF1A1	UL49	3	host	virus
H2AC14	UL49	3	host	virus
CSNK2A1	UL49	3	host	virus
ANXA2	CD44	3	host	host
RPL14	RPL3	3	host	host
RPL11	RPL35	3	host	host
RPL34	RPL7A	3	host	host
NUCB1	TMED10	3	host	host
RPL14	RPL6	3	host	host
ACTB	LASP1	3	host	host
H2AC6	H4C1	3	host	host
RPL10A	RPL11	3	host	host
EEF1A1	H2BC15	3	host	host
H3-3A	H3C15	3	host	host
BANF1	H4C1	3	host	host
BANF1	H3-3A	3	host	host
PDIA6	PPIB	3	host	host
YWHAG	YWHAQ	3	host	host
CALR	ITGB1	3	host	host
HSPA5	PDIA3	3	host	host
H4C1	HMGA1	3	host	host
YWHAE	YWHAZ	3	host	host
gB	gI	2	virus	virus
DUT	UL47	2	virus	virus
gE	gM	2	virus	virus
UL30	UL42	2	virus	virus
gE	UL45	2	virus	virus
gD	gE	2	virus	virus
gE	gI	2	virus	virus
gE	NEC2	2	virus	virus
gH	gL	2	virus	virus
gI	NEC2	2	virus	virus
gI	UL47	2	virus	virus
CVC1	UL49	2	virus	virus
gK	UL49	2	virus	virus
gE	P4HB	2	virus	host
gB	SLC3A2	2	virus	host
gE	SEC22B	2	virus	host
gB	PPIB	2	virus	host
gB	RPS27A	2	virus	host
UL49	YBX1	2	virus	host
gE	RPS27A	2	virus	host
gL	P4HB	2	virus	host
gL	LGALS1	2	virus	host
gL	HSPA5	2	virus	host
gB	PDIA4	2	virus	host
gB	LMAN2	2	virus	host
gB	STT3A	2	virus	host
NEC2	SEC61B	2	virus	host
UL49	VAMP3	2	virus	host
CALU	gL	2	host	virus
CALU	gB	2	host	virus
H2BS1	US11	2	host	virus
CALM3	gM	2	host	virus
PPIA	UL12	2	host	virus
FKBP1A	UL12	2	host	virus
S100A6	US11	2	host	virus
TXN	US11	2	host	virus
HMGA1	US11	2	host	virus
RPS19	US11	2	host	virus
TMSB4X	US11	2	host	virus
RPL10A	US11	2	host	virus
RPL11	US11	2	host	virus
EEF1A2	US11	2	host	virus
CALM3	UL49	2	host	virus
PPIB	UL45	2	host	virus
PPP1CA	UL49	2	host	virus
RPL27	UL49	2	host	virus
H2AC6	UL49	2	host	virus
TXN	UL49	2	host	virus
EIF5A	UL49	2	host	virus
RPL24	UL49	2	host	virus
ARF1	UL49	2	host	virus
CAVIN1	UL49	2	host	virus
PABPC1	UL54	2	host	virus
CYB5R3	gE	2	host	virus
TAP1	US12	2	host	virus
ANXA6	gM	2	host	virus
HNRNPA1	US11	2	host	virus
RPL7	US11	2	host	virus
RPL29	US11	2	host	virus
ANXA6	gI	2	host	virus
CD63	gB	2	host	virus
ERP44	gB	2	host	virus
GANAB	gB	2	host	virus
H2BC15	UL42	2	host	virus
CANX	UL45	2	host	virus
DDB1	UL47	2	host	virus
RAB6A	UL49	2	host	virus
RPL12	UL49	2	host	virus
RPS28	UL49	2	host	virus
H3C15	UL49	2	host	virus
H2BC13	UL49	2	host	virus
RAB1B	UL49	2	host	virus
SH3BGRL3	UL49	2	host	virus
MAP1LC3B	UL49	2	host	virus
CD59	gD	2	host	virus
PDIA3	SERPINH1	2	host	host
PDIA3	PDIA6	2	host	host
RPL13A	RPL3	2	host	host
RPL29	RPL6	2	host	host
RPL27	RPL34	2	host	host
RPL34	RPL8	2	host	host
H2BC5	H2BS1	2	host	host
H2BC18	H2BS1	2	host	host
ACTB	LMO7	2	host	host
RPL7A	RPL8	2	host	host
H2BC13	H4C1	2	host	host
H2BC18	H4C1	2	host	host
RAB1A	RAB1B	2	host	host
RPL10A	RRBP1	2	host	host
H2AC20	H2BC18	2	host	host
H2BC15	H3C15	2	host	host
H2BC13	H3-3A	2	host	host
H2AC20	H2AC6	2	host	host
H2BC14	H2BC15	2	host	host
H2BS1	HMGN2	2	host	host
CALU	PPIB	2	host	host
CALU	SERPINH1	2	host	host
CALR	RPN2	2	host	host
H4C1	HMGN2	2	host	host
PPIA	VIM	2	host	host
ACTB	ANXA5	2	host	host
HSPA8	TXN	2	host	host
RPL6	RPL7	2	host	host
CRYAB	HSPB1	2	host	host
ANXA1	ANXA5	2	host	host
GAPDH	PPIA	2	host	host
S100A6	VIM	2	host	host
ACTB	S100A6	2	host	host
EEF1A1	S100A6	2	host	host
HSPA5	P4HB	2	host	host
P4HB	PDIA6	2	host	host
P4HB	RCN1	2	host	host
ACTB	VIM	2	host	host
EEF1A1	VIM	2	host	host
CD63	LGALS1	2	host	host
CD44	LGALS1	2	host	host
LGALS1	NT5E	2	host	host
HNRNPA1	RBMX	2	host	host
HNRNPA1	HNRNPK	2	host	host
HNRNPA1	RPS8	2	host	host
H1-3	H2AX	2	host	host
H1-3	H4C1	2	host	host
HSPA5	PDIA4	2	host	host
H2AX	H4C1	2	host	host
RPL4	RPL7	2	host	host
GANAB	PPIB	2	host	host
PPIB	RCN1	2	host	host
YWHAB	YWHAQ	2	host	host
RPL10	RPL31	2	host	host
CALR	GANAB	2	host	host
CALR	RCN1	2	host	host
EEF1A1	RPL12	2	host	host
DUT	US11	1	virus	virus
UL37	UL49	1	virus	virus
DUT	UL54	1	virus	virus
gE	US12	1	virus	virus
gI	gM	1	virus	virus
gM	UL21	1	virus	virus
gB	gM	1	virus	virus
gM	NEC2	1	virus	virus
gM	UL46	1	virus	virus
UL12	UL42	1	virus	virus
UL12	UL49	1	virus	virus
gE	ICP22	1	virus	virus
ICP22	NEC1	1	virus	virus
gE	US11	1	virus	virus
NEC2	US11	1	virus	virus
UL47	US11	1	virus	virus
UL54	US11	1	virus	virus
gE	US2	1	virus	virus
gE	UL7	1	virus	virus
CVC1	gE	1	virus	virus
gE	UL21	1	virus	virus
gE	UL24	1	virus	virus
gH	UL45	1	virus	virus
gG	UL45	1	virus	virus
gI	US2	1	virus	virus
UL49	US2	1	virus	virus
gD	gI	1	virus	virus
ICP4	UL49	1	virus	virus
RIR1	UL49	1	virus	virus
gL	UL45	1	virus	virus
gC	gL	1	virus	virus
UL42	UL9	1	virus	virus
UL21	UL47	1	virus	virus
CVC2	UL42	1	virus	virus
NEC2	UL47	1	virus	virus
DUT	UL42	1	virus	virus
gC	gD	1	virus	virus
gD	UL46	1	virus	virus
UL46	UL47	1	virus	virus
UL47	UL54	1	virus	virus
UL49	UL51	1	virus	virus
NEC2	PGRMC1	1	virus	host
gD	RAP1B	1	virus	host
gE	SCAMP3	1	virus	host
gE	SCAMP2	1	virus	host
gD	LMAN2	1	virus	host
gD	INPP5D	1	virus	host
NEC2	PGRMC2	1	virus	host
DBP	PFN1	1	virus	host
gI	PPIA	1	virus	host
MCP	TXN	1	virus	host
DUT	S100A6	1	virus	host
CVC2	VIM	1	virus	host
NEC2	SEC22B	1	virus	host
NEC2	TXN	1	virus	host
NEC2	RPL13	1	virus	host
NEC2	RPL3	1	virus	host
NEC2	RPL27	1	virus	host
gB	HLA-B	1	virus	host
gM	S100A6	1	virus	host
gM	RAB1A	1	virus	host
gM	RPS27A	1	virus	host
gM	RAB1B	1	virus	host
UL12	YWHAQ	1	virus	host
UL12	YWHAB	1	virus	host
UL12	YWHAG	1	virus	host
UL12	USP15	1	virus	host
UL12	XRCC5	1	virus	host
gB	HLA-C	1	virus	host
US11	VIM	1	virus	host
US11	YBX1	1	virus	host
gE	S100A6	1	virus	host
gE	SLC2A1	1	virus	host
gE	RAB6A	1	virus	host
gE	SEC61B	1	virus	host
gE	RAB2A	1	virus	host
gE	VTI1A	1	virus	host
gE	TMEM109	1	virus	host
gE	MAP1LC3B	1	virus	host
gE	RAB1B	1	virus	host
gE	GLIPR2	1	virus	host
gB	RPN2	1	virus	host
gL	ITGB1	1	virus	host
gI	S100A6	1	virus	host
gI	RAB6A	1	virus	host
gI	RAB5C	1	virus	host
gI	RAB1B	1	virus	host
ICP4	RPL22	1	virus	host
gB	ITGA5	1	virus	host
gL	PDIA4	1	virus	host
gL	PPIB	1	virus	host
gL	SERPINH1	1	virus	host
gL	PRKCSH	1	virus	host
CVC2	H2BC15	1	virus	host
gB	RCN1	1	virus	host
gB	NT5E	1	virus	host
gB	STT3B	1	virus	host
gB	TM9SF2	1	virus	host
gB	TMED9	1	virus	host
gB	HSP90B1	1	virus	host
gB	TMEM43	1	virus	host
gB	TMEM109	1	virus	host
UL46	VAPA	1	virus	host
UL49	YWHAZ	1	virus	host
UL49	XIRP1	1	virus	host
gD	HSPA5	1	virus	host
gD	STOM	1	virus	host
CYB5B	gE	1	host	virus
CYB5B	NEC2	1	host	virus
CLIC1	US11	1	host	virus
BANF1	UL49	1	host	virus
LDHA	US11	1	host	virus
PPIA	US12	1	host	virus
EEF1A1	US12	1	host	virus
MAPK8	UL12	1	host	virus
ACTB	UL12	1	host	virus
H2BC15	UL12	1	host	virus
ACTB	DBP	1	host	virus
GAPDH	US11	1	host	virus
GAPDH	UL42	1	host	virus
EEF2	US11	1	host	virus
CSRP1	US11	1	host	virus
RPL22	US11	1	host	virus
RPL4	US11	1	host	virus
RPL35	US11	1	host	virus
RPL26	US11	1	host	virus
RPL27	US11	1	host	virus
RPS8	US11	1	host	virus
RPL23A	US11	1	host	virus
RPS25	US11	1	host	virus
RPS21	US11	1	host	virus
EIF5A	US11	1	host	virus
RPL24	US11	1	host	virus
HMGN2	UL49	1	host	virus
ANXA2	gI	1	host	virus
CD44	gI	1	host	virus
ACTB	MCP	1	host	virus
S100A6	UL54	1	host	virus
TUBB	UL49	1	host	virus
PFN1	RIR1	1	host	virus
ANXA5	UL49	1	host	virus
SEC22B	US11	1	host	virus
HMGB1	UL49	1	host	virus
HNRNPA1	UL54	1	host	virus
B2M	gB	1	host	virus
ARF4	gB	1	host	virus
EMD	NEC2	1	host	virus
CD44	gC	1	host	virus
CD9	UL45	1	host	virus
RPL13	UL49	1	host	virus
HMGB2	UL49	1	host	virus
RAB10	UL49	1	host	virus
RPL30	UL49	1	host	virus
NCK1	UL49	1	host	virus
LASP1	UL49	1	host	virus
RPL27A	UL49	1	host	virus
EIF5	UL49	1	host	virus
TXN	UL51	1	host	virus
HLA-B	UL45	1	host	virus
CRYAB	UL49	1	host	virus
HSPA8	US12	1	host	virus
CALR	US12	1	host	virus
S100A11	US12	1	host	virus
H2BC15	US12	1	host	virus
ANXA1	gE	1	host	virus
HSPB1	UL12	1	host	virus
GAPDH	UL49	1	host	virus
H2BC15	ICP22	1	host	virus
HSPA1B	US11	1	host	virus
RPL12	US11	1	host	virus
RPL3	US11	1	host	virus
RPL13A	US11	1	host	virus
RPL28	US11	1	host	virus
SRP9	US11	1	host	virus
HDLBP	US11	1	host	virus
SET	US11	1	host	virus
RPL18A	US11	1	host	virus
RPL18	US11	1	host	virus
RRBP1	US11	1	host	virus
CALR	gE	1	host	virus
GALNT1	gE	1	host	virus
ATP1A1	gE	1	host	virus
ANXA6	gE	1	host	virus
CALM3	gE	1	host	virus
ARF4	gE	1	host	virus
CD9	gE	1	host	virus
AP1M1	gE	1	host	virus
ACBD3	gE	1	host	virus
CD9	gH	1	host	virus
CD59	gG	1	host	virus
CDC42	gI	1	host	virus
S100A6	UL42	1	host	virus
ENO1	UL42	1	host	virus
CAPN1	UL47	1	host	virus
RHOC	UL49	1	host	virus
SLC3A2	UL45	1	host	virus
LMO7	RIR1	1	host	virus
ANXA5	gD	1	host	virus
LGALS1	UL49	1	host	virus
LGALS1	UL42	1	host	virus
HNRNPA2B1	UL42	1	host	virus
HNRNPA1	UL42	1	host	virus
H2AZ1	UL49	1	host	virus
HSPA8	UL49	1	host	virus
F3	gB	1	host	virus
APMAP	gB	1	host	virus
IKBIP	NEC2	1	host	virus
LRRC59	NEC2	1	host	virus
NUCB1	UL36	1	host	virus
EIF4H	UL41	1	host	virus
RPS19	UL42	1	host	virus
HNRNPU	UL42	1	host	virus
PCNA	UL42	1	host	virus
H2BS1	UL42	1	host	virus
PLS3	UL42	1	host	virus
PRDX1	UL42	1	host	virus
HNRNPUL2	UL42	1	host	virus
TXN	UL42	1	host	virus
CCT6A	UL42	1	host	virus
CD59	UL45	1	host	virus
TMED10	UL45	1	host	virus
SERPINH1	UL45	1	host	virus
TPBG	UL45	1	host	virus
GPR107	UL45	1	host	virus
TMED4	UL45	1	host	virus
TMED9	UL45	1	host	virus
RAB1A	UL47	1	host	virus
EIF4H	UL47	1	host	virus
RAB1B	UL47	1	host	virus
H2BC15	UL47	1	host	virus
S100A11	UL49	1	host	virus
RPL9	UL49	1	host	virus
RPL34	UL49	1	host	virus
RPL14	UL49	1	host	virus
H2BC5	UL49	1	host	virus
HNRNPK	UL49	1	host	virus
RPL31	UL49	1	host	virus
GRB2	UL49	1	host	virus
CSNK2B	UL49	1	host	virus
RPL18	UL49	1	host	virus
CIRBP	UL49	1	host	virus
MAPRE1	UL49	1	host	virus
RTRAF	UL49	1	host	virus
IK	UL49	1	host	virus
RPL10	UL49	1	host	virus
SEC61B	UL49	1	host	virus
RPL37A	UL49	1	host	virus
RPS3	UL49	1	host	virus
RPL22	UL49	1	host	virus
SET	UL49	1	host	virus
H2BC14	UL49	1	host	virus
PDLIM7	UL49	1	host	virus
CD44	gD	1	host	virus
ARF4	gD	1	host	virus
CANX	gD	1	host	virus
RPL3	RPL9	1	host	host
RPL4	RPL9	1	host	host
RPL29	RPL4	1	host	host
ANXA2	RAP1B	1	host	host
ANXA2	VAMP3	1	host	host
ANXA2	RAB1B	1	host	host
RPL23A	RPL35	1	host	host
RPL27A	RPL35	1	host	host
RPL31	RPL35	1	host	host
RPL18	RPL27A	1	host	host
RPL28	SEC61B	1	host	host
RPL30	RPL34	1	host	host
RPL34	SEC61B	1	host	host
CAVIN1	RPL34	1	host	host
RCN1	SERPINH1	1	host	host
RPL14	RPL18A	1	host	host
H3-3A	HMGA2	1	host	host
H2BS1	HMGA2	1	host	host
H2BC15	HMGA2	1	host	host
H2BC5	H4C1	1	host	host
H2AZ1	H2BC5	1	host	host
RPL31	SEC61B	1	host	host
LRRC59	SEC61B	1	host	host
RRBP1	SEC61B	1	host	host
ACTB	RPS27A	1	host	host
ACTB	H2BC15	1	host	host
GLIPR2	RAP1B	1	host	host
RPL27	RPL30	1	host	host
RPL27	RPL7A	1	host	host
H4C1	RPS27A	1	host	host
H2BC14	H4C1	1	host	host
H2BC13	H2BS1	1	host	host
EIF5A	RPS25	1	host	host
RPL31	RRBP1	1	host	host
EIF5A	RPL11	1	host	host
RPL11	RRBP1	1	host	host
LRRC59	RPL8	1	host	host
EEF1A1	PPIA	1	host	host
H3-3A	PPIA	1	host	host
H2BC15	PPIA	1	host	host
H2BC15	RPS27A	1	host	host
H2BC15	HNRNPU	1	host	host
PDIA6	PRDX1	1	host	host
H2BC18	H3C15	1	host	host
H2BC14	H3-3A	1	host	host
H2AZ1	H2BC18	1	host	host
CYB5B	CYB5R3	1	host	host
H2AC6	H2BC15	1	host	host
H2AC20	H2BC14	1	host	host
LRRC59	RRBP1	1	host	host
TMEM109	TMEM43	1	host	host
CALU	P4HB	1	host	host
CALR	CALU	1	host	host
CALU	PDIA6	1	host	host
F3	HLA-B	1	host	host
GAPDH	TXN	1	host	host
ACTB	GAPDH	1	host	host
ENO1	PPIA	1	host	host
ENO1	VIM	1	host	host
ACTB	HMGB1	1	host	host
SEC22B	TMEM109	1	host	host
EEF1A1	TXN	1	host	host
ACTB	EEF2	1	host	host
PDIA4	PDIA6	1	host	host
H2AX	H2BC18	1	host	host
H1-3	H2AC20	1	host	host
ACTB	CSRP1	1	host	host
RPL4	VAPA	1	host	host
YWHAB	YWHAG	1	host	host
RPL28	RPL4	1	host	host
GANAB	SERPINH1	1	host	host
ACTB	EEF1A2	1	host	host
RPL23A	RPL7A	1	host	host
H2BC15	RPL23A	1	host	host
ENO1	GAPDH	1	host	host
CD9	HLA-C	1	host	host
PPIB	RPN2	1	host	host
H2AC14	H2BS1	1	host	host
H2AC14	H2BC15	1	host	host
ATP1A1	CD44	1	host	host
ATP1A1	RPS27A	1	host	host
ITGB1	LGALS1	1	host	host
ANXA6	ITGB1	1	host	host
S100A6	YWHAZ	1	host	host
EEF2	S100A6	1	host	host
HSP90B1	S100A6	1	host	host
S100A6	VAMP3	1	host	host
GANAB	P4HB	1	host	host
HSPA8	TUBB	1	host	host
ANXA6	CD9	1	host	host
ANXA6	HSPA8	1	host	host
ITGA5	LGALS1	1	host	host
S100A11	VIM	1	host	host
H2AC6	VIM	1	host	host
ANXA5	CD9	1	host	host
CD9	LGALS1	1	host	host
HMGB1	HMGB2	1	host	host
HMGB1	RPL18A	1	host	host
H2BC15	HMGB1	1	host	host
H3-3A	HMGB1	1	host	host
HNRNPA1	RPS3	1	host	host
HNRNPA1	RPL35	1	host	host
HNRNPA1	RPL28	1	host	host
HNRNPA1	RPL34	1	host	host
ACTB	HNRNPA1	1	host	host
HNRNPA1	RPL26	1	host	host
HNRNPA1	RPL27	1	host	host
HNRNPA1	HNRNPU	1	host	host
HNRNPA1	RPL4	1	host	host
H1-5	H2AC6	1	host	host
H1-5	H3C15	1	host	host
EIF5	HSPA5	1	host	host
ACTB	HSPA8	1	host	host
HSPA8	PPIA	1	host	host
EEF1A1	HSPA8	1	host	host
HSPA8	RPS3	1	host	host
EEF2	RPL14	1	host	host
EEF2	RPS27A	1	host	host
EEF2	RPL12	1	host	host
PDIA4	SERPINH1	1	host	host
PRKCSH	SERPINH1	1	host	host
H2BC15	HSP90B1	1	host	host
CD44	GLIPR2	1	host	host
H1-5	HMGA1	1	host	host
H2BC5	HMGA1	1	host	host
HMGA1	RPS8	1	host	host
HMGA1	RPL18A	1	host	host
RAB6A	RAP1B	1	host	host
HNRNPA2B1	HNRNPK	1	host	host
HDLBP	RPS3	1	host	host
RPL13	RPL27A	1	host	host
RPL10	RPL35	1	host	host
APMAP	CANX	1	host	host

## Sheet: Figure2b
Gene_A	XL_residue_A	Gene_B	XL_residue_B	annotation_A	annotation_B			tegument	glyco protein	non-structural	nucleocapsid
US11	74	UL42	245	non-structural	non-structural			623	477	309	30
US11	74	DUT	51	non-structural	tegument
gE	148	gB	320	glyco protein	glyco protein
gE	148	gB	496	glyco protein	glyco protein
gH	687	gB	253	glyco protein	glyco protein
gI	336	gB	815	glyco protein	glyco protein
UL48	370	UL47	176	tegument	tegument
UL48	370	UL47	597	tegument	tegument
UL48	370	UL47	664	tegument	tegument
UL48	370	UL49	130	tegument	tegument
UL48	370	UL49	166	tegument	tegument
ICP0	528	UL49	144	tegument	tegument
ICP0	774	UL49	130	tegument	tegument
gL	137	gB	158	glyco protein	glyco protein
gL	137	gB	204	glyco protein	glyco protein
gL	213	gB	204	glyco protein	glyco protein
gB	158	UL45	100	glyco protein	glyco protein
gB	204	gD	262	glyco protein	glyco protein
gB	815	NEC2	244	glyco protein	non-structural
gB	815	NEC2	6	glyco protein	non-structural
gB	818	UL49	130	glyco protein	tegument
gB	862	NEC2	6	glyco protein	non-structural
gB	866	NEC2	6	glyco protein	non-structural
NEC2	6	UL49	130	non-structural	tegument
UL36	1056	UL49	130	nucleocapsid	tegument
UL36	1400	UL47	176	nucleocapsid	tegument
UL36	2243	UL49	130	nucleocapsid	tegument
UL36	834	UL49	130	nucleocapsid	tegument
UL37	938	UL49	130	tegument	tegument
UL41	416	UL49	166	tegument	tegument
UL42	254	UL49	175	non-structural	tegument
UL46	176	UL49	166	tegument	tegument
UL46	592	UL49	8	tegument	tegument
UL47	176	DUT	51	tegument	tegument
UL47	277	UL49	130	tegument	tegument
UL47	277	UL49	144	tegument	tegument
UL47	597	UL49	130	tegument	tegument
UL47	664	UL49	175	tegument	tegument
UL47	664	DUT	51	tegument	tegument
UL49	130	UL54	238	tegument	non-structural
DUT	51	UL54	238	tegument	non-structural
US12	31	gE	459	non-structural	glyco protein
US12	31	UL49	130	non-structural	tegument
US12	31	UL49	166	non-structural	tegument
US12	31	UL49	249	non-structural	tegument
US12	31	UL49	8	non-structural	tegument
gM	17	gE	459	glyco protein	glyco protein
gM	17	UL49	130	glyco protein	tegument
gM	17	UL49	166	glyco protein	tegument
gM	17	UL49	198	glyco protein	tegument
gM	17	UL49	249	glyco protein	tegument
gM	17	UL49	8	glyco protein	tegument
gM	371	gE	459	glyco protein	glyco protein
gM	371	gI	336	glyco protein	glyco protein
gM	371	UL21	235	glyco protein	tegument
gM	371	gB	866	glyco protein	glyco protein
gM	371	NEC2	6	glyco protein	non-structural
gM	371	UL46	313	glyco protein	tegument
gM	371	UL47	176	glyco protein	tegument
gM	371	UL47	633	glyco protein	tegument
gM	371	UL47	664	glyco protein	tegument
gM	371	UL49	130	glyco protein	tegument
gM	371	UL49	144	glyco protein	tegument
gM	371	UL49	166	glyco protein	tegument
gM	371	UL49	198	glyco protein	tegument
gM	371	UL49	249	glyco protein	tegument
gM	437	UL49	130	glyco protein	tegument
gM	437	UL49	166	glyco protein	tegument
UL30	1133	UL42	105	non-structural	non-structural
UL30	1189	UL42	105	non-structural	non-structural
UL12	17	UL42	394	non-structural	non-structural
UL12	17	UL49	8	non-structural	tegument
ICP22	146	NEC2	6	non-structural	non-structural
ICP22	146	UL47	176	non-structural	tegument
ICP22	146	UL49	130	non-structural	tegument
ICP22	275	gE	459	non-structural	glyco protein
ICP22	275	UL49	249	non-structural	tegument
ICP22	395	NEC1	19	non-structural	non-structural
ICP22	395	NEC2	244	non-structural	non-structural
ICP22	395	NEC2	6	non-structural	non-structural
ICP22	395	UL47	176	non-structural	tegument
ICP22	395	UL47	277	non-structural	tegument
ICP22	395	UL49	130	non-structural	tegument
ICP22	395	UL49	166	non-structural	tegument
ICP22	395	UL49	198	non-structural	tegument
ICP22	395	UL49	249	non-structural	tegument
ICP22	395	UL49	8	non-structural	tegument
US11	74	gE	459	non-structural	glyco protein
US11	74	NEC2	6	non-structural	non-structural
US11	74	UL42	105	non-structural	non-structural
US11	74	UL42	254	non-structural	non-structural
US11	74	UL42	394	non-structural	non-structural
US11	74	UL47	664	non-structural	tegument
US11	74	UL49	130	non-structural	tegument
US11	74	UL49	166	non-structural	tegument
US11	74	UL49	198	non-structural	tegument
US11	74	UL49	249	non-structural	tegument
US11	74	UL49	8	non-structural	tegument
US11	74	UL54	238	non-structural	non-structural
gE	148	UL45	100	glyco protein	glyco protein
gE	148	gD	215	glyco protein	glyco protein
gE	459	US2	68	glyco protein	tegument
gE	459	gI	336	glyco protein	glyco protein
gE	459	gI	344	glyco protein	glyco protein
gE	459	UL7	91	glyco protein	tegument
gE	459	CVC1	694	glyco protein	nucleocapsid
gE	459	UL21	235	glyco protein	tegument
gE	459	UL24	169	glyco protein	non-structural
gE	459	gB	807	glyco protein	glyco protein
gE	459	gB	815	glyco protein	glyco protein
gE	459	gB	818	glyco protein	glyco protein
gE	459	gB	862	glyco protein	glyco protein
gE	459	gB	865	glyco protein	glyco protein
gE	459	gB	866	glyco protein	glyco protein
gE	459	gB	875	glyco protein	glyco protein
gE	459	NEC2	244	glyco protein	non-structural
gE	459	NEC2	6	glyco protein	non-structural
gE	459	UL45	100	glyco protein	glyco protein
gE	459	UL47	176	glyco protein	tegument
gE	459	UL47	597	glyco protein	tegument
gE	459	UL47	664	glyco protein	tegument
gE	459	UL49	130	glyco protein	tegument
gE	459	UL49	144	glyco protein	tegument
gE	459	UL49	166	glyco protein	tegument
gE	459	UL49	175	glyco protein	tegument
gE	459	UL49	198	glyco protein	tegument
gE	459	UL49	249	glyco protein	tegument
gE	459	UL49	8	glyco protein	tegument
gE	459	gK	181	glyco protein	glyco protein
gE	459	gK	278	glyco protein	glyco protein
gE	459	gK	282	glyco protein	glyco protein
gE	459	gD	370	glyco protein	glyco protein
gH	60	gL	127	glyco protein	glyco protein
gH	687	gL	213	glyco protein	glyco protein
gH	687	gB	204	glyco protein	glyco protein
gH	687	gB	212	glyco protein	glyco protein
gH	687	gB	320	glyco protein	glyco protein
gH	687	UL45	100	glyco protein	glyco protein
gG	165	UL45	100	glyco protein	glyco protein
US2	68	gI	344	tegument	glyco protein
US2	68	UL49	8	tegument	tegument
gI	336	gB	862	glyco protein	glyco protein
gI	336	NEC2	6	glyco protein	non-structural
gI	336	UL47	176	glyco protein	tegument
gI	336	UL47	633	glyco protein	tegument
gI	336	UL49	130	glyco protein	tegument
gI	336	UL49	144	glyco protein	tegument
gI	336	UL49	166	glyco protein	tegument
gI	336	UL49	198	glyco protein	tegument
gI	336	UL49	249	glyco protein	tegument
gI	336	UL49	8	glyco protein	tegument
gI	336	UL51	211	glyco protein	tegument
gI	336	UL51	67	glyco protein	tegument
gI	336	gD	370	glyco protein	glyco protein
gI	344	NEC2	6	glyco protein	non-structural
gI	344	UL49	130	glyco protein	tegument
gI	344	UL49	144	glyco protein	tegument
gI	344	UL49	166	glyco protein	tegument
gI	344	UL49	198	glyco protein	tegument
gI	344	UL49	249	glyco protein	tegument
gI	344	UL49	8	glyco protein	tegument
gI	344	UL51	211	glyco protein	tegument
UL48	29	UL47	176	tegument	tegument
UL48	29	UL47	597	tegument	tegument
UL48	29	UL47	664	tegument	tegument
UL48	29	UL49	166	tegument	tegument
UL48	29	UL49	249	tegument	tegument
UL48	29	UL49	8	tegument	tegument
UL48	343	UL49	198	tegument	tegument
ICP4	250	UL42	105	tegument	non-structural
ICP4	250	UL42	254	tegument	non-structural
ICP4	750	UL42	105	tegument	non-structural
ICP4	750	UL49	130	tegument	tegument
ICP0	528	UL49	166	tegument	tegument
ICP0	528	UL49	249	tegument	tegument
ICP0	528	UL49	8	tegument	tegument
RIR1	1008	UL49	8	non-structural	tegument
gL	127	gB	200	glyco protein	glyco protein
gL	127	gB	320	glyco protein	glyco protein
gL	127	gB	496	glyco protein	glyco protein
gL	127	UL45	100	glyco protein	glyco protein
gL	127	gD	211	glyco protein	glyco protein
gL	127	gD	215	glyco protein	glyco protein
gL	137	gB	200	glyco protein	glyco protein
gL	137	gB	212	glyco protein	glyco protein
gL	137	gD	215	glyco protein	glyco protein
gL	146	gB	212	glyco protein	glyco protein
gL	213	gB	200	glyco protein	glyco protein
gL	213	gB	415	glyco protein	glyco protein
gL	213	gC	120	glyco protein	glyco protein
gL	213	gD	215	glyco protein	glyco protein
UL9	52	UL42	394	non-structural	non-structural
CVC1	616	UL49	166	nucleocapsid	tegument
CVC1	616	UL49	8	nucleocapsid	tegument
UL21	235	UL36	740	tegument	nucleocapsid
UL21	235	UL36	834	tegument	nucleocapsid
UL21	235	UL36	929	tegument	nucleocapsid
UL21	235	UL47	176	tegument	tegument
UL21	235	UL49	130	tegument	tegument
UL21	235	UL49	144	tegument	tegument
UL21	235	UL49	166	tegument	tegument
UL21	235	UL49	198	tegument	tegument
UL21	235	UL49	249	tegument	tegument
UL21	235	UL49	8	tegument	tegument
UL21	246	UL49	130	tegument	tegument
UL21	246	UL49	144	tegument	tegument
UL21	246	UL49	166	tegument	tegument
UL21	246	UL49	8	tegument	tegument
UL21	324	UL49	130	tegument	tegument
UL21	324	UL49	144	tegument	tegument
UL21	324	UL49	249	tegument	tegument
CVC2	296	UL49	130	nucleocapsid	tegument
CVC2	551	UL42	105	nucleocapsid	non-structural
CVC2	551	UL49	130	nucleocapsid	tegument
CVC2	551	UL49	166	nucleocapsid	tegument
CVC2	551	UL49	249	nucleocapsid	tegument
CVC2	551	UL49	8	nucleocapsid	tegument
gB	200	UL45	100	glyco protein	glyco protein
gB	204	UL45	100	glyco protein	glyco protein
gB	204	gD	211	glyco protein	glyco protein
gB	204	gD	215	glyco protein	glyco protein
gB	204	gD	45	glyco protein	glyco protein
gB	212	UL45	100	glyco protein	glyco protein
gB	235	UL45	100	glyco protein	glyco protein
gB	253	UL45	100	glyco protein	glyco protein
gB	320	UL45	100	glyco protein	glyco protein
gB	320	gD	211	glyco protein	glyco protein
gB	320	gD	215	glyco protein	glyco protein
gB	320	gD	45	glyco protein	glyco protein
gB	333	UL45	100	glyco protein	glyco protein
gB	415	UL45	100	glyco protein	glyco protein
gB	695	UL45	100	glyco protein	glyco protein
gB	862	UL49	249	glyco protein	tegument
gB	866	UL49	130	glyco protein	tegument
gB	866	gD	370	glyco protein	glyco protein
NEC1	19	NEC2	6	non-structural	non-structural
NEC1	42	NEC2	6	non-structural	non-structural
NEC1	50	NEC2	6	non-structural	non-structural
NEC2	6	UL47	176	non-structural	tegument
NEC2	6	UL49	166	non-structural	tegument
NEC2	6	UL49	198	non-structural	tegument
NEC2	6	UL49	249	non-structural	tegument
NEC2	6	UL49	8	non-structural	tegument
UL36	1619	UL47	664	nucleocapsid	tegument
UL36	1619	UL49	166	nucleocapsid	tegument
UL36	1676	UL49	8	nucleocapsid	tegument
UL36	1782	UL49	130	nucleocapsid	tegument
UL36	1819	UL49	130	nucleocapsid	tegument
UL36	1819	UL49	8	nucleocapsid	tegument
UL36	2217	UL47	176	nucleocapsid	tegument
UL36	2243	UL49	8	nucleocapsid	tegument
UL36	342	UL49	130	nucleocapsid	tegument
UL41	164	UL49	166	tegument	tegument
UL41	416	UL49	130	tegument	tegument
UL41	416	UL49	8	tegument	tegument
UL41	68	UL49	130	tegument	tegument
UL41	68	UL49	249	tegument	tegument
UL42	105	UL49	130	non-structural	tegument
UL42	105	UL49	166	non-structural	tegument
UL42	105	UL49	249	non-structural	tegument
UL42	105	UL49	8	non-structural	tegument
UL42	254	UL49	130	non-structural	tegument
UL42	254	UL49	144	non-structural	tegument
UL42	254	UL49	166	non-structural	tegument
UL42	254	UL49	8	non-structural	tegument
UL42	394	UL49	249	non-structural	tegument
UL42	394	UL49	8	non-structural	tegument
UL42	394	DUT	51	non-structural	tegument
UL42	410	UL49	130	non-structural	tegument
UL42	411	UL49	249	non-structural	tegument
gC	120	gD	215	glyco protein	glyco protein
UL45	100	gD	211	glyco protein	glyco protein
UL45	100	gD	215	glyco protein	glyco protein
UL45	100	gD	262	glyco protein	glyco protein
UL45	100	gD	45	glyco protein	glyco protein
UL46	176	UL49	130	tegument	tegument
UL46	176	UL49	249	tegument	tegument
UL46	176	UL49	8	tegument	tegument
UL46	183	UL49	8	tegument	tegument
UL46	183	gD	370	tegument	glyco protein
UL46	313	UL49	130	tegument	tegument
UL46	313	UL49	249	tegument	tegument
UL46	313	UL49	8	tegument	tegument
UL46	592	UL47	176	tegument	tegument
UL46	592	UL49	130	tegument	tegument
UL46	592	UL49	144	tegument	tegument
UL46	592	UL49	166	tegument	tegument
UL46	592	UL49	249	tegument	tegument
UL46	709	UL49	166	tegument	tegument
UL46	709	UL49	8	tegument	tegument
UL47	176	UL49	130	tegument	tegument
UL47	176	UL49	144	tegument	tegument
UL47	176	UL49	166	tegument	tegument
UL47	176	UL49	175	tegument	tegument
UL47	176	UL49	198	tegument	tegument
UL47	176	UL49	249	tegument	tegument
UL47	176	UL49	8	tegument	tegument
UL47	176	UL54	238	tegument	non-structural
UL47	277	UL49	166	tegument	tegument
UL47	277	UL49	249	tegument	tegument
UL47	597	UL49	8	tegument	tegument
UL47	664	UL49	130	tegument	tegument
UL47	664	UL49	144	tegument	tegument
UL47	664	UL49	166	tegument	tegument
UL47	664	UL49	198	tegument	tegument
UL47	664	UL49	249	tegument	tegument
UL47	664	UL49	8	tegument	tegument
UL49	130	DUT	51	tegument	tegument
UL49	130	UL51	211	tegument	tegument
UL49	130	UL54	123	tegument	non-structural
UL49	130	UL54	133	tegument	non-structural
UL49	130	gK	282	tegument	glyco protein
UL49	130	gD	370	tegument	glyco protein
UL49	166	DUT	112	tegument	tegument
UL49	166	gD	370	tegument	glyco protein
UL49	249	UL54	238	tegument	non-structural
UL49	249	gK	282	tegument	glyco protein
UL49	249	gD	370	tegument	glyco protein
UL49	8	DUT	51	tegument	tegument
UL49	8	gD	370	tegument	glyco protein
gD	215	INPP5D	87	glyco protein	host
US12	31	PPIA	125	non-structural	host
US12	31	EEF1A1	179	non-structural	host
gM	371	CALM3	78	glyco protein	host
UL12	17	MAPK8	290	non-structural	host
UL12	17	ACTB	61	non-structural	host
UL12	17	YWHAE	142	non-structural	host
UL12	17	PPIA	125	non-structural	host
UL12	17	PPIA	82	non-structural	host
UL12	17	H2BC15	109	non-structural	host
UL12	357	FKBP1A	48	non-structural	host
DBP	869	PFN1	91	non-structural	host
DBP	869	ACTB	61	non-structural	host
US11	20	PPIA	76	non-structural	host
US11	74	S100A6	40	non-structural	host
US11	74	ENO1	80	non-structural	host
US11	74	NPM1	141	non-structural	host
US11	74	NPM1	202	non-structural	host
US11	74	NPM1	229	non-structural	host
US11	74	NPM1	239	non-structural	host
US11	74	NPM1	248	non-structural	host
US11	74	NPM1	267	non-structural	host
US11	74	NPM1	27	non-structural	host
US11	74	NPM1	32	non-structural	host
US11	74	PFN1	108	non-structural	host
US11	74	PFN1	54	non-structural	host
US11	74	TXN	96	non-structural	host
US11	74	HSPA8	159	non-structural	host
US11	74	EEF2	2	non-structural	host
US11	74	HMGA1	15	non-structural	host
US11	74	CSRP1	112	non-structural	host
US11	74	RPL22	69	non-structural	host
US11	74	RPL4	368	non-structural	host
US11	74	RPS19	29	non-structural	host
US11	74	RPL35	43	non-structural	host
US11	74	RPL14	182	non-structural	host
US11	74	RPL14	204	non-structural	host
US11	74	SEC61B	2	non-structural	host
US11	74	ACTB	61	non-structural	host
US11	74	ACTB	113	non-structural	host
US11	74	RPL26	142	non-structural	host
US11	74	RPL27	93	non-structural	host
US11	74	RPS8	157	non-structural	host
US11	74	TMSB4X	32	non-structural	host
US11	74	TMSB4X	4	non-structural	host
US11	74	RPL7A	125	non-structural	host
US11	74	RPL7A	217	non-structural	host
US11	74	RPL23A	14	non-structural	host
US11	74	RPS25	114	non-structural	host
US11	74	RPL10A	196	non-structural	host
US11	74	RPL11	178	non-structural	host
US11	74	RPL11	38	non-structural	host
US11	74	PPIA	125	non-structural	host
US11	74	PPIA	28	non-structural	host
US11	74	PPIA	31	non-structural	host
US11	74	PPIA	76	non-structural	host
US11	74	RPS21	74	non-structural	host
US11	74	EIF5A	68	non-structural	host
US11	74	EEF1A2	255	non-structural	host
US11	74	EEF1A2	44	non-structural	host
US11	74	EEF1A1	179	non-structural	host
US11	74	EEF1A1	392	non-structural	host
US11	74	RPL24	131	non-structural	host
US11	74	H3-3A	80	non-structural	host
US11	74	RPL6	207	non-structural	host
US11	74	RPL6	210	non-structural	host
US11	74	RPL6	247	non-structural	host
gE	148	P4HB	444	glyco protein	host
gE	148	P4HB	71	glyco protein	host
gI	336	ANXA2	227	glyco protein	host
gI	336	CD44	739	glyco protein	host
gI	336	PPIA	76	glyco protein	host
MCP	382	TXN	94	nucleocapsid	host
MCP	382	ACTB	328	nucleocapsid	host
gL	127	PDIA3	362	glyco protein	host
gL	127	PDIA3	466	glyco protein	host
gB	158	CALR	209	glyco protein	host
gB	204	PPIB	116	glyco protein	host
gB	204	CALR	209	glyco protein	host
gB	204	CANX	210	glyco protein	host
gB	204	PDIA3	466	glyco protein	host
gB	204	SERPINH1	319	glyco protein	host
gB	212	SERPINH1	319	glyco protein	host
gB	253	HSPA5	523	glyco protein	host
gB	320	HSPA5	340	glyco protein	host
gB	320	CANX	170	glyco protein	host
gB	320	B2M	111	glyco protein	host
gB	815	ARF4	36	glyco protein	host
gB	818	RPS27A	6	glyco protein	host
gB	866	CANX	547	glyco protein	host
gB	866	RPS27A	48	glyco protein	host
NEC2	6	TXN	94	non-structural	host
NEC2	6	RPL13	136	non-structural	host
NEC2	6	RPL3	294	non-structural	host
NEC2	6	EMD	79	non-structural	host
NEC2	6	RPL27	93	non-structural	host
UL42	410	ACTB	191	non-structural	host
UL42	410	PPIA	125	non-structural	host
gC	120	CD44	158	glyco protein	host
UL45	100	CD9	126	glyco protein	host
UL45	100	PPIB	84	glyco protein	host
UL49	130	H1-5	49	tegument	host
UL49	130	H1-3	47	tegument	host
UL49	130	YBX1	64	tegument	host
UL49	130	HNRNPA2B1	168	tegument	host
UL49	130	RPL13	136	tegument	host
UL49	130	HMGB2	128	tegument	host
UL49	130	PPP1CA	260	tegument	host
UL49	130	RAB10	136	tegument	host
UL49	130	RPL27	27	tegument	host
UL49	130	RPL27	93	tegument	host
UL49	130	H4C1	60	tegument	host
UL49	130	RAB1A	61	tegument	host
UL49	130	RPL30	23	tegument	host
UL49	130	PPIA	125	tegument	host
UL49	130	PPIA	133	tegument	host
UL49	130	PPIA	28	tegument	host
UL49	130	PPIA	76	tegument	host
UL49	130	PPIA	82	tegument	host
UL49	130	RPS27A	11	tegument	host
UL49	130	RPS27A	6	tegument	host
UL49	130	EIF4H	80	tegument	host
UL49	130	H2AC6	96	tegument	host
UL49	130	H2BC15	44	tegument	host
UL49	144	H2BS1	6	tegument	host
UL49	144	PPIA	76	tegument	host
UL49	144	H3-3A	57	tegument	host
UL49	144	H3-3A	80	tegument	host
UL49	166	TXN	94	tegument	host
UL49	166	NCK1	369	tegument	host
UL49	166	H1-3	47	tegument	host
UL49	166	HNRNPA2B1	120	tegument	host
UL49	166	ACTB	61	tegument	host
UL49	166	RAB1A	61	tegument	host
UL49	166	RPL8	144	tegument	host
UL49	166	RPS27A	6	tegument	host
UL49	166	EIF5A	67	tegument	host
UL49	166	RPL24	93	tegument	host
UL49	166	ARF1	142	tegument	host
UL49	166	H3-3A	57	tegument	host
UL49	166	H3-3A	80	tegument	host
UL49	166	LASP1	121	tegument	host
UL49	166	CAVIN1	98	tegument	host
UL49	175	HMGA1	7	tegument	host
UL49	175	RPL27A	94	tegument	host
UL49	175	YBX1	170	tegument	host
UL49	175	H3-3A	24	tegument	host
UL49	249	H1-5	93	tegument	host
UL49	249	EIF5	369	tegument	host
UL49	249	PPIA	76	tegument	host
UL49	249	RPS27A	6	tegument	host
UL49	249	EIF5A	67	tegument	host
UL49	8	PPIA	125	tegument	host
DUT	51	H2BS1	6	tegument	host
DUT	51	H2BC15	109	tegument	host
UL51	211	TXN	94	tegument	host
UL54	238	PABPC1	606	non-structural	host
UL54	238	PABPC1	620	non-structural	host
US12	31	HSPA8	345	non-structural	host
US12	31	CALR	153	non-structural	host
US12	31	S100A11	55	non-structural	host
US12	31	TAP1	530	non-structural	host
US12	31	TAP1	537	non-structural	host
US12	31	H2BC15	121	non-structural	host
gM	371	S100A6	26	glyco protein	host
gM	371	ANXA6	354	glyco protein	host
gM	371	ANXA6	63	glyco protein	host
gM	371	CALM3	95	glyco protein	host
gM	371	RAB1A	191	glyco protein	host
gM	371	RPS27A	48	glyco protein	host
gM	371	RAB1B	128	glyco protein	host
UL12	17	HSPB1	205	non-structural	host
UL12	17	YWHAZ	11	non-structural	host
UL12	17	YWHAQ	74	non-structural	host
UL12	17	YWHAB	70	non-structural	host
UL12	17	YWHAE	69	non-structural	host
UL12	17	YWHAZ	68	non-structural	host
UL12	17	YWHAZ	75	non-structural	host
UL12	35	YWHAG	69	non-structural	host
UL12	35	YWHAE	69	non-structural	host
UL12	35	YWHAZ	68	non-structural	host
UL12	357	USP15	363	non-structural	host
UL12	441	XRCC5	543	non-structural	host
UL12	582	FKBP1A	53	non-structural	host
ICP22	395	H2BC15	121	non-structural	host
US11	74	S100A6	47	non-structural	host
US11	74	ENO1	256	non-structural	host
US11	74	ENO1	5	non-structural	host
US11	74	PFN1	126	non-structural	host
US11	74	VIM	445	non-structural	host
US11	74	HNRNPA1	78	non-structural	host
US11	74	HNRNPA1	350	non-structural	host
US11	74	HSPA8	507	non-structural	host
US11	74	HSPA8	524	non-structural	host
US11	74	HSPA1B	451	non-structural	host
US11	74	TXN	94	non-structural	host
US11	74	HMGA1	74	non-structural	host
US11	74	RPL7	19	non-structural	host
US11	74	RPL7	9	non-structural	host
US11	74	RPL12	40	non-structural	host
US11	74	RPS19	23	non-structural	host
US11	74	RPL3	294	non-structural	host
US11	74	RPL13A	191	non-structural	host
US11	74	RPL28	84	non-structural	host
US11	74	RPL29	149	non-structural	host
US11	74	RPL29	73	non-structural	host
US11	74	SRP9	16	non-structural	host
US11	74	RPL14	187	non-structural	host
US11	74	SEC61B	20	non-structural	host
US11	74	SEC61B	35	non-structural	host
US11	74	ACTB	328	non-structural	host
US11	74	RPL7A	97	non-structural	host
US11	74	H2BS1	6	non-structural	host
US11	74	RPL10A	56	non-structural	host
US11	74	PPIA	155	non-structural	host
US11	74	PPIA	44	non-structural	host
US11	74	PPIA	82	non-structural	host
US11	74	YBX1	137	non-structural	host
US11	74	EEF1A1	453	non-structural	host
US11	74	EEF1A1	457	non-structural	host
US11	74	EEF1A1	439	non-structural	host
US11	74	HDLBP	510	non-structural	host
US11	74	SET	189	non-structural	host
US11	74	RPL18A	136	non-structural	host
US11	74	RPL6	100	non-structural	host
US11	74	RPL6	12	non-structural	host
US11	74	RPL6	19	non-structural	host
US11	74	RPL6	251	non-structural	host
US11	74	RPL6	26	non-structural	host
US11	74	RPL6	260	non-structural	host
US11	74	RPL6	5	non-structural	host
US11	74	RPL6	87	non-structural	host
US11	74	RPL18	97	non-structural	host
US11	74	H3-3A	5	non-structural	host
US11	74	H3-3A	24	non-structural	host
US11	74	H2BC15	21	non-structural	host
US11	74	H2BC15	109	non-structural	host
US11	74	H2BC15	117	non-structural	host
US11	74	H2BC15	121	non-structural	host
US11	74	RRBP1	261	non-structural	host
gE	148	CALR	153	glyco protein	host
gE	148	GALNT1	195	glyco protein	host
gE	459	ATP1A1	444	glyco protein	host
gE	459	S100A6	47	glyco protein	host
gE	459	ANXA6	478	glyco protein	host
gE	459	CALM3	95	glyco protein	host
gE	459	SLC2A1	477	glyco protein	host
gE	459	ARF4	36	glyco protein	host
gE	459	RAB6A	133	glyco protein	host
gE	459	CD9	4	glyco protein	host
gE	459	SEC61B	20	glyco protein	host
gE	459	RAB2A	29	glyco protein	host
gE	459	RAB1A	61	glyco protein	host
gE	459	RAB1A	58	glyco protein	host
gE	459	RAB1A	187	glyco protein	host
gE	459	RPS27A	48	glyco protein	host
gE	459	RPS27A	63	glyco protein	host
gE	459	VAMP3	35	glyco protein	host
gE	459	VAMP3	42	glyco protein	host
gE	459	VAMP3	66	glyco protein	host
gE	459	VTI1A	176	glyco protein	host
gE	459	TMEM109	215	glyco protein	host
gE	459	AP1M1	199	glyco protein	host
gE	459	MAP1LC3B	30	glyco protein	host
gE	459	RAB1B	128	glyco protein	host
gE	459	ACBD3	386	glyco protein	host
gE	459	GLIPR2	53	glyco protein	host
gH	687	CD9	135	glyco protein	host
gG	165	CD59	90	glyco protein	host
US2	68	RPS27A	33	tegument	host
US2	68	RPS27A	48	tegument	host
US2	68	RPS27A	6	tegument	host
gI	344	S100A6	47	glyco protein	host
gI	344	ANXA6	354	glyco protein	host
gI	344	ANXA6	9	glyco protein	host
gI	344	RAB6A	133	glyco protein	host
gI	344	RAB5C	141	glyco protein	host
gI	344	CDC42	163	glyco protein	host
gI	344	RAB1B	128	glyco protein	host
ICP4	250	RPL22	107	tegument	host
RIR1	1017	LMO7	75	non-structural	host
gL	127	PDIA4	245	glyco protein	host
gL	127	PPIB	116	glyco protein	host
gL	127	CALR	153	glyco protein	host
gL	127	PDIA3	332	glyco protein	host
gL	127	SERPINH1	410	glyco protein	host
gL	137	CALR	153	glyco protein	host
gL	137	CALR	374	glyco protein	host
gL	213	HSPA5	213	glyco protein	host
gL	213	HSPA5	579	glyco protein	host
gL	213	PRKCSH	376	glyco protein	host
gL	213	CALR	153	glyco protein	host
gL	213	CALR	374	glyco protein	host
gL	213	CALR	62	glyco protein	host
gL	213	PDIA3	104	glyco protein	host
CVC2	551	H2BC15	117	nucleocapsid	host
gB	200	HSPA5	287	glyco protein	host
gB	200	HSPA5	370	glyco protein	host
gB	200	HSPA5	523	glyco protein	host
gB	200	PDIA4	407	glyco protein	host
gB	200	CD9	126	glyco protein	host
gB	200	CD9	135	glyco protein	host
gB	200	CALR	153	glyco protein	host
gB	200	CALR	374	glyco protein	host
gB	200	SERPINH1	190	glyco protein	host
gB	200	SERPINH1	283	glyco protein	host
gB	200	PDIA6	150	glyco protein	host
gB	200	RCN1	176	glyco protein	host
gB	200	ERP44	106	glyco protein	host
gB	200	ERP44	130	glyco protein	host
gB	204	HSPA5	185	glyco protein	host
gB	204	HSPA5	287	glyco protein	host
gB	204	HSPA5	370	glyco protein	host
gB	204	HSPA5	547	glyco protein	host
gB	204	F3	233	glyco protein	host
gB	204	CD59	63	glyco protein	host
gB	204	CD59	90	glyco protein	host
gB	204	NT5E	67	glyco protein	host
gB	204	CD9	126	glyco protein	host
gB	204	CD9	135	glyco protein	host
gB	204	CD9	170	glyco protein	host
gB	204	PPIB	186	glyco protein	host
gB	204	CALR	360	glyco protein	host
gB	204	CALR	374	glyco protein	host
gB	204	CALR	43	glyco protein	host
gB	204	PDIA3	104	glyco protein	host
gB	204	LMAN2	303	glyco protein	host
gB	204	GANAB	48	glyco protein	host
gB	204	PDIA6	150	glyco protein	host
gB	204	STT3B	784	glyco protein	host
gB	204	TM9SF2	132	glyco protein	host
gB	212	HSPA5	185	glyco protein	host
gB	212	PDIA4	245	glyco protein	host
gB	212	CALR	153	glyco protein	host
gB	212	CALR	43	glyco protein	host
gB	212	PDIA3	332	glyco protein	host
gB	212	STT3A	655	glyco protein	host
gB	212	TMED9	180	glyco protein	host
gB	235	CD9	135	glyco protein	host
gB	235	CD9	170	glyco protein	host
gB	235	CALR	153	glyco protein	host
gB	253	CALR	153	glyco protein	host
gB	253	CALR	360	glyco protein	host
gB	320	HSPA5	163	glyco protein	host
gB	320	HSPA5	370	glyco protein	host
gB	320	HSPA5	521	glyco protein	host
gB	320	CD59	90	glyco protein	host
gB	320	HSP90B1	671	glyco protein	host
gB	320	CD9	135	glyco protein	host
gB	320	CALR	153	glyco protein	host
gB	320	CALR	209	glyco protein	host
gB	320	CALR	360	glyco protein	host
gB	320	PDIA3	129	glyco protein	host
gB	320	TMEM43	159	glyco protein	host
gB	320	APMAP	141	glyco protein	host
gB	333	HSPA5	521	glyco protein	host
gB	333	HSPA5	620	glyco protein	host
gB	333	CALR	209	glyco protein	host
gB	333	CALR	374	glyco protein	host
gB	333	CALR	62	glyco protein	host
gB	333	PDIA3	362	glyco protein	host
gB	333	STT3A	655	glyco protein	host
gB	333	PDIA6	150	glyco protein	host
gB	415	HSPA5	287	glyco protein	host
gB	415	CALR	153	glyco protein	host
gB	415	CALR	209	glyco protein	host
gB	415	CANX	233	glyco protein	host
gB	415	LMAN2	125	glyco protein	host
gB	496	HSPA5	579	glyco protein	host
gB	496	CALR	153	glyco protein	host
gB	496	CALR	209	glyco protein	host
gB	496	CALR	360	glyco protein	host
gB	496	CALR	368	glyco protein	host
gB	496	CALR	374	glyco protein	host
gB	496	CALR	43	glyco protein	host
gB	496	CANX	233	glyco protein	host
gB	544	HSPA5	447	glyco protein	host
gB	544	HSPA5	516	glyco protein	host
gB	544	HSPA5	621	glyco protein	host
gB	544	CALR	153	glyco protein	host
gB	544	CALR	209	glyco protein	host
gB	544	CALR	360	glyco protein	host
gB	544	PDIA3	130	glyco protein	host
gB	544	GANAB	191	glyco protein	host
gB	544	PDIA6	150	glyco protein	host
gB	695	CALR	153	glyco protein	host
gB	862	TMEM109	215	glyco protein	host
NEC2	6	SEC61B	20	non-structural	host
NEC2	6	SEC61B	35	non-structural	host
NEC2	6	IKBIP	28	non-structural	host
NEC2	6	LRRC59	180	non-structural	host
NEC2	6	SSR3	103	non-structural	host
NEC2	6	SSR3	117	non-structural	host
NEC2	6	SSR3	98	non-structural	host
UL36	1619	NUCB1	84	nucleocapsid	host
UL41	68	EIF4H	214	tegument	host
UL42	105	HMGA1	71	non-structural	host
UL42	105	HMGA1	74	non-structural	host
UL42	105	RPS19	122	non-structural	host
UL42	105	HMGA2	26	non-structural	host
UL42	105	HMGA2	34	non-structural	host
UL42	105	HMGA2	62	non-structural	host
UL42	105	HNRNPU	28	non-structural	host
UL42	105	H3-3A	15	non-structural	host
UL42	105	H3-3A	19	non-structural	host
UL42	105	H3-3A	5	non-structural	host
UL42	105	H3-3A	24	non-structural	host
UL42	254	PCNA	254	non-structural	host
UL42	254	HMGA1	71	non-structural	host
UL42	254	HMGA1	7	non-structural	host
UL42	254	HMGA1	74	non-structural	host
UL42	254	H2BS1	6	non-structural	host
UL42	254	H3-3A	19	non-structural	host
UL42	254	H3-3A	5	non-structural	host
UL42	254	H3-3A	24	non-structural	host
UL42	394	HSPA8	159	non-structural	host
UL42	394	HSPA8	246	non-structural	host
UL42	394	HSPA8	328	non-structural	host
UL42	394	PLS3	266	non-structural	host
UL42	394	ACTB	191	non-structural	host
UL42	394	PPIA	76	non-structural	host
UL42	394	PPIA	82	non-structural	host
UL42	394	PRDX1	7	non-structural	host
UL42	394	HNRNPUL2	474	non-structural	host
UL42	394	H3-3A	57	non-structural	host
UL42	394	H2BC15	117	non-structural	host
UL42	410	TXN	94	non-structural	host
UL42	410	CCT6A	265	non-structural	host
UL42	410	ACTB	113	non-structural	host
UL42	410	H2BC15	117	non-structural	host
UL45	100	CD59	63	glyco protein	host
UL45	100	PPIB	186	glyco protein	host
UL45	100	CANX	170	glyco protein	host
UL45	100	CANX	233	glyco protein	host
UL45	100	TMED10	75	glyco protein	host
UL45	100	SERPINH1	334	glyco protein	host
UL45	100	TPBG	328	glyco protein	host
UL45	100	GPR107	144	glyco protein	host
UL45	100	TMED4	172	glyco protein	host
UL45	100	TMED9	180	glyco protein	host
UL46	592	VAPA	117	tegument	host
UL47	176	RAB1A	131	tegument	host
UL47	176	EIF4H	214	tegument	host
UL47	176	DDB1	150	tegument	host
UL47	176	RAB1B	128	tegument	host
UL47	664	DDB1	844	tegument	host
UL47	664	H2BC15	117	tegument	host
UL49	130	H1-5	55	tegument	host
UL49	130	H1-5	120	tegument	host
UL49	130	TXN	94	tegument	host
UL49	130	H2AX	120	tegument	host
UL49	130	H2AX	134	tegument	host
UL49	130	HMGA1	71	tegument	host
UL49	130	HMGA1	15	tegument	host
UL49	130	HMGA1	74	tegument	host
UL49	130	RAB6A	133	tegument	host
UL49	130	HNRNPA2B1	59	tegument	host
UL49	130	RPL12	40	tegument	host
UL49	130	S100A11	27	tegument	host
UL49	130	RPL9	174	tegument	host
UL49	130	RBMX	163	tegument	host
UL49	130	RBMX	80	tegument	host
UL49	130	RPL35	13	tegument	host
UL49	130	RPL35	35	tegument	host
UL49	130	RPL35	43	tegument	host
UL49	130	RPL34	108	tegument	host
UL49	130	RPL14	187	tegument	host
UL49	130	H2BS1	121	tegument	host
UL49	130	H2BC5	6	tegument	host
UL49	130	ACTB	328	tegument	host
UL49	130	ACTB	61	tegument	host
UL49	130	ACTB	113	tegument	host
UL49	130	HNRNPK	405	tegument	host
UL49	130	H4C1	78	tegument	host
UL49	130	H4C1	9	tegument	host
UL49	130	H2BS1	6	tegument	host
UL49	130	RAB1A	131	tegument	host
UL49	130	RAB1A	187	tegument	host
UL49	130	RAB1A	191	tegument	host
UL49	130	RPS28	16	tegument	host
UL49	130	RPL31	47	tegument	host
UL49	130	RPL11	67	tegument	host
UL49	130	RPL8	10	tegument	host
UL49	130	RPL8	234	tegument	host
UL49	130	RPL8	250	tegument	host
UL49	130	PPIA	31	tegument	host
UL49	130	PPIA	44	tegument	host
UL49	130	RPS27A	48	tegument	host
UL49	130	GRB2	69	tegument	host
UL49	130	YWHAZ	75	tegument	host
UL49	130	CSNK2B	212	tegument	host
UL49	130	EEF1A1	392	tegument	host
UL49	130	RPL24	135	tegument	host
UL49	130	ARF1	142	tegument	host
UL49	130	RPL18	97	tegument	host
UL49	130	CIRBP	84	tegument	host
UL49	130	EIF4H	123	tegument	host
UL49	130	EIF4H	214	tegument	host
UL49	130	EIF4H	245	tegument	host
UL49	130	MAPRE1	174	tegument	host
UL49	130	VAMP3	35	tegument	host
UL49	130	H2AC20	120	tegument	host
UL49	130	H3C15	28	tegument	host
UL49	130	H3-3A	123	tegument	host
UL49	130	H3-3A	15	tegument	host
UL49	130	H3-3A	19	tegument	host
UL49	130	H3-3A	5	tegument	host
UL49	130	H3-3A	57	tegument	host
UL49	130	H3-3A	80	tegument	host
UL49	130	H3-3A	24	tegument	host
UL49	130	H2AC14	120	tegument	host
UL49	130	H2BC18	6	tegument	host
UL49	130	H2BC15	6	tegument	host
UL49	130	H2AC20	96	tegument	host
UL49	130	H2BC15	21	tegument	host
UL49	130	H2BC15	12	tegument	host
UL49	130	H2BC15	24	tegument	host
UL49	130	H2BC15	86	tegument	host
UL49	130	H2BC15	109	tegument	host
UL49	130	H2BC15	117	tegument	host
UL49	130	H2BC15	47	tegument	host
UL49	130	H2BC15	121	tegument	host
UL49	130	H2BC13	6	tegument	host
UL49	130	RAB1B	128	tegument	host
UL49	130	SH3BGRL3	18	tegument	host
UL49	130	RTRAF	41	tegument	host
UL49	144	EIF4H	214	tegument	host
UL49	144	VAMP3	35	tegument	host
UL49	144	H3C15	28	tegument	host
UL49	144	H3-3A	24	tegument	host
UL49	144	H2BC15	109	tegument	host
UL49	144	H2BC15	117	tegument	host
UL49	144	H2BC15	121	tegument	host
UL49	166	H1-3	35	tegument	host
UL49	166	H2AX	134	tegument	host
UL49	166	RAB6A	133	tegument	host
UL49	166	PPP1CA	260	tegument	host
UL49	166	RBMX	150	tegument	host
UL49	166	RPL35	43	tegument	host
UL49	166	H4C1	78	tegument	host
UL49	166	H4C1	9	tegument	host
UL49	166	H2BS1	6	tegument	host
UL49	166	PPIA	76	tegument	host
UL49	166	RPS27A	48	tegument	host
UL49	166	RPS27A	63	tegument	host
UL49	166	EEF1A1	392	tegument	host
UL49	166	CSNK2A1	102	tegument	host
UL49	166	IK	38	tegument	host
UL49	166	EIF4H	123	tegument	host
UL49	166	EIF4H	130	tegument	host
UL49	166	EIF4H	214	tegument	host
UL49	166	XIRP1	1610	tegument	host
UL49	166	H3-3A	123	tegument	host
UL49	166	H3-3A	19	tegument	host
UL49	166	H3-3A	24	tegument	host
UL49	166	H2AC14	120	tegument	host
UL49	166	H2BC18	6	tegument	host
UL49	166	H2BC15	109	tegument	host
UL49	166	H2BC15	117	tegument	host
UL49	166	H2BC15	47	tegument	host
UL49	166	H2BC15	121	tegument	host
UL49	175	H3-3A	19	tegument	host
UL49	175	H2BC15	121	tegument	host
UL49	198	ACTB	113	tegument	host
UL49	198	H2BS1	6	tegument	host
UL49	198	H3-3A	15	tegument	host
UL49	198	H3-3A	19	tegument	host
UL49	198	H3-3A	5	tegument	host
UL49	198	H3-3A	24	tegument	host
UL49	198	H2BC15	117	tegument	host
UL49	249	HMGA1	74	tegument	host
UL49	249	RPL10	121	tegument	host
UL49	249	RPL12	40	tegument	host
UL49	249	H2BS1	121	tegument	host
UL49	249	SEC61B	20	tegument	host
UL49	249	ACTB	328	tegument	host
UL49	249	ACTB	113	tegument	host
UL49	249	RPL37A	87	tegument	host
UL49	249	H4C1	13	tegument	host
UL49	249	H4C1	78	tegument	host
UL49	249	H4C1	9	tegument	host
UL49	249	H2BS1	6	tegument	host
UL49	249	RPS28	16	tegument	host
UL49	249	RPS27A	48	tegument	host
UL49	249	EIF4H	123	tegument	host
UL49	249	EIF4H	130	tegument	host
UL49	249	EIF4H	214	tegument	host
UL49	249	H3-3A	15	tegument	host
UL49	249	H3-3A	19	tegument	host
UL49	249	H3-3A	5	tegument	host
UL49	249	H3-3A	57	tegument	host
UL49	249	H3-3A	80	tegument	host
UL49	249	H3-3A	24	tegument	host
UL49	249	H2AC20	10	tegument	host
UL49	249	H2AC14	120	tegument	host
UL49	249	H2AC20	37	tegument	host
UL49	249	H2BC18	6	tegument	host
UL49	249	H2BC15	21	tegument	host
UL49	249	H2BC15	12	tegument	host
UL49	249	H2BC15	86	tegument	host
UL49	249	H2BC15	109	tegument	host
UL49	249	H2BC15	117	tegument	host
UL49	249	H2BC15	47	tegument	host
UL49	249	H2BC15	121	tegument	host
UL49	249	MAP1LC3B	30	tegument	host
UL49	249	SH3BGRL3	18	tegument	host
UL49	8	HNRNPA2B1	59	tegument	host
UL49	8	RPS3	62	tegument	host
UL49	8	RPL22	10	tegument	host
UL49	8	RBMX	217	tegument	host
UL49	8	H2BS1	121	tegument	host
UL49	8	ACTB	61	tegument	host
UL49	8	H4C1	13	tegument	host
UL49	8	H4C1	78	tegument	host
UL49	8	H4C1	9	tegument	host
UL49	8	H2BS1	6	tegument	host
UL49	8	RAB1A	187	tegument	host
UL49	8	RPL11	38	tegument	host
UL49	8	RPL11	67	tegument	host
UL49	8	RPL11	85	tegument	host
UL49	8	PPIA	151	tegument	host
UL49	8	PPIA	28	tegument	host
UL49	8	PPIA	44	tegument	host
UL49	8	PPIA	76	tegument	host
UL49	8	RPS27A	48	tegument	host
UL49	8	RPS27A	63	tegument	host
UL49	8	EEF1A1	255	tegument	host
UL49	8	CSNK2A1	102	tegument	host
UL49	8	CSNK2A1	329	tegument	host
UL49	8	SET	189	tegument	host
UL49	8	EIF4H	123	tegument	host
UL49	8	EIF4H	130	tegument	host
UL49	8	EIF4H	214	tegument	host
UL49	8	EIF4H	245	tegument	host
UL49	8	CAVIN1	272	tegument	host
UL49	8	H3-3A	123	tegument	host
UL49	8	H3-3A	15	tegument	host
UL49	8	H3-3A	19	tegument	host
UL49	8	H3-3A	57	tegument	host
UL49	8	H3-3A	80	tegument	host
UL49	8	H3-3A	24	tegument	host
UL49	8	H2AC20	119	tegument	host
UL49	8	H2AC6	96	tegument	host
UL49	8	H2BC18	6	tegument	host
UL49	8	H2AC20	96	tegument	host
UL49	8	H2BC14	6	tegument	host
UL49	8	H2BC15	21	tegument	host
UL49	8	H2BC15	12	tegument	host
UL49	8	H2BC15	109	tegument	host
UL49	8	H2BC15	117	tegument	host
UL49	8	H2BC15	121	tegument	host
UL49	8	H2BC13	6	tegument	host
UL49	8	MAP1LC3B	30	tegument	host
UL49	8	RAB1B	128	tegument	host
UL49	8	PDLIM7	238	tegument	host
DUT	112	H2BS1	121	tegument	host
DUT	112	H2BC15	117	tegument	host
DUT	112	H2BC15	121	tegument	host
DUT	51	H2BS1	121	tegument	host
DUT	51	H2BC15	117	tegument	host
DUT	51	H2BC15	121	tegument	host
ANXA2	148	gD	370	host	glyco protein
PGRMC1	102	NEC2	6	host	non-structural
RAP1B	174	gD	370	host	glyco protein
SCAMP3	109	gE	459	host	glyco protein
SCAMP2	95	gE	459	host	glyco protein
LMAN2	303	gD	215	host	glyco protein
CYB5B	34	gE	459	host	glyco protein
CYB5B	34	NEC2	6	host	non-structural
CLIC1	119	US11	74	host	non-structural
CALU	281	gL	213	host	glyco protein
PGRMC2	135	NEC2	6	host	non-structural
CALU	70	gL	127	host	glyco protein
CALU	281	gB	333	host	glyco protein
CALU	79	gB	253	host	glyco protein
H2BS1	121	US11	74	host	non-structural
H2BS1	121	UL49	166	host	tegument
BANF1	32	UL49	166	host	tegument
LDHA	81	US11	74	host	non-structural
GAPDH	61	US11	74	host	non-structural
GAPDH	61	UL42	410	host	non-structural
HSPB1	123	UL49	166	host	tegument
HSPB1	198	UL49	130	host	tegument
HMGN2	82	UL49	130	host	tegument
S100A6	47	DUT	51	host	tegument
S100A6	47	UL54	238	host	non-structural
P4HB	103	gB	253	host	glyco protein
P4HB	31	gB	158	host	glyco protein
P4HB	31	gB	204	host	glyco protein
P4HB	409	gB	253	host	glyco protein
P4HB	436	gB	212	host	glyco protein
P4HB	444	gB	204	host	glyco protein
P4HB	444	gB	253	host	glyco protein
P4HB	65	gB	253	host	glyco protein
TUBB	58	UL49	130	host	tegument
PFN1	91	RIR1	449	host	non-structural
PFN1	91	UL49	249	host	tegument
SLC3A2	615	gB	320	host	glyco protein
VIM	235	CVC2	551	host	nucleocapsid
SEC22B	38	gE	459	host	glyco protein
ANXA5	29	UL49	130	host	tegument
SEC22B	43	US11	74	host	non-structural
SEC22B	43	gE	459	host	glyco protein
SEC22B	43	NEC2	6	host	non-structural
HMGB1	128	UL49	130	host	tegument
HNRNPA1	113	UL49	130	host	tegument
HNRNPA1	113	UL49	166	host	tegument
HNRNPA1	350	UL49	130	host	tegument
HNRNPA1	350	UL49	144	host	tegument
HNRNPA1	350	UL54	238	host	non-structural
CALM3	78	gB	866	host	glyco protein
CALM3	95	UL49	166	host	tegument
CYB5R3	228	gE	459	host	glyco protein
CYB5R3	42	gE	459	host	glyco protein
HLA-B	292	gB	333	host	glyco protein
HLA-B	292	UL45	100	host	glyco protein
CRYAB	150	UL49	166	host	tegument
ANXA1	245	gE	459	host	glyco protein
GAPDH	117	UL49	249	host	tegument
HLA-C	200	gB	204	host	glyco protein
HSPB1	198	UL49	166	host	tegument
HSPB1	198	UL49	8	host	tegument
HSPB1	205	UL49	8	host	tegument
RPN2	311	gB	204	host	glyco protein
ITGB1	202	gL	127	host	glyco protein
S100A6	26	UL42	394	host	non-structural
S100A6	26	UL49	130	host	tegument
S100A6	26	UL49	249	host	tegument
S100A6	47	UL49	166	host	tegument
S100A6	47	UL49	198	host	tegument
S100A6	47	UL49	249	host	tegument
ENO1	256	UL42	394	host	non-structural
P4HB	114	gB	200	host	glyco protein
P4HB	31	gL	127	host	glyco protein
P4HB	31	gB	200	host	glyco protein
P4HB	31	gB	212	host	glyco protein
P4HB	31	gB	333	host	glyco protein
P4HB	31	gB	544	host	glyco protein
P4HB	444	gB	212	host	glyco protein
P4HB	71	gL	213	host	glyco protein
ANXA2	204	gD	370	host	glyco protein
ANXA2	279	gD	370	host	glyco protein
CAPN1	280	UL47	664	host	tegument
PFN1	108	UL49	130	host	tegument
PFN1	126	UL49	130	host	tegument
PFN1	126	UL49	166	host	tegument
ANXA6	478	gD	370	host	glyco protein
ANXA6	613	gD	370	host	glyco protein
ANXA6	63	gD	370	host	glyco protein
ANXA6	647	gD	370	host	glyco protein
RHOC	162	UL49	166	host	tegument
SLC3A2	615	gB	204	host	glyco protein
SLC3A2	615	UL45	100	host	glyco protein
ITGA5	910	gB	320	host	glyco protein
ANXA5	86	gD	370	host	glyco protein
CD63	162	gB	204	host	glyco protein
CD63	188	gB	204	host	glyco protein
LGALS1	108	gL	213	host	glyco protein
LGALS1	108	gB	204	host	glyco protein
LGALS1	108	gB	415	host	glyco protein
LGALS1	108	gB	496	host	glyco protein
LGALS1	108	gC	120	host	glyco protein
LGALS1	13	gC	120	host	glyco protein
LGALS1	130	gC	120	host	glyco protein
LGALS1	29	gL	213	host	glyco protein
LGALS1	29	gB	415	host	glyco protein
LGALS1	29	gC	120	host	glyco protein
LGALS1	29	UL49	8	host	tegument
LGALS1	64	gB	415	host	glyco protein
LGALS1	64	UL42	394	host	non-structural
LGALS1	64	gC	120	host	glyco protein
LGALS1	64	gD	211	host	glyco protein
LGALS1	64	gD	215	host	glyco protein
LGALS1	64	gD	45	host	glyco protein
HNRNPA1	78	UL49	130	host	tegument
HNRNPA1	78	UL49	249	host	tegument
HNRNPA2B1	94	UL42	394	host	non-structural
HNRNPA2B1	94	UL49	166	host	tegument
HNRNPA2B1	94	UL49	249	host	tegument
HNRNPA1	105	UL49	130	host	tegument
HNRNPA1	3	UL42	394	host	non-structural
HNRNPA1	3	UL49	249	host	tegument
HNRNPA1	3	UL49	8	host	tegument
HNRNPA1	350	UL49	166	host	tegument
HNRNPA1	350	UL49	249	host	tegument
HNRNPA1	350	UL49	8	host	tegument
HNRNPA1	8	UL49	130	host	tegument
H2AZ1	16	UL49	130	host	tegument
HSPA8	507	UL49	130	host	tegument
CALM3	95	gB	862	host	glyco protein
CALM3	95	gB	866	host	glyco protein
CALM3	95	UL49	130	host	tegument
HSPA5	621	gD	45	host	glyco protein
CD59	63	gD	45	host	glyco protein
CD59	90	gD	211	host	glyco protein
CD44	158	gD	45	host	glyco protein
ARF4	36	gD	370	host	glyco protein
STOM	58	gD	370	host	glyco protein
CANX	227	gD	211	host	glyco protein

## Sheet: Figure3a
Gene_A	Gene_B	XL_count	Cluster_A	Cluster_B
HSPA5	PDIA6	51	1	1
CALR	PDIA3	49	1	1
H3-3A	UL49	33	6	6
H2BC15	UL49	31	6	6
CALR	gB	30	1	1
H2BC15	H3-3A	29	6	6
HSP90B1	HSPA5	29	1	1
H1-5	H3-3A	26	6	6
CALR	SERPINH1	26	1	1
H2BC15	H4C1	23	6	6
CALR	HSPA5	22	1	1
H1-5	H2BC15	21	6	6
CALR	PPIB	21	1	1
UL47	UL49	20	3	6
gB	HSPA5	20	1	1
H3-3A	H4C1	18	6	6
H1-3	H1-5	18	6	6
H2BC15	HMGA1	17	6	6
P4HB	SERPINH1	17	1	1
HSPA5	PPIB	16	1	1
HSP90B1	PDIA4	16	1	1
UL46	UL49	15	3	6
PPIA	UL49	15	4	6
EIF4H	UL49	15	3	6
gB	P4HB	14	1	1
HSPA5	SERPINH1	14	1	1
UL42	UL49	13	4	6
UL21	UL49	13	3	6
HNRNPA1	UL49	13	4	6
H2BC15	H2BS1	13	6	6
HSPA1B	HSPA8	13	4	4
H1-3	H2BC15	13	6	6
H1-3	H3-3A	13	6	6
HSP90B1	PPIB	13	1	1
gM	UL49	12	3	6
gI	UL49	12	3	6
ANXA1	ANXA2	12	3	3
PDIA4	PPIB	12	1	1
gB	gL	11	1	1
RPL6	US11	11	4	4
H4C1	UL49	11	6	6
RPL14	RPL4	11	4	4
RPL18A	RPL4	11	4	4
H2BC15	H2BC18	11	6	6
H2AC20	H2BC15	11	6	6
EEF1A1	EEF1A2	11	4	4
H3-3A	HMGA1	11	6	6
gB	UL45	10	1	1
UL36	UL49	10	3	6
H2BS1	UL49	10	6	6
RPS27A	UL49	10	6	6
H2AC20	H3-3A	10	6	6
H2BC15	HMGN2	10	6	6
P4HB	PPIB	10	1	1
H2AX	H2BC15	10	6	6
gB	gE	9	1	3
RPL14	RPL9	9	4	4
H2BS1	H3-3A	9	6	6
RPL37A	RPL8	9	5	5
H1-5	H2BS1	9	6	6
gB	gD	8	1	1
PPIA	US11	8	4	4
NPM1	US11	8	4	4
ACTB	UL49	8	4	6
CD9	gB	8	1	1
H3-3A	UL42	8	6	4
ANXA2	S100A11	8	3	4
H2AX	H3-3A	8	6	6
H2AZ1	H2BC15	8	6	6
HNRNPA1	HNRNPA2B1	8	4	4
H1-5	H4C1	8	6	6
ICP22	UL49	7	3	6
gE	UL49	7	3	6
YWHAG	YWHAZ	7	2	2
ACTB	TMSB4X	7	4	4
ACTB	EEF1A1	7	4	4
H1-5	H2AC20	7	6	6
PPIB	SERPINH1	7	1	1
UL47	UL48	6	3	3
UL48	UL49	6	3	6
UL41	UL49	6	3	6
gB	PDIA3	6	1	1
HNRNPA2B1	UL49	6	4	6
RAB1A	UL49	6	3	6
CALR	gL	6	1	1
H2AC20	UL49	6	6	6
RPL26	RPL4	6	4	4
PDIA6	SERPINH1	6	1	1
H2BS1	H4C1	6	6	6
H2BC18	H3-3A	6	6	6
CALU	HSPA5	6	1	1
ANXA1	S100A11	6	3	4
PDIA3	PPIB	6	1	1
YWHAQ	YWHAZ	6	2	2
ICP0	UL49	5	6	6
NEC2	UL49	5	3	6
UL49	US11	5	6	4
CVC2	UL49	5	4	6
DUT	H2BC15	5	4	6
gB	LGALS1	5	1	1
gC	LGALS1	5	1	1
EEF1A1	US11	5	4	4
HSPB1	UL49	5	2	6
CANX	gB	5	1	1
HMGA1	UL49	5	6	6
S100A6	UL49	5	4	6
HMGA1	UL42	5	6	4
RPL13A	RPL14	5	4	4
H2AC6	H3-3A	5	6	6
H2BC13	H2BC15	5	6	6
ACTB	ENO1	5	4	4
CANX	PPIB	5	1	1
YWHAB	YWHAZ	5	2	2
H2BS1	HMGA1	5	6	6
CANX	TMEM109	5	1	3
CANX	PDIA3	5	1	1
UL42	US11	4	4	4
gB	gH	4	1	1
gB	NEC2	4	1	3
UL49	UL54	4	6	4
UL49	US12	4	6	4
gD	gL	4	1	1
gD	UL45	4	1	1
gD	UL49	4	1	6
gL	PDIA3	4	1	1
gB	SERPINH1	4	1	1
UL12	YWHAZ	4	2	2
gB	PDIA6	4	1	1
PFN1	UL49	4	4	6
H1-5	UL49	4	6	6
RPL8	UL49	4	5	6
H2BC15	US11	4	6	4
ANXA6	gD	4	1	1
RBMX	UL49	4	4	6
RPL35	UL49	4	5	6
RPL11	UL49	4	5	6
H2BC18	UL49	4	6	6
RPS19	RPS25	4	4	4
TMED10	TMED9	4	1	1
H2AZ1	H2BS1	4	6	6
H2AC20	H2BS1	4	6	6
H2BC5	H3-3A	4	6	6
H2BC15	H2BC5	4	6	6
H2AC20	H4C1	4	6	6
RPL10A	RPS25	4	5	4
H2AZ1	H3-3A	4	6	6
H2AC14	H3-3A	4	6	6
ACTB	PFN1	4	4	4
ACTB	TXN	4	4	4
ACTB	PPIA	4	4	4
CALR	P4HB	4	1	1
ANXA6	CD44	4	1	3
CALR	HSP90B1	4	1	1
HSP90B1	SERPINH1	4	1	1
CALR	PDIA4	4	1	1
PPIB	PRKCSH	4	1	1
HSP90B1	PDIA6	4	1	1
H2AX	H2BS1	4	6	6
H2AC20	HMGA1	4	6	6
RPL10A	RPL13	4	5	5
CALR	PDIA6	4	1	1
gB	UL49	3	1	6
UL36	UL47	3	3	3
gM	UL47	3	3	3
ICP22	NEC2	3	3	3
ICP22	UL47	3	3	3
gE	UL47	3	3	3
gE	gK	3	3	3
gI	UL51	3	3	6
ICP4	UL42	3	6	4
UL21	UL36	3	3	3
NEC1	NEC2	3	3	3
DUT	UL49	3	4	6
UL12	YWHAE	3	2	2
DUT	H2BS1	3	4	6
gE	RAB1A	3	3	3
gE	VAMP3	3	3	3
gD	LGALS1	3	1	1
NEC2	SSR3	3	3	3
ANXA2	gD	3	3	1
ENO1	US11	3	4	4
PFN1	US11	3	4	4
HSPA8	US11	3	4	4
RPL14	US11	3	4	4
SEC61B	US11	3	5	4
ACTB	US11	3	4	4
RPL7A	US11	3	5	4
H3-3A	US11	3	6	4
CALM3	gB	3	3	1
ACTB	UL42	3	4	4
PPIA	UL42	3	4	4
H1-3	UL49	3	6	6
RPS27A	US2	3	6	3
CD59	gB	3	1	1
HMGA2	UL42	3	6	4
HSPA8	UL42	3	4	4
H2AX	UL49	3	6	6
EEF1A1	UL49	3	4	6
H2AC14	UL49	3	6	6
CSNK2A1	UL49	3	6	6
ANXA2	CD44	3	3	3
RPL14	RPL3	3	4	4
RPL11	RPL35	3	5	5
RPL34	RPL7A	3	5	5
NUCB1	TMED10	3	1	1
RPL14	RPL6	3	4	4
ACTB	LASP1	3	4	6
H2AC6	H4C1	3	6	6
RPL10A	RPL11	3	5	5
EEF1A1	H2BC15	3	4	6
H3-3A	H3C15	3	6	6
BANF1	H4C1	3	6	6
BANF1	H3-3A	3	6	6
PDIA6	PPIB	3	1	1
YWHAG	YWHAQ	3	2	2
CALR	ITGB1	3	1	1
HSPA5	PDIA3	3	1	1
H4C1	HMGA1	3	6	6
YWHAE	YWHAZ	3	2	2
gB	gI	2	1	3
DUT	UL47	2	4	3
gE	gM	2	3	3
UL30	UL42	2	4	4
gE	UL45	2	3	1
gD	gE	2	1	3
gE	gI	2	3	3
gE	NEC2	2	3	3
gH	gL	2	1	1
gI	NEC2	2	3	3
gI	UL47	2	3	3
CVC1	UL49	2	3	6
gK	UL49	2	3	6
gE	P4HB	2	3	1
gB	SLC3A2	2	1	1
gE	SEC22B	2	3	3
gB	PPIB	2	1	1
gB	RPS27A	2	1	6
UL49	YBX1	2	6	4
gE	RPS27A	2	3	6
gL	P4HB	2	1	1
gL	LGALS1	2	1	1
gL	HSPA5	2	1	1
gB	PDIA4	2	1	1
gB	LMAN2	2	1	1
gB	STT3A	2	1	1
NEC2	SEC61B	2	3	5
UL49	VAMP3	2	6	3
CALU	gL	2	1	1
CALU	gB	2	1	1
H2BS1	US11	2	6	4
CALM3	gM	2	3	3
PPIA	UL12	2	4	2
FKBP1A	UL12	2	2	2
S100A6	US11	2	4	4
TXN	US11	2	4	4
HMGA1	US11	2	6	4
RPS19	US11	2	4	4
TMSB4X	US11	2	4	4
RPL10A	US11	2	5	4
RPL11	US11	2	5	4
EEF1A2	US11	2	4	4
CALM3	UL49	2	3	6
PPIB	UL45	2	1	1
PPP1CA	UL49	2	6	6
RPL27	UL49	2	5	6
H2AC6	UL49	2	6	6
TXN	UL49	2	4	6
EIF5A	UL49	2	4	6
RPL24	UL49	2	4	6
ARF1	UL49	2	6	6
CAVIN1	UL49	2	5	6
PABPC1	UL54	2	4	4
CYB5R3	gE	2	3	3
TAP1	US12	2	4	4
ANXA6	gM	2	1	3
HNRNPA1	US11	2	4	4
RPL7	US11	2	4	4
RPL29	US11	2	4	4
ANXA6	gI	2	1	3
CD63	gB	2	1	1
ERP44	gB	2	1	1
GANAB	gB	2	1	1
H2BC15	UL42	2	6	4
CANX	UL45	2	1	1
DDB1	UL47	2	3	3
RAB6A	UL49	2	3	6
RPL12	UL49	2	4	6
RPS28	UL49	2	6	6
H3C15	UL49	2	6	6
H2BC13	UL49	2	6	6
RAB1B	UL49	2	3	6
SH3BGRL3	UL49	2	6	6
MAP1LC3B	UL49	2	3	6
CD59	gD	2	1	1
PDIA3	SERPINH1	2	1	1
PDIA3	PDIA6	2	1	1
RPL13A	RPL3	2	4	4
RPL29	RPL6	2	4	4
RPL27	RPL34	2	5	5
RPL34	RPL8	2	5	5
H2BC5	H2BS1	2	6	6
H2BC18	H2BS1	2	6	6
ACTB	LMO7	2	4	4
RPL7A	RPL8	2	5	5
H2BC13	H4C1	2	6	6
H2BC18	H4C1	2	6	6
RAB1A	RAB1B	2	3	3
RPL10A	RRBP1	2	5	5
H2AC20	H2BC18	2	6	6
H2BC15	H3C15	2	6	6
H2BC13	H3-3A	2	6	6
H2AC20	H2AC6	2	6	6
H2BC14	H2BC15	2	6	6
H2BS1	HMGN2	2	6	6
CALU	PPIB	2	1	1
CALU	SERPINH1	2	1	1
CALR	RPN2	2	1	1
H4C1	HMGN2	2	6	6
PPIA	VIM	2	4	4
ACTB	ANXA5	2	4	1
HSPA8	TXN	2	4	4
RPL6	RPL7	2	4	4
CRYAB	HSPB1	2	2	2
ANXA1	ANXA5	2	3	1
GAPDH	PPIA	2	4	4
S100A6	VIM	2	4	4
ACTB	S100A6	2	4	4
EEF1A1	S100A6	2	4	4
HSPA5	P4HB	2	1	1
P4HB	PDIA6	2	1	1
P4HB	RCN1	2	1	1
ACTB	VIM	2	4	4
EEF1A1	VIM	2	4	4
CD63	LGALS1	2	1	1
CD44	LGALS1	2	3	1
LGALS1	NT5E	2	1	1
HNRNPA1	RBMX	2	4	4
HNRNPA1	HNRNPK	2	4	4
HNRNPA1	RPS8	2	4	4
H1-3	H2AX	2	6	6
H1-3	H4C1	2	6	6
HSPA5	PDIA4	2	1	1
H2AX	H4C1	2	6	6
RPL4	RPL7	2	4	4
GANAB	PPIB	2	1	1
PPIB	RCN1	2	1	1
YWHAB	YWHAQ	2	2	2
RPL10	RPL31	2	5	5
CALR	GANAB	2	1	1
CALR	RCN1	2	1	1
EEF1A1	RPL12	2	4	4
DUT	US11	1	4	4
UL37	UL49	1	6	6
DUT	UL54	1	4	4
gE	US12	1	3	4
gI	gM	1	3	3
gM	UL21	1	3	3
gB	gM	1	1	3
gM	NEC2	1	3	3
gM	UL46	1	3	3
UL12	UL42	1	2	4
UL12	UL49	1	2	6
gE	ICP22	1	3	3
ICP22	NEC1	1	3	3
gE	US11	1	3	4
NEC2	US11	1	3	4
UL47	US11	1	3	4
UL54	US11	1	4	4
gE	US2	1	3	3
gE	UL7	1	3	3
CVC1	gE	1	3	3
gE	UL21	1	3	3
gE	UL24	1	3	3
gH	UL45	1	1	1
gG	UL45	1	1	1
gI	US2	1	3	3
UL49	US2	1	6	3
gD	gI	1	1	3
ICP4	UL49	1	6	6
RIR1	UL49	1	4	6
gL	UL45	1	1	1
gC	gL	1	1	1
UL42	UL9	1	4	4
UL21	UL47	1	3	3
CVC2	UL42	1	4	4
NEC2	UL47	1	3	3
DUT	UL42	1	4	4
gC	gD	1	1	1
gD	UL46	1	1	3
UL46	UL47	1	3	3
UL47	UL54	1	3	4
UL49	UL51	1	6	6
NEC2	PGRMC1	1	3	3
gD	RAP1B	1	1	3
gE	SCAMP3	1	3	3
gE	SCAMP2	1	3	3
gD	LMAN2	1	1	1
gD	INPP5D	1	1	1
NEC2	PGRMC2	1	3	3
DBP	PFN1	1	4	4
gI	PPIA	1	3	4
MCP	TXN	1	4	4
DUT	S100A6	1	4	4
CVC2	VIM	1	4	4
NEC2	SEC22B	1	3	3
NEC2	TXN	1	3	4
NEC2	RPL13	1	3	5
NEC2	RPL3	1	3	4
NEC2	RPL27	1	3	5
gB	HLA-B	1	1	1
gM	S100A6	1	3	4
gM	RAB1A	1	3	3
gM	RPS27A	1	3	6
gM	RAB1B	1	3	3
UL12	YWHAQ	1	2	2
UL12	YWHAB	1	2	2
UL12	YWHAG	1	2	2
UL12	USP15	1	2	2
UL12	XRCC5	1	2	2
gB	HLA-C	1	1	1
US11	VIM	1	4	4
US11	YBX1	1	4	4
gE	S100A6	1	3	4
gE	SLC2A1	1	3	3
gE	RAB6A	1	3	3
gE	SEC61B	1	3	5
gE	RAB2A	1	3	3
gE	VTI1A	1	3	3
gE	TMEM109	1	3	3
gE	MAP1LC3B	1	3	3
gE	RAB1B	1	3	3
gE	GLIPR2	1	3	3
gB	RPN2	1	1	1
gL	ITGB1	1	1	1
gI	S100A6	1	3	4
gI	RAB6A	1	3	3
gI	RAB5C	1	3	3
gI	RAB1B	1	3	3
ICP4	RPL22	1	6	6
gB	ITGA5	1	1	1
gL	PDIA4	1	1	1
gL	PPIB	1	1	1
gL	SERPINH1	1	1	1
gL	PRKCSH	1	1	1
CVC2	H2BC15	1	4	6
gB	RCN1	1	1	1
gB	NT5E	1	1	1
gB	STT3B	1	1	1
gB	TM9SF2	1	1	1
gB	TMED9	1	1	1
gB	HSP90B1	1	1	1
gB	TMEM43	1	1	1
gB	TMEM109	1	1	3
UL46	VAPA	1	3	3
UL49	YWHAZ	1	6	2
UL49	XIRP1	1	6	6
gD	HSPA5	1	1	1
gD	STOM	1	1	1
CYB5B	gE	1	3	3
CYB5B	NEC2	1	3	3
CLIC1	US11	1	4	4
BANF1	UL49	1	6	6
LDHA	US11	1	4	4
PPIA	US12	1	4	4
EEF1A1	US12	1	4	4
MAPK8	UL12	1	2	2
ACTB	UL12	1	4	2
H2BC15	UL12	1	6	2
ACTB	DBP	1	4	4
GAPDH	US11	1	4	4
GAPDH	UL42	1	4	4
EEF2	US11	1	4	4
CSRP1	US11	1	4	4
RPL22	US11	1	6	4
RPL4	US11	1	4	4
RPL35	US11	1	5	4
RPL26	US11	1	4	4
RPL27	US11	1	5	4
RPS8	US11	1	4	4
RPL23A	US11	1	5	4
RPS25	US11	1	4	4
RPS21	US11	1	4	4
EIF5A	US11	1	4	4
RPL24	US11	1	4	4
HMGN2	UL49	1	6	6
ANXA2	gI	1	3	3
CD44	gI	1	3	3
ACTB	MCP	1	4	4
S100A6	UL54	1	4	4
TUBB	UL49	1	6	6
PFN1	RIR1	1	4	4
ANXA5	UL49	1	1	6
SEC22B	US11	1	3	4
HMGB1	UL49	1	6	6
HNRNPA1	UL54	1	4	4
B2M	gB	1	1	1
ARF4	gB	1	1	1
EMD	NEC2	1	3	3
CD44	gC	1	3	1
CD9	UL45	1	1	1
RPL13	UL49	1	5	6
HMGB2	UL49	1	6	6
RAB10	UL49	1	6	6
RPL30	UL49	1	5	6
NCK1	UL49	1	6	6
LASP1	UL49	1	6	6
RPL27A	UL49	1	5	6
EIF5	UL49	1	1	6
TXN	UL51	1	4	6
HLA-B	UL45	1	1	1
CRYAB	UL49	1	2	6
HSPA8	US12	1	4	4
CALR	US12	1	1	4
S100A11	US12	1	4	4
H2BC15	US12	1	6	4
ANXA1	gE	1	3	3
HSPB1	UL12	1	2	2
GAPDH	UL49	1	4	6
H2BC15	ICP22	1	6	3
HSPA1B	US11	1	4	4
RPL12	US11	1	4	4
RPL3	US11	1	4	4
RPL13A	US11	1	4	4
RPL28	US11	1	4	4
SRP9	US11	1	4	4
HDLBP	US11	1	4	4
SET	US11	1	4	4
RPL18A	US11	1	4	4
RPL18	US11	1	5	4
RRBP1	US11	1	5	4
CALR	gE	1	1	3
GALNT1	gE	1	3	3
ATP1A1	gE	1	3	3
ANXA6	gE	1	1	3
CALM3	gE	1	3	3
ARF4	gE	1	1	3
CD9	gE	1	1	3
AP1M1	gE	1	3	3
ACBD3	gE	1	3	3
CD9	gH	1	1	1
CD59	gG	1	1	1
CDC42	gI	1	3	3
S100A6	UL42	1	4	4
ENO1	UL42	1	4	4
CAPN1	UL47	1	3	3
RHOC	UL49	1	6	6
SLC3A2	UL45	1	1	1
LMO7	RIR1	1	4	4
ANXA5	gD	1	1	1
LGALS1	UL49	1	1	6
LGALS1	UL42	1	1	4
HNRNPA2B1	UL42	1	4	4
HNRNPA1	UL42	1	4	4
H2AZ1	UL49	1	6	6
HSPA8	UL49	1	4	6
F3	gB	1	1	1
APMAP	gB	1	1	1
IKBIP	NEC2	1	3	3
LRRC59	NEC2	1	5	3
NUCB1	UL36	1	1	3
EIF4H	UL41	1	3	3
RPS19	UL42	1	4	4
HNRNPU	UL42	1	4	4
PCNA	UL42	1	4	4
H2BS1	UL42	1	6	4
PLS3	UL42	1	4	4
PRDX1	UL42	1	1	4
HNRNPUL2	UL42	1	4	4
TXN	UL42	1	4	4
CCT6A	UL42	1	4	4
CD59	UL45	1	1	1
TMED10	UL45	1	1	1
SERPINH1	UL45	1	1	1
TPBG	UL45	1	1	1
GPR107	UL45	1	1	1
TMED4	UL45	1	1	1
TMED9	UL45	1	1	1
RAB1A	UL47	1	3	3
EIF4H	UL47	1	3	3
RAB1B	UL47	1	3	3
H2BC15	UL47	1	6	3
S100A11	UL49	1	4	6
RPL9	UL49	1	4	6
RPL34	UL49	1	5	6
RPL14	UL49	1	4	6
H2BC5	UL49	1	6	6
HNRNPK	UL49	1	4	6
RPL31	UL49	1	5	6
GRB2	UL49	1	6	6
CSNK2B	UL49	1	6	6
RPL18	UL49	1	5	6
CIRBP	UL49	1	6	6
MAPRE1	UL49	1	6	6
RTRAF	UL49	1	6	6
IK	UL49	1	6	6
RPL10	UL49	1	5	6
SEC61B	UL49	1	5	6
RPL37A	UL49	1	5	6
RPS3	UL49	1	4	6
RPL22	UL49	1	6	6
SET	UL49	1	4	6
H2BC14	UL49	1	6	6
PDLIM7	UL49	1	6	6
CD44	gD	1	3	1
ARF4	gD	1	1	1
CANX	gD	1	1	1
RPL3	RPL9	1	4	4
RPL4	RPL9	1	4	4
RPL29	RPL4	1	4	4
ANXA2	RAP1B	1	3	3
ANXA2	VAMP3	1	3	3
ANXA2	RAB1B	1	3	3
RPL23A	RPL35	1	5	5
RPL27A	RPL35	1	5	5
RPL31	RPL35	1	5	5
RPL18	RPL27A	1	5	5
RPL28	SEC61B	1	4	5
RPL30	RPL34	1	5	5
RPL34	SEC61B	1	5	5
CAVIN1	RPL34	1	5	5
RCN1	SERPINH1	1	1	1
RPL14	RPL18A	1	4	4
H3-3A	HMGA2	1	6	6
H2BS1	HMGA2	1	6	6
H2BC15	HMGA2	1	6	6
H2BC5	H4C1	1	6	6
H2AZ1	H2BC5	1	6	6
RPL31	SEC61B	1	5	5
LRRC59	SEC61B	1	5	5
RRBP1	SEC61B	1	5	5
ACTB	RPS27A	1	4	6
ACTB	H2BC15	1	4	6
GLIPR2	RAP1B	1	3	3
RPL27	RPL30	1	5	5
RPL27	RPL7A	1	5	5
H4C1	RPS27A	1	6	6
H2BC14	H4C1	1	6	6
H2BC13	H2BS1	1	6	6
EIF5A	RPS25	1	4	4
RPL31	RRBP1	1	5	5
EIF5A	RPL11	1	4	5
RPL11	RRBP1	1	5	5
LRRC59	RPL8	1	5	5
EEF1A1	PPIA	1	4	4
H3-3A	PPIA	1	6	4
H2BC15	PPIA	1	6	4
H2BC15	RPS27A	1	6	6
H2BC15	HNRNPU	1	6	4
PDIA6	PRDX1	1	1	1
H2BC18	H3C15	1	6	6
H2BC14	H3-3A	1	6	6
H2AZ1	H2BC18	1	6	6
CYB5B	CYB5R3	1	3	3
H2AC6	H2BC15	1	6	6
H2AC20	H2BC14	1	6	6
LRRC59	RRBP1	1	5	5
TMEM109	TMEM43	1	3	1
CALU	P4HB	1	1	1
CALR	CALU	1	1	1
CALU	PDIA6	1	1	1
F3	HLA-B	1	1	1
GAPDH	TXN	1	4	4
ACTB	GAPDH	1	4	4
ENO1	PPIA	1	4	4
ENO1	VIM	1	4	4
ACTB	HMGB1	1	4	6
SEC22B	TMEM109	1	3	3
EEF1A1	TXN	1	4	4
ACTB	EEF2	1	4	4
PDIA4	PDIA6	1	1	1
H2AX	H2BC18	1	6	6
H1-3	H2AC20	1	6	6
ACTB	CSRP1	1	4	4
RPL4	VAPA	1	4	3
YWHAB	YWHAG	1	2	2
RPL28	RPL4	1	4	4
GANAB	SERPINH1	1	1	1
ACTB	EEF1A2	1	4	4
RPL23A	RPL7A	1	5	5
H2BC15	RPL23A	1	6	5
ENO1	GAPDH	1	4	4
CD9	HLA-C	1	1	1
PPIB	RPN2	1	1	1
H2AC14	H2BS1	1	6	6
H2AC14	H2BC15	1	6	6
ATP1A1	CD44	1	3	3
ATP1A1	RPS27A	1	3	6
ITGB1	LGALS1	1	1	1
ANXA6	ITGB1	1	1	1
S100A6	YWHAZ	1	4	2
EEF2	S100A6	1	4	4
HSP90B1	S100A6	1	1	4
S100A6	VAMP3	1	4	3
GANAB	P4HB	1	1	1
HSPA8	TUBB	1	4	6
ANXA6	CD9	1	1	1
ANXA6	HSPA8	1	1	4
ITGA5	LGALS1	1	1	1
S100A11	VIM	1	4	4
H2AC6	VIM	1	6	4
ANXA5	CD9	1	1	1
CD9	LGALS1	1	1	1
HMGB1	HMGB2	1	6	6
HMGB1	RPL18A	1	6	4
H2BC15	HMGB1	1	6	6
H3-3A	HMGB1	1	6	6
HNRNPA1	RPS3	1	4	4
HNRNPA1	RPL35	1	4	5
HNRNPA1	RPL28	1	4	4
HNRNPA1	RPL34	1	4	5
ACTB	HNRNPA1	1	4	4
HNRNPA1	RPL26	1	4	4
HNRNPA1	RPL27	1	4	5
HNRNPA1	HNRNPU	1	4	4
HNRNPA1	RPL4	1	4	4
H1-5	H2AC6	1	6	6
H1-5	H3C15	1	6	6
EIF5	HSPA5	1	1	1
ACTB	HSPA8	1	4	4
HSPA8	PPIA	1	4	4
EEF1A1	HSPA8	1	4	4
HSPA8	RPS3	1	4	4
EEF2	RPL14	1	4	4
EEF2	RPS27A	1	4	6
EEF2	RPL12	1	4	4
PDIA4	SERPINH1	1	1	1
PRKCSH	SERPINH1	1	1	1
H2BC15	HSP90B1	1	6	1
CD44	GLIPR2	1	3	3
H1-5	HMGA1	1	6	6
H2BC5	HMGA1	1	6	6
HMGA1	RPS8	1	6	4
HMGA1	RPL18A	1	6	4
RAB6A	RAP1B	1	3	3
HNRNPA2B1	HNRNPK	1	4	4
HDLBP	RPS3	1	4	4
RPL13	RPL27A	1	5	5
RPL10	RPL35	1	5	5
APMAP	CANX	1	1	1

## Sheet: Figure3b
Figure 3 b
		comunity 1 [-log10(P-value)]	comunity 3 [-log10(P-value)]	comunity 4 [-log10(P-value)]	comunity 5 [-log10(P-value)]	comunity 6 [-log10(P-value)]
	cytosolic large ribosomal subunit	0	0	14.268	26.7854	0
	cytosolic ribosome	0	0	18.507	21.9653	0
	large ribosomal subunit	0	0	11.0119	22.8127	0
	nucleosome	0	0	0	0	19.7614
	endoplasmic reticulum lumen	17.5238	0	0	0	0
	endoplasmic reticulum-Golgi intermediate compartment	10.7816	2.46079	0	0	0
	COPII-coated ER to Golgi transport vesicle	7.27012	0	0	0	0
	Golgi membrane	2.22842	8.57111	0	0	0
	transport vesicle	2.13277	4.47955	0	0	0
	trans-Golgi network membrane	0	6.03317	0	0	0

## Sheet: Figure3d
Gene_A	XL_residue_A	Protein_A	Annotated_compartment_A	Gene_B	XL_residue_B	Protein_B	Annotated_compartment_B
TMED10	133	sp|P49755|TMED10	Lumenal	TMED9	160	sp|Q9BVK6|TMED9	Lumenal
TMED10	133	sp|P49755|TMED10	Lumenal	TMED9	71	sp|Q9BVK6|TMED9	Lumenal
TMED10	145	sp|P49755|TMED10	Lumenal	TMED9	160	sp|Q9BVK6|TMED9	Lumenal
TMED10	87	sp|P49755|TMED10	Lumenal	TMED9	160	sp|Q9BVK6|TMED9	Lumenal
SCAMP3	109	sp|O14828|SCAMP3	Extra-lumenal	gE	459	sp|P04488|gE	Extra-lumenal
SCAMP2	95	sp|O15127|SCAMP2	Extra-lumenal	gE	459	sp|P04488|gE	Extra-lumenal
LMAN2	303	sp|Q12907|LMAN2	Lumenal	gD	215	sp|Q69091|gD	Lumenal
TMEM43	16	sp|Q9BTV4|TMEM43	Extra-lumenal	TMEM109	215	sp|Q9BVC6|TMEM109	Extra-lumenal
HLA-B	92	sp|P01889|HLA-B	Lumenal	F3	233	sp|P13726|F3	Lumenal
gE	148	sp|P04488|gE	Lumenal	gB	320	sp|P10211|gB	Lumenal
gE	148	sp|P04488|gE	Lumenal	gB	496	sp|P10211|gB	Lumenal
gH	687	sp|P06477|gH	Lumenal	gB	253	sp|P10211|gB	Lumenal
gI	336	sp|P06487|gI	Extra-lumenal	gB	815	sp|P10211|gB	Extra-lumenal
gI	336	sp|P06487|gI	Extra-lumenal	CD44	739	sp|P16070|CD44	Extra-lumenal
SLC3A2	615	sp|P08195|SLC3A2	Lumenal	gB	320	sp|P10211|gB	Lumenal
SEC22B	38	sp|O75396|SEC22B	Extra-lumenal	gE	459	sp|P04488|gE	Extra-lumenal
SEC22B	43	sp|O75396|SEC22B	Extra-lumenal	gE	459	sp|P04488|gE	Extra-lumenal
SEC22B	43	sp|O75396|SEC22B	Extra-lumenal	NEC2	6	sp|P10218|NEC2	Extra-lumenal
SEC22B	43	sp|O75396|SEC22B	Extra-lumenal	TMEM109	215	sp|Q9BVC6|TMEM109	Extra-lumenal
gB	158	sp|P10211|gB	Lumenal	UL45	100	sp|P10229|UL45	Lumenal
gB	204	sp|P10211|gB	Lumenal	CANX	210	sp|P27824|CANX	Lumenal
gB	204	sp|P10211|gB	Lumenal	gD	262	sp|Q69091|gD	Lumenal
gB	320	sp|P10211|gB	Lumenal	CANX	170	sp|P27824|CANX	Lumenal
gB	815	sp|P10211|gB	Extra-lumenal	NEC2	244	sp|P10218|NEC2	Extra-lumenal
gB	815	sp|P10211|gB	Extra-lumenal	NEC2	6	sp|P10218|NEC2	Extra-lumenal
gB	862	sp|P10211|gB	Extra-lumenal	NEC2	6	sp|P10218|NEC2	Extra-lumenal
gB	866	sp|P10211|gB	Extra-lumenal	NEC2	6	sp|P10218|NEC2	Extra-lumenal
gB	866	sp|P10211|gB	Extra-lumenal	CANX	547	sp|P27824|CANX	Extra-lumenal
gC	120	sp|P10228|gC	Lumenal	CD44	158	sp|P16070|CD44	Lumenal
UL45	100	sp|P10229|UL45	Lumenal	CD9	126	sp|P21926|CD9	Lumenal
HLA-B	292	sp|P01889|HLA-B	Lumenal	gB	333	sp|P10211|gB	Lumenal
HLA-B	292	sp|P01889|HLA-B	Lumenal	UL45	100	sp|P10229|UL45	Lumenal
gM	17	sp|P04288|gM	Extra-lumenal	gE	459	sp|P04488|gE	Extra-lumenal
gM	371	sp|P04288|gM	Extra-lumenal	gE	459	sp|P04488|gE	Extra-lumenal
gM	371	sp|P04288|gM	Extra-lumenal	gI	336	sp|P06487|gI	Extra-lumenal
gM	371	sp|P04288|gM	Extra-lumenal	gB	866	sp|P10211|gB	Extra-lumenal
gM	371	sp|P04288|gM	Extra-lumenal	NEC2	6	sp|P10218|NEC2	Extra-lumenal
HLA-C	200	sp|P10321|HLA-C	Lumenal	gB	204	sp|P10211|gB	Lumenal
HLA-C	200	sp|P10321|HLA-C	Lumenal	CD9	135	sp|P21926|CD9	Lumenal
gE	148	sp|P04488|gE	Lumenal	UL45	100	sp|P10229|UL45	Lumenal
gE	148	sp|P04488|gE	Lumenal	GALNT1	195	sp|Q10472|GALNT1	Lumenal
gE	148	sp|P04488|gE	Lumenal	gD	215	sp|Q69091|gD	Lumenal
gE	459	sp|P04488|gE	Extra-lumenal	ATP1A1	444	sp|P05023|ATP1A1	Extra-lumenal
gE	459	sp|P04488|gE	Extra-lumenal	gI	336	sp|P06487|gI	Extra-lumenal
gE	459	sp|P04488|gE	Extra-lumenal	gI	344	sp|P06487|gI	Extra-lumenal
gE	459	sp|P04488|gE	Extra-lumenal	gB	807	sp|P10211|gB	Extra-lumenal
gE	459	sp|P04488|gE	Extra-lumenal	gB	815	sp|P10211|gB	Extra-lumenal
gE	459	sp|P04488|gE	Extra-lumenal	gB	818	sp|P10211|gB	Extra-lumenal
gE	459	sp|P04488|gE	Extra-lumenal	gB	862	sp|P10211|gB	Extra-lumenal
gE	459	sp|P04488|gE	Extra-lumenal	gB	865	sp|P10211|gB	Extra-lumenal
gE	459	sp|P04488|gE	Extra-lumenal	gB	866	sp|P10211|gB	Extra-lumenal
gE	459	sp|P04488|gE	Extra-lumenal	gB	875	sp|P10211|gB	Extra-lumenal
gE	459	sp|P04488|gE	Extra-lumenal	NEC2	244	sp|P10218|NEC2	Extra-lumenal
gE	459	sp|P04488|gE	Extra-lumenal	NEC2	6	sp|P10218|NEC2	Extra-lumenal
gE	459	sp|P04488|gE	Extra-lumenal	UL45	100	sp|P10229|UL45	Lumenal
gE	459	sp|P04488|gE	Extra-lumenal	SLC2A1	477	sp|P11166|SLC2A1	Extra-lumenal
gE	459	sp|P04488|gE	Extra-lumenal	CD9	4	sp|P21926|CD9	Extra-lumenal
gE	459	sp|P04488|gE	Extra-lumenal	SEC61B	20	sp|P60468|SEC61B	Extra-lumenal
gE	459	sp|P04488|gE	Extra-lumenal	gK	181	sp|P68331|gK	Extra-lumenal
gE	459	sp|P04488|gE	Extra-lumenal	gK	278	sp|P68331|gK	Extra-lumenal
gE	459	sp|P04488|gE	Extra-lumenal	gK	282	sp|P68331|gK	Extra-lumenal
gE	459	sp|P04488|gE	Extra-lumenal	VAMP3	35	sp|Q15836|VAMP3	Extra-lumenal
gE	459	sp|P04488|gE	Extra-lumenal	VAMP3	42	sp|Q15836|VAMP3	Extra-lumenal
gE	459	sp|P04488|gE	Extra-lumenal	VAMP3	66	sp|Q15836|VAMP3	Extra-lumenal
gE	459	sp|P04488|gE	Extra-lumenal	gD	370	sp|Q69091|gD	Extra-lumenal
gE	459	sp|P04488|gE	Extra-lumenal	VTI1A	176	sp|Q96AJ9|VTI1A	Extra-lumenal
gE	459	sp|P04488|gE	Extra-lumenal	TMEM109	215	sp|Q9BVC6|TMEM109	Extra-lumenal
RPN2	311	sp|P04844|RPN2	Lumenal	gB	204	sp|P10211|gB	Lumenal
ATP1A1	444	sp|P05023|ATP1A1	Extra-lumenal	CD44	681	sp|P16070|CD44	Extra-lumenal
gH	687	sp|P06477|gH	Lumenal	gB	204	sp|P10211|gB	Lumenal
gH	687	sp|P06477|gH	Lumenal	gB	212	sp|P10211|gB	Lumenal
gH	687	sp|P06477|gH	Lumenal	gB	320	sp|P10211|gB	Lumenal
gH	687	sp|P06477|gH	Lumenal	UL45	100	sp|P10229|UL45	Lumenal
gH	687	sp|P06477|gH	Lumenal	CD9	135	sp|P21926|CD9	Lumenal
gG	165	sp|P06484|gG	Lumenal	UL45	100	sp|P10229|UL45	Lumenal
gI	336	sp|P06487|gI	Extra-lumenal	gB	862	sp|P10211|gB	Extra-lumenal
gI	336	sp|P06487|gI	Extra-lumenal	NEC2	6	sp|P10218|NEC2	Extra-lumenal
gI	336	sp|P06487|gI	Extra-lumenal	gD	370	sp|Q69091|gD	Extra-lumenal
gI	344	sp|P06487|gI	Extra-lumenal	NEC2	6	sp|P10218|NEC2	Extra-lumenal
SLC3A2	615	sp|P08195|SLC3A2	Lumenal	gB	204	sp|P10211|gB	Lumenal
SLC3A2	615	sp|P08195|SLC3A2	Lumenal	UL45	100	sp|P10229|UL45	Lumenal
ITGA5	910	sp|P08648|ITGA5	Lumenal	gB	320	sp|P10211|gB	Lumenal
CD63	162	sp|P08962|CD63	Lumenal	gB	204	sp|P10211|gB	Lumenal
CD63	188	sp|P08962|CD63	Lumenal	gB	204	sp|P10211|gB	Lumenal
gB	200	sp|P10211|gB	Lumenal	UL45	100	sp|P10229|UL45	Lumenal
gB	200	sp|P10211|gB	Lumenal	CD9	126	sp|P21926|CD9	Lumenal
gB	200	sp|P10211|gB	Lumenal	CD9	135	sp|P21926|CD9	Lumenal
gB	204	sp|P10211|gB	Lumenal	UL45	100	sp|P10229|UL45	Lumenal
gB	204	sp|P10211|gB	Lumenal	F3	233	sp|P13726|F3	Lumenal
gB	204	sp|P10211|gB	Lumenal	CD9	126	sp|P21926|CD9	Lumenal
gB	204	sp|P10211|gB	Lumenal	CD9	135	sp|P21926|CD9	Lumenal
gB	204	sp|P10211|gB	Lumenal	CD9	170	sp|P21926|CD9	Lumenal
gB	204	sp|P10211|gB	Lumenal	LMAN2	303	sp|Q12907|LMAN2	Lumenal
gB	204	sp|P10211|gB	Lumenal	gD	211	sp|Q69091|gD	Lumenal
gB	204	sp|P10211|gB	Lumenal	gD	215	sp|Q69091|gD	Lumenal
gB	204	sp|P10211|gB	Lumenal	gD	45	sp|Q69091|gD	Lumenal
gB	204	sp|P10211|gB	Lumenal	STT3B	784	sp|Q8TCJ2|STT3B	Lumenal
gB	204	sp|P10211|gB	Lumenal	TM9SF2	132	sp|Q99805|TM9SF2	Lumenal
gB	212	sp|P10211|gB	Lumenal	UL45	100	sp|P10229|UL45	Lumenal
gB	212	sp|P10211|gB	Lumenal	STT3A	655	sp|P46977|STT3A	Lumenal
gB	212	sp|P10211|gB	Lumenal	TMED9	180	sp|Q9BVK6|TMED9	Lumenal
gB	235	sp|P10211|gB	Lumenal	UL45	100	sp|P10229|UL45	Lumenal
gB	235	sp|P10211|gB	Lumenal	CD9	135	sp|P21926|CD9	Lumenal
gB	235	sp|P10211|gB	Lumenal	CD9	170	sp|P21926|CD9	Lumenal
gB	253	sp|P10211|gB	Lumenal	UL45	100	sp|P10229|UL45	Lumenal
gB	320	sp|P10211|gB	Lumenal	UL45	100	sp|P10229|UL45	Lumenal
gB	320	sp|P10211|gB	Lumenal	CD9	135	sp|P21926|CD9	Lumenal
gB	320	sp|P10211|gB	Lumenal	gD	211	sp|Q69091|gD	Lumenal
gB	320	sp|P10211|gB	Lumenal	gD	215	sp|Q69091|gD	Lumenal
gB	320	sp|P10211|gB	Lumenal	gD	45	sp|Q69091|gD	Lumenal
gB	320	sp|P10211|gB	Lumenal	TMEM43	159	sp|Q9BTV4|TMEM43	Lumenal
gB	320	sp|P10211|gB	Lumenal	APMAP	141	sp|Q9HDC9|APMAP	Lumenal
gB	333	sp|P10211|gB	Lumenal	UL45	100	sp|P10229|UL45	Lumenal
gB	333	sp|P10211|gB	Lumenal	STT3A	655	sp|P46977|STT3A	Lumenal
gB	415	sp|P10211|gB	Lumenal	UL45	100	sp|P10229|UL45	Lumenal
gB	415	sp|P10211|gB	Lumenal	CANX	233	sp|P27824|CANX	Lumenal
gB	415	sp|P10211|gB	Lumenal	LMAN2	125	sp|Q12907|LMAN2	Lumenal
gB	496	sp|P10211|gB	Lumenal	CANX	233	sp|P27824|CANX	Lumenal
gB	695	sp|P10211|gB	Lumenal	UL45	100	sp|P10229|UL45	Lumenal
gB	862	sp|P10211|gB	Extra-lumenal	TMEM109	215	sp|Q9BVC6|TMEM109	Extra-lumenal
gB	866	sp|P10211|gB	Extra-lumenal	gD	370	sp|Q69091|gD	Extra-lumenal
NEC2	6	sp|P10218|NEC2	Extra-lumenal	SEC61B	20	sp|P60468|SEC61B	Extra-lumenal
NEC2	6	sp|P10218|NEC2	Extra-lumenal	SEC61B	35	sp|P60468|SEC61B	Extra-lumenal
gC	120	sp|P10228|gC	Lumenal	gD	215	sp|Q69091|gD	Lumenal
UL45	100	sp|P10229|UL45	Lumenal	CANX	170	sp|P27824|CANX	Lumenal
UL45	100	sp|P10229|UL45	Lumenal	CANX	233	sp|P27824|CANX	Lumenal
UL45	100	sp|P10229|UL45	Lumenal	TMED10	75	sp|P49755|TMED10	Lumenal
UL45	100	sp|P10229|UL45	Lumenal	TPBG	328	sp|Q13641|TPBG	Lumenal
UL45	100	sp|P10229|UL45	Lumenal	GPR107	144	sp|Q5VW38|GPR107	Lumenal
UL45	100	sp|P10229|UL45	Lumenal	gD	211	sp|Q69091|gD	Lumenal
UL45	100	sp|P10229|UL45	Lumenal	gD	215	sp|Q69091|gD	Lumenal
UL45	100	sp|P10229|UL45	Lumenal	gD	262	sp|Q69091|gD	Lumenal
UL45	100	sp|P10229|UL45	Lumenal	gD	45	sp|Q69091|gD	Lumenal
UL45	100	sp|P10229|UL45	Lumenal	TMED4	172	sp|Q7Z7H5|TMED4	Lumenal
UL45	100	sp|P10229|UL45	Lumenal	TMED9	180	sp|Q9BVK6|TMED9	Lumenal
CD44	158	sp|P16070|CD44	Lumenal	gD	45	sp|Q69091|gD	Lumenal
STOM	58	sp|P27105|STOM	Extra-lumenal	gD	370	sp|Q69091|gD	Extra-lumenal
CANX	227	sp|P27824|CANX	Lumenal	gD	211	sp|Q69091|gD	Lumenal
CANX	233	sp|P27824|CANX	Lumenal	TMEM109	46	sp|Q9BVC6|TMEM109	Lumenal
CANX	233	sp|P27824|CANX	Lumenal	APMAP	141	sp|Q9HDC9|APMAP	Lumenal
CANX	507	sp|P27824|CANX	Extra-lumenal	TMEM109	215	sp|Q9BVC6|TMEM109	Extra-lumenal
CANX	516	sp|P27824|CANX	Extra-lumenal	TMEM109	215	sp|Q9BVC6|TMEM109	Extra-lumenal
CANX	525	sp|P27824|CANX	Extra-lumenal	TMEM109	235	sp|Q9BVC6|TMEM109	Extra-lumenal
CANX	537	sp|P27824|CANX	Extra-lumenal	TMEM109	235	sp|Q9BVC6|TMEM109	Extra-lumenal
SCAMP3	102	sp|O14828|SCAMP3	Extra-lumenal	SCAMP3	102	sp|O14828|SCAMP3	Extra-lumenal
SCAMP3	102	sp|O14828|SCAMP3	Extra-lumenal	SCAMP3	109	sp|O14828|SCAMP3	Extra-lumenal
SCAMP3	102	sp|O14828|SCAMP3	Extra-lumenal	SCAMP3	313	sp|O14828|SCAMP3	Extra-lumenal
SCAMP3	102	sp|O14828|SCAMP3	Extra-lumenal	SCAMP3	74	sp|O14828|SCAMP3	Extra-lumenal
SCAMP3	102	sp|O14828|SCAMP3	Extra-lumenal	SCAMP3	81	sp|O14828|SCAMP3	Extra-lumenal
SCAMP3	109	sp|O14828|SCAMP3	Extra-lumenal	SCAMP3	109	sp|O14828|SCAMP3	Extra-lumenal
SCAMP3	109	sp|O14828|SCAMP3	Extra-lumenal	SCAMP3	313	sp|O14828|SCAMP3	Extra-lumenal
SCAMP2	102	sp|O15127|SCAMP2	Extra-lumenal	SCAMP2	95	sp|O15127|SCAMP2	Extra-lumenal
SEC22B	169	sp|O75396|SEC22B	Extra-lumenal	SEC22B	38	sp|O75396|SEC22B	Extra-lumenal
SEC22B	169	sp|O75396|SEC22B	Extra-lumenal	SEC22B	43	sp|O75396|SEC22B	Extra-lumenal
SEC22B	178	sp|O75396|SEC22B	Extra-lumenal	SEC22B	38	sp|O75396|SEC22B	Extra-lumenal
SEC22B	178	sp|O75396|SEC22B	Extra-lumenal	SEC22B	43	sp|O75396|SEC22B	Extra-lumenal
SEC22B	179	sp|O75396|SEC22B	Extra-lumenal	SEC22B	43	sp|O75396|SEC22B	Extra-lumenal
SEC22B	38	sp|O75396|SEC22B	Extra-lumenal	SEC22B	43	sp|O75396|SEC22B	Extra-lumenal
gM	2	sp|P04288|gM	Extra-lumenal	gM	17	sp|P04288|gM	Extra-lumenal
gM	2	sp|P04288|gM	Extra-lumenal	gM	371	sp|P04288|gM	Extra-lumenal
gM	2	sp|P04288|gM	Extra-lumenal	gM	437	sp|P04288|gM	Extra-lumenal
gM	17	sp|P04288|gM	Extra-lumenal	gM	17	sp|P04288|gM	Extra-lumenal
gM	17	sp|P04288|gM	Extra-lumenal	gM	371	sp|P04288|gM	Extra-lumenal
gM	17	sp|P04288|gM	Extra-lumenal	gM	437	sp|P04288|gM	Extra-lumenal
gM	371	sp|P04288|gM	Extra-lumenal	gM	371	sp|P04288|gM	Extra-lumenal
gM	371	sp|P04288|gM	Extra-lumenal	gM	437	sp|P04288|gM	Extra-lumenal
gE	459	sp|P04488|gE	Extra-lumenal	gE	459	sp|P04488|gE	Extra-lumenal
RPN2	311	sp|P04844|RPN2	Lumenal	RPN2	322	sp|P04844|RPN2	Lumenal
ATP1A1	21	sp|P05023|ATP1A1	Extra-lumenal	ATP1A1	37	sp|P05023|ATP1A1	Extra-lumenal
ATP1A1	21	sp|P05023|ATP1A1	Extra-lumenal	ATP1A1	840	sp|P05023|ATP1A1	Extra-lumenal
ATP1A1	212	sp|P05023|ATP1A1	Extra-lumenal	ATP1A1	487	sp|P05023|ATP1A1	Extra-lumenal
ATP1A1	212	sp|P05023|ATP1A1	Extra-lumenal	ATP1A1	508	sp|P05023|ATP1A1	Extra-lumenal
ATP1A1	28	sp|P05023|ATP1A1	Extra-lumenal	ATP1A1	37	sp|P05023|ATP1A1	Extra-lumenal
ATP1A1	354	sp|P05023|ATP1A1	Extra-lumenal	ATP1A1	605	sp|P05023|ATP1A1	Extra-lumenal
ATP1A1	36	sp|P05023|ATP1A1	Extra-lumenal	ATP1A1	45	sp|P05023|ATP1A1	Extra-lumenal
ATP1A1	37	sp|P05023|ATP1A1	Extra-lumenal	ATP1A1	9	sp|P05023|ATP1A1	Extra-lumenal
ATP1A1	612	sp|P05023|ATP1A1	Extra-lumenal	ATP1A1	661	sp|P05023|ATP1A1	Extra-lumenal
ATP1A1	612	sp|P05023|ATP1A1	Extra-lumenal	ATP1A1	840	sp|P05023|ATP1A1	Extra-lumenal
ATP1A1	661	sp|P05023|ATP1A1	Extra-lumenal	ATP1A1	9	sp|P05023|ATP1A1	Extra-lumenal
ATP1A1	683	sp|P05023|ATP1A1	Extra-lumenal	ATP1A1	840	sp|P05023|ATP1A1	Extra-lumenal
ATP1A1	840	sp|P05023|ATP1A1	Extra-lumenal	ATP1A1	9	sp|P05023|ATP1A1	Extra-lumenal
ITGB1	100	sp|P05556|ITGB1	Lumenal	ITGB1	134	sp|P05556|ITGB1	Lumenal
ITGB1	100	sp|P05556|ITGB1	Lumenal	ITGB1	202	sp|P05556|ITGB1	Lumenal
ITGB1	100	sp|P05556|ITGB1	Lumenal	ITGB1	93	sp|P05556|ITGB1	Lumenal
ITGB1	105	sp|P05556|ITGB1	Lumenal	ITGB1	93	sp|P05556|ITGB1	Lumenal
ITGB1	107	sp|P05556|ITGB1	Lumenal	ITGB1	91	sp|P05556|ITGB1	Lumenal
ITGB1	107	sp|P05556|ITGB1	Lumenal	ITGB1	93	sp|P05556|ITGB1	Lumenal
ITGB1	134	sp|P05556|ITGB1	Lumenal	ITGB1	87	sp|P05556|ITGB1	Lumenal
ITGB1	134	sp|P05556|ITGB1	Lumenal	ITGB1	93	sp|P05556|ITGB1	Lumenal
ITGB1	29	sp|P05556|ITGB1	Lumenal	ITGB1	540	sp|P05556|ITGB1	Lumenal
ITGB1	29	sp|P05556|ITGB1	Lumenal	ITGB1	551	sp|P05556|ITGB1	Lumenal
ITGB1	29	sp|P05556|ITGB1	Lumenal	ITGB1	575	sp|P05556|ITGB1	Lumenal
ITGB1	29	sp|P05556|ITGB1	Lumenal	ITGB1	73	sp|P05556|ITGB1	Lumenal
ITGB1	551	sp|P05556|ITGB1	Lumenal	ITGB1	575	sp|P05556|ITGB1	Lumenal
ITGB1	551	sp|P05556|ITGB1	Lumenal	ITGB1	73	sp|P05556|ITGB1	Lumenal
ITGB1	575	sp|P05556|ITGB1	Lumenal	ITGB1	73	sp|P05556|ITGB1	Lumenal
ITGB1	770	sp|P05556|ITGB1	Extra-lumenal	ITGB1	784	sp|P05556|ITGB1	Extra-lumenal
ITGB1	774	sp|P05556|ITGB1	Extra-lumenal	ITGB1	794	sp|P05556|ITGB1	Extra-lumenal
gG	119	sp|P06484|gG	Lumenal	gG	145	sp|P06484|gG	Lumenal
gG	121	sp|P06484|gG	Lumenal	gG	165	sp|P06484|gG	Lumenal
gG	145	sp|P06484|gG	Lumenal	gG	165	sp|P06484|gG	Lumenal
gI	336	sp|P06487|gI	Extra-lumenal	gI	336	sp|P06487|gI	Extra-lumenal
gI	336	sp|P06487|gI	Extra-lumenal	gI	344	sp|P06487|gI	Extra-lumenal
gI	344	sp|P06487|gI	Extra-lumenal	gI	344	sp|P06487|gI	Extra-lumenal
SLC3A2	257	sp|P08195|SLC3A2	Lumenal	SLC3A2	298	sp|P08195|SLC3A2	Lumenal
SLC3A2	266	sp|P08195|SLC3A2	Lumenal	SLC3A2	329	sp|P08195|SLC3A2	Lumenal
CD63	162	sp|P08962|CD63	Lumenal	CD63	188	sp|P08962|CD63	Lumenal
gB	158	sp|P10211|gB	Lumenal	gB	200	sp|P10211|gB	Lumenal
gB	158	sp|P10211|gB	Lumenal	gB	212	sp|P10211|gB	Lumenal
gB	158	sp|P10211|gB	Lumenal	gB	235	sp|P10211|gB	Lumenal
gB	158	sp|P10211|gB	Lumenal	gB	253	sp|P10211|gB	Lumenal
gB	158	sp|P10211|gB	Lumenal	gB	320	sp|P10211|gB	Lumenal
gB	158	sp|P10211|gB	Lumenal	gB	496	sp|P10211|gB	Lumenal
gB	158	sp|P10211|gB	Lumenal	gB	544	sp|P10211|gB	Lumenal
gB	158	sp|P10211|gB	Lumenal	gB	695	sp|P10211|gB	Lumenal
gB	200	sp|P10211|gB	Lumenal	gB	204	sp|P10211|gB	Lumenal
gB	200	sp|P10211|gB	Lumenal	gB	212	sp|P10211|gB	Lumenal
gB	200	sp|P10211|gB	Lumenal	gB	235	sp|P10211|gB	Lumenal
gB	200	sp|P10211|gB	Lumenal	gB	320	sp|P10211|gB	Lumenal
gB	200	sp|P10211|gB	Lumenal	gB	333	sp|P10211|gB	Lumenal
gB	200	sp|P10211|gB	Lumenal	gB	415	sp|P10211|gB	Lumenal
gB	200	sp|P10211|gB	Lumenal	gB	496	sp|P10211|gB	Lumenal
gB	200	sp|P10211|gB	Lumenal	gB	544	sp|P10211|gB	Lumenal
gB	204	sp|P10211|gB	Lumenal	gB	212	sp|P10211|gB	Lumenal
gB	204	sp|P10211|gB	Lumenal	gB	235	sp|P10211|gB	Lumenal
gB	204	sp|P10211|gB	Lumenal	gB	253	sp|P10211|gB	Lumenal
gB	204	sp|P10211|gB	Lumenal	gB	320	sp|P10211|gB	Lumenal
gB	204	sp|P10211|gB	Lumenal	gB	333	sp|P10211|gB	Lumenal
gB	204	sp|P10211|gB	Lumenal	gB	415	sp|P10211|gB	Lumenal
gB	204	sp|P10211|gB	Lumenal	gB	496	sp|P10211|gB	Lumenal
gB	204	sp|P10211|gB	Lumenal	gB	544	sp|P10211|gB	Lumenal
gB	204	sp|P10211|gB	Lumenal	gB	695	sp|P10211|gB	Lumenal
gB	212	sp|P10211|gB	Lumenal	gB	235	sp|P10211|gB	Lumenal
gB	212	sp|P10211|gB	Lumenal	gB	253	sp|P10211|gB	Lumenal
gB	212	sp|P10211|gB	Lumenal	gB	320	sp|P10211|gB	Lumenal
gB	212	sp|P10211|gB	Lumenal	gB	415	sp|P10211|gB	Lumenal
gB	212	sp|P10211|gB	Lumenal	gB	496	sp|P10211|gB	Lumenal
gB	212	sp|P10211|gB	Lumenal	gB	544	sp|P10211|gB	Lumenal
gB	212	sp|P10211|gB	Lumenal	gB	695	sp|P10211|gB	Lumenal
gB	235	sp|P10211|gB	Lumenal	gB	253	sp|P10211|gB	Lumenal
gB	235	sp|P10211|gB	Lumenal	gB	320	sp|P10211|gB	Lumenal
gB	235	sp|P10211|gB	Lumenal	gB	333	sp|P10211|gB	Lumenal
gB	235	sp|P10211|gB	Lumenal	gB	496	sp|P10211|gB	Lumenal
gB	235	sp|P10211|gB	Lumenal	gB	544	sp|P10211|gB	Lumenal
gB	235	sp|P10211|gB	Lumenal	gB	695	sp|P10211|gB	Lumenal
gB	253	sp|P10211|gB	Lumenal	gB	320	sp|P10211|gB	Lumenal
gB	253	sp|P10211|gB	Lumenal	gB	333	sp|P10211|gB	Lumenal
gB	253	sp|P10211|gB	Lumenal	gB	415	sp|P10211|gB	Lumenal
gB	253	sp|P10211|gB	Lumenal	gB	544	sp|P10211|gB	Lumenal
gB	320	sp|P10211|gB	Lumenal	gB	320	sp|P10211|gB	Lumenal
gB	320	sp|P10211|gB	Lumenal	gB	333	sp|P10211|gB	Lumenal
gB	320	sp|P10211|gB	Lumenal	gB	415	sp|P10211|gB	Lumenal
gB	320	sp|P10211|gB	Lumenal	gB	496	sp|P10211|gB	Lumenal
gB	320	sp|P10211|gB	Lumenal	gB	544	sp|P10211|gB	Lumenal
gB	333	sp|P10211|gB	Lumenal	gB	415	sp|P10211|gB	Lumenal
gB	333	sp|P10211|gB	Lumenal	gB	496	sp|P10211|gB	Lumenal
gB	333	sp|P10211|gB	Lumenal	gB	544	sp|P10211|gB	Lumenal
gB	333	sp|P10211|gB	Lumenal	gB	695	sp|P10211|gB	Lumenal
gB	368	sp|P10211|gB	Lumenal	gB	415	sp|P10211|gB	Lumenal
gB	415	sp|P10211|gB	Lumenal	gB	496	sp|P10211|gB	Lumenal
gB	415	sp|P10211|gB	Lumenal	gB	544	sp|P10211|gB	Lumenal
gB	415	sp|P10211|gB	Lumenal	gB	695	sp|P10211|gB	Lumenal
gB	496	sp|P10211|gB	Lumenal	gB	496	sp|P10211|gB	Lumenal
gB	544	sp|P10211|gB	Lumenal	gB	544	sp|P10211|gB	Lumenal
gB	544	sp|P10211|gB	Lumenal	gB	695	sp|P10211|gB	Lumenal
gB	807	sp|P10211|gB	Extra-lumenal	gB	807	sp|P10211|gB	Extra-lumenal
gB	807	sp|P10211|gB	Extra-lumenal	gB	818	sp|P10211|gB	Extra-lumenal
gB	807	sp|P10211|gB	Extra-lumenal	gB	862	sp|P10211|gB	Extra-lumenal
gB	807	sp|P10211|gB	Extra-lumenal	gB	865	sp|P10211|gB	Extra-lumenal
gB	807	sp|P10211|gB	Extra-lumenal	gB	866	sp|P10211|gB	Extra-lumenal
gB	807	sp|P10211|gB	Extra-lumenal	gB	875	sp|P10211|gB	Extra-lumenal
gB	815	sp|P10211|gB	Extra-lumenal	gB	862	sp|P10211|gB	Extra-lumenal
gB	815	sp|P10211|gB	Extra-lumenal	gB	865	sp|P10211|gB	Extra-lumenal
gB	815	sp|P10211|gB	Extra-lumenal	gB	866	sp|P10211|gB	Extra-lumenal
gB	818	sp|P10211|gB	Extra-lumenal	gB	862	sp|P10211|gB	Extra-lumenal
gB	818	sp|P10211|gB	Extra-lumenal	gB	865	sp|P10211|gB	Extra-lumenal
gB	839	sp|P10211|gB	Extra-lumenal	gB	862	sp|P10211|gB	Extra-lumenal
gB	862	sp|P10211|gB	Extra-lumenal	gB	865	sp|P10211|gB	Extra-lumenal
gB	862	sp|P10211|gB	Extra-lumenal	gB	866	sp|P10211|gB	Extra-lumenal
gB	862	sp|P10211|gB	Extra-lumenal	gB	875	sp|P10211|gB	Extra-lumenal
NEC2	244	sp|P10218|NEC2	Extra-lumenal	NEC2	6	sp|P10218|NEC2	Extra-lumenal
UL45	100	sp|P10229|UL45	Lumenal	UL45	100	sp|P10229|UL45	Lumenal
SLC2A1	225	sp|P11166|SLC2A1	Extra-lumenal	SLC2A1	245	sp|P11166|SLC2A1	Extra-lumenal
SLC2A1	245	sp|P11166|SLC2A1	Extra-lumenal	SLC2A1	256	sp|P11166|SLC2A1	Extra-lumenal
F3	100	sp|P13726|F3	Lumenal	F3	73	sp|P13726|F3	Lumenal
F3	197	sp|P13726|F3	Lumenal	F3	201	sp|P13726|F3	Lumenal
F3	197	sp|P13726|F3	Lumenal	F3	233	sp|P13726|F3	Lumenal
F3	201	sp|P13726|F3	Lumenal	F3	233	sp|P13726|F3	Lumenal
F3	78	sp|P13726|F3	Lumenal	F3	97	sp|P13726|F3	Lumenal
CD44	158	sp|P16070|CD44	Lumenal	CD44	38	sp|P16070|CD44	Lumenal
CD44	681	sp|P16070|CD44	Extra-lumenal	CD44	695	sp|P16070|CD44	Extra-lumenal
CD44	695	sp|P16070|CD44	Extra-lumenal	CD44	715	sp|P16070|CD44	Extra-lumenal
CD44	715	sp|P16070|CD44	Extra-lumenal	CD44	739	sp|P16070|CD44	Extra-lumenal
CD9	131	sp|P21926|CD9	Lumenal	CD9	135	sp|P21926|CD9	Lumenal
STOM	20	sp|P27105|STOM	Extra-lumenal	STOM	20	sp|P27105|STOM	Extra-lumenal
CANX	103	sp|P27824|CANX	Lumenal	CANX	87	sp|P27824|CANX	Lumenal
CANX	103	sp|P27824|CANX	Lumenal	CANX	90	sp|P27824|CANX	Lumenal
CANX	110	sp|P27824|CANX	Lumenal	CANX	118	sp|P27824|CANX	Lumenal
CANX	110	sp|P27824|CANX	Lumenal	CANX	233	sp|P27824|CANX	Lumenal
CANX	113	sp|P27824|CANX	Lumenal	CANX	137	sp|P27824|CANX	Lumenal
CANX	113	sp|P27824|CANX	Lumenal	CANX	227	sp|P27824|CANX	Lumenal
CANX	113	sp|P27824|CANX	Lumenal	CANX	90	sp|P27824|CANX	Lumenal
CANX	118	sp|P27824|CANX	Lumenal	CANX	233	sp|P27824|CANX	Lumenal
CANX	118	sp|P27824|CANX	Lumenal	CANX	90	sp|P27824|CANX	Lumenal
CANX	127	sp|P27824|CANX	Lumenal	CANX	90	sp|P27824|CANX	Lumenal
CANX	127	sp|P27824|CANX	Lumenal	CANX	99	sp|P27824|CANX	Lumenal
CANX	134	sp|P27824|CANX	Lumenal	CANX	170	sp|P27824|CANX	Lumenal
CANX	137	sp|P27824|CANX	Lumenal	CANX	170	sp|P27824|CANX	Lumenal
CANX	137	sp|P27824|CANX	Lumenal	CANX	210	sp|P27824|CANX	Lumenal
CANX	170	sp|P27824|CANX	Lumenal	CANX	210	sp|P27824|CANX	Lumenal
CANX	182	sp|P27824|CANX	Lumenal	CANX	90	sp|P27824|CANX	Lumenal
CANX	193	sp|P27824|CANX	Lumenal	CANX	233	sp|P27824|CANX	Lumenal
CANX	210	sp|P27824|CANX	Lumenal	CANX	401	sp|P27824|CANX	Lumenal
CANX	217	sp|P27824|CANX	Lumenal	CANX	233	sp|P27824|CANX	Lumenal
CANX	233	sp|P27824|CANX	Lumenal	CANX	458	sp|P27824|CANX	Lumenal
CANX	233	sp|P27824|CANX	Lumenal	CANX	87	sp|P27824|CANX	Lumenal
CANX	380	sp|P27824|CANX	Lumenal	CANX	384	sp|P27824|CANX	Lumenal
CANX	507	sp|P27824|CANX	Extra-lumenal	CANX	516	sp|P27824|CANX	Extra-lumenal
CANX	515	sp|P27824|CANX	Extra-lumenal	CANX	525	sp|P27824|CANX	Extra-lumenal
CANX	515	sp|P27824|CANX	Extra-lumenal	CANX	531	sp|P27824|CANX	Extra-lumenal
CANX	515	sp|P27824|CANX	Extra-lumenal	CANX	537	sp|P27824|CANX	Extra-lumenal
CANX	516	sp|P27824|CANX	Extra-lumenal	CANX	531	sp|P27824|CANX	Extra-lumenal
CANX	531	sp|P27824|CANX	Extra-lumenal	CANX	537	sp|P27824|CANX	Extra-lumenal
CANX	87	sp|P27824|CANX	Lumenal	CANX	90	sp|P27824|CANX	Lumenal
CANX	87	sp|P27824|CANX	Lumenal	CANX	99	sp|P27824|CANX	Lumenal
STT3A	440	sp|P46977|STT3A	Extra-lumenal	STT3A	444	sp|P46977|STT3A	Extra-lumenal
STT3A	565	sp|P46977|STT3A	Lumenal	STT3A	610	sp|P46977|STT3A	Lumenal
STT3A	565	sp|P46977|STT3A	Lumenal	STT3A	695	sp|P46977|STT3A	Lumenal
TMED10	127	sp|P49755|TMED10	Lumenal	TMED10	140	sp|P49755|TMED10	Lumenal
TMED10	127	sp|P49755|TMED10	Lumenal	TMED10	92	sp|P49755|TMED10	Lumenal
TMED10	133	sp|P49755|TMED10	Lumenal	TMED10	145	sp|P49755|TMED10	Lumenal
TMED10	133	sp|P49755|TMED10	Lumenal	TMED10	92	sp|P49755|TMED10	Lumenal
TMED10	140	sp|P49755|TMED10	Lumenal	TMED10	145	sp|P49755|TMED10	Lumenal
TMED10	170	sp|P49755|TMED10	Lumenal	TMED10	50	sp|P49755|TMED10	Lumenal
SEC61B	20	sp|P60468|SEC61B	Extra-lumenal	SEC61B	35	sp|P60468|SEC61B	Extra-lumenal
SEC61B	35	sp|P60468|SEC61B	Extra-lumenal	SEC61B	35	sp|P60468|SEC61B	Extra-lumenal
gK	278	sp|P68331|gK	Extra-lumenal	gK	290	sp|P68331|gK	Extra-lumenal
gK	282	sp|P68331|gK	Extra-lumenal	gK	282	sp|P68331|gK	Extra-lumenal
gK	282	sp|P68331|gK	Extra-lumenal	gK	290	sp|P68331|gK	Extra-lumenal
GALNT1	69	sp|Q10472|GALNT1	Lumenal	GALNT1	76	sp|Q10472|GALNT1	Lumenal
LMAN2	237	sp|Q12907|LMAN2	Lumenal	LMAN2	303	sp|Q12907|LMAN2	Lumenal
VAMP3	35	sp|Q15836|VAMP3	Extra-lumenal	VAMP3	42	sp|Q15836|VAMP3	Extra-lumenal
VAMP3	35	sp|Q15836|VAMP3	Extra-lumenal	VAMP3	66	sp|Q15836|VAMP3	Extra-lumenal
VAMP3	42	sp|Q15836|VAMP3	Extra-lumenal	VAMP3	66	sp|Q15836|VAMP3	Extra-lumenal
GPR107	144	sp|Q5VW38|GPR107	Lumenal	GPR107	179	sp|Q5VW38|GPR107	Lumenal
gD	211	sp|Q69091|gD	Lumenal	gD	211	sp|Q69091|gD	Lumenal
gD	211	sp|Q69091|gD	Lumenal	gD	215	sp|Q69091|gD	Lumenal
gD	211	sp|Q69091|gD	Lumenal	gD	262	sp|Q69091|gD	Lumenal
gD	211	sp|Q69091|gD	Lumenal	gD	45	sp|Q69091|gD	Lumenal
gD	215	sp|Q69091|gD	Lumenal	gD	215	sp|Q69091|gD	Lumenal
gD	215	sp|Q69091|gD	Lumenal	gD	35	sp|Q69091|gD	Lumenal
gD	215	sp|Q69091|gD	Lumenal	gD	370	sp|Q69091|gD	Extra-lumenal
gD	215	sp|Q69091|gD	Lumenal	gD	45	sp|Q69091|gD	Lumenal
gD	262	sp|Q69091|gD	Lumenal	gD	45	sp|Q69091|gD	Lumenal
TMED4	128	sp|Q7Z7H5|TMED4	Lumenal	TMED4	63	sp|Q7Z7H5|TMED4	Lumenal
STT3B	10	sp|Q8TCJ2|STT3B	Extra-lumenal	STT3B	519	sp|Q8TCJ2|STT3B	Extra-lumenal
STT3B	504	sp|Q8TCJ2|STT3B	Extra-lumenal	STT3B	513	sp|Q8TCJ2|STT3B	Extra-lumenal
STT3B	513	sp|Q8TCJ2|STT3B	Extra-lumenal	STT3B	519	sp|Q8TCJ2|STT3B	Extra-lumenal
STT3B	706	sp|Q8TCJ2|STT3B	Lumenal	STT3B	749	sp|Q8TCJ2|STT3B	Lumenal
STT3B	784	sp|Q8TCJ2|STT3B	Lumenal	STT3B	793	sp|Q8TCJ2|STT3B	Lumenal
STT3B	784	sp|Q8TCJ2|STT3B	Lumenal	STT3B	795	sp|Q8TCJ2|STT3B	Lumenal
TM9SF2	111	sp|Q99805|TM9SF2	Lumenal	TM9SF2	121	sp|Q99805|TM9SF2	Lumenal
TM9SF2	111	sp|Q99805|TM9SF2	Lumenal	TM9SF2	52	sp|Q99805|TM9SF2	Lumenal
TM9SF2	116	sp|Q99805|TM9SF2	Lumenal	TM9SF2	121	sp|Q99805|TM9SF2	Lumenal
TM9SF2	116	sp|Q99805|TM9SF2	Lumenal	TM9SF2	52	sp|Q99805|TM9SF2	Lumenal
TM9SF2	121	sp|Q99805|TM9SF2	Lumenal	TM9SF2	247	sp|Q99805|TM9SF2	Lumenal
TM9SF2	126	sp|Q99805|TM9SF2	Lumenal	TM9SF2	138	sp|Q99805|TM9SF2	Lumenal
TM9SF2	132	sp|Q99805|TM9SF2	Lumenal	TM9SF2	138	sp|Q99805|TM9SF2	Lumenal
TM9SF2	234	sp|Q99805|TM9SF2	Lumenal	TM9SF2	280	sp|Q99805|TM9SF2	Lumenal
TMEM43	159	sp|Q9BTV4|TMEM43	Lumenal	TMEM43	99	sp|Q9BTV4|TMEM43	Lumenal
TMEM43	18	sp|Q9BTV4|TMEM43	Extra-lumenal	TMEM43	397	sp|Q9BTV4|TMEM43	Extra-lumenal
TMEM109	215	sp|Q9BVC6|TMEM109	Extra-lumenal	TMEM109	215	sp|Q9BVC6|TMEM109	Extra-lumenal
TMEM109	215	sp|Q9BVC6|TMEM109	Extra-lumenal	TMEM109	235	sp|Q9BVC6|TMEM109	Extra-lumenal
TMEM109	46	sp|Q9BVC6|TMEM109	Lumenal	TMEM109	46	sp|Q9BVC6|TMEM109	Lumenal
TMED9	160	sp|Q9BVK6|TMED9	Lumenal	TMED9	71	sp|Q9BVK6|TMED9	Lumenal
TMED9	71	sp|Q9BVK6|TMED9	Lumenal	TMED9	90	sp|Q9BVK6|TMED9	Lumenal
APMAP	141	sp|Q9HDC9|APMAP	Lumenal	APMAP	141	sp|Q9HDC9|APMAP	Lumenal
APMAP	141	sp|Q9HDC9|APMAP	Lumenal	APMAP	356	sp|Q9HDC9|APMAP	Lumenal
ATP1A1	487	sp|P05023|ATP1A1	Extra-lumenal	ATP1A1	671	sp|P05023|ATP1A1	Extra-lumenal
ATP1A1	661	sp|P05023|ATP1A1	Extra-lumenal	ATP1A1	683	sp|P05023|ATP1A1	Extra-lumenal
ITGB1	107	sp|P05556|ITGB1	Lumenal	ITGB1	134	sp|P05556|ITGB1	Lumenal
ITGB1	107	sp|P05556|ITGB1	Lumenal	ITGB1	228	sp|P05556|ITGB1	Lumenal
ITGB1	624	sp|P05556|ITGB1	Lumenal	ITGB1	657	sp|P05556|ITGB1	Lumenal
SLC3A2	245	sp|P08195|SLC3A2	Lumenal	SLC3A2	255	sp|P08195|SLC3A2	Lumenal
gB	158	sp|P10211|gB	Lumenal	gB	204	sp|P10211|gB	Lumenal
gB	158	sp|P10211|gB	Lumenal	gB	349	sp|P10211|gB	Lumenal
gB	158	sp|P10211|gB	Lumenal	gB	359	sp|P10211|gB	Lumenal
gB	158	sp|P10211|gB	Lumenal	gB	415	sp|P10211|gB	Lumenal
gB	160	sp|P10211|gB	Lumenal	gB	200	sp|P10211|gB	Lumenal
gB	160	sp|P10211|gB	Lumenal	gB	204	sp|P10211|gB	Lumenal
gB	160	sp|P10211|gB	Lumenal	gB	212	sp|P10211|gB	Lumenal
gB	160	sp|P10211|gB	Lumenal	gB	320	sp|P10211|gB	Lumenal
gB	160	sp|P10211|gB	Lumenal	gB	333	sp|P10211|gB	Lumenal
gB	160	sp|P10211|gB	Lumenal	gB	359	sp|P10211|gB	Lumenal
gB	200	sp|P10211|gB	Lumenal	gB	253	sp|P10211|gB	Lumenal
gB	204	sp|P10211|gB	Lumenal	gB	204	sp|P10211|gB	Lumenal
gB	212	sp|P10211|gB	Lumenal	gB	212	sp|P10211|gB	Lumenal
gB	212	sp|P10211|gB	Lumenal	gB	349	sp|P10211|gB	Lumenal
gB	212	sp|P10211|gB	Lumenal	gB	359	sp|P10211|gB	Lumenal
gB	253	sp|P10211|gB	Lumenal	gB	496	sp|P10211|gB	Lumenal
gB	253	sp|P10211|gB	Lumenal	gB	695	sp|P10211|gB	Lumenal
gB	320	sp|P10211|gB	Lumenal	gB	695	sp|P10211|gB	Lumenal
gB	333	sp|P10211|gB	Lumenal	gB	349	sp|P10211|gB	Lumenal
gB	333	sp|P10211|gB	Lumenal	gB	359	sp|P10211|gB	Lumenal
gB	349	sp|P10211|gB	Lumenal	gB	544	sp|P10211|gB	Lumenal
gB	415	sp|P10211|gB	Lumenal	gB	415	sp|P10211|gB	Lumenal
gB	496	sp|P10211|gB	Lumenal	gB	544	sp|P10211|gB	Lumenal
gB	496	sp|P10211|gB	Lumenal	gB	695	sp|P10211|gB	Lumenal
gB	695	sp|P10211|gB	Lumenal	gB	695	sp|P10211|gB	Lumenal
gB	807	sp|P10211|gB	Extra-lumenal	gB	815	sp|P10211|gB	Extra-lumenal
gB	815	sp|P10211|gB	Extra-lumenal	gB	818	sp|P10211|gB	Extra-lumenal
gB	818	sp|P10211|gB	Extra-lumenal	gB	818	sp|P10211|gB	Extra-lumenal
gB	818	sp|P10211|gB	Extra-lumenal	gB	866	sp|P10211|gB	Extra-lumenal
gB	839	sp|P10211|gB	Extra-lumenal	gB	866	sp|P10211|gB	Extra-lumenal
gB	862	sp|P10211|gB	Extra-lumenal	gB	895	sp|P10211|gB	Extra-lumenal
gB	866	sp|P10211|gB	Extra-lumenal	gB	866	sp|P10211|gB	Extra-lumenal
gB	866	sp|P10211|gB	Extra-lumenal	gB	895	sp|P10211|gB	Extra-lumenal
NEC2	6	sp|P10218|NEC2	Extra-lumenal	NEC2	6	sp|P10218|NEC2	Extra-lumenal
gC	105	sp|P10228|gC	Lumenal	gC	120	sp|P10228|gC	Lumenal
gC	105	sp|P10228|gC	Lumenal	gC	89	sp|P10228|gC	Lumenal
gC	120	sp|P10228|gC	Lumenal	gC	120	sp|P10228|gC	Lumenal
CD9	126	sp|P21926|CD9	Lumenal	CD9	186	sp|P21926|CD9	Lumenal
STOM	198	sp|P27105|STOM	Extra-lumenal	STOM	198	sp|P27105|STOM	Extra-lumenal
CANX	103	sp|P27824|CANX	Lumenal	CANX	127	sp|P27824|CANX	Lumenal
CANX	113	sp|P27824|CANX	Lumenal	CANX	233	sp|P27824|CANX	Lumenal
CANX	547	sp|P27824|CANX	Extra-lumenal	CANX	553	sp|P27824|CANX	Extra-lumenal
TMED10	133	sp|P49755|TMED10	Lumenal	TMED10	143	sp|P49755|TMED10	Lumenal
gD	211	sp|Q69091|gD	Lumenal	gD	35	sp|Q69091|gD	Lumenal
gD	215	sp|Q69091|gD	Lumenal	gD	262	sp|Q69091|gD	Lumenal
gD	35	sp|Q69091|gD	Lumenal	gD	45	sp|Q69091|gD	Lumenal
gD	45	sp|Q69091|gD	Lumenal	gD	45	sp|Q69091|gD	Lumenal

## Sheet: Figure4c
level 1 XL-MS interactors					level 2 XL-MS interactors					>level 2/ no interactors
UniprotIDs	Gene names	log2 fold change	Bait		UniprotIDs	Gene names	log2 fold change	Bait		UniprotIDs	Gene names	log2 fold change	Bait
P04792	HSPB1	0.594077	P04294		O75531	BANF1	-0.934321	P04294		A2NJV5;A0A0A0MRZ7;A0A075B6S2	IGKV A18;IGKV2D-26;IGKV2D-29	0.387321	P04294
P10226	UL42	1.75496	P04294		P04296	DBP	3.09968	P04294		A0JLT2	MED19	0.051947	P04294
P10233	UL49	0.632186	P04294		P04406	GAPDH	-0.780844	P04294		A6NHQ2	FBLL1	2.45279	P04294
P13010	XRCC5	5.52878	P04294		P04485	ICP22	-0.461594	P04294		A8K2U0	A2ML1	-1.83213	P04294
P27348	YWHAQ	1.66974	P04294		P04487	US11	1.44138	P04294		E9PAV3;Q13765	NACA	-0.9231	P04294
P31946	YWHAB	0.528751	P04294		P04488	gE	1.46469	P04294		E9PRG8	C11orf98	1.70312	P04294
P45983	MAPK8	0.779422	P04294		Q93077;Q7L7L0;P04908	HIST1H2AC;HIST3H2A;HIST1H2AB	-2.09701	P04294		O00148	DDX39A	1.92773	P04294
Q99879;Q99877;Q93079;Q5QNW6;P62807;P58876;O60814;P57053;Q99880	HIST1H2BM;HIST1H2BN;HIST1H2BH;HIST2H2BF;HIST1H2BC;HIST1H2BD;HIST1H2BK;H2BFS;HIST1H2BL	-1.41858	P04294		P06485	US2	2.52461	P04294		O00151	PDLIM1	-0.35174	P04294
P60709	ACTB	0.638427	P04294		P06491	MCP	1.56147	P04294		O00159	MYO1C	-0.75922	P04294
P61981	YWHAG	3.5147	P04294		P06492	UL48	1.36207	P04294		O00257	CBX4	0.069436	P04294
P62258	YWHAE	0.730859	P04294		P06703	S100A6	-1.08288	P04294		O00264	PGRMC1	1.82065	P04294
P62937	PPIA	-0.918543	P04294		P06733	ENO1	-1.65272	P04294		O00268	TAF4	-1.14765	P04294
P63104	YWHAZ	0.990426	P04294		P07437	TUBB	0.677991	P04294		O00299	CLIC1	-1.38405	P04294
Q9Y4E8	USP15	5.93468	P04294		P07737	PFN1	-1.84425	P04294		O00303	EIF3F	1.44892	P04294
P04288	gM	0.932157	P10231		P08134	RHOC	0.623946	P04294		O00422	SAP18	-0.91436	P04294
P04485	ICP22	2.27227	P10231		P08392	ICP4	0.466972	P04294		O00425	IGF2BP3	0.383923	P04294
P04487	US11	-0.901697	P10231		P08393	ICP0	1.30504	P04294		O00468	AGRN	2.68499	P04294
P04488	gE	2.51498	P10231		P08543	RIR1	0.206694	P04294		O00483	NDUFA4	-3.28143	P04294
P06492	UL48	5.37332	P10231		P08670	VIM	-1.15493	P04294		O00488	ZNF593	-4.46066	P04294
P07384	CAPN1	7.93761	P10231		P08758	ANXA5	1.24094	P04294		O00505	KPNA3	4.60229	P04294
P10205	UL21	2.08736	P10231		P09382	LGALS1	-0.451812	P04294		O00560	SDCBP	-0.24584	P04294
P10218	NEC2	2.11732	P10231		P09429;B2RPK0	HMGB1;HMGB1P1	0.011742	P04294		O00566	MPHOSPH10	-1.21532	P04294
P10220	UL36	1.58606	P10231		P09651;Q32P51	HNRNPA1;HNRNPA1L2	1.52624	P04294		O00567	NOP56	0.22981	P04294
P10230	UL46	1.169	P10231		Q71UI9;P0C0S5	H2AFV;H2AFZ	-1.83647	P04294		O00571	DDX3X	0.596846	P04294
P10233	UL49	0.082115	P10231		P10201	CVC1	1.8375	P04294		O00629	KPNA4	3.50876	P04294
P10234	DUT	1.99756	P10231		P10209	CVC2	1.59137	P04294		O14579	COPE	0.944206	P04294
P10238	UL54	1.98821	P10231		P10211	gB	1.55483	P04294		O14602	EIF1AY	-0.59598	P04294
Q99879;Q99877;Q93079;Q5QNW6;P62807;P58876;O60814;P57053;Q99880	HIST1H2BM;HIST1H2BN;HIST1H2BH;HIST2H2BF;HIST1H2BC;HIST1H2BD;HIST1H2BK;H2BFS;HIST1H2BL	-0.719825	P10231		P10218	NEC2	2.45606	P04294		O14617	AP3D1	0.647674	P04294
Q15056	EIF4H	0.019034	P10231		P10220	UL36	0.356052	P04294		O14818	PSMA7	-1.07723	P04294
Q16531	DDB1	11.1609	P10231		P10221	UL37	0.71486	P04294		O14950;P19105	MYL12B;MYL12A	-0.21685	P04294
P10231	UL47	4.43284	P06492		P10230	UL46	1.35905	P04294		O14974	PPP1R12A	-0.79276	P04294
P10233	UL49	2.42618	P06492		P10231	UL47	1.8765	P04294		O14979	HNRNPDL	0.494738	P04294
O75531	BANF1	0.483264	P10233		P10234	DUT	2.39256	P04294		O15042	U2SURP	-0.23446	P04294
P02511	CRYAB	1.82445	P10233		P10235	UL51	1.52807	P04294		O15144	ARPC2	-0.6188	P04294
P04294	UL12	2.4207	P10233		P10238	UL54	1.77339	P04294		O15145	ARPC3	-2.97132	P04294
P04406	GAPDH	-0.991931	P10233		P10599	TXN	-1.23008	P04294		O15160	POLR1C	0.040376	P04294
P04485	ICP22	1.51747	P10233		P11142	HSPA8	0.18057	P04294		O15213	WDR46	3.09773	P04294
P04487	US11	1.27564	P10233		P12004	PCNA	0.559756	P04294		O15226	NKRF	1.31658	P04294
P04488	gE	3.31914	P10233		P13639	EEF2	-0.184983	P04294		O15371	EIF3D	0.195737	P04294
P04792	HSPB1	0.92212	P10233		P14625	HSP90B1	0.816232	P04294		O15372	EIF3H	-0.38509	P04294
Q93077;Q7L7L0;P04908	HIST1H2AC;HIST3H2A;HIST1H2AB	-2.92565	P10233		Q96QV6;P16104	HIST1H2AA;H2AFX	-1.0913	P04294		O15446	CD3EAP	-1.08513	P04294
P06485	US2	2.99572	P10233		P16401	HIST1H1B	-0.23965	P04294		O15460	P4HA2	1.2833	P04294
P06487	gI	4.07768	P10233		P17096	HMGA1	-5.63494	P04294		O43143	DHX15	1.13795	P04294
P06492	UL48	5.8605	P10233		P21291	CSRP1	-0.185955	P04294		O43159	RRP8	2.48782	P04294
P07437	TUBB	0.642211	P10233		P22626	HNRNPA2B1	0.18253	P04294		O43172	PRPF4	0.684781	P04294
P07737	PFN1	-0.350927	P10233		P23396	RPS3	-0.219811	P04294		O43290	SART1	-1.37681	P04294
P08392	ICP4	1.89412	P10233		P26373	RPL13	1.55936	P04294		O43390	HNRNPR	0.422781	P04294
P08393	ICP0	4.09144	P10233		P26583	HMGB2	0.563216	P04294		O43395	PRPF3	-1.33529	P04294
P08543	RIR1	4.0431	P10233		P27635	RPL10	1.81008	P04294		O43399	TPD52L2	-0.36492	P04294
P08758	ANXA5	1.19056	P10233		P30050	RPL12	1.68634	P04294		O43447	PPIH	-1.09142	P04294
P09382	LGALS1	0.000989	P10233		P31949	S100A11	-0.817836	P04294		O43491	EPB41L2	0.738843	P04294
P09429;B2RPK0	HMGB1;HMGB1P1	-1.83358	P10233		P32969	RPL9	1.99344	P04294		O43513	MED7	0.044963	P04294
P09651;Q32P51	HNRNPA1;HNRNPA1L2	1.09487	P10233		P35268	RPL22	0.293205	P04294		O43660	PLRG1	0.246694	P04294
Q71UI9;P0C0S5	H2AFV;H2AFZ	0.616778	P10233		P38159	RBMX	-0.540928	P04294		O43670	ZNF207	-4.54512	P04294
P10201	CVC1	3.84891	P10233		P39019	RPS19	-1.22809	P04294		O43684	BUB3	0.263224	P04294
P10205	UL21	2.77117	P10233		P40227	CCT6A	1.98751	P04294		O43707	ACTN4	-0.37361	P04294
P10209	CVC2	4.29916	P10233		P42766	RPL35	-0.759081	P04294		O43719	HTATSF1	-0.16638	P04294
P10211	gB	2.03273	P10233		P46776	RPL27A	1.25531	P04294		O43795	MYO1B	-0.64579	P04294
P10218	NEC2	2.64311	P10233		P49207	RPL34	1.32278	P04294		O43809	NUDT21	-1.18509	P04294
P10220	UL36	3.2226	P10233		P50914	RPL14	1.67426	P04294		O43818	RRP9	0.867424	P04294
P10221	UL37	3.79622	P10233		P52926	HMGA2	-1.85684	P04294		O43823	AKAP8	1.14601	P04294
P10225	UL41	7.59032	P10233		P55010	EIF5	-1.25447	P04294		O43852	CALU	-0.91722	P04294
P10226	UL42	-0.19287	P10233		Q99879;Q99877;Q93079;Q5QNW6;P62807;P58876;O60814;P57053;Q99880	HIST1H2BM;HIST1H2BN;HIST1H2BH;HIST2H2BF;HIST1H2BC;HIST1H2BD;HIST1H2BK;H2BFS;HIST1H2BL	-1.41858	P04294		O60244	MED14	0.002199	P04294
P10230	UL46	3.28646	P10233		P61353	RPL27	1.41681	P04294		O60264	SMARCA5	0.185564	P04294
P10231	UL47	4.63087	P10233		P61513	RPL37A	2.27035	P04294		O60306	AQR	1.85403	P04294
P10234	DUT	2.92342	P10233		P61978	HNRNPK	0.022106	P04294		O60506	SYNCRIP	0.411301	P04294
P10235	UL51	3.1221	P10233		P62136	PPP1CA	1.0223	P04294		O60508	CDC40	0.695447	P04294
P10238	UL54	2.50609	P10233		P62750	RPL23A	0.622825	P04294		O60565	GREM1	-0.08444	P04294
P10599	TXN	-1.34193	P10233		P62805	HIST1H4A	-2.90576	P04294		O60664	PLIN3	0.965002	P04294
P11142	HSPA8	-0.191252	P10233		P62857	RPS28	-1.12323	P04294		O60832	DKC1	0.70751	P04294
Q96QV6;P16104	HIST1H2AA;H2AFX	-1.58579	P10233		P62888	RPL30	1.95863	P04294		O60841	EIF5B	0.422753	P04294
P16401	HIST1H1B	-1.61577	P10233		P62899	RPL31	0.783363	P04294		O60884	DNAJA2	-0.74665	P04294
P17096	HMGA1	-2.30074	P10233		P62913	RPL11	1.76874	P04294		O60934	NBN	3.91661	P04294
P22626	HNRNPA2B1	0.232901	P10233		P62917	RPL8	1.67852	P04294		O75083	WDR1	-0.56129	P04294
P23396	RPS3	0.827488	P10233		P62979;P62987;P0CG47;P0CG48	RPS27A;UBA52;UBB;UBC	0.84539	P04294		O75151	PHF2	-0.01751	P04294
P26373	RPL13	1.56533	P10233		P63241;Q6IS14;Q9GZV4	EIF5A;EIF5AL1;EIF5A2	-0.321488	P04294		O75152	ZC3H11A	-1.64559	P04294
P26583	HMGB2	0.811824	P10233		P67809	YBX1	-0.042221	P04294		O75190	DNAJB6	-0.06376	P04294
P27635	RPL10	2.52931	P10233		P67870	CSNK2B	3.586	P04294		O75223	GGCT	-1.09904	P04294
P30050	RPL12	2.0624	P10233		P68104;Q5VTE0	EEF1A1;EEF1A1P5	0.587266	P04294		O75367	H2AFY	-0.55244	P04294
P31949	S100A11	-0.679207	P10233		P68400;Q8NEV1	CSNK2A1;CSNK2A3	3.20379	P04294		O75400	PRPF40A	-0.44873	P04294
P32969	RPL9	2.51306	P10233		P83731	RPL24	1.17128	P04294		O75448	MED24	1.62447	P04294
P35268	RPL22	-1.18528	P10233		Q00839	HNRNPU	1.4889	P04294		O75475	PSIP1	-0.82526	P04294
P38159	RBMX	-1.15763	P10233		Q06830	PRDX1	-0.723374	P04294		O75487	GPC4	1.73055	P04294
P42766	RPL35	2.31988	P10233		Q07020	RPL18	1.50201	P04294		O75494	SRSF10	0.155704	P04294
P46776	RPL27A	2.04456	P10233		Q13123	IK	0.35355	P04294		O75533	SF3B1	0.461462	P04294
P49207	RPL34	1.36221	P10233		Q14011	CIRBP	0.857604	P04294		O75569	PRKRA	2.28088	P04294
P50914	RPL14	1.53365	P10233		Q14847	LASP1	-0.492368	P04294		O75586	MED6	-0.1118	P04294
Q99879;Q99877;Q93079;Q5QNW6;P62807;P58876;O60814;P57053;Q99880	HIST1H2BM;HIST1H2BN;HIST1H2BH;HIST2H2BF;HIST1H2BC;HIST1H2BD;HIST1H2BK;H2BFS;HIST1H2BL	-2.18981	P10233		Q15056	EIF4H	1.23677	P04294		O75643	SNRNP200	0.112996	P04294
P60709	ACTB	-0.020691	P10233		Q1KMD3	HNRNPUL2	0.763804	P04294		O75683	SURF6	2.43463	P04294
P61353	RPL27	2.62152	P10233		Q69091	gD	2.16526	P04294		O75718	CRTAP	0.978714	P04294
P61513	RPL37A	1.46334	P10233		Q6NZI2	PTRF	-0.474268	P04294		O75821	EIF3G	-1.26671	P04294
P61978	HNRNPK	0.274101	P10233		Q71DI3	HIST2H3A	-5.0148	P04294		O75909	CCNK	-0.51474	P04294
P62136	PPP1CA	2.64086	P10233		Q8WWI1	LMO7	-1.18991	P04294		O75934	BCAS2	0.508066	P04294
P62805	HIST1H4A	-3.63875	P10233		Q9Y224	C14orf166	1.05731	P04294		O75937	DNAJC8	-0.608	P04294
P62857	RPS28	-0.428421	P10233		P04083	ANXA1	-1.33871	P10231		O75940	SMNDC1	-1.04304	P04294
P62888	RPL30	1.84787	P10233		P04294	UL12	1.373	P10231		O75947	ATP5H	-2.65519	P04294
P62899	RPL31	0.6405	P10233		P04406	GAPDH	-0.084177	P10231		O76021	RSL1D1	2.35322	P04294
P62913	RPL11	2.01313	P10233		P04792	HSPB1	0.013996	P10231		O76094	SRP72	0.649647	P04294
P62917	RPL8	2.78825	P10233		Q93077;Q7L7L0;P04908	HIST1H2AC;HIST3H2A;HIST1H2AB	-0.547405	P10231		O94776	MTA2	0.500994	P04294
P62937	PPIA	0.342001	P10233		P06485	US2	1.02323	P10231		O94905	ERLIN2	1.26591	P04294
P62979;P62987;P0CG47;P0CG48	RPS27A;UBA52;UBB;UBC	0.155282	P10233		P06733	ENO1	-0.45805	P10231		O94906	PRPF6	0.212621	P04294
P62993	GRB2	2.26971	P10233		P06748	NPM1	-0.575882	P10231		O95232	LUC7L3	-0.41778	P04294
P63104	YWHAZ	0.165969	P10233		P07237	P4HB	-0.252708	P10231		O95391	SLU7	-0.79877	P04294
P63241;Q6IS14;Q9GZV4	EIF5A;EIF5AL1;EIF5A2	-0.478511	P10233		P07355;A6NMY6	ANXA2;ANXA2P2	-0.537939	P10231		O95400	CD2BP2	-1.18925	P04294
P67809	YBX1	1.20361	P10233		P07437	TUBB	1.68291	P10231		O95402	MED26	-1.03148	P04294
P67870	CSNK2B	9.04731	P10233		P07737	PFN1	-0.406477	P10231		O95602	POLR1A	0.675558	P04294
P68104;Q5VTE0	EEF1A1;EEF1A1P5	0.56069	P10233		P08392	ICP4	0.734912	P10231		O95639	CPSF4	-0.26016	P04294
P68400;Q8NEV1	CSNK2A1;CSNK2A3	5.97065	P10233		P08393	ICP0	0.269526	P10231		O95777	LSM8	-0.80172	P04294
P83731	RPL24	1.38461	P10233		P08543	RIR1	-0.40703	P10231		O95782	AP2A1	1.84999	P04294
Q01105	SET	4.17251	P10233		P08670	VIM	-1.17743	P10231		O95793	STAU1	0.615233	P04294
Q07020	RPL18	1.94198	P10233		P09382	LGALS1	0.378434	P10231		O95810	SDPR	-0.37651	P04294
Q13123	IK	0.326262	P10233		P09429;B2RPK0	HMGB1;HMGB1P1	0.050321	P10231		O95816	BAG2	0.716742	P04294
Q14011	CIRBP	0.360224	P10233		P09651;Q32P51	HNRNPA1;HNRNPA1L2	0.030702	P10231		O95817	BAG3	1.44011	P04294
Q15056	EIF4H	6.35921	P10233		P0DMV9;P0DMV8	HSPA1B;HSPA1A	-0.504152	P10231		O95831	AIFM1	-0.29696	P04294
Q69091	gD	2.33837	P10233		P10191	UL7	0.232722	P10231		O95926	SYF2	-0.69795	P04294
Q6NZI2	PTRF	2.47181	P10233		P10201	CVC1	3.00768	P10231		O95983	MBD3	-1.43701	P04294
Q9NR12	PDLIM7	2.06458	P10233		P10208	UL24	0.422197	P10231		O96019	ACTL6A	1.19011	P04294
Q9Y224	C14orf166	2.83842	P10233		P10209	CVC2	1.87203	P10231		P00338	LDHA	-1.0928	P04294
P07737	PFN1	1.13326	P04296		P10211	gB	1.52841	P10231		P00367;P49448	GLUD1;GLUD2	2.06051	P04294
P60709	ACTB	0.578613	P04296		P10215	NEC1	2.29905	P10231		P00441	SOD1	-1.28103	P04294
P04487	US11	-0.083517	P10234		P10221	UL37	1.75085	P10231		P00505	GOT2	-2.51181	P04294
P06703	S100A6	0.983033	P10234		P10225	UL41	1.93031	P10231		P00558	PGK1	-1.90602	P04294
P10226	UL42	0.059708	P10234		P10226	UL42	0.400292	P10231		P00750	PLAT	1.20934	P04294
P10231	UL47	1.15491	P10234		P10235	UL51	2.47781	P10231		P01040	CSTA	-1.1837	P04294
P10233	UL49	0.629184	P10234		P10599	TXN	0.333485	P10231		P0DOX5;P01857	IGHG1	-1.01535	P04294
P10238	UL54	0.432877	P10234		P11142	HSPA8	-0.331728	P10231		P02545	LMNA	-0.97633	P04294
Q99879;Q99877;Q93079;Q5QNW6;P62807;P58876;O60814;P57053;Q99880	HIST1H2BM;HIST1H2BN;HIST1H2BH;HIST2H2BF;HIST1H2BC;HIST1H2BD;HIST1H2BK;H2BFS;HIST1H2BL	-2.5916	P10234		P11940	PABPC1	0.085008	P10231		P02751	FN1	-0.78514	P04294
O00264	PGRMC1	4.45761	P10218		P13639	EEF2	0.375747	P10231		P04040	CAT	-1.44559	P04294
O15173	PGRMC2	1.68892	P10218		P14625	HSP90B1	1.10948	P10231		P04075	ALDOA	-0.29024	P04294
O43169	CYB5B	3.36822	P10218		P16070	CD44	1.57554	P10231		P04083	ANXA1	-2.62664	P04294
P04288	gM	0.417391	P10218		P16401	HIST1H1B	-1.41515	P10231		P04181	OAT	-2.64567	P04294
P04485	ICP22	1.36578	P10218		P17096	HMGA1	-2.49565	P10231		P04216	THY1	-0.58237	P04294
P04487	US11	0.366908	P10218		P18124	RPL7	-0.043185	P10231		P04259	KRT6B	-1.07869	P04294
P04488	gE	0.152483	P10218		P21291	CSRP1	-2.17131	P10231		P04290	UL13	0.931841	P04294
P06487	gI	0.36258	P10218		P22626	HNRNPA2B1	-0.339329	P10231		P04291	UL14	0.236675	P04294
P10211	gB	0.080652	P10218		P23396	RPS3	0.182232	P10231		P04294	UL12	10.9573	P04294
P10215	NEC1	9.02386	P10218		P26373	RPL13	0.005733	P10231		P04413	US3	1.63011	P04294
P10231	UL47	0.566313	P10218		P26583	HMGB2	-1.39071	P10231		P04632	CAPNS1	2.52532	P04294
P10233	UL49	-0.327167	P10218		P27635	RPL10	1.38419	P10231		P04843	RPN1	0.024768	P04294
P10599	TXN	-0.305116	P10218		P30050	RPL12	0.422772	P10231		P04899	GNAI2	-1.98574	P04294
P26373	RPL13	-0.007248	P10218		P32969	RPL9	-0.409054	P10231		P05023	ATP1A1	-1.82644	P04294
P39023	RPL3	0.10491	P10218		P35268	RPL22	-4.07603	P10231		P05089	ARG1	-1.14019	P04294
P50402	EMD	0.840823	P10218		P36578	RPL4	0.940478	P10231		P05090	APOD	-3.59905	P04294
P60468	SEC61B	4.84194	P10218		P38159	RBMX	-0.488039	P10231		P05109	S100A8	-0.63667	P04294
P61353	RPL27	0.352264	P10218		P39019	RPS19	0.109775	P10231		P05141	SLC25A5	-2.00634	P04294
Q96AG4	LRRC59	1.68895	P10218		P39023	RPL3	0.226345	P10231		P05198	EIF2S1	-0.77898	P04294
O00299	CLIC1	-2.82356	P04487		P40429	RPL13A	-0.289016	P10231		P05386	RPLP1	3.45971	P04294
P00338	LDHA	-1.12583	P04487		P46776	RPL27A	-0.036694	P10231		P05387	RPLP2	1.90697	P04294
P04406	GAPDH	-0.849101	P04487		P46779	RPL28	4.43253	P10231		P05388;Q8NHW5	RPLP0;RPLP0P6	3.77719	P04294
P04488	gE	-1.30715	P04487		P47914	RPL29	-2.80006	P10231		P05455	SSB	0.530816	P04294
P06703	S100A6	-3.17451	P04487		P50914	RPL14	0.23461	P10231		P05976	MYL1	-1.86302	P04294
P06733	ENO1	-1.28113	P04487		Q99879;Q99877;Q93079;Q5QNW6;P62807;P58876;O60814;P57053;Q99880	HIST1H2BM;HIST1H2BN;HIST1H2BH;HIST2H2BF;HIST1H2BC;HIST1H2BD;HIST1H2BK;H2BFS;HIST1H2BL	-0.719825	P10231		P06477	gH	2.14876	P04294
P06748	NPM1	6.67219	P04487		P60709	ACTB	0.806568	P10231		P06486	US10	2.68558	P04294
P07737	PFN1	-0.49962	P04487		P61353	RPL27	2.03358	P10231		P06576	ATP5B	-0.94739	P04294
P08670	VIM	0.112009	P04487		P61513	RPL37A	3.69504	P10231		P06702	S100A9	-0.07511	P04294
P09651;Q32P51	HNRNPA1;HNRNPA1L2	1.31708	P04487		P61978	HNRNPK	-0.052819	P10231		P06748	NPM1	2.34718	P04294
P0DMV9;P0DMV8	HSPA1B;HSPA1A	1.09976	P04487		P62136	PPP1CA	0.70071	P10231		P06753	TPM3	-0.96249	P04294
P10218	NEC2	2.39854	P04487		P62241	RPS8	0.160455	P10231		P07195	LDHB	-2.49317	P04294
P10226	UL42	-1.00783	P04487		P62424	RPL7A	0.000723	P10231		P07237	P4HB	-0.5185	P04294
P10231	UL47	-2.54284	P04487		P62750	RPL23A	0.135865	P10231		P07305	H1F0	-0.11406	P04294
P10233	UL49	-1.56385	P04487		P62805	HIST1H4A	-1.89057	P10231		P07339	CTSD	-0.68492	P04294
P10234	DUT	-2.10787	P04487		P62851	RPS25	1.33416	P10231		P07355;A6NMY6	ANXA2;ANXA2P2	-1.56744	P04294
P10238	UL54	1.22029	P04487		P62857	RPS28	2.39273	P10231		P07384	CAPN1	-1.69086	P04294
P10599	TXN	-1.75893	P04487		P62888	RPL30	-0.000741	P10231		P07900	HSP90AA1	0.931371	P04294
P11142	HSPA8	0.283956	P04487		P62899	RPL31	-0.932307	P10231		P07910	HNRNPC	-0.08724	P04294
P13639	EEF2	6.44151	P04487		P62906	RPL10A	0.469947	P10231		P07942	LAMB1	2.09322	P04294
P17096	HMGA1	-0.517009	P04487		P62913	RPL11	0.074684	P10231		P07954	FH	-1.80622	P04294
P18124	RPL7	6.40582	P04487		P62917	RPL8	0.447818	P10231		P08238	HSP90AB1	0.666654	P04294
P21291	CSRP1	-1.65188	P04487		P62937	PPIA	0.081727	P10231		P08559	PDHA1	-2.68985	P04294
P30050	RPL12	5.43227	P04487		P62979;P62987;P0CG47;P0CG48	RPS27A;UBA52;UBB;UBC	-0.084179	P10231		P08579	SNRPB2	-0.7488	P04294
P35268	RPL22	5.05301	P04487		P62993	GRB2	1.34839	P10231		P08621	SNRNP70	-0.41086	P04294
P36578	RPL4	6.30397	P04487		P63104	YWHAZ	7.14607	P10231		P08708	RPS17	-1.88114	P04294
P39019	RPS19	7.09363	P04487		P63220	RPS21	-0.185128	P10231		P08865	RPSA	1.23904	P04294
P39023	RPL3	5.17676	P04487		P67809	YBX1	-0.831329	P10231		P09012	SNRPA	0.281579	P04294
P40429	RPL13A	6.24151	P04487		P67870	CSNK2B	3.52081	P10231		P09038	FGF2	2.13024	P04294
P42766	RPL35	11.1525	P04487		P68104;Q5VTE0	EEF1A1;EEF1A1P5	1.12722	P10231		P09211	GSTP1	-0.53778	P04294
P46779	RPL28	5.73912	P04487		P68400;Q8NEV1	CSNK2A1;CSNK2A3	2.27804	P10231		P09234	SNRPC	-0.77605	P04294
P47914	RPL29	5.10623	P04487		P83731	RPL24	0.451808	P10231		P09493	TPM1	-2.63615	P04294
P49458	SRP9	2.30114	P04487		Q00839	HNRNPU	-0.062156	P10231		P09661	SNRPA1	-0.8416	P04294
P50914	RPL14	5.89527	P04487		Q02543	RPL18A	0.114487	P10231		P09874	PARP1	1.77563	P04294
Q99879;Q99877;Q93079;Q5QNW6;P62807;P58876;O60814;P57053;Q99880	HIST1H2BM;HIST1H2BN;HIST1H2BH;HIST2H2BF;HIST1H2BC;HIST1H2BD;HIST1H2BK;H2BFS;HIST1H2BL	-2.34507	P04487		Q02878	RPL6	0.267271	P10231		P0DMV9;P0DMV8	HSPA1B;HSPA1A	1.17186	P04294
P60468	SEC61B	4.23834	P04487		Q07020	RPL18	0.019478	P10231		P0DN76;Q01081	U2AF1	-0.50475	P04294
P60709	ACTB	-1.73622	P04487		Q13123	IK	0.427568	P10231		P0DPB6	POLR1D	0.460382	P04294
P61353	RPL27	6.22743	P04487		Q69091	gD	1.78373	P10231		P0DTH5	TK	2.97725	P04294
P62241	RPS8	5.48444	P04487		Q6NZI2	PTRF	0.197561	P10231		P10155	TROVE2	1.39338	P04294
P62424	RPL7A	6.492	P04487		Q70UQ0	IKBIP	1.34685	P10231		P10185	gL	0.73433	P04294
P62750	RPL23A	5.35735	P04487		Q96AG4	LRRC59	0.825363	P10231		P10186	UL2	2.17316	P04294
P62851	RPS25	6.10829	P04487		Q9NR12	PDLIM7	1.23576	P10231		P10187	UL3	0.138074	P04294
P62906	RPL10A	5.50004	P04487		Q9P0L0	VAPA	3.60837	P10231		P10190	UL6	1.36857	P04294
P62913	RPL11	5.41502	P04487		Q9P2E9	RRBP1	0.128169	P10231		P10200	UL16	2.22794	P04294
P62937	PPIA	-1.26782	P04487		Q9Y224	C14orf166	1.09133	P10231		P10202	TRX2	2.68256	P04294
P63220	RPS21	5.92963	P04487		P04294	UL12	1.77971	P06492		P10208	UL24	1.95182	P04294
P63241;Q6IS14;Q9GZV4	EIF5A;EIF5AL1;EIF5A2	0.825522	P04487		P04406	GAPDH	-0.759601	P06492		P10210	UL26	0.776287	P04294
P67809	YBX1	2.38223	P04487		P04485	ICP22	1.82749	P06492		P10215	NEC1	0.291125	P04294
P68104;Q5VTE0	EEF1A1;EEF1A1P5	-0.349733	P04487		P04487	US11	-0.877578	P06492		P10219	SCP	-2.41299	P04294
P83731	RPL24	5.47916	P04487		P04488	gE	2.42372	P06492		P10224	RIR2	0.670027	P04294
P84243	H3F3A	-4.09437	P04487		P04792	HSPB1	1.12712	P06492		P10228	gC	2.24473	P04294
Q00341	HDLBP	7.20744	P04487		Q93077;Q7L7L0;P04908	HIST1H2AC;HIST3H2A;HIST1H2AB	-1.89156	P06492		P10229	UL45	2.7095	P04294
Q02543	RPL18A	5.90325	P04487		P06485	US2	1.6269	P06492		P10236	UL52	0.666135	P04294
Q02878	RPL6	5.99055	P04487		P06487	gI	4.3118	P06492		P10321	HLA-C	2.37125	P04294
Q07020	RPL18	6.1003	P04487		P07384	CAPN1	7.29883	P06492		P10412	HIST1H1E	-0.09446	P04294
Q9P2E9	RRBP1	0.84101	P04487		P07437	TUBB	1.175	P06492		P10606	COX5B	-1.9772	P04294
					P07737	PFN1	-1.1157	P06492		P10809	HSPD1	0.190558	P04294
					P08392	ICP4	4.53092	P06492		P11021	HSPA5	0.044522	P04294
					P08393	ICP0	0.851467	P06492		P11047	LAMC1	2.31014	P04294
					P08543	RIR1	0.051825	P06492		P11279	LAMP1	-0.40498	P04294
					P09382	LGALS1	-0.436704	P06492		P11387	TOP1	-0.6301	P04294
					P09429;B2RPK0	HMGB1;HMGB1P1	-0.610954	P06492		P11388	TOP2A	0.42496	P04294
					P09651;Q32P51	HNRNPA1;HNRNPA1L2	-0.034051	P06492		P11940	PABPC1	-0.43495	P04294
					P10201	CVC1	6.09023	P06492		P12109	COL6A1	-0.09981	P04294
					P10205	UL21	3.34398	P06492		P12110	COL6A2	-0.14438	P04294
					P10209	CVC2	5.22344	P06492		P12111	COL6A3	-0.31613	P04294
					P10211	gB	1.68825	P06492		P12236	SLC25A6	-1.13782	P04294
					P10218	NEC2	2.09514	P06492		P12268	IMPDH2	3.05314	P04294
					P10220	UL36	5.26697	P06492		P12270	TPR	1.29163	P04294
					P10221	UL37	5.74094	P06492		P12273	PIP	-0.52369	P04294
					P10225	UL41	5.92556	P06492		P12277	CKB	-1.11476	P04294
					P10226	UL42	0.500606	P06492		P12814	ACTN1	-0.27841	P04294
					P10230	UL46	1.84888	P06492		P12956	XRCC6	5.65923	P04294
					P10234	DUT	1.4413	P06492		P13073	COX4I1	-2.62527	P04294
					P10235	UL51	2.9085	P06492		P13473	LAMP2	1.26463	P04294
					P10238	UL54	1.4028	P06492		P13533	MYH6	-1.98097	P04294
					P11142	HSPA8	-0.557511	P06492		P13667	PDIA4	-0.23211	P04294
					P16401	HIST1H1B	-1.75056	P06492		P13674	P4HA1	0.276075	P04294
					P17096	HMGA1	-1.02454	P06492		P13804	ETFA	-2.8046	P04294
					P22626	HNRNPA2B1	-0.4855	P06492		P13861	PRKAR2A	-2.52543	P04294
					P23396	RPS3	-0.138881	P06492		P13987	CD59	0.488135	P04294
					P26373	RPL13	-3.89131	P06492		P14209	CD99	-0.21416	P04294
					P26583	HMGB2	-0.637178	P06492		P14210	HGF	0.669779	P04294
					P27635	RPL10	1.62675	P06492		P14314	PRKCSH	-1.05291	P04294
					P30050	RPL12	0.617998	P06492		P14618	PKM	0.422423	P04294
					P32969	RPL9	0.591817	P06492		P14678;P63162	SNRPB;SNRPN	-1.23096	P04294
					P35268	RPL22	-0.163152	P06492		P14866	HNRNPL	0.722634	P04294
					P38159	RBMX	-0.469728	P06492		P14868	DARS	0.737639	P04294
					P46776	RPL27A	-0.004223	P06492		P14923	JUP	-1.84529	P04294
					P49207	RPL34	3.81356	P06492		P14927	UQCRB	-2.16963	P04294
					P50914	RPL14	0.110536	P06492		P15311	EZR	0.146764	P04294
					Q99879;Q99877;Q93079;Q5QNW6;P62807;P58876;O60814;P57053;Q99880	HIST1H2BM;HIST1H2BN;HIST1H2BH;HIST2H2BF;HIST1H2BC;HIST1H2BD;HIST1H2BK;H2BFS;HIST1H2BL	-1.77198	P06492		P15880	RPS2	0.064034	P04294
					P60709	ACTB	0.486807	P06492		P15924	DSP	-1.89068	P04294
					P61353	RPL27	1.9824	P06492		P15927	RPA2	3.82693	P04294
					P61513	RPL37A	3.33357	P06492		P16070	CD44	-0.11979	P04294
					P61978	HNRNPK	-0.458955	P06492		P16615	ATP2A2	-0.58316	P04294
					P62136	PPP1CA	2.3908	P06492		P16949	STMN1	-2.08407	P04294
					P62805	HIST1H4A	-2.40883	P06492		P16989	YBX3	-0.21785	P04294
					P62857	RPS28	2.54819	P06492		P17066;P48741	HSPA6;HSPA7	0.470131	P04294
					P62888	RPL30	-0.12765	P06492		P17302	GJA1	-3.14014	P04294
					P62899	RPL31	-0.109335	P06492		P17480	UBTF	-0.5934	P04294
					P62913	RPL11	0.342389	P06492		P17844	DDX5	2.14817	P04294
					P62917	RPL8	0.7107	P06492		P17931	LGALS3	-0.15145	P04294
					P62937	PPIA	1.47449	P06492		P17987	TCP1	1.34939	P04294
					P62979;P62987;P0CG47;P0CG48	RPS27A;UBA52;UBB;UBC	-0.203816	P06492		P18077	RPL35A	1.15854	P04294
					P63104	YWHAZ	0.687684	P06492		P18124	RPL7	2.79994	P04294
					P67809	YBX1	-1.3155	P06492		P18206	VCL	-0.4733	P04294
					P67870	CSNK2B	5.32988	P06492		P18583	SON	-0.56131	P04294
					P68104;Q5VTE0	EEF1A1;EEF1A1P5	0.629097	P06492		P18621	RPL17	1.42929	P04294
					P68400;Q8NEV1	CSNK2A1;CSNK2A3	4.33879	P06492		P18827	SDC1	2.57117	P04294
					P83731	RPL24	1.0158	P06492		P18887	XRCC1	4.40352	P04294
					Q07020	RPL18	0.568352	P06492		P19338	NCL	1.83996	P04294
					Q14011	CIRBP	0.360769	P06492		P19388	POLR2E	-0.54793	P04294
					Q15056	EIF4H	2.72165	P06492		P19474	TRIM21	1.10211	P04294
					Q16531	DDB1	0.607236	P06492		P19525	EIF2AK2	1.01593	P04294
					Q69091	gD	-0.148817	P06492		P19784	CSNK2A2	2.16608	P04294
					Q6NZI2	PTRF	0.184131	P06492		P20042	EIF2S2	-1.00005	P04294
					Q9Y224	C14orf166	0.817004	P06492		P20290	BTF3	-0.36035	P04294
					O00299	CLIC1	0.130123	P10233		P20700	LMNB1	-1.0943	P04294
					O43852	CALU	-0.314435	P10233		P20908	COL5A1	3.16426	P04294
					P00338	LDHA	-1.31289	P10233		P21127	CDK11B	0.119162	P04294
					P01889	HLA-B	1.55283	P10233		P21246	PTN	0.744602	P04294
					P04083	ANXA1	-1.0276	P10233		P21333	FLNA	0.273015	P04294
					P04296	DBP	1.64999	P10233		P21589	NT5E	-1.53169	P04294
					P06477	gH	1.80592	P10233		P21741	MDK	-0.51856	P04294
					P06491	MCP	3.42256	P10233		P21796	VDAC1	-0.21734	P04294
					P06733	ENO1	-0.831655	P10233		P21980	TGM2	-0.28688	P04294
					P06748	NPM1	2.12918	P10233		P22087	FBL	0.056254	P04294
					P07237	P4HB	-0.460826	P10233		P22090	RPS4Y1	0.215449	P04294
					P07355;A6NMY6	ANXA2;ANXA2P2	-1.48689	P10233		P22314	UBA1	-2.48109	P04294
					P07384	CAPN1	3.29144	P10233		P22735	TGM1	-1.23201	P04294
					P08670	VIM	-1.33076	P10233		P23246	SFPQ	0.493897	P04294
					P0DMV9;P0DMV8	HSPA1B;HSPA1A	-0.050977	P10233		P23284	PPIB	-1.34934	P04294
					P10185	gL	1.53032	P10233		P23528	CFL1	-1.58899	P04294
					P10191	UL7	2.08777	P10233		P24534	EEF1B2	-0.02123	P04294
					P10193	UL9	1.70296	P10233		P24593	IGFBP5	-0.71676	P04294
					P10208	UL24	3.60705	P10233		P24752	ACAT1	-0.69564	P04294
					P10215	NEC1	1.33896	P10233		P24821	TNC	-0.17191	P04294
					P10228	gC	4.85316	P10233		P24928	POLR2A	1.427	P04294
					P10229	UL45	2.26484	P10233		P25311	AZGP1	-1.26015	P04294
					P10321	HLA-C	3.79153	P10233		P25398	RPS12	-1.25658	P04294
					P11021	HSPA5	-0.539906	P10233		P25685	DNAJB1	0.430669	P04294
					P11940	PABPC1	0.138063	P10233		P25705	ATP5A1	-1.0206	P04294
					P12004	PCNA	0.606449	P10233		P26038	MSN	0.010535	P04294
					P13010	XRCC5	1.07715	P10233		P26368	U2AF2	0.147056	P04294
					P13639	EEF2	-0.403843	P10233		P26599	PTBP1	1.36501	P04294
					P13667	PDIA4	0.175029	P10233		P27105	STOM	-1.27194	P04294
					P14625	HSP90B1	-0.031114	P10233		P27694	RPA1	4.39069	P04294
					P16070	CD44	4.2484	P10233		P27695	APEX1	0.947153	P04294
					P18124	RPL7	2.87753	P10233		P27797	CALR	-0.03039	P04294
					P21589	NT5E	0.238676	P10233		P27816	MAP4	0.57083	P04294
					P23284	PPIB	-1.86869	P10233		P27824	CANX	-0.13593	P04294
					P27105	STOM	0.461367	P10233		P28066	PSMA5	-1.7558	P04294
					P27348	YWHAQ	0.566658	P10233		P28072	PSMB6	-2.03968	P04294
					P27797	CALR	1.49304	P10233		P28074	PSMB5	-1.03828	P04294
					P27824	CANX	2.72244	P10233		P28331	NDUFS1	-2.41824	P04294
					P30101	PDIA3	-0.060034	P10233		P28799	GRN	-0.64623	P04294
					P31946	YWHAB	-0.098502	P10233		P29279	CTGF	-1.16583	P04294
					P36578	RPL4	2.43628	P10233		P29508	SERPINB3	-1.24595	P04294
					P39019	RPS19	0.501798	P10233		P29558	RBMS1	-0.03001	P04294
					P39023	RPL3	2.12813	P10233		P29692	EEF1D	0.174437	P04294
					P40227	CCT6A	1.10241	P10233		P29966	MARCKS	-1.25775	P04294
					P40429	RPL13A	2.12834	P10233		P30040	ERP29	-0.28992	P04294
					P46779	RPL28	1.41024	P10233		P30041	PRDX6	-0.35408	P04294
					P47914	RPL29	8.32023	P10233		P30048	PRDX3	0.088907	P04294
					P50454	SERPINH1	0.505599	P10233		P30086	PEBP1	-1.2097	P04294
					P61224;A6NIZ1	RAP1B	0.437602	P10233		P30101	PDIA3	-0.19707	P04294
					P62241	RPS8	0.922234	P10233		P30414	NKTR	-0.19352	P04294
					P62258	YWHAE	0.001824	P10233		P31025	LCN1	-0.88114	P04294
					P62424	RPL7A	1.97553	P10233		P31040	SDHA	-2.17341	P04294
					P62750	RPL23A	0.394953	P10233		P31151	S100A7	0.60218	P04294
					P62851	RPS25	0.863651	P10233		P31431	SDC4	1.37146	P04294
					P62906	RPL10A	2.31875	P10233		P31689	DNAJA1	0.339964	P04294
					P63220	RPS21	0.612171	P10233		P31942	HNRNPH3	0.924435	P04294
					Q00341	HDLBP	1.53557	P10233		P31943	HNRNPH1	0.568567	P04294
					Q00839	HNRNPU	0.978442	P10233		P31944	CASP14	-0.93809	P04294
					Q02543	RPL18A	2.01665	P10233		P31948	STIP1	-0.78526	P04294
					Q02878	RPL6	2.17857	P10233		P32119	PRDX2	-1.32008	P04294
					Q06830	PRDX1	-0.747275	P10233		P32322	PYCR1	-1.30997	P04294
					Q14697	GANAB	0.116968	P10233		P32888	TRX1	1.76276	P04294
					Q15084	PDIA6	0.876622	P10233		P33240	CSTF2	-0.13815	P04294
					Q15293	RCN1	-0.165564	P10233		P33992	MCM5	0.197617	P04294
					Q16531	DDB1	3.40515	P10233		P34897	SHMT2	-3.29561	P04294
					Q1KMD3	HNRNPUL2	0.964106	P10233		P34932	HSPA4	1.91574	P04294
					Q70UQ0	IKBIP	1.69665	P10233		P35052	GPC1	5.03575	P04294
					Q8WWI1	LMO7	0.970339	P10233		P35232	PHB	-1.16795	P04294
					Q96AG4	LRRC59	-0.129805	P10233		P35244	RPA3	1.94695	P04294
					Q9P2E9	RRBP1	3.67016	P10233		P35321	SPRR1A	-2.20678	P04294
					P04294	UL12	4.43886	P04296		P35579	MYH9	0.022371	P04294
					P04406	GAPDH	1.48088	P04296		P35580	MYH10	-0.48305	P04294
					P04487	US11	-1.52912	P04296		P35611	ADD1	-0.9988	P04294
					P06491	MCP	-0.237224	P04296		P35625	TIMP3	1.25273	P04294
					P06703	S100A6	-0.842944	P04296		P35637	FUS	0.169597	P04294
					P06733	ENO1	1.10427	P04296		P35659	DEK	-1.06182	P04294
					P08543	RIR1	-0.278963	P04296		P36542	ATP5C1	-0.86182	P04294
					P08670	VIM	-0.585619	P04296		P36578	RPL4	2.2488	P04294
					P08758	ANXA5	1.81905	P04296		P36957	DLST	-0.569	P04294
					P09429;B2RPK0	HMGB1;HMGB1P1	1.33631	P04296		P37108	SRP14	-0.51007	P04294
					P09651;Q32P51	HNRNPA1;HNRNPA1L2	-0.526914	P04296		P37802	TAGLN2	0.168955	P04294
					P10226	UL42	2.10263	P04296		P38117	ETFB	-2.58102	P04294
					P10233	UL49	-0.741844	P04296		P38646	HSPA9	0.279147	P04294
					P10599	TXN	-0.740085	P04296		P38919	EIF4A3	0.296097	P04294
					P11142	HSPA8	0.654813	P04296		P39023	RPL3	1.86438	P04294
					P13639	EEF2	0.695561	P04296		P39059	COL15A1	-0.29625	P04294
					P21291	CSRP1	0.549566	P04296		P39060	COL18A1	1.80772	P04294
					Q99879;Q99877;Q93079;Q5QNW6;P62807;P58876;O60814;P57053;Q99880	HIST1H2BM;HIST1H2BN;HIST1H2BH;HIST2H2BF;HIST1H2BC;HIST1H2BD;HIST1H2BK;H2BFS;HIST1H2BL	-0.887866	P04296		P40429	RPL13A	1.56839	P04294
					P62937	PPIA	0.566841	P04296		P40926	MDH2	-1.5876	P04294
					P62979;P62987;P0CG47;P0CG48	RPS27A;UBA52;UBB;UBC	-0.468661	P04296		P40939	HADHA	2.52773	P04294
					P68104;Q5VTE0	EEF1A1;EEF1A1P5	1.08471	P04296		P41091;Q2VIR3	EIF2S3;EIF2S3L	0.497913	P04294
					Q14847	LASP1	1.48414	P04296		P41214	EIF2D	2.63318	P04294
					Q8WWI1	LMO7	-0.261812	P04296		P41223	BUD31	-0.1899	P04294
					O00299	CLIC1	1.1329	P10234		P41567;O60739	EIF1;EIF1B	-2.20986	P04294
					O75531	BANF1	-1.94661	P10234		P42166	TMPO	1.7205	P04294
					P00338	LDHA	0.256001	P10234		P42357	HAL	-2.36399	P04294
					P04288	gM	0.245897	P10234		P42677	RPS27	-1.07019	P04294
					P04294	UL12	1.13455	P10234		P42696	RBM34	0.563683	P04294
					P04406	GAPDH	1.06784	P10234		P43243	MATR3	0.948051	P04294
					P04485	ICP22	1.039	P10234		P45880	VDAC2	-0.06366	P04294
					P04488	gE	0.816439	P10234		P45973	CBX5	-1.40393	P04294
					P04792	HSPB1	-0.078175	P10234		P46013	MKI67	0.149611	P04294
					Q93077;Q7L7L0;P04908	HIST1H2AC;HIST3H2A;HIST1H2AB	-2.04114	P10234		P46063	RECQL	0.621543	P04294
					P06485	US2	0.533232	P10234		P46087	NOP2	2.56263	P04294
					P06487	gI	1.27478	P10234		P46777	RPL5	1.73248	P04294
					P06492	UL48	1.09576	P10234		P46778	RPL21	1.58085	P04294
					P06733	ENO1	0.5849	P10234		P46779	RPL28	1.58349	P04294
					P06748	NPM1	1.15873	P10234		P46781	RPS9	-0.06959	P04294
					P07384	CAPN1	1.76242	P10234		P46782	RPS5	0.341383	P04294
					P07437	TUBB	1.38968	P10234		P46783	RPS10	-0.84263	P04294
					P07737	PFN1	0.852924	P10234		P46821	MAP1B	-1.23292	P04294
					P08134	RHOC	1.66624	P10234		P46940	IQGAP1	-0.82835	P04294
					P08392	ICP4	-0.466109	P10234		P47755	CAPZA2	-0.20645	P04294
					P08393	ICP0	4.77928	P10234		P47756	CAPZB	-0.06831	P04294
					P08543	RIR1	0.602905	P10234		P47914	RPL29	1.35644	P04294
					P08670	VIM	-0.669485	P10234		P47929	LGALS7	0.684627	P04294
					P08758	ANXA5	1.34285	P10234		P48307	TFPI2	-1.04075	P04294
					P09382	LGALS1	1.79701	P10234		P48444	ARCN1	1.02337	P04294
					P09429;B2RPK0	HMGB1;HMGB1P1	2.86372	P10234		P48634	PRRC2A	0.10167	P04294
					P09651;Q32P51	HNRNPA1;HNRNPA1L2	-0.132487	P10234		P48643	CCT5	1.79719	P04294
					P0DMV9;P0DMV8	HSPA1B;HSPA1A	0.485144	P10234		P48681	NES	-1.2922	P04294
					P0DP25;P0DP24;P0DP23	CALM3	-5.02798	P10234		P48735	IDH2	-1.78669	P04294
					P10201	CVC1	-0.075147	P10234		P49368	CCT3	1.48928	P04294
					P10205	UL21	1.1986	P10234		P49411	TUFM	-0.31208	P04294
					P10209	CVC2	-0.258308	P10234		P49458	SRP9	0.189225	P04294
					P10211	gB	0.392604	P10234		P49748	ACADVL	0.45018	P04294
					P10218	NEC2	1.53145	P10234		P49755	TMED10	0.519898	P04294
					P10220	UL36	-0.049383	P10234		P49756	RBM25	0.04367	P04294
					P10221	UL37	0.578357	P10234		P49757	NUMB	-1.05755	P04294
					P10225	UL41	2.03621	P10234		P49840	GSK3A	-1.29372	P04294
					P10230	UL46	1.46888	P10234		P49916	LIG3	3.22504	P04294
					P10235	UL51	-0.809448	P10234		P49959	MRE11A	4.62074	P04294
					P10599	TXN	-1.63135	P10234		P50395	GDI2	-0.23953	P04294
					P11142	HSPA8	0.340158	P10234		P50402	EMD	0.699091	P04294
					P11940	PABPC1	-0.728409	P10234		P50454	SERPINH1	0.386009	P04294
					P12004	PCNA	-0.385332	P10234		P50990	CCT8	1.72729	P04294
					P13639	EEF2	0.681946	P10234		P50991	CCT4	1.55435	P04294
					P14625	HSP90B1	1.51645	P10234		P51114	FXR1	-0.08406	P04294
					Q96QV6;P16104	HIST1H2AA;H2AFX	-2.71845	P10234		P51116	FXR2	0.224241	P04294
					P16401	HIST1H1B	-1.21306	P10234		P51532	SMARCA4	0.525135	P04294
					P17096	HMGA1	-1.05192	P10234		P51553	IDH3G	-4.96685	P04294
					P18124	RPL7	-0.705494	P10234		P51608	MECP2	-0.96167	P04294
					P21291	CSRP1	1.46808	P10234		P51659	HSD17B4	0.346723	P04294
					P22626	HNRNPA2B1	-0.539828	P10234		P51991	HNRNPA3	0.998944	P04294
					P23396	RPS3	0.228146	P10234		P52272	HNRNPM	0.990155	P04294
					P26373	RPL13	-1.77233	P10234		P52298	NCBP2	0.255874	P04294
					P26583	HMGB2	0.969268	P10234		P52434	POLR2H	0.025175	P04294
					P27635	RPL10	-1.02769	P10234		P52597	HNRNPF	0.652347	P04294
					P30050	RPL12	-0.65814	P10234		P52756	RBM5	-0.46601	P04294
					P31949	S100A11	-1.32914	P10234		P52907	CAPZA1	-0.66559	P04294
					P32969	RPL9	-0.283889	P10234		P53634	CTSC	-0.0019	P04294
					P35268	RPL22	0.13738	P10234		P53814	SMTN	-0.3937	P04294
					P36578	RPL4	0.745974	P10234		P53999	SUB1	-0.92212	P04294
					P38159	RBMX	-1.11676	P10234		P54652	HSPA2	-0.10675	P04294
					P39019	RPS19	-3.46662	P10234		P54727	RAD23B	0.829249	P04294
					P39023	RPL3	0.021652	P10234		P54886	ALDH18A1	-3.60857	P04294
					P40227	CCT6A	3.76658	P10234		P55036	PSMD4	-1.00218	P04294
					P40429	RPL13A	-1.13424	P10234		P55072	VCP	1.09086	P04294
					P46776	RPL27A	-0.377692	P10234		P55081	MFAP1	-1.40996	P04294
					P46779	RPL28	-0.632877	P10234		P55084	HADHB	1.63623	P04294
					P47914	RPL29	0.006855	P10234		P55145	MANF	-1.12254	P04294
					P49207	RPL34	-2.75056	P10234		P55209	NAP1L1	1.19728	P04294
					P49458	SRP9	-4.11436	P10234		P55265	ADAR	0.309176	P04294
					P50914	RPL14	-0.603603	P10234		P55769	NHP2L1	-1.79767	P04294
					P52926	HMGA2	-1.18211	P10234		P55795	HNRNPH2	1.01373	P04294
					Q99879;Q99877;Q93079;Q5QNW6;P62807;P58876;O60814;P57053;Q99880	HIST1H2BM;HIST1H2BN;HIST1H2BH;HIST2H2BF;HIST1H2BC;HIST1H2BD;HIST1H2BK;H2BFS;HIST1H2BL	-2.5916	P10234		P55884	EIF3B	1.31645	P04294
					P60709	ACTB	0.50341	P10234		P56537	EIF6	1.23391	P04294
					P61353	RPL27	-0.913206	P10234		P60174	TPI1	-1.47451	P04294
					P61513	RPL37A	-1.12131	P10234		P60228	EIF3E	1.98485	P04294
					P61978	HNRNPK	-0.210761	P10234		P60660	MYL6	-0.85515	P04294
					P62136	PPP1CA	0.502977	P10234		P60842	EIF4A1	1.09624	P04294
					P62241	RPS8	0.32147	P10234		P60866	RPS20	-0.75605	P04294
					P62424	RPL7A	-0.727507	P10234		P60900	PSMA6	1.01512	P04294
					P62750	RPL23A	-2.40572	P10234		P60953	CDC42	0.961665	P04294
					P62805	HIST1H4A	-1.07055	P10234		P60981	DSTN	-2.61448	P04294
					P62820	RAB1A	0.359919	P10234		P61224;A6NIZ1	RAP1B	0.074932	P04294
					P62851	RPS25	0.385266	P10234		P61247	RPS3A	-0.44676	P04294
					P62857	RPS28	-0.952992	P10234		P61289	PSME3	1.78027	P04294
					P62888	RPL30	-0.979044	P10234		P61313	RPL15	1.8405	P04294
					P62899	RPL31	-2.38849	P10234		P61604	HSPE1	-2.36027	P04294
					P62906	RPL10A	-0.824377	P10234		P61626	LYZ	-1.05258	P04294
					P62913	RPL11	-1.11391	P10234		P61964	WDR5	0.974101	P04294
					P62917	RPL8	0.027365	P10234		P62081	RPS7	-0.22462	P04294
					P62937	PPIA	0.70508	P10234		P62241	RPS8	0.233971	P04294
					P62979;P62987;P0CG47;P0CG48	RPS27A;UBA52;UBB;UBC	0.219571	P10234		P62244	RPS15A	-1.28567	P04294
					P63104	YWHAZ	0.460544	P10234		P62249	RPS16	-0.87525	P04294
					P63220	RPS21	-2.47206	P10234		P62263	RPS14	-1.09031	P04294
					P63241;Q6IS14;Q9GZV4	EIF5A;EIF5AL1;EIF5A2	0.243696	P10234		P62266	RPS23	0.154818	P04294
					P67809	YBX1	-0.758155	P10234		P62269	RPS18	-1.47497	P04294
					P67870	CSNK2B	1.13332	P10234		P62277	RPS13	-2.08509	P04294
					P68104;Q5VTE0	EEF1A1;EEF1A1P5	1.56054	P10234		P62280	RPS11	-0.98743	P04294
					P68400;Q8NEV1	CSNK2A1;CSNK2A3	0.593359	P10234		P62304	SNRPE	-1.65152	P04294
					P83731	RPL24	0.133431	P10234		P62306	SNRPF	-1.53217	P04294
					P84243	H3F3A	0.127255	P10234		P62308;A8MWD9	SNRPG;SNRPGP15	0.165815	P04294
					Q00341	HDLBP	1.87476	P10234		P62310	LSM3	-4.3452	P04294
					Q00839	HNRNPU	0.083836	P10234		P62314	SNRPD1	-2.21289	P04294
					Q02543	RPL18A	-0.257761	P10234		P62316	SNRPD2	-1.71713	P04294
					Q02878	RPL6	0.158718	P10234		P62318	SNRPD3	-2.15026	P04294
					Q06830	PRDX1	0.320495	P10234		P62333	PSMC6	0.102777	P04294
					Q07020	RPL18	0.152913	P10234		P62424	RPL7A	1.72865	P04294
					Q13123	IK	0.714639	P10234		P62495	ETF1	0.384341	P04294
					Q14011	CIRBP	0.256391	P10234		P62701	RPS4X	-0.04847	P04294
					Q14847	LASP1	2.21999	P10234		P62753	RPS6	0.256896	P04294
					Q15056	EIF4H	1.12725	P10234		P62826	RAN	-0.4402	P04294
					Q16531	DDB1	0.425786	P10234		P62829	RPL23	0.554222	P04294
					Q1KMD3	HNRNPUL2	0.268226	P10234		P62841	RPS15	-0.11075	P04294
					Q69091	gD	0.818131	P10234		P62847	RPS24	-0.13122	P04294
					Q6NZI2	PTRF	1.80289	P10234		P62851	RPS25	-0.86255	P04294
					Q71DI3	HIST2H3A	-0.844718	P10234		P62854	RPS26	0.503584	P04294
					Q9NR12	PDLIM7	0.980868	P10234		P62861	FAU	-2.05691	P04294
					Q9P2E9	RRBP1	2.39708	P10234		P62873	GNB1	1.09426	P04294
					Q9Y224	C14orf166	3.16799	P10234		P62906	RPL10A	1.65395	P04294
					O00299	CLIC1	1.25406	P10218		P62910	RPL32	1.24121	P04294
					O43852	CALU	0.880036	P10218		P62995	TRA2B	0.012418	P04294
					O75531	BANF1	-4.31572	P10218		P63010	AP2B1	1.56449	P04294
					P00338	LDHA	2.3053	P10218		P63167	DYNLL1	-1.97331	P04294
					P01889	HLA-B	0.382291	P10218		P63173	RPL38	-2.97479	P04294
					P04083	ANXA1	0.279368	P10218		P63220	RPS21	-1.00191	P04294
					P04294	UL12	0.538001	P10218		P63244	GNB2L1	1.02606	P04294
					P04406	GAPDH	1.1408	P10218		P63261	ACTG1	0.460179	P04294
					P04792	HSPB1	0.015755	P10218		P67936	TPM4	-0.76295	P04294
					P04844	RPN2	3.48188	P10218		P68032;P68133	ACTC1;ACTA1	0.553538	P04294
					Q93077;Q7L7L0;P04908	HIST1H2AC;HIST3H2A;HIST1H2AB	-2.46622	P10218		P68363	TUBA1B	0.268663	P04294
					P05023	ATP1A1	2.23255	P10218		P68371	TUBB4B	0.549593	P04294
					P06477	gH	0.201144	P10218		P78371	CCT2	1.40932	P04294
					P06485	US2	1.04703	P10218		P78559	MAP1A	0.239638	P04294
					P06491	MCP	-1.51989	P10218		P80723	BASP1	-1.454	P04294
					P06492	UL48	0.549538	P10218		P81605	DCD	-0.92884	P04294
					P06703	S100A6	1.52049	P10218		P82650	MRPS22	0.872128	P04294
					P06733	ENO1	0.770447	P10218		P82979	SARNP	-0.60623	P04294
					P06748	NPM1	0.928255	P10218		P83111	LACTB	4.98916	P04294
					P07237	P4HB	0.361571	P10218		P83876	TXNL4A	-0.87618	P04294
					P07355;A6NMY6	ANXA2;ANXA2P2	-0.286464	P10218		P83916	CBX1	-1.82459	P04294
					P07384	CAPN1	0.897281	P10218		P84090	ERH	-1.15757	P04294
					P07437	TUBB	1.33519	P10218		P84098	RPL19	0.424729	P04294
					P07737	PFN1	1.30888	P10218		P84103	SRSF3	-0.17247	P04294
					P08133	ANXA6	1.70628	P10218		P98160	HSPG2	0.673487	P04294
					P08134	RHOC	2.13887	P10218		P98175	RBM10	-0.18059	P04294
					P08392	ICP4	-1.44071	P10218		P98179	RBM3	2.11855	P04294
					P08393	ICP0	-0.255611	P10218		Q00341	HDLBP	0.270905	P04294
					P08543	RIR1	1.44121	P10218		Q00577	PURA	1.51517	P04294
					P08670	VIM	-2.18907	P10218		Q00610	CLTC	-0.52764	P04294
					P08758	ANXA5	2.90283	P10218		Q01082	SPTBN1	-1.42336	P04294
					P09382	LGALS1	1.71766	P10218		Q01469	FABP5	-0.037	P04294
					P09429;B2RPK0	HMGB1;HMGB1P1	1.14333	P10218		Q01518	CAP1	-0.03278	P04294
					P09651;Q32P51	HNRNPA1;HNRNPA1L2	-0.864384	P10218		Q01780	EXOSC10	2.35852	P04294
					P0DMV9;P0DMV8	HSPA1B;HSPA1A	0.236367	P10218		Q01844	EWSR1	0.34498	P04294
					P0DP25;P0DP24;P0DP23	CALM3	-1.98554	P10218		Q01995	TAGLN	-0.11515	P04294
					P10185	gL	-0.301312	P10218		Q02040	AKAP17A	-0.50734	P04294
					P10191	UL7	5.04708	P10218		Q02413	DSG1	-1.3328	P04294
					P10201	CVC1	-0.30444	P10218		Q02539	HIST1H1A	0.387335	P04294
					P10205	UL21	0.883331	P10218		Q02543	RPL18A	2.14474	P04294
					P10208	UL24	2.3098	P10218		Q02809	PLOD1	2.57483	P04294
					P10209	CVC2	-0.679398	P10218		Q02878	RPL6	1.59526	P04294
					P10220	UL36	-0.622654	P10218		Q02880	TOP2B	0.354954	P04294
					P10221	UL37	-0.279951	P10218		Q03252	LMNB2	-0.98139	P04294
					P10225	UL41	0.790595	P10218		Q03701	CEBPZ	0.156949	P04294
					P10226	UL42	-1.19376	P10218		Q04637	EIF4G1	1.74707	P04294
					P10229	UL45	0.313957	P10218		Q04837	SSBP1	0.384066	P04294
					P10230	UL46	0.419107	P10218		Q05048	CSTF1	1.93063	P04294
					P10234	DUT	0.133274	P10218		Q05519	SRSF11	0.044834	P04294
					P10235	UL51	4.58268	P10218		Q05682	CALD1	-0.19918	P04294
					P10238	UL54	0.002413	P10218		Q06787	FMR1	0.066415	P04294
					P10321	HLA-C	0.29818	P10218		Q07021	C1QBP	1.27117	P04294
					P11021	HSPA5	-0.291854	P10218		Q07065	CKAP4	0.481313	P04294
					P11142	HSPA8	-0.018415	P10218		Q07157	TJP1	-1.87628	P04294
					P11166	SLC2A1	1.39013	P10218		Q07666	KHDRBS1	-0.70284	P04294
					P13639	EEF2	0.347384	P10218		Q07954	LRP1	1.84653	P04294
					P13667	PDIA4	0.679245	P10218		Q07955	SRSF1	-0.14313	P04294
					P14625	HSP90B1	0.780139	P10218		Q08170	SRSF4	-1.34674	P04294
					P16070	CD44	0.519836	P10218		Q08188	TGM3	-1.63371	P04294
					Q96QV6;P16104	HIST1H2AA;H2AFX	-3.88739	P10218		Q08211	DHX9	2.22012	P04294
					P16401	HIST1H1B	-1.68481	P10218		Q08554	DSC1	-1.13277	P04294
					P17096	HMGA1	-0.787747	P10218		Q09028	RBBP4	0.928965	P04294
					P18124	RPL7	0.19806	P10218		Q09161	NCBP1	1.48369	P04294
					P21291	CSRP1	-0.21715	P10218		Q09666	AHNAK	-0.90592	P04294
					P21589	NT5E	-0.449193	P10218		Q0ZGT2	NEXN	-1.01513	P04294
					P22626	HNRNPA2B1	-1.20723	P10218		Q10570	CPSF1	1.05137	P04294
					P23284	PPIB	-0.342581	P10218		Q12788	TBL3	3.17291	P04294
					P23396	RPS3	0.655742	P10218		Q12792	TWF1	-0.55004	P04294
					P26583	HMGB2	-5.3644	P10218		Q12797	ASPH	2.61151	P04294
					P27635	RPL10	-0.224497	P10218		Q12824	SMARCB1	0.071297	P04294
					P27797	CALR	1.49717	P10218		Q12830	BPTF	0.024532	P04294
					P27824	CANX	0.889192	P10218		Q12872	SFSWAP	-0.65232	P04294
					P30050	RPL12	0.351534	P10218		Q12874	SF3A3	1.3392	P04294
					P30101	PDIA3	1.20694	P10218		Q12904	AIMP1	0.526583	P04294
					P31949	S100A11	-0.221257	P10218		Q12905	ILF2	1.90815	P04294
					P32969	RPL9	0.050074	P10218		Q12906	ILF3	0.858222	P04294
					P35268	RPL22	-0.103422	P10218		Q12931	TRAP1	-2.41458	P04294
					P36578	RPL4	0.513724	P10218		Q12986	NFX1	-0.86889	P04294
					P38159	RBMX	-0.71313	P10218		Q12996	CSTF3	1.2233	P04294
					P39019	RPS19	0.457692	P10218		Q13148	TARDBP	0.411973	P04294
					P40429	RPL13A	-0.214354	P10218		Q13151	HNRNPA0	1.07809	P04294
					P42766	RPL35	3.67187	P10218		Q13162	PRDX4	0.587543	P04294
					P46776	RPL27A	0.567677	P10218		Q13185	CBX3	-1.12519	P04294
					P46779	RPL28	0.006539	P10218		Q13242	SRSF9	-0.15097	P04294
					P47914	RPL29	0.704235	P10218		Q13247	SRSF6	-0.7527	P04294
					P49207	RPL34	-2.64897	P10218		Q13263	TRIM28	1.15436	P04294
					P49458	SRP9	-0.840148	P10218		Q13283	G3BP1	0.618587	P04294
					P50454	SERPINH1	0.932074	P10218		Q13310	PABPC4	-0.67335	P04294
					P50914	RPL14	0.057534	P10218		Q13330	MTA1	0.355597	P04294
					Q99879;Q99877;Q93079;Q5QNW6;P62807;P58876;O60814;P57053;Q99880	HIST1H2BM;HIST1H2BN;HIST1H2BH;HIST2H2BF;HIST1H2BC;HIST1H2BD;HIST1H2BK;H2BFS;HIST1H2BL	-2.3912	P10218		Q13347	EIF3I	0.000894	P04294
					P60709	ACTB	0.184647	P10218		Q13428	TCOF1	-0.33256	P04294
					P60953	CDC42	2.5572	P10218		Q13435	SF3B2	-0.919	P04294
					P61019	RAB2A	3.12862	P10218		Q13442	PDAP1	-1.66925	P04294
					P61513	RPL37A	-0.740389	P10218		Q13501	SQSTM1	1.15553	P04294
					P61769	B2M	-0.141246	P10218		Q13503	MED21	-1.53239	P04294
					P61978	HNRNPK	-1.03884	P10218		Q13510	ASAH1	-1.67138	P04294
					P62136	PPP1CA	-0.088598	P10218		Q13523	PRPF4B	-0.12514	P04294
					P62241	RPS8	0.150056	P10218		Q13573	SNW1	-0.84756	P04294
					P62328	TMSB4X	6.38101	P10218		Q13595	TRA2A	0.175657	P04294
					P62424	RPL7A	0.422127	P10218		Q13601	KRR1	0.760918	P04294
					P62750	RPL23A	0.119214	P10218		Q13610	PWP1	4.54087	P04294
					P62805	HIST1H4A	-2.30154	P10218		Q13769	THOC5	1.60424	P04294
					P62820	RAB1A	0.733253	P10218		Q13813	SPTAN1	-1.29998	P04294
					P62851	RPS25	0.758705	P10218		Q13823	GNL2	2.43551	P04294
					P62857	RPS28	-0.282018	P10218		Q13835	PKP1	-2.02984	P04294
					P62888	RPL30	0.01611	P10218		Q13838	DDX39B	1.65582	P04294
					P62899	RPL31	-0.600576	P10218		Q13867	BLMH	-1.3478	P04294
					P62906	RPL10A	0.502538	P10218		Q13868	EXOSC2	2.13853	P04294
					P62913	RPL11	-0.087008	P10218		Q13885	TUBB2A	1.17631	P04294
					P62917	RPL8	0.118562	P10218		Q14103	HNRNPD	1.00067	P04294
					P62937	PPIA	0.296047	P10218		Q14151	SAFB2	-0.63655	P04294
					P62979;P62987;P0CG47;P0CG48	RPS27A;UBA52;UBB;UBC	-0.265058	P10218		Q14152	EIF3A	0.18275	P04294
					P63104	YWHAZ	1.11227	P10218		Q14157	UBAP2L	-0.33369	P04294
					P63220	RPS21	-0.157731	P10218		Q14165	MLEC	0.45861	P04294
					P63241;Q6IS14;Q9GZV4	EIF5A;EIF5AL1;EIF5A2	0.24645	P10218		Q14247	CTTN	-1.4735	P04294
					P67809	YBX1	-0.708989	P10218		Q14258	TRIM25	1.12699	P04294
					P67870	CSNK2B	2.52007	P10218		Q14315	FLNC	0.178143	P04294
					P68104;Q5VTE0	EEF1A1;EEF1A1P5	0.481063	P10218		Q14331	FRG1	-0.66075	P04294
					P68400;Q8NEV1	CSNK2A1;CSNK2A3	2.25993	P10218		Q14444	CAPRIN1	0.444418	P04294
					P83731	RPL24	0.138752	P10218		Q14498	RBM39	0.216203	P04294
					P84243	H3F3A	-3.12587	P10218		Q14554	PDIA5	-0.47772	P04294
					Q00341	HDLBP	1.5713	P10218		Q14562	DHX8	0.262185	P04294
					Q01105	SET	1.41395	P10218		Q14574	DSC3	-2.66505	P04294
					Q02543	RPL18A	-0.402987	P10218		Q14684	RRP1B	0.685648	P04294
					Q02878	RPL6	0.343569	P10218		Q14690	PDCD11	3.41489	P04294
[truncated: 7,897 more rows]

## Sheet: Figure4f
log2(fold change)	-log10(P-value)	Overlap [%]
[truncated: 130 more rows]

[truncated: 18 more sheets: Figure4h, Figure5c, Figure5d, Figure5e, Figure6c, Figure6d, Figure7b, Figure7e, Figure7f, FigureS1a, FigureS1b, FigureS1e, FigureS3, FigureS4b, FigureS4c, FigureS4d, FigureS5a, FigureS6f]
